# Supplementary material for: Suppressed transcript diversity and immune response in COVID-19 ICU patients: a longitudinal study
Source: Life Sci Alliance. 2023 Nov 2;7(1):e202302305. doi: 10.26508/lsa.202302305 (PMC10622646; doi:10.26508/lsa.202302305)
Supplement: Supplementary file 1 [file LSA-2023-02305_TableS1.xlsx]

## Sheet: Sheet1
Table S1: Clinical Parameters of Patients.
IDs	Patient ID	Outcome	AUC	TIME	Age	Gender	Comorbidities								Additional therapy
							Diabetes Type 2	Hypertension	Dislipidemia	IHD	CVA	Hypothyroidism	COPD	Asthma	Plasma	Remdesivir	Ivermectin	Doxycycline	Hydroxychloroquine	Enoxaparin	IV Dexamethasone	Oral Dexamethasone	IV Hydrocortisone	Oral Methylprednisolone	Ambroxol	Pantoprazole	Atorvastatin	Insulin	Paracetamol
103	P_103_1	Recovered	Low	T1	84	M	1	0	0	0	0	0	0	0	0	1	1	1	0	1	1	1	0	0	0	0	0	1	1
90	P_090_1	Recovered	High	T1	82	M	1	1	0	0	0	0	0	0	0	0	1	1	0	1	0	1	0	0	0	0	0	0	1
62	P_062_1	Recovered	Low	T1	82	M	0	0	0	0	0	0	1	0	0	0	0	0	1	1	0	0	0	0	0	1	0	0	1
107	P_107_1	Recovered	High	T1	79	M	0	1	0	0	0	0	0	0	1	0	1	0	0	1	1	0	0	0	1	0	1	0	0
35	P_035_1	Mortality	Low	T1	75	M	1	1	0	0	0	0	1	0	0	0	0	0	0	0	0	0	0	0	0	0	0	0	0
82	P_082_1	Mortality	Low	T1	73	M	1	1	0	0	0	0	0	0	0	0	1	1	1	1	1	0	0	0	1	1	1	0	1
101	P_101_1	Recovered	High	T1	68	F	1	1	1	0	0	0	0	0	1	0	1	1	0	1	0	1	0	0	0	1	1	1	0
105	P_105_1	Recovered	High	T1	68	F	0	0	0	0	0	0	0	0	0	1	1	0	0	1	1	1	0	0	0	1	0	0	1
86	P_086_1	Recovered	Low	T1	59	M	0	1	0	0	0	0	0	0	0	1	1	1	1	1	1	0	0	0	0	1	0	0	1
64	P_064_1	Recovered	High	T1	57	M	1	1	0	0	0	0	0	0	1	1	1	0	1	1	1	1	0	0	1	1	1	1	0
98	P_098_1	Recovered	High	T1	56	M	1	1	0	1	0	0	0	0	1	0	0	1	0	1	0	1	0	0	0	1	1	1	0
37	P_037_1	Recovered	Low	T1	56	M	0	0	0	0	0	0	0	0	0	0	0	0	1	1	0	1	0	0	1	1	0	0	0
99	P_099_1	Mortality	Low	T1	52	F	1	1	1	0	0	1	0	0	0	1	0	1	0	0	0	0	0	1	0	0	0	1	0
85	P_085_1	Recovered	High	T1	50	M	1	0	0	0	0	0	0	0	1	0	1	1	0	1	1	0	0	0	1	1	0	1	0
30	P_030_1	Recovered	Low	T1	50	M	1	0	0	0	0	0	0	0	0	0	1	1	0	1	1	0	0	0	0	0	0	1	1
100	P_100_1	Recovered	Low	T1	46	M	0	1	1	0	0	1	0	0	1	1	1	1	0	1	1	0	0	0	1	1	1	0	0
1	P_001_1	Recovered	High	T1	45	M	0	0	0	0	0	0	0	0	0	0	1	0	1	1	0	0	1	0	1	0	0	0	1
81	P_081_1	Recovered	High	T1	39	M	0	0	0	0	0	0	0	0	1	0	0	1	1	1	1	0	0	0	1	1	1	0	0
4	P_004_1	Recovered	High	T1	51	M	NA	NA	NA	NA	NA	NA	NA	NA	0	NA	NA	NA	NA	NA	NA	NA	NA	NA	NA	NA	NA	NA	NA
97	P_097_1	Recovered	High	T1	71	M	NA	NA	NA	NA	NA	NA	NA	NA	0	NA	NA	NA	NA	NA	NA	NA	NA	NA	NA	NA	NA	NA	NA
103	P_103_2	Recovered	Low	T2	84	M	1	0	0	0	0	0	0	0	0	1	1	1	0	1	1	1	0	0	0	0	0	1	1
62	P_062_2	Recovered	Low	T2	82	M	0	0	0	0	0	0	1	0	0	0	0	0	1	1	0	0	0	0	0	1	0	0	1
90	P_090_2	Recovered	High	T2	82	M	1	1	0	0	0	0	0	0	0	0	1	1	0	1	0	1	0	0	0	0	0	0	1
107	P_107_2	Recovered	High	T2	79	M	0	1	0	0	0	0	0	0	1	0	1	0	0	1	1	0	0	0	1	0	1	0	0
101	P_101_2	Recovered	High	T2	68	F	1	1	1	0	0	0	0	0	1	0	1	1	0	1	0	1	0	0	0	1	1	1	0
105	P_105_2	Recovered	High	T2	68	F	0	0	0	0	0	0	0	0	0	1	1	0	0	1	1	1	0	0	0	1	0	0	1
64	P_064_2	Recovered	High	T2	57	M	1	1	0	0	0	0	0	0	1	1	1	0	1	1	1	1	0	0	1	1	1	1	0
37	P_037_2	Recovered	Low	T2	56	M	0	0	0	0	0	0	0	0	0	0	0	0	1	1	0	1	0	0	1	1	0	0	0
98	P_098_2	Recovered	High	T2	56	M	1	1	0	1	0	0	0	0	1	0	0	1	0	1	0	1	0	0	0	1	1	1	0
99	P_099_2	Mortality	Low	T2	52	F	1	1	1	0	0	1	0	0	0	1	0	1	0	0	0	0	0	1	0	0	0	1	0
30	P_030_2	Recovered	Low	T2	50	M	1	0	0	0	0	0	0	0	0	0	1	1	0	1	1	0	0	0	0	0	0	1	1
100	P_100_2	Recovered	Low	T2	46	M	0	1	1	0	0	1	0	0	1	1	1	1	0	1	1	0	0	0	1	1	1	0	0
1	P_001_2	Recovered	High	T2	45	M	0	0	0	0	0	0	0	0	0	0	1	0	1	1	0	0	1	0	1	0	0	0	1
81	P_081_2	Recovered	High	T2	39	M	0	0	0	0	0	0	0	0	1	0	0	1	1	1	1	0	0	0	1	1	1	0	0
4	P_004_2	Recovered	High	T2	51	M	NA	NA	NA	NA	NA	NA	NA	NA	NA	NA	NA	NA	NA	NA	NA	NA	NA	NA	NA	NA	NA	NA	NA
24	P_024_2	Recovered	High	T2	26	M	NA	NA	NA	NA	NA	NA	NA	NA	NA	NA	NA	NA	NA	NA	NA	NA	NA	NA	NA	NA	NA	NA	NA
32	P_032_2	Recovered	High	T2	62	M	NA	NA	NA	NA	NA	NA	NA	NA	NA	NA	NA	NA	NA	NA	NA	NA	NA	NA	NA	NA	NA	NA	NA
80	P_080_2	Recovered	High	T2	22	M	NA	NA	NA	NA	NA	NA	NA	NA	NA	NA	NA	NA	NA	NA	NA	NA	NA	NA	NA	NA	NA	NA	NA
97	P_097_2	Recovered	High	T2	71	M	NA	NA	NA	NA	NA	NA	NA	NA	NA	NA	NA	NA	NA	NA	NA	NA	NA	NA	NA	NA	NA	NA	NA
103	P_103_3	Recovered	Low	T3	84	M	1	0	0	0	0	0	0	0	0	1	1	1	0	1	1	1	0	0	0	0	0	1	1
90	P_090_3	Recovered	High	T3	82	M	1	1	0	0	0	0	0	0	0	0	1	1	0	1	0	1	0	0	0	0	0	0	1
62	P_062_3	Recovered	Low	T3	82	M	0	0	0	0	0	0	1	0	0	0	0	0	1	1	0	0	0	0	0	1	0	0	1
107	P_107_3	Recovered	High	T3	79	M	0	1	0	0	0	0	0	0	1	0	1	0	0	1	1	0	0	0	1	0	1	0	0
101	P_101_3	Recovered	High	T3	68	F	1	1	1	0	0	0	0	0	1	0	1	1	0	1	0	1	0	0	0	1	1	1	0
105	P_105_3	Recovered	High	T3	68	F	0	0	0	0	0	0	0	0	0	1	1	0	0	1	1	1	0	0	0	1	0	0	1
86	P_086_3	Recovered	Low	T3	59	M	0	1	0	0	0	0	0	0	0	1	1	1	1	1	1	0	0	0	0	1	0	0	1
64	P_064_3	Recovered	High	T3	57	M	1	1	0	0	0	0	0	0	1	1	1	0	1	1	1	1	0	0	1	1	1	1	0
98	P_098_3	Recovered	High	T3	56	M	1	1	0	1	0	0	0	0	1	0	0	1	0	1	0	1	0	0	0	1	1	1	0
37	P_037_3	Recovered	Low	T3	56	M	0	0	0	0	0	0	0	0	0	0	0	0	1	1	0	1	0	0	1	1	0	0	0
99	P_099_3	Mortality	Low	T3	52	F	1	1	1	0	0	1	0	0	0	1	0	1	0	0	0	0	0	1	0	0	0	1	0
85	P_085_3	Recovered	High	T3	50	M	1	0	0	0	0	0	0	0	1	0	1	1	0	1	1	0	0	0	1	1	0	1	0
30	P_030_3	Recovered	Low	T3	50	M	1	0	0	0	0	0	0	0	0	0	1	1	0	1	1	0	0	0	0	0	0	1	1
100	P_100_3	Recovered	Low	T3	46	M	0	1	1	0	0	1	0	0	1	1	1	1	0	1	1	0	0	0	1	1	1	0	0
1	P_001_3	Recovered	High	T3	45	M	0	0	0	0	0	0	0	0	0	0	1	0	1	1	0	0	1	0	1	0	0	0	1
24	P_024_3	Recovered	High	T3	26	M	0	0	0	0	0	0	0	0	0	0	NA	NA	NA	NA	NA	NA	NA	NA	NA	NA	NA	NA	NA
32	P_032_3	Recovered	High	T3	62	M	0	0	0	0	0	0	0	0	0	0	NA	NA	NA	NA	NA	NA	NA	NA	NA	NA	NA	NA	NA
97	P_097_3	Recovered	High	T3	71	M	0	0	0	0	0	0	0	0	0	0	NA	NA	NA	NA	NA	NA	NA	NA	NA	NA	NA	NA	NA
