# Supplementary material for: Suppressed transcript diversity and immune response in COVID-19 ICU patients: a longitudinal study
Source: Life Sci Alliance. 2023 Nov 2;7(1):e202302305. doi: 10.26508/lsa.202302305 (PMC10622646; doi:10.26508/lsa.202302305)
Supplement: Supplementary file 2 [file LSA-2023-02305_TableS2.xlsx]

## Sheet: Sheet1
Table S2: Differentially expressed transcripts between T3 vs T1.
gene_id	tx_name	log2FC	pvalue	locfdr	qvalue	symbol	biotype
ENSG00000108984	ENST00000589295.5	-1.4119	1.48e-07	0.00217516	0.00166667	MAP2K6-204	protein_coding
ENSG00000136861	ENST00000693714.1	-1.69538	1.48e-07	0.00217516	0.00166667	CDK5RAP2-243	retained_intron
ENSG00000158373	ENST00000289316.2	-1.71125	1.48e-07	0.00217516	0.00166667	H2BC5-201	protein_coding
ENSG00000108984	ENST00000591445.1	-1.7888	1.48e-07	0.00217516	0.00166667	MAP2K6-207	retained_intron
ENSG00000136861	ENST00000484546.2	-1.94596	1.48e-07	0.00217516	0.00166667	CDK5RAP2-217	retained_intron
ENSG00000136861	ENST00000433194.6	-2.03803	1.48e-07	0.00217516	0.00166667	CDK5RAP2-206	processed_transcript
ENSG00000175130	ENST00000329421.8	0.963254	2.96e-07	0.00270506	0.00235294	MARCKSL1-201	protein_coding
ENSG00000163235	ENST00000295400.11	-0.971616	5.91e-07	0.00362473	0.00235294	TGFA-201	protein_coding
ENSG00000003402	ENST00000423241.6	-0.637994	5.91e-07	0.00362473	0.00235294	CFLAR-207	protein_coding
ENSG00000170837	ENST00000304411.3	-0.783696	5.91e-07	0.00362473	0.00235294	GPR27-201	protein_coding
ENSG00000073910	ENST00000642040.1	0.529161	5.91e-07	0.00362473	0.00235294	FRY-211	protein_coding
ENSG00000033800	ENST00000611270.1	-0.808878	5.91e-07	0.00362473	0.00235294	PIAS1-208	processed_transcript
ENSG00000147119	ENST00000276055.4	1.02856	5.91e-07	0.00362473	0.00235294	CHST7-201	protein_coding
ENSG00000248477	ENST00000510264.6	-1.15683	5.91e-07	0.00362473	0.00235294	NAIPP3-201	processed_transcript
ENSG00000217275	ENST00000405418.2	-1.21803	5.91e-07	0.00362473	0.00235294	0	processed_pseudogene
ENSG00000136861	ENST00000480467.5	-1.94811	5.91e-07	0.00362473	0.00235294	CDK5RAP2-213	processed_transcript
ENSG00000288853	ENST00000691438.1	-2.00905	5.91e-07	0.00362473	0.00235294	0	lncRNA
ENSG00000134851	ENST00000514904.5	-0.667917	7.39e-07	0.00408249	0.00263158	TMEM165-210	processed_transcript
ENSG00000250687	ENST00000425529.7	-1.39522	7.39e-07	0.00408249	0.00263158	NAIPP1-201	processed_transcript
ENSG00000074410	ENST00000178638.8	-1.26272	8.87e-07	0.00454597	0.003	CA12-201	protein_coding
ENSG00000174125	ENST00000510552.1	-0.775823	1.18e-06	0.00548278	0.00347826	TLR1-209	processed_transcript
ENSG00000070269	ENST00000261556.11	-1.08927	1.18e-06	0.00548278	0.00347826	TMEM260-201	protein_coding
ENSG00000166527	ENST00000299665.3	-1.22082	1.18e-06	0.00548278	0.00347826	CLEC4D-201	protein_coding
ENSG00000254788	ENST00000532838.1	-0.946879	1.33e-06	0.00595637	0.00375	CKLF-CMTM1-204	protein_coding
ENSG00000112062	ENST00000229794.9	-0.771946	1.48e-06	0.00643475	0.004	MAPK14-201	protein_coding
ENSG00000282988	ENST00000635641.1	-1.33798	1.63e-06	0.00691832	0.00423077	0	nonsense_mediated_decay
ENSG00000272449	ENST00000606645.2	1.50862	2.51e-06	0.00987717	0.00435897	0	lncRNA
ENSG00000135828	ENST00000367559.7	-0.76047	2.07e-06	0.00838989	0.00435897	RNASEL-201	protein_coding
ENSG00000131018	ENST00000367255.10	-0.762963	2.51e-06	0.00987717	0.00435897	SYNE1-206	protein_coding
ENSG00000131018	ENST00000489156.1	-0.894698	2.51e-06	0.00987717	0.00435897	SYNE1-226	retained_intron
ENSG00000149418	ENST00000278742.6	-0.961401	2.51e-06	0.00987717	0.00435897	ST14-201	protein_coding
ENSG00000196663	ENST00000359520.12	-0.589139	2.37e-06	0.00938115	0.00435897	TECPR2-201	protein_coding
ENSG00000132825	ENST00000370996.5	-0.731614	2.22e-06	0.00888486	0.00435897	PPP1R3D-201	protein_coding
ENSG00000100034	ENST00000623652.1	0.73975	2.51e-06	0.00987717	0.00435897	PPM1F-210	retained_intron
ENSG00000187554	ENST00000646044.1	-1.25835	2.22e-06	0.00888486	0.00435897	TLR5-208	processed_transcript
ENSG00000197249	ENST00000557492.5	-1.28785	1.92e-06	0.00789676	0.00435897	SERPINA1-219	protein_coding
ENSG00000187554	ENST00000642603.2	-1.28992	2.51e-06	0.00987717	0.00435897	TLR5-206	protein_coding
ENSG00000250138	ENST00000515156.2	-1.30761	2.07e-06	0.00838989	0.00435897	0	unprocessed_pseudogene
ENSG00000270972	ENST00000605240.1	-1.34931	2.22e-06	0.00888486	0.00435897	0	lncRNA
ENSG00000121486	ENST00000367506.10	-0.557551	2.96e-06	0.011342	0.00465116	TRMT1L-201	protein_coding
ENSG00000087157	ENST00000586880.1	-1.04223	2.81e-06	0.0108594	0.00465116	PGS1-207	processed_transcript
ENSG00000111644	ENST00000229243.7	-1.23242	2.96e-06	0.011342	0.00465116	ACRBP-201	protein_coding
ENSG00000282988	ENST00000635200.1	-1.79792	2.96e-06	0.011342	0.00465116	0	protein_coding
ENSG00000082014	ENST00000470588.1	-0.939254	3.25e-06	0.0122826	0.005	SMARCD3-206	retained_intron
ENSG00000270882	ENST00000614272.1	-1.6289	3.55e-06	0.0131827	0.00533333	H4C14-203	nonsense_mediated_decay
ENSG00000161912	ENST00000567255.2	-0.866541	4.14e-06	0.0148297	0.00608696	ADCY10P1-203	processed_transcript
ENSG00000145365	ENST00000361717.4	-0.928173	5.32e-06	0.0174335	0.0075	TIFA-201	protein_coding
ENSG00000214975	ENST00000414949.2	-1.00818	5.32e-06	0.0174335	0.0075	PPIAP29-201	processed_pseudogene
ENSG00000274021	ENST00000611513.1	1.05777	6.36e-06	0.0190659	0.00877551	0	lncRNA
ENSG00000270344	ENST00000605233.3	-0.593915	7.24e-06	0.0201175	0.00960784	POC1B-AS1-201	lncRNA
ENSG00000249437	ENST00000519014.1	-1.11653	7.24e-06	0.0201175	0.00960784	NAIP-209	nonsense_mediated_decay
ENSG00000179562	ENST00000321407.3	-0.446567	7.98e-06	0.0208224	0.01	GCC1-201	protein_coding
ENSG00000197249	ENST00000557118.5	-1.06793	7.84e-06	0.020691	0.01	SERPINA1-217	protein_coding
ENSG00000249437	ENST00000447012.7	-1.1184	7.84e-06	0.020691	0.01	NAIP-203	nonsense_mediated_decay
ENSG00000206337	ENST00000414046.3	-0.650837	8.43e-06	0.0211925	0.0101786	HCP5-201	lncRNA
ENSG00000172123	ENST00000452764.3	-1.16743	8.43e-06	0.0211925	0.0101786	SLFN12-206	protein_coding
ENSG00000151694	ENST00000310823.8	-0.708334	8.87e-06	0.0215324	0.0105263	ADAM17-201	protein_coding
ENSG00000005187	ENST00000614721.1	1.07414	9.46e-06	0.0219485	0.0110345	ACSM3-215	processed_transcript
ENSG00000143226	ENST00000467525.5	-0.624148	1.14e-05	0.0231109	0.0124194	FCGR2A-205	nonsense_mediated_decay
ENSG00000164104	ENST00000446922.6	-0.970602	1.14e-05	0.0231109	0.0124194	HMGB2-203	protein_coding
ENSG00000187446	ENST00000334660.10	0.534105	1.12e-05	0.0230286	0.0124194	CHP1-201	protein_coding
ENSG00000109046	ENST00000262394.7	-0.792216	1.14e-05	0.0231109	0.0124194	WSB1-201	protein_coding
ENSG00000136999	ENST00000259526.4	1.09442	1.27e-05	0.0238181	0.0124286	CCN3-201	protein_coding
ENSG00000136935	ENST00000373555.9	-0.462646	1.29e-05	0.0238937	0.0124286	GOLGA1-202	protein_coding
ENSG00000158089	ENST00000349752.10	-1.19875	1.27e-05	0.0238181	0.0124286	GALNT14-202	protein_coding
ENSG00000165507	ENST00000298295.4	-1.22031	1.29e-05	0.0238937	0.0124286	DEPP1-201	protein_coding
ENSG00000112146	ENST00000480463.6	-1.27886	1.27e-05	0.0238181	0.0124286	FBXO9-210	retained_intron
ENSG00000287216	ENST00000659875.1	-1.28709	1.21e-05	0.0235103	0.0124286	0	lncRNA
ENSG00000187764	ENST00000455551.6	-1.34476	1.21e-05	0.0235103	0.0124286	SEMA4D-213	protein_coding
ENSG00000125510	ENST00000355631.8	-1.35829	1.27e-05	0.0238181	0.0124286	OPRL1-203	protein_coding
ENSG00000164120	ENST00000514584.5	-1.57851	1.32e-05	0.0240435	0.0125352	HPGD-212	protein_coding
ENSG00000140105	ENST00000554950.1	1.1043	1.42e-05	0.0245556	0.0130667	WARS1-220	retained_intron
ENSG00000280739	ENST00000625390.2	-0.775297	1.45e-05	0.0246988	0.0130667	EIF1B-AS1-201	lncRNA
ENSG00000112053	ENST00000486155.1	-0.979588	1.45e-05	0.0246988	0.0130667	SLC26A8-207	retained_intron
ENSG00000085063	ENST00000642928.2	-0.661777	1.42e-05	0.0245556	0.0130667	CD59-211	protein_coding
ENSG00000286076	ENST00000651902.1	-1.15499	1.51e-05	0.0249819	0.0132468	0	lncRNA
ENSG00000283064	ENST00000635439.1	-1.17564	1.51e-05	0.0249819	0.0132468	0	lncRNA
ENSG00000139725	ENST00000267205.7	0.628551	1.54e-05	0.0251219	0.0133333	RHOF-201	protein_coding
ENSG00000196535	ENST00000530254.6	-0.573449	1.57e-05	0.025261	0.0134177	MYO18A-208	nonsense_mediated_decay
ENSG00000179978	ENST00000511830.2	-1.07564	1.61e-05	0.025468	0.0134568	NAIPP2-201	unprocessed_pseudogene
ENSG00000235750	ENST00000423313.6	-0.650721	1.61e-05	0.025468	0.0134568	KIAA0040-201	protein_coding
ENSG00000123405	ENST00000553070.5	-0.678737	1.67e-05	0.0257412	0.0137805	NFE2-204	protein_coding
ENSG00000121104	ENST00000240364.7	0.583579	2.03e-05	0.0273301	0.016506	FAM117A-201	protein_coding
ENSG00000130755	ENST00000595207.5	-1.13307	2.05e-05	0.0274595	0.0165476	GMFG-203	nonsense_mediated_decay
ENSG00000117335	ENST00000469535.5	0.417354	2.13e-05	0.0277812	0.0167045	CD46-212	retained_intron
ENSG00000163171	ENST00000295324.4	-0.5958	2.16e-05	0.0279093	0.0167045	CDC42EP3-201	protein_coding
ENSG00000136861	ENST00000693433.1	-0.95538	2.17e-05	0.0279732	0.0167045	CDK5RAP2-241	retained_intron
ENSG00000107331	ENST00000614293.5	-1.31973	2.16e-05	0.0279093	0.0167045	ABCA2-222	protein_coding
ENSG00000165185	ENST00000374244.3	-1.33202	2.22e-05	0.0281645	0.0168539	KIAA1958-202	protein_coding
ENSG00000082014	ENST00000472789.1	-0.739837	2.35e-05	0.0287343	0.0170968	SMARCD3-208	retained_intron
ENSG00000213918	ENST00000407479.5	-0.647811	2.31e-05	0.028545	0.0170968	DNASE1-202	protein_coding
ENSG00000158470	ENST00000371711.4	-0.686088	2.34e-05	0.0286713	0.0170968	B4GALT5-201	protein_coding
ENSG00000108984	ENST00000590474.7	-1.36671	2.34e-05	0.0286713	0.0170968	MAP2K6-206	protein_coding
ENSG00000105205	ENST00000221804.5	1.68534	2.57e-05	0.0296726	0.0174	CLC-201	protein_coding
ENSG00000124102	ENST00000243924.4	1.08517	2.57e-05	0.0296726	0.0174	PI3-201	protein_coding
ENSG00000175928	ENST00000319331.4	-1.05568	2.54e-05	0.0295483	0.0174	LRRN1-201	protein_coding
ENSG00000163171	ENST00000457889.1	-0.763141	2.57e-05	0.0296726	0.0174	CDC42EP3-204	protein_coding
ENSG00000204482	ENST00000438075.7	0.922264	2.51e-05	0.0294237	0.0174	LST1-217	protein_coding
ENSG00000084110	ENST00000261208.8	-0.785709	2.51e-05	0.0294237	0.0174	HAL-201	protein_coding
ENSG00000152229	ENST00000409746.5	-0.881236	2.51e-05	0.0294237	0.0174	PSTPIP2-201	protein_coding
ENSG00000143207	ENST00000367669.8	0.404352	2.79e-05	0.0305987	0.0185294	COP1-204	protein_coding
ENSG00000241351	ENST00000483158.1	-1.52919	2.79e-05	0.0305987	0.0185294	IGKV3-11-201	IG_V_gene
ENSG00000212743	ENST00000391437.2	-1.06999	2.85e-05	0.0308438	0.0187379	LINC02656-201	lncRNA
ENSG00000185219	ENST00000396077.8	-0.697865	2.9e-05	0.0310271	0.0188462	ZNF445-201	protein_coding
ENSG00000136861	ENST00000693728.1	-1.05838	2.93e-05	0.031149	0.0188571	CDK5RAP2-244	protein_coding
ENSG00000186496	ENST00000589332.7	-1.13434	3.12e-05	0.0319373	0.0199057	ZNF396-206	protein_coding
ENSG00000105669	ENST00000349893.8	1.41779	3.55e-05	0.0336696	0.020155	COPE-202	protein_coding
ENSG00000116337	ENST00000369840.7	1.40065	3.55e-05	0.0336696	0.020155	AMPD2-204	protein_coding
ENSG00000087589	ENST00000434344.2	1.19756	3.73e-05	0.0343765	0.020155	CASS4-202	protein_coding
ENSG00000177374	ENST00000576444.1	1.01928	3.68e-05	0.0342003	0.020155	HIC1-206	protein_coding
ENSG00000164054	ENST00000442747.5	-1.1061	3.31e-05	0.0327182	0.020155	SHISA5-208	protein_coding
ENSG00000131018	ENST00000423061.6	-1.14059	3.47e-05	0.0333734	0.020155	SYNE1-211	protein_coding
ENSG00000142669	ENST00000319041.6	0.655262	3.31e-05	0.0327182	0.020155	SH3BGRL3-202	protein_coding
ENSG00000184588	ENST00000371045.9	0.680124	3.84e-05	0.0348446	0.020155	PDE4B-203	protein_coding
ENSG00000232450	ENST00000413412.1	-0.949502	3.41e-05	0.0331357	0.020155	0	transcribed_processed_pseudogene
ENSG00000114738	ENST00000357955.6	0.577117	3.73e-05	0.0343765	0.020155	MAPKAPK3-201	protein_coding
ENSG00000283602	ENST00000638148.1	-0.712638	3.73e-05	0.0343765	0.020155	0	transcribed_unitary_pseudogene
ENSG00000204482	ENST00000376096.5	0.956082	3.73e-05	0.0343765	0.020155	LST1-209	protein_coding
ENSG00000112624	ENST00000314073.10	-0.52367	3.55e-05	0.0336696	0.020155	BICRAL-201	protein_coding
ENSG00000051620	ENST00000607197.6	-0.510696	3.77e-05	0.0345523	0.020155	HEBP2-204	protein_coding
ENSG00000226091	ENST00000538304.1	-0.913027	3.81e-05	0.0347278	0.020155	LINC00937-205	lncRNA
ENSG00000140830	ENST00000268483.8	-0.635504	3.76e-05	0.0344937	0.020155	TXNL4B-201	protein_coding
ENSG00000196562	ENST00000688720.1	0.676138	3.81e-05	0.0347278	0.020155	SULF2-213	protein_coding
ENSG00000215196	ENST00000667677.1	-1.24676	3.5e-05	0.033492	0.020155	BASP1-AS1-207	lncRNA
ENSG00000186583	ENST00000377470.8	-1.28752	3.53e-05	0.0336104	0.020155	SPATC1-201	protein_coding
ENSG00000237298	ENST00000610290.4	-1.36568	3.31e-05	0.0327182	0.020155	TTN-AS1-254	lncRNA
ENSG00000115604	ENST00000233957.7	-1.37363	3.81e-05	0.0347278	0.020155	IL18R1-201	protein_coding
ENSG00000180535	ENST00000609256.2	-1.55309	3.41e-05	0.0331357	0.020155	BHLHA15-202	protein_coding
ENSG00000177675	ENST00000313599.8	-1.70589	3.37e-05	0.032957	0.020155	CD163L1-201	protein_coding
ENSG00000112299	ENST00000367928.5	-1.08399	4.08e-05	0.0357735	0.0207519	VNN1-201	protein_coding
ENSG00000103196	ENST00000262424.10	-0.672029	4.04e-05	0.0356001	0.0207519	CRISPLD2-201	protein_coding
ENSG00000289172	ENST00000687608.1	0.981698	4.08e-05	0.0357735	0.0207519	0	lncRNA
ENSG00000078053	ENST00000325590.9	-1.61994	3.99e-05	0.0354263	0.0207519	AMPH-201	protein_coding
ENSG00000273002	ENST00000610146.1	-0.692107	4.15e-05	0.0360618	0.0208148	ARHGEF2-AS2-201	lncRNA
ENSG00000211651	ENST00000390297.3	-1.79883	4.15e-05	0.0360618	0.0208148	IGLV1-44-201	IG_V_gene
ENSG00000165185	ENST00000337530.11	-1.40992	4.27e-05	0.0365211	0.02125	KIAA1958-201	protein_coding
ENSG00000285151	ENST00000643472.1	-1.0934	4.38e-05	0.0369211	0.0214493	0	lncRNA
ENSG00000188107	ENST00000398580.3	-0.852303	4.38e-05	0.0369211	0.0214493	EYS-206	protein_coding
ENSG00000249437	ENST00000194097.8	-0.995839	4.48e-05	0.0373192	0.0216429	NAIP-201	protein_coding
ENSG00000113749	ENST00000624694.2	-1.24965	4.45e-05	0.0372056	0.0216429	HRH2-202	nonsense_mediated_decay
ENSG00000106003	ENST00000493850.1	1.02607	4.67e-05	0.038054	0.0219444	LFNG-206	retained_intron
ENSG00000132259	ENST00000379936.3	-1.09783	4.67e-05	0.038054	0.0219444	CNGA4-201	protein_coding
ENSG00000274290	ENST00000634910.1	-0.838117	4.67e-05	0.038054	0.0219444	H2BC6-202	protein_coding
ENSG00000183019	ENST00000333598.8	-1.42352	4.64e-05	0.0379413	0.0219444	MCEMP1-201	protein_coding
ENSG00000262580	ENST00000570309.1	-1.03161	4.91e-05	0.0389502	0.0228966	0	lncRNA
ENSG00000075420	ENST00000494000.1	-0.582765	4.98e-05	0.0392285	0.0230822	FNDC3B-212	retained_intron
ENSG00000178719	ENST00000395068.9	-0.972676	5.13e-05	0.0397826	0.0236054	GRINA-202	protein_coding
ENSG00000260916	ENST00000563294.1	-0.755032	5.19e-05	0.0400033	0.0237162	CCPG1-205	processed_transcript
ENSG00000131018	ENST00000471834.1	-1.05507	5.32e-05	0.0404981	0.0239355	SYNE1-219	retained_intron
ENSG00000178814	ENST00000618853.5	-1.06923	5.48e-05	0.0410994	0.0239355	OPLAH-204	protein_coding
ENSG00000167987	ENST00000301765.10	0.569223	5.48e-05	0.0410994	0.0239355	VPS37C-201	protein_coding
ENSG00000287644	ENST00000657921.1	-0.830981	5.38e-05	0.0407172	0.0239355	0	lncRNA
ENSG00000121060	ENST00000316881.9	-0.537821	5.46e-05	0.0409903	0.0239355	TRIM25-201	protein_coding
ENSG00000211653	ENST00000390299.2	-1.62002	5.32e-05	0.0404981	0.0239355	IGLV1-40-201	IG_V_gene
ENSG00000211956	ENST00000390616.2	-1.73242	5.46e-05	0.0409903	0.0239355	IGHV4-34-201	IG_V_gene
ENSG00000135862	ENST00000258341.5	-1.00311	5.59e-05	0.0414801	0.0242308	LAMC1-201	protein_coding
ENSG00000121578	ENST00000467604.5	-0.670227	5.65e-05	0.041697	0.0242405	B4GALT4-207	protein_coding
ENSG00000128918	ENST00000559579.1	-0.678366	5.66e-05	0.0417512	0.0242405	ALDH1A2-218	processed_transcript
ENSG00000058668	ENST00000357681.10	-0.578286	5.85e-05	0.0424528	0.0244512	ATP2B4-203	protein_coding
ENSG00000206337	ENST00000666495.2	-0.902937	5.93e-05	0.0427214	0.0244512	HCP5-205	lncRNA
ENSG00000006459	ENST00000397560.7	-0.41461	5.77e-05	0.0421296	0.0244512	KDM7A-201	protein_coding
ENSG00000251364	ENST00000504206.6	-0.729431	5.93e-05	0.0427214	0.0244512	0	lncRNA
ENSG00000131242	ENST00000585058.1	0.561859	5.85e-05	0.0424528	0.0244512	RAB11FIP4-210	retained_intron
ENSG00000130522	ENST00000252818.5	0.539549	5.93e-05	0.0427214	0.0244512	JUND-201	protein_coding
ENSG00000143322	ENST00000502732.6	-0.90728	6.31e-05	0.044108	0.0251176	ABL2-204	protein_coding
ENSG00000150681	ENST00000367460.4	-0.703597	6.16e-05	0.0435767	0.0251176	RGS18-201	protein_coding
ENSG00000180573	ENST00000314088.6	-0.728765	6.31e-05	0.044108	0.0251176	H2AC6-201	nonsense_mediated_decay
ENSG00000123815	ENST00000677039.1	-0.638063	6.19e-05	0.0436832	0.0251176	COQ8B-223	retained_intron
ENSG00000236525	ENST00000436582.1	-1.34337	6.24e-05	0.0438427	0.0251176	0	lncRNA
ENSG00000088827	ENST00000419548.4	-1.54955	6.24e-05	0.0438427	0.0251176	SIGLEC1-202	protein_coding
ENSG00000116337	ENST00000534144.1	1.00193	6.43e-05	0.0445313	0.0251445	AMPD2-225	retained_intron
ENSG00000187554	ENST00000645434.1	-1.27721	6.4e-05	0.0444256	0.0251445	TLR5-207	protein_coding
ENSG00000003402	ENST00000457277.5	-0.614028	6.4e-05	0.0444256	0.0251445	CFLAR-214	protein_coding
ENSG00000096060	ENST00000539068.5	-1.42649	6.65e-05	0.0453211	0.0258621	FKBP5-203	protein_coding
ENSG00000151136	ENST00000280758.10	0.89554	6.89e-05	0.0461582	0.0266286	BTBD11-201	protein_coding
ENSG00000155744	ENST00000418596.7	-0.629155	7.01e-05	0.0465747	0.0266292	FAM126B-202	protein_coding
ENSG00000113749	ENST00000636584.2	-0.966073	7.01e-05	0.0465747	0.0266292	HRH2-203	protein_coding
ENSG00000266980	ENST00000586808.1	-0.741301	7.01e-05	0.0465747	0.0266292	0	lncRNA
ENSG00000180596	ENST00000314332.5	-0.845755	7.05e-05	0.0467305	0.026648	H2BC4-201	protein_coding
ENSG00000012660	ENST00000370913.5	0.712492	7.17e-05	0.0471453	0.0268132	ELOVL5-202	protein_coding
ENSG00000205885	ENST00000541775.5	-0.600475	7.21e-05	0.0473005	0.0268132	C1RL-AS1-205	lncRNA
ENSG00000183688	ENST00000329099.4	0.919478	7.21e-05	0.0473005	0.0268132	RFLNB-201	protein_coding
ENSG00000164463	ENST00000296953.6	-0.583421	7.32e-05	0.047662	0.0270492	CREBRF-201	protein_coding
ENSG00000204310	ENST00000375107.8	-0.577488	7.36e-05	0.0478167	0.0270652	AGPAT1-203	protein_coding
ENSG00000183134	ENST00000332539.5	1.72351	7.58e-05	0.0485878	0.0277297	PTGDR2-201	protein_coding
ENSG00000175137	ENST00000366472.6	-0.480338	7.73e-05	0.0490998	0.0281183	SH3BP5L-201	protein_coding
ENSG00000183621	ENST00000538351.6	-1.00758	7.85e-05	0.0495084	0.0282447	ZNF438-208	protein_coding
ENSG00000136869	ENST00000394487.5	-0.720777	7.85e-05	0.0495084	0.0282447	TLR4-202	protein_coding
ENSG00000234389	ENST00000450893.1	-1.51028	7.94e-05	0.0498142	0.0284127	0	lncRNA
ENSG00000116337	ENST00000681834.1	1.00822	8.07e-05	0.050272	0.0287368	AMPD2-255	retained_intron
ENSG00000198019	ENST00000472543.5	-1.53572	8.22e-05	0.0507794	0.0291099	FCGR1B-207	nonsense_mediated_decay
ENSG00000100580	ENST00000216468.8	-0.935313	8.54e-05	0.0518915	0.0301042	TMED8-201	protein_coding
ENSG00000163346	ENST00000368460.7	0.996102	8.81e-05	0.0527974	0.0304082	PBXIP1-201	protein_coding
ENSG00000068024	ENST00000463007.5	-0.876176	8.81e-05	0.0527974	0.0304082	HDAC4-208	retained_intron
ENSG00000107331	ENST00000464876.5	-0.976856	8.81e-05	0.0527974	0.0304082	ABCA2-211	retained_intron
ENSG00000250303	ENST00000504610.2	-0.978532	8.81e-05	0.0527974	0.0304082	LINC02762-202	lncRNA
ENSG00000279693	ENST00000624251.1	1.11905	8.9e-05	0.0530986	0.0305584	0	TEC
ENSG00000067082	ENST00000497571.6	-0.550613	9.14e-05	0.0539003	0.0309	KLF6-206	protein_coding
ENSG00000155252	ENST00000370631.3	0.611064	9.14e-05	0.0539003	0.0309	PI4K2A-201	protein_coding
ENSG00000084112	ENST00000546433.5	-0.724422	9.05e-05	0.0536	0.0309	SSH1-203	nonsense_mediated_decay
ENSG00000138434	ENST00000431877.7	-0.723722	9.2e-05	0.0541004	0.0309453	ITPRID2-205	protein_coding
ENSG00000143341	ENST00000271588.9	-1.07273	9.43e-05	0.0548993	0.0311165	HMCN1-201	protein_coding
ENSG00000163421	ENST00000353065.7	-0.932918	9.43e-05	0.0548993	0.0311165	PROK2-202	protein_coding
ENSG00000157350	ENST00000342907.3	-0.448518	9.48e-05	0.0550489	0.0311165	ST3GAL2-201	protein_coding
ENSG00000159885	ENST00000391960.4	-0.830356	9.43e-05	0.0548993	0.0311165	ZNF222-202	protein_coding
ENSG00000243927	ENST00000399312.3	0.693821	9.34e-05	0.0546	0.0311165	MRPS6-201	protein_coding
ENSG00000119862	ENST00000238875.10	-0.745639	9.89e-05	0.0564413	0.0319545	LGALSL-201	protein_coding
ENSG00000204634	ENST00000409318.2	-0.879859	0.000100823	0.0570855	0.0319545	TBC1D8-202	protein_coding
ENSG00000135932	ENST00000258418.10	-0.493982	0.000100823	0.0570855	0.0319545	CAB39-201	protein_coding
ENSG00000249309	ENST00000505051.1	-0.702326	0.000100823	0.0570855	0.0319545	0	lncRNA
ENSG00000151726	ENST00000513001.5	-0.722543	0.000103928	0.0581231	0.0319545	ACSL1-209	retained_intron
ENSG00000123643	ENST00000243389.8	-0.531528	9.98e-05	0.0567388	0.0319545	SLC36A1-201	protein_coding
ENSG00000072786	ENST00000176763.10	0.214045	0.000103928	0.0581231	0.0319545	STK10-201	protein_coding
ENSG00000057657	ENST00000369096.9	-0.701882	0.000103928	0.0581231	0.0319545	PRDM1-203	protein_coding
ENSG00000174718	ENST00000541981.5	-0.901922	0.00010038	0.056937	0.0319545	RESF1-207	processed_transcript
ENSG00000139318	ENST00000279488.8	0.938607	0.000102006	0.0574813	0.0319545	DUSP6-201	protein_coding
ENSG00000131355	ENST00000253673.6	0.562889	0.000102893	0.0577777	0.0319545	ADGRE3-201	protein_coding
ENSG00000125503	ENST00000263433.8	0.521092	0.000102893	0.0577777	0.0319545	PPP1R12C-201	protein_coding
ENSG00000228705	ENST00000689171.1	-0.983797	0.000101858	0.0574318	0.0319545	LINC00659-209	lncRNA
ENSG00000128294	ENST00000398110.6	-0.532852	0.000101858	0.0574318	0.0319545	TPST2-202	protein_coding
ENSG00000131018	ENST00000469439.1	-0.820434	0.000105258	0.0585666	0.0322172	SYNE1-218	protein_coding
ENSG00000187037	ENST00000334425.2	-0.909732	0.000107033	0.0591567	0.0326126	GPR141-201	protein_coding
ENSG00000159588	ENST00000479529.2	-0.840564	0.000108511	0.0596476	0.0327679	CCDC17-205	nonsense_mediated_decay
ENSG00000023839	ENST00000647814.1	-0.667085	0.000108511	0.0596476	0.0327679	ABCC2-203	protein_coding
ENSG00000068024	ENST00000543185.6	-1.02016	0.00010925	0.0598926	0.0328444	HDAC4-215	protein_coding
ENSG00000167536	ENST00000581759.1	-1.11938	0.000113389	0.0612608	0.0332468	DHRS13-204	retained_intron
ENSG00000167536	ENST00000394901.7	-1.21284	0.00011265	0.061017	0.0332468	DHRS13-202	protein_coding
ENSG00000188786	ENST00000373036.5	-0.658411	0.000113537	0.0613095	0.0332468	MTF1-201	protein_coding
ENSG00000143376	ENST00000368843.8	-0.98461	0.000113389	0.0612608	0.0332468	SNX27-203	protein_coding
ENSG00000109466	ENST00000226725.11	-0.82872	0.000111911	0.060773	0.0332468	KLHL2-201	protein_coding
ENSG00000131242	ENST00000394744.6	0.556469	0.00011265	0.061017	0.0332468	RAB11FIP4-201	protein_coding
ENSG00000211675	ENST00000390321.2	-1.17241	0.000115311	0.0618936	0.0333333	IGLC1-201	IG_C_gene
ENSG00000163605	ENST00000495566.1	-0.590527	0.000114572	0.0616504	0.0333333	PPP4R2-207	protein_coding
ENSG00000136490	ENST00000578297.1	0.879123	0.000115311	0.0618936	0.0333333	LIMD2-204	retained_intron
ENSG00000243238	ENST00000468494.1	-1.05272	0.000119007	0.0631061	0.03361	IGKV2-30-201	IG_V_gene
ENSG00000133106	ENST00000537828.5	-1.22208	0.000119746	0.0633479	0.03361	EPSTI1-207	protein_coding
ENSG00000163155	ENST00000368908.10	-0.834474	0.000119007	0.0631061	0.03361	LYSMD1-201	protein_coding
ENSG00000225611	ENST00000432377.2	0.860539	0.000119007	0.0631061	0.03361	CCDC13-AS2-201	lncRNA
ENSG00000076641	ENST00000523463.1	-0.937546	0.000119746	0.0633479	0.03361	PAG1-204	processed_transcript
ENSG00000279019	ENST00000623921.1	-0.52967	0.00011679	0.0623793	0.03361	0	TEC
ENSG00000165949	ENST00000618863.1	-1.77887	0.000119007	0.0631061	0.03361	IFI27-211	protein_coding
ENSG00000180509	ENST00000489175.1	-1.08358	0.000121077	0.0637826	0.033843	KCNE1-207	processed_transcript
ENSG00000155307	ENST00000463807.1	-1.11729	0.000122999	0.0644091	0.0342387	SAMSN1-206	processed_transcript
ENSG00000105011	ENST00000263382.8	0.697808	0.000124034	0.0647459	0.0343852	ASF1B-201	protein_coding
ENSG00000138772	ENST00000510502.1	-1.24827	0.000125808	0.0653221	0.0347244	ANXA3-206	retained_intron
ENSG00000255328	ENST00000524824.1	-1.30871	0.000127286	0.0658013	0.0347244	0	lncRNA
ENSG00000143303	ENST00000368216.9	-0.623224	0.00013039	0.0668046	0.0347244	METTL25B-201	protein_coding
ENSG00000143226	ENST00000491841.1	-0.635581	0.000126547	0.0655618	0.0347244	FCGR2A-212	processed_transcript
ENSG00000136630	ENST00000549319.2	-0.657762	0.000129799	0.0666138	0.0347244	HLX-203	retained_intron
ENSG00000003402	ENST00000395148.6	-0.687877	0.000129799	0.0666138	0.0347244	CFLAR-205	protein_coding
ENSG00000155893	ENST00000508812.1	-0.788178	0.000129799	0.0666138	0.0347244	PXYLP1-207	protein_coding
ENSG00000120709	ENST00000505768.1	0.850495	0.000128469	0.066184	0.0347244	FAM53C-204	processed_transcript
ENSG00000005486	ENST00000467406.2	-0.613343	0.00013039	0.0668046	0.0347244	RHBDD2-206	processed_transcript
ENSG00000068366	ENST00000672401.1	-0.633528	0.00013039	0.0668046	0.0347244	ACSL4-213	protein_coding
ENSG00000114738	ENST00000451680.1	0.781164	0.000132017	0.0673285	0.0348828	MAPKAPK3-204	protein_coding
ENSG00000140105	ENST00000392882.7	0.881412	0.000132017	0.0673285	0.0348828	WARS1-204	protein_coding
ENSG00000134318	ENST00000315872.11	-0.606755	0.000134678	0.0681836	0.0351737	ROCK2-202	protein_coding
ENSG00000133112	ENST00000379056.5	0.746101	0.000134678	0.0681836	0.0351737	TPT1-203	protein_coding
ENSG00000288349	ENST00000672116.1	-1.53142	0.000134678	0.0681836	0.0351737	0	processed_pseudogene
ENSG00000182557	ENST00000355530.7	1.99172	0.000137487	0.0690828	0.0357692	SPNS3-201	protein_coding
ENSG00000102445	ENST00000676307.1	1.11985	0.000138226	0.0693189	0.0358238	RUBCNL-222	protein_coding
ENSG00000139318	ENST00000308385.6	1.02405	0.000139852	0.0698373	0.0358271	DUSP6-202	protein_coding
ENSG00000204592	ENST00000376630.5	-0.30747	0.000140887	0.0701665	0.0358271	HLA-E-201	protein_coding
ENSG00000235090	ENST00000455249.1	-0.956379	0.000140887	0.0701665	0.0358271	RPL7L1P3-201	processed_pseudogene
ENSG00000110046	ENST00000377264.8	0.838442	0.000140295	0.0699784	0.0358271	ATG2A-201	protein_coding
ENSG00000211899	ENST00000390559.6	-1.6504	0.000140295	0.0699784	0.0358271	IGHM-201	IG_C_gene
ENSG00000058799	ENST00000072644.7	-0.646122	0.000143252	0.0709169	0.0358889	YIPF1-201	protein_coding
ENSG00000163565	ENST00000368132.7	-0.999598	0.000143252	0.0709169	0.0358889	IFI16-204	protein_coding
ENSG00000156127	ENST00000286639.8	-0.670632	0.000143252	0.0709169	0.0358889	BATF-201	protein_coding
ENSG00000187764	ENST00000492386.5	-1.644	0.000141922	0.0704952	0.0358889	SEMA4D-220	retained_intron
ENSG00000105366	ENST00000321424.7	1.26621	0.000148426	0.0725481	0.0365942	SIGLEC8-201	protein_coding
ENSG00000104765	ENST00000380629.7	0.654297	0.000148426	0.0725481	0.0365942	BNIP3L-201	protein_coding
ENSG00000155097	ENST00000518738.2	-0.590654	0.000148426	0.0725481	0.0365942	ATP6V1C1-202	protein_coding
ENSG00000237169	ENST00000414870.1	-0.612567	0.000148426	0.0725481	0.0365942	RPL12P27-201	processed_pseudogene
ENSG00000107960	ENST00000369764.1	0.588892	0.000149313	0.0728262	0.0365942	STN1-202	protein_coding
ENSG00000108424	ENST00000677341.1	-0.691728	0.000149313	0.0728262	0.0365942	KPNB1-216	retained_intron
ENSG00000132357	ENST00000254691.10	-0.636758	0.000150939	0.0733349	0.036595	CARD6-201	protein_coding
ENSG00000107611	ENST00000377833.10	-0.820228	0.000150496	0.0731963	0.036595	CUBN-202	protein_coding
ENSG00000226174	ENST00000451127.3	-0.669615	0.000150939	0.0733349	0.036595	TEX22-201	protein_coding
ENSG00000129757	ENST00000440480.8	1.75805	0.000152122	0.0737039	0.03675	CDKN1C-204	protein_coding
ENSG00000109466	ENST00000509704.5	-0.991475	0.000152714	0.073888	0.0367616	KLHL2-207	protein_coding
ENSG00000135503	ENST00000257963.9	-0.696823	0.000154044	0.0743016	0.0369504	ACVR1B-201	protein_coding
ENSG00000142687	ENST00000325722.8	-0.569607	0.000156114	0.0749428	0.0370383	KIAA0319L-201	protein_coding
ENSG00000159588	ENST00000482416.5	-0.649668	0.000157149	0.0752624	0.0370383	CCDC17-206	retained_intron
ENSG00000169826	ENST00000374466.4	-0.748281	0.000157149	0.0752624	0.0370383	CSGALNACT2-201	protein_coding
ENSG00000131242	ENST00000621161.5	0.51121	0.000156114	0.0749428	0.0370383	RAB11FIP4-211	protein_coding
ENSG00000179869	ENST00000453246.5	-2.50452	0.000157149	0.0752624	0.0370383	ABCA13-205	nonsense_mediated_decay
ENSG00000237298	ENST00000586452.5	-1.0817	0.00015907	0.0758541	0.0372318	TTN-AS1-218	lncRNA
ENSG00000169220	ENST00000425155.6	-0.449981	0.00015907	0.0758541	0.0372318	RGS14-202	retained_intron
ENSG00000137752	ENST00000695715.1	-0.976524	0.000162471	0.0768951	0.0378966	CASP1-215	protein_coding
ENSG00000172765	ENST00000393238.8	0.557282	0.000163505	0.0772104	0.0380069	TMCC1-201	protein_coding
ENSG00000103187	ENST00000262428.5	0.360954	0.000164836	0.0776148	0.0381849	COTL1-201	protein_coding
ENSG00000088827	ENST00000344754.6	-1.35625	0.000167497	0.0784198	0.0385374	SIGLEC1-201	protein_coding
ENSG00000135899	ENST00000480916.1	-0.891925	0.000167497	0.0784198	0.0385374	SP110-210	processed_transcript
ENSG00000211662	ENST00000390308.2	-1.26245	0.000169419	0.0789982	0.0388475	IGLV3-21-201	IG_V_gene
ENSG00000152061	ENST00000367688.3	0.952294	0.000173706	0.0802792	0.0394295	RABGAP1L-206	protein_coding
ENSG00000162946	ENST00000468399.2	-0.972698	0.000173706	0.0802792	0.0394295	DISC1-210	retained_intron
ENSG00000055163	ENST00000618329.4	0.587724	0.000172819	0.0800152	0.0394295	CYFIP2-221	protein_coding
ENSG00000280411	ENST00000624687.1	-0.515095	0.000177254	0.0813294	0.0401003	IGHV1-69D-201	IG_V_gene
ENSG00000054654	ENST00000557005.1	0.798023	0.000178585	0.0817209	0.0402667	SYNE2-222	retained_intron
ENSG00000100813	ENST00000473758.5	-0.340855	0.000183759	0.0832312	0.0412583	ACIN1-206	nonsense_mediated_decay
ENSG00000225698	ENST00000433072.2	-0.903854	0.000184202	0.0833597	0.0412583	IGHV3-72-201	IG_V_gene
ENSG00000090487	ENST00000204566.7	0.48841	0.000186863	0.0841278	0.0415789	SPG21-201	protein_coding
ENSG00000140563	ENST00000556363.5	-0.81307	0.000186863	0.0841278	0.0415789	MCTP2-206	retained_intron
ENSG00000134107	ENST00000256495.4	0.721789	0.000190855	0.08527	0.0421895	BHLHE40-201	protein_coding
ENSG00000077984	ENST00000480798.2	-0.837075	0.000190855	0.08527	0.0421895	CST7-201	protein_coding
ENSG00000003402	ENST00000309955.8	-0.628366	0.000195586	0.086608	0.0430945	CFLAR-201	protein_coding
ENSG00000134107	ENST00000467610.1	1.16868	0.000198542	0.0874356	0.0436039	BHLHE40-203	retained_intron
ENSG00000288887	ENST00000690973.1	-0.916787	0.000199725	0.0877647	0.0437217	0	lncRNA
ENSG00000115604	ENST00000409599.5	-2.18783	0.000201203	0.0881746	0.0439032	IL18R1-202	protein_coding
ENSG00000188313	ENST00000342435.9	-1.23735	0.000202386	0.0885013	0.0440193	PLSCR1-201	protein_coding
ENSG00000079215	ENST00000624112.2	-0.681759	0.000203421	0.0887863	0.0441026	SLC1A3-217	retained_intron
ENSG00000251546	ENST00000448155.2	-1.31031	0.000204751	0.0891515	0.0441083	IGKV1D-39-201	IG_V_gene
ENSG00000165185	ENST00000536272.5	-1.38944	0.000204751	0.0891515	0.0441083	KIAA1958-203	protein_coding
ENSG00000259268	ENST00000560465.2	-0.855771	0.000206821	0.0897168	0.0444127	0	lncRNA
ENSG00000181789	ENST00000314797.10	-0.31032	0.000209482	0.0904388	0.0448418	COPG1-201	protein_coding
ENSG00000253729	ENST00000338368.7	1.19812	0.0002117	0.0910362	0.0451735	PRKDC-202	protein_coding
ENSG00000280739	ENST00000631175.3	-0.869133	0.000213917	0.0916298	0.0453605	EIF1B-AS1-206	lncRNA
ENSG00000128272	ENST00000337304.2	0.62029	0.000213917	0.0916298	0.0453605	ATF4-201	protein_coding
ENSG00000186205	ENST00000694926.1	-0.761155	0.000215691	0.0921019	0.0454517	MTARC1-216	processed_transcript
ENSG00000153250	ENST00000474147.5	-0.647922	0.000215691	0.0921019	0.0454517	RBMS1-207	retained_intron
ENSG00000102780	ENST00000379274.6	-1.6551	0.000218204	0.0927665	0.0458385	DGKH-203	protein_coding
ENSG00000171316	ENST00000423902.7	-0.91453	0.000219387	0.0930776	0.0459443	CHD7-201	protein_coding
ENSG00000165949	ENST00000618200.4	-1.56851	0.000220865	0.0934648	0.0461111	IFI27-210	protein_coding
ENSG00000157450	ENST00000557998.5	-0.508789	0.000222196	0.0938119	0.0462462	RNF111-202	protein_coding
ENSG00000096060	ENST00000357266.9	-1.19279	0.000224709	0.0944638	0.0464832	FKBP5-201	protein_coding
ENSG00000121931	ENST00000369763.5	-0.871061	0.000224709	0.0944638	0.0464832	LRIF1-201	protein_coding
ENSG00000177374	ENST00000619757.5	1.3765	0.000227666	0.0952243	0.0468085	HIC1-207	protein_coding
ENSG00000135821	ENST00000489818.5	0.631292	0.000227666	0.0952243	0.0468085	GLUL-211	processed_transcript
ENSG00000260630	ENST00000567997.1	-0.537279	0.000229292	0.0956397	0.047	SNAI3-AS1-204	lncRNA
ENSG00000166523	ENST00000450725.2	-1.1768	0.000231805	0.0962777	0.0473716	CLEC4E-204	nonsense_mediated_decay
ENSG00000244754	ENST00000504114.5	-0.593264	0.000234318	0.0969108	0.047741	N4BP2L2-211	protein_coding
ENSG00000203814	ENST00000545683.1	-1.37233	0.000236388	0.0974285	0.048018	H2BC18-204	protein_coding
ENSG00000141664	ENST00000585873.5	-1.27854	0.000239049	0.0980892	0.048125	ZCCHC2-202	nonsense_mediated_decay
ENSG00000113916	ENST00000496823.1	-0.795507	0.000239049	0.0980892	0.048125	BCL6-210	processed_transcript
ENSG00000139890	ENST00000267396.9	-0.591515	0.000237866	0.0977962	0.048125	REM2-201	protein_coding
ENSG00000243155	ENST00000358073.2	-0.75322	0.000242006	0.0988171	0.0481471	0	lncRNA
ENSG00000151726	ENST00000506733.5	-0.87295	0.000242006	0.0988171	0.0481471	ACSL1-207	nonsense_mediated_decay
ENSG00000140563	ENST00000557505.1	-0.741925	0.000241267	0.0986357	0.0481471	MCTP2-207	retained_intron
ENSG00000196236	ENST00000428799.1	-0.844978	0.000242006	0.0988171	0.0481471	XPNPEP3-203	nonsense_mediated_decay
ENSG00000206337	ENST00000670109.1	-0.732659	0.000245997	0.0997891	0.0487977	HCP5-206	lncRNA
ENSG00000143363	ENST00000271620.8	-0.777503	0.000247771	0.100217	0.048863	PRUNE1-201	protein_coding
ENSG00000136689	ENST00000409930.4	-0.713173	0.000247771	0.100217	0.048863	IL1RN-205	protein_coding
ENSG00000144130	ENST00000497526.1	-0.591355	0.000250728	0.100926	0.0493023	NT5DC4-206	processed_transcript
ENSG00000223865	ENST00000469120.1	1.18968	0.000253685	0.101628	0.0495954	HLA-DPB1-213	retained_intron
ENSG00000183684	ENST00000505490.3	0.608379	0.000253685	0.101628	0.0495954	ALYREF-202	protein_coding
ENSG00000112053	ENST00000466805.5	-1.07561	0.000255607	0.10208	0.0498271	SLC26A8-204	retained_intron
ENSG00000097033	ENST00000370558.8	-0.676163	0.000257972	0.102634	0.0501437	SH3GLB1-201	protein_coding
ENSG00000112062	ENST00000229795.7	-0.663455	0.000261668	0.10349	0.0505714	MAPK14-202	protein_coding
ENSG00000211967	ENST00000390627.3	-1.16823	0.000261668	0.10349	0.0505714	IGHV3-53-201	IG_V_gene
ENSG00000116337	ENST00000659122.2	1.69953	0.000268912	0.105141	0.0511142	AMPD2-229	nonsense_mediated_decay
ENSG00000163958	ENST00000460442.5	-1.78127	0.000271277	0.105672	0.0511142	ZDHHC19-204	retained_intron
ENSG00000164120	ENST00000504433.1	-1.20395	0.000271277	0.105672	0.0511142	HPGD-204	protein_coding
ENSG00000168916	ENST00000509799.5	-1.39753	0.000271277	0.105672	0.0511142	ZNF608-205	protein_coding
ENSG00000170476	ENST00000503120.5	-1.28953	0.000271277	0.105672	0.0511142	MZB1-203	retained_intron
ENSG00000225314	ENST00000437554.1	-0.546273	0.000268912	0.105141	0.0511142	0	processed_pseudogene
ENSG00000012779	ENST00000481117.1	-0.564685	0.000266694	0.10464	0.0511142	ALOX5-203	processed_transcript
ENSG00000229474	ENST00000558573.1	-0.660752	0.000268912	0.105141	0.0511142	PATL2-204	processed_transcript
ENSG00000254709	ENST00000526893.6	-1.16614	0.000268912	0.105141	0.0511142	IGLL5-201	protein_coding
ENSG00000279328	ENST00000624121.1	-0.613694	0.000272903	0.106034	0.0512778	0	TEC
ENSG00000225940	ENST00000648716.1	-0.545091	0.000275269	0.106559	0.0512948	C5orf67-202	lncRNA
ENSG00000285932	ENST00000649102.1	-0.738996	0.000275269	0.106559	0.0512948	0	nonsense_mediated_decay
ENSG00000070961	ENST00000428670.8	0.800202	0.000275269	0.106559	0.0512948	ATP2B1-204	protein_coding
ENSG00000151726	ENST00000513317.5	-0.721645	0.000278373	0.107241	0.051589	ACSL1-210	protein_coding
ENSG00000070269	ENST00000555046.1	-0.51159	0.000278373	0.107241	0.051589	TMEM260-206	protein_coding
ENSG00000258741	ENST00000671695.1	-0.851063	0.000280739	0.107756	0.0518852	H2AZ2P1-203	processed_transcript
ENSG00000109046	ENST00000467843.6	-0.605755	0.000282513	0.10814	0.0520708	WSB1-204	retained_intron
ENSG00000121060	ENST00000574997.1	-0.704764	0.000283695	0.108394	0.0521467	TRIM25-209	processed_transcript
ENSG00000213341	ENST00000370397.8	-0.334108	0.000285469	0.108775	0.0523306	CHUK-201	protein_coding
ENSG00000116337	ENST00000667949.2	1.30193	0.000287243	0.109153	0.0525	AMPD2-231	protein_coding
ENSG00000271614	ENST00000605386.1	0.689585	0.000288722	0.109466	0.0525	ATP2B1-AS1-201	lncRNA
ENSG00000270550	ENST00000603660.1	-1.34695	0.000288722	0.109466	0.0525	IGHV3-30-201	IG_V_gene
ENSG00000076641	ENST00000220597.4	-0.536404	0.000293305	0.110429	0.0530481	PAG1-201	protein_coding
ENSG00000260361	ENST00000562894.1	-0.845634	0.000293305	0.110429	0.0530481	0	lncRNA
ENSG00000187764	ENST00000420101.6	-0.953805	0.000297148	0.111225	0.0536	SEMA4D-204	protein_coding
ENSG00000132465	ENST00000510437.5	-1.41308	0.000301731	0.112163	0.0539947	JCHAIN-204	protein_coding
ENSG00000148926	ENST00000278175.10	-0.577056	0.000301731	0.112163	0.0539947	ADM-201	protein_coding
ENSG00000216490	ENST00000600463.1	0.742368	0.000301731	0.112163	0.0539947	IFI30-203	retained_intron
ENSG00000237522	ENST00000414613.1	-0.55108	0.000303357	0.112492	0.054	NONOP2-201	processed_pseudogene
ENSG00000211974	ENST00000390634.3	-1.2675	0.000303357	0.112492	0.054	IGHV2-70D-201	IG_V_gene
ENSG00000203814	ENST00000369167.3	0.719358	0.000306166	0.113057	0.0542147	H2BC18-201	protein_coding
ENSG00000143384	ENST00000617352.1	-0.86492	0.000306166	0.113057	0.0542147	MCL1-204	processed_transcript
ENSG00000163872	ENST00000305135.10	-0.414668	0.000311932	0.1142	0.0549479	YEATS2-201	protein_coding
ENSG00000100330	ENST00000323630.9	-0.515195	0.000311932	0.1142	0.0549479	MTMR3-201	protein_coding
ENSG00000163605	ENST00000356692.10	-0.452312	0.000317402	0.115266	0.0551786	PPP4R2-201	protein_coding
ENSG00000109743	ENST00000505785.5	-0.988955	0.000319767	0.115722	0.0551786	BST1-203	protein_coding
ENSG00000012660	ENST00000304434.11	0.365385	0.000319767	0.115722	0.0551786	ELOVL5-201	protein_coding
ENSG00000131018	ENST00000478916.5	-0.65779	0.000319767	0.115722	0.0551786	SYNE1-223	retained_intron
ENSG00000187037	ENST00000447769.1	-0.922357	0.000314593	0.114721	0.0551786	GPR141-202	protein_coding
ENSG00000253729	ENST00000314191.7	0.615747	0.000317402	0.115266	0.0551786	PRKDC-201	protein_coding
ENSG00000211964	ENST00000390624.3	-0.86351	0.000317402	0.115266	0.0551786	IGHV3-48-201	IG_V_gene
ENSG00000173801	ENST00000393931.8	-1.35944	0.000315628	0.114923	0.0551786	JUP-203	protein_coding
ENSG00000110080	ENST00000676831.1	-1.22208	0.000321985	0.116145	0.0552792	ST3GAL4-222	processed_transcript
ENSG00000102445	ENST00000378787.7	0.916869	0.000321985	0.116145	0.0552792	RUBCNL-203	protein_coding
ENSG00000198933	ENST00000578982.6	-0.858841	0.000326715	0.117039	0.0559494	TBKBP1-203	protein_coding
ENSG00000289341	ENST00000685356.1	0.760151	0.000332629	0.118138	0.0566751	0	lncRNA
ENSG00000204634	ENST00000376840.8	-0.952678	0.000332629	0.118138	0.0566751	TBC1D8-201	protein_coding
ENSG00000169896	ENST00000544665.9	-0.454251	0.00033529	0.118626	0.0568421	ITGAM-201	protein_coding
ENSG00000087589	ENST00000497244.1	1.38803	0.00033529	0.118626	0.0568421	CASS4-203	retained_intron
ENSG00000168916	ENST00000513986.2	-1.78595	0.000336916	0.118923	0.056975	ZNF608-209	protein_coding
ENSG00000172965	ENST00000622940.1	-0.770978	0.00034002	0.119484	0.0572139	MIR4435-2HG-222	lncRNA
ENSG00000133101	ENST00000255465.7	-2.45854	0.00034002	0.119484	0.0572139	CCNA1-201	protein_coding
ENSG00000163131	ENST00000368985.8	0.57436	0.000342829	0.119988	0.0572593	CTSS-201	protein_coding
ENSG00000142102	ENST00000474221.5	-0.634979	0.000342829	0.119988	0.0572593	PGGHG-205	retained_intron
ENSG00000132530	ENST00000576724.5	-1.69389	0.000342829	0.119988	0.0572593	XAF1-219	nonsense_mediated_decay
ENSG00000118564	ENST00000513163.5	-0.738739	0.000345638	0.120488	0.0574447	FBXL5-211	protein_coding
ENSG00000166908	ENST00000354947.10	-0.574641	0.000345638	0.120488	0.0574447	PIP4K2C-201	protein_coding
ENSG00000118496	ENST00000237281.5	-0.573353	0.000347116	0.120749	0.057549	FBXO30-201	protein_coding
ENSG00000264772	ENST00000581621.1	0.71836	0.000350073	0.121268	0.0577561	0	lncRNA
ENSG00000129657	ENST00000586429.5	0.72864	0.000350073	0.121268	0.0577561	SEC14L1-209	protein_coding
ENSG00000041988	ENST00000377627.7	-0.61956	0.000357465	0.122546	0.0584058	THAP3-203	protein_coding
ENSG00000162946	ENST00000439617.8	-0.801094	0.000357465	0.122546	0.0584058	DISC1-209	protein_coding
ENSG00000249437	ENST00000315147.8	-0.97979	0.000357465	0.122546	0.0584058	NAIP-202	retained_intron
ENSG00000012061	ENST00000592083.5	1.07742	0.000354952	0.122115	0.0584058	ERCC1-214	protein_coding
ENSG00000112473	ENST00000374675.7	-0.936902	0.000363822	0.123625	0.0593012	SLC39A7-201	protein_coding
ENSG00000108518	ENST00000225655.6	0.597978	0.000366335	0.124046	0.0595673	PFN1-201	protein_coding
ENSG00000204287	ENST00000395388.7	1.06097	0.00037964	0.126227	0.0615827	HLA-DRA-202	protein_coding
ENSG00000179388	ENST00000317216.3	1.34	0.000382745	0.126725	0.0619378	EGR3-201	protein_coding
ENSG00000166887	ENST00000570062.1	-0.610532	0.000385258	0.127125	0.0621957	VPS39-213	retained_intron
ENSG00000250303	ENST00000689463.1	-0.70623	0.000388658	0.127662	0.0625952	LINC02762-208	lncRNA
ENSG00000180316	ENST00000636260.2	-0.700888	0.000394572	0.128585	0.0632464	PNPLA1-205	protein_coding
ENSG00000109046	ENST00000487603.5	-0.783316	0.000394572	0.128585	0.0632464	WSB1-205	retained_intron
ENSG00000087157	ENST00000262764.11	-0.761169	0.000398859	0.129246	0.0636321	PGS1-201	protein_coding
ENSG00000132205	ENST00000254528.4	-0.528643	0.000398859	0.129246	0.0636321	EMILIN2-201	protein_coding
ENSG00000187193	ENST00000568370.1	-0.814236	0.000401963	0.12972	0.0638263	MT1X-204	retained_intron
ENSG00000153786	ENST00000313732.9	0.282539	0.000401963	0.12972	0.0638263	ZDHHC7-201	protein_coding
ENSG00000095383	ENST00000465784.7	-0.466862	0.000406694	0.130436	0.0639767	TBC1D2-205	protein_coding
ENSG00000211938	ENST00000390598.2	-1.50236	0.000404329	0.130079	0.0639767	IGHV3-7-201	IG_V_gene
ENSG00000005844	ENST00000564632.1	-1.0645	0.000406694	0.130436	0.0639767	ITGAL-208	retained_intron
ENSG00000074660	ENST00000576012.5	1.13455	0.000406694	0.130436	0.0639767	SCARF1-208	retained_intron
ENSG00000112062	ENST00000496250.5	-0.734619	0.000412312	0.131275	0.0645602	MAPK14-209	retained_intron
ENSG00000157540	ENST00000647188.2	-0.909191	0.000412312	0.131275	0.0645602	DYRK1A-221	protein_coding
ENSG00000280739	ENST00000668232.1	-0.711288	0.000421182	0.132577	0.0654943	EIF1B-AS1-213	lncRNA
ENSG00000272914	ENST00000608729.1	-0.636201	0.000421182	0.132577	0.0654943	0	lncRNA
ENSG00000234436	ENST00000426257.1	-0.650044	0.000421182	0.132577	0.0654943	0	unprocessed_pseudogene
ENSG00000183625	ENST00000475150.1	0.819175	0.000423991	0.132984	0.0657798	CCR3-206	retained_intron
ENSG00000116717	ENST00000370986.9	-1.02276	0.000428721	0.133663	0.0663616	GADD45A-202	protein_coding
ENSG00000173597	ENST00000512870.1	-0.639296	0.000434191	0.134439	0.0669021	SULT1B1-203	protein_coding
ENSG00000084112	ENST00000326495.10	-0.553153	0.000434191	0.134439	0.0669021	SSH1-202	protein_coding
ENSG00000187475	ENST00000338379.6	-0.842915	0.000437444	0.134897	0.0669457	H1-6-201	protein_coding
ENSG00000242574	ENST00000418107.3	0.88553	0.000437444	0.134897	0.0669457	HLA-DMB-258	protein_coding
ENSG00000149489	ENST00000278833.4	-0.534366	0.000437444	0.134897	0.0669457	ROM1-201	protein_coding
ENSG00000116337	ENST00000680192.1	0.88071	0.000445722	0.136046	0.067	AMPD2-242	retained_intron
ENSG00000073737	ENST00000674881.1	-1.29786	0.000443209	0.135699	0.067	DHRS9-209	protein_coding
ENSG00000253276	ENST00000523505.3	-0.521762	0.000445722	0.136046	0.067	CCDC71L-201	protein_coding
ENSG00000111790	ENST00000327214.5	-0.586084	0.000443209	0.135699	0.067	FGFR1OP2-202	protein_coding
ENSG00000054654	ENST00000674003.1	0.721274	0.000445722	0.136046	0.067	SYNE2-229	protein_coding
ENSG00000156414	ENST00000409874.9	-0.986825	0.000443209	0.135699	0.067	TDRD9-201	protein_coding
ENSG00000196535	ENST00000359450.6	-0.752891	0.000443209	0.135699	0.067	MYO18A-201	retained_intron
ENSG00000187994	ENST00000591812.2	-0.505706	0.000440253	0.135289	0.067	RINL-202	protein_coding
ENSG00000058673	ENST00000367210.3	-0.797727	0.000457254	0.137614	0.0682781	ZC3H11A-202	protein_coding
ENSG00000055163	ENST00000611075.4	0.647875	0.000455332	0.137355	0.0682781	CYFIP2-217	protein_coding
ENSG00000012061	ENST00000300853.8	0.551795	0.000457254	0.137614	0.0682781	ERCC1-202	protein_coding
ENSG00000162946	ENST00000366633.7	-1.24603	0.000463463	0.138443	0.0684498	DISC1-204	protein_coding
ENSG00000136869	ENST00000355622.8	-0.663009	0.000460654	0.138069	0.0684498	TLR4-201	protein_coding
ENSG00000153443	ENST00000590891.1	0.586905	0.000463463	0.138443	0.0684498	UBALD1-205	protein_coding
ENSG00000196209	ENST00000608073.1	-0.820078	0.000460654	0.138069	0.0684498	SIRPB2-206	nonsense_mediated_decay
ENSG00000211637	ENST00000390282.2	-1.28449	0.000463463	0.138443	0.0684498	IGLV4-69-201	IG_V_gene
ENSG00000168010	ENST00000537837.5	-0.984503	0.000469967	0.139301	0.0692593	ATG16L2-210	nonsense_mediated_decay
ENSG00000169905	ENST00000609928.6	-0.415894	0.000483272	0.141022	0.0710583	TOR1AIP2-206	protein_coding
ENSG00000110400	ENST00000264025.8	0.698932	0.000486377	0.141418	0.0710583	NECTIN1-201	protein_coding
ENSG00000154099	ENST00000623406.1	-0.969137	0.000486377	0.141418	0.0710583	DNAAF1-210	TEC
ENSG00000272625	ENST00000608032.1	-0.725845	0.000486377	0.141418	0.0710583	0	lncRNA
ENSG00000090020	ENST00000263980.8	-0.455275	0.000489925	0.141867	0.0711159	SLC9A1-201	protein_coding
ENSG00000058063	ENST00000323116.10	-0.445119	0.000489925	0.141867	0.0711159	ATP11B-201	protein_coding
ENSG00000120899	ENST00000397497.8	-0.343812	0.000489925	0.141867	0.0711159	PTK2B-202	retained_intron
ENSG00000250616	ENST00000515455.2	0.908674	0.000492586	0.142202	0.0711966	YPEL3-DT-201	lncRNA
ENSG00000211668	ENST00000390314.2	-0.576286	0.000492586	0.142202	0.0711966	IGLV2-11-201	IG_V_gene
ENSG00000023902	ENST00000607609.2	0.880083	0.000498056	0.142886	0.0712134	PLEKHO1-209	retained_intron
ENSG00000116991	ENST00000486472.1	-0.728515	0.000500865	0.143235	0.0712134	SIPA1L2-203	retained_intron
ENSG00000055332	ENST00000233057.9	-1.38068	0.00050323	0.143528	0.0712134	EIF2AK2-201	protein_coding
ENSG00000204396	ENST00000375688.5	-0.78754	0.00050323	0.143528	0.0712134	VWA7-201	protein_coding
ENSG00000288836	ENST00000685851.1	-0.974663	0.00050323	0.143528	0.0712134	0	lncRNA
ENSG00000131018	ENST00000461872.6	-1.04731	0.000500865	0.143235	0.0712134	SYNE1-215	retained_intron
ENSG00000288838	ENST00000690996.1	-0.813976	0.000495691	0.142591	0.0712134	0	lncRNA
ENSG00000250280	ENST00000545709.1	-0.646364	0.000498056	0.142886	0.0712134	0	lncRNA
ENSG00000184009	ENST00000570382.2	-1.13358	0.00050323	0.143528	0.0712134	ACTG1-201	protein_coding
ENSG00000102317	ENST00000376755.1	0.74248	0.000495691	0.142591	0.0712134	RBM3-202	protein_coding
ENSG00000107882	ENST00000369902.8	-0.511864	0.000506778	0.143964	0.0715658	SUFU-202	protein_coding
ENSG00000079215	ENST00000681775.1	-0.508274	0.000510918	0.14447	0.072	SLC1A3-253	retained_intron
ENSG00000164105	ENST00000296504.4	-0.996248	0.00051417	0.144865	0.0723077	SAP30-201	protein_coding
ENSG00000132274	ENST00000379965.8	-0.858223	0.00052171	0.145773	0.0732158	TRIM22-201	protein_coding
ENSG00000117748	ENST00000373912.8	0.527009	0.000524962	0.146161	0.0735197	RPA2-203	protein_coding
ENSG00000106733	ENST00000376811.5	-0.702872	0.000527623	0.146477	0.0735876	NMRK1-203	protein_coding
ENSG00000089351	ENST00000680623.1	-0.66028	0.000527623	0.146477	0.0735876	GRAMD1A-215	protein_coding
ENSG00000248477	ENST00000513164.2	-1.04744	0.000530432	0.146809	0.0738272	NAIPP3-202	transcribed_unprocessed_pseudogene
ENSG00000103056	ENST00000219334.10	1.98433	0.000534128	0.147244	0.0740369	SMPD3-201	protein_coding
ENSG00000105639	ENST00000527031.5	-0.519931	0.000534128	0.147244	0.0740369	JAK3-203	retained_intron
ENSG00000132274	ENST00000480395.5	-0.612269	0.000537528	0.147642	0.0742041	TRIM22-210	retained_intron
ENSG00000177575	ENST00000396620.7	-2.62609	0.000537528	0.147642	0.0742041	CD163-202	protein_coding
ENSG00000116337	ENST00000469039.2	1.43324	0.000542259	0.148193	0.0745528	AMPD2-207	processed_transcript
ENSG00000106479	ENST00000223210.5	-0.421959	0.000542259	0.148193	0.0745528	ZNF862-201	protein_coding
ENSG00000168003	ENST00000679594.1	-1.55853	0.000545954	0.14862	0.0747571	SLC3A2-224	retained_intron
ENSG00000162069	ENST00000573514.5	-0.795909	0.000545954	0.14862	0.0747571	BICDL2-204	protein_coding
ENSG00000237217	ENST00000425381.1	-0.615135	0.00054965	0.149045	0.0751111	0	processed_pseudogene
ENSG00000071054	ENST00000350878.9	-0.377514	0.000553051	0.149434	0.0751205	MAP4K4-203	protein_coding
ENSG00000160932	ENST00000292494.11	-1.1804	0.000553051	0.149434	0.0751205	LY6E-201	protein_coding
ENSG00000165555	ENST00000555901.1	-0.690754	0.000553051	0.149434	0.0751205	NOXRED1-203	retained_intron
ENSG00000226091	ENST00000544461.1	-0.789646	0.000556746	0.149855	0.0754709	LINC00937-207	lncRNA
ENSG00000079277	ENST00000477883.1	-0.726036	0.000563251	0.15059	0.0762	MKNK1-211	retained_intron
ENSG00000147677	ENST00000276682.8	0.697593	0.000567686	0.151087	0.0766467	EIF3H-201	protein_coding
ENSG00000160932	ENST00000519546.5	-1.22762	0.000570199	0.151368	0.0768327	LY6E-204	protein_coding
ENSG00000116991	ENST00000495863.1	-0.72288	0.000574043	0.151796	0.0770437	SIPA1L2-205	processed_transcript
ENSG00000132465	ENST00000254801.9	-1.32565	0.000574043	0.151796	0.0770437	JCHAIN-201	protein_coding
ENSG00000107331	ENST00000464157.1	-0.711667	0.00057833	0.15227	0.0774653	ABCA2-209	processed_transcript
ENSG00000120899	ENST00000522245.1	-0.566655	0.000582174	0.152693	0.0775197	PTK2B-215	retained_intron
ENSG00000176623	ENST00000522804.5	-0.753324	0.000582174	0.152693	0.0775197	RMDN1-215	nonsense_mediated_decay
ENSG00000177294	ENST00000321535.5	-1.35247	0.000582174	0.152693	0.0775197	FBXO39-201	protein_coding
ENSG00000203644	ENST00000366451.3	0.73198	0.000594592	0.154046	0.0784016	0	lncRNA
ENSG00000109466	ENST00000514860.5	-0.752423	0.000594592	0.154046	0.0784016	KLHL2-209	protein_coding
ENSG00000151726	ENST00000281455.7	-0.592434	0.000591044	0.153662	0.0784016	ACSL1-201	protein_coding
ENSG00000165949	ENST00000621160.5	-1.52837	0.000594592	0.154046	0.0784016	IFI27-213	protein_coding
ENSG00000197249	ENST00000393088.8	-0.817214	0.000594592	0.154046	0.0784016	SERPINA1-203	protein_coding
ENSG00000124783	ENST00000489567.5	-0.475805	0.000598879	0.154509	0.0786602	SSR1-210	protein_coding
ENSG00000026950	ENST00000289361.11	-0.757063	0.000598879	0.154509	0.0786602	BTN3A1-202	protein_coding
ENSG00000147403	ENST00000482732.1	0.852221	0.000604497	0.155112	0.0792442	RPL10-212	retained_intron
ENSG00000143669	ENST00000468107.5	0.653096	0.000616915	0.156431	0.0793774	LYST-205	processed_transcript
ENSG00000170802	ENST00000413569.5	-0.545078	0.000621942	0.15696	0.0793774	FOXN2-202	protein_coding
ENSG00000244575	ENST00000498435.1	-1.48725	0.000608193	0.155506	0.0793774	IGKV1-27-201	IG_V_gene
ENSG00000173597	ENST00000310613.8	-0.851578	0.000616915	0.156431	0.0793774	SULT1B1-201	protein_coding
ENSG00000198833	ENST00000435041.3	-0.389134	0.000621942	0.15696	0.0793774	UBE2J1-201	protein_coding
ENSG00000148175	ENST00000286713.7	-0.432382	0.000616915	0.156431	0.0793774	STOM-201	protein_coding
ENSG00000150527	ENST00000556148.5	-0.808049	0.000616915	0.156431	0.0793774	MIA2-214	protein_coding
ENSG00000100596	ENST00000216484.7	-0.69317	0.000621942	0.15696	0.0793774	SPTLC2-201	protein_coding
ENSG00000100784	ENST00000614987.5	0.935341	0.000612924	0.156009	0.0793774	RPS6KA5-207	protein_coding
ENSG00000103005	ENST00000561743.5	-0.86833	0.000621942	0.15696	0.0793774	USB1-205	protein_coding
ENSG00000176658	ENST00000318217.10	-1.33384	0.000621942	0.15696	0.0793774	MYO1D-201	protein_coding
ENSG00000186806	ENST00000600663.1	-0.543421	0.000608193	0.155506	0.0793774	VSIG10L-202	processed_transcript
ENSG00000211644	ENST00000390290.3	-1.38514	0.000616915	0.156431	0.0793774	IGLV1-51-201	IG_V_gene
ENSG00000100024	ENST00000415388.5	-0.914278	0.000616915	0.156431	0.0793774	UPB1-203	nonsense_mediated_decay
ENSG00000133106	ENST00000540470.5	-1.07965	0.000626377	0.157425	0.0796429	EPSTI1-209	retained_intron
ENSG00000211949	ENST00000390609.3	-0.932572	0.000626377	0.157425	0.0796429	IGHV3-23-201	IG_V_gene
ENSG00000188177	ENST00000343936.4	-0.606516	0.000633177	0.158133	0.0800561	ZC3H6-201	protein_coding
ENSG00000173597	ENST00000510821.1	-0.678827	0.000633177	0.158133	0.0800561	SULT1B1-202	protein_coding
ENSG00000108984	ENST00000589647.5	-1.12055	0.000633177	0.158133	0.0800561	MAP2K6-205	protein_coding
ENSG00000204482	ENST00000418507.6	0.779058	0.000638499	0.158684	0.0804283	LST1-214	protein_coding
ENSG00000182957	ENST00000399949.6	-0.700342	0.000638499	0.158684	0.0804283	SPATA13-204	protein_coding
ENSG00000162461	ENST00000294454.6	-0.516079	0.000643969	0.159247	0.0809665	SLC25A34-201	protein_coding
ENSG00000180758	ENST00000377411.5	0.575238	0.000648552	0.159717	0.0813915	GPR157-201	protein_coding
ENSG00000185963	ENST00000375512.3	-0.382726	0.000660083	0.16089	0.0826852	BICD2-202	protein_coding
ENSG00000116337	ENST00000256578.8	0.720804	0.000663335	0.161219	0.082786	AMPD2-201	protein_coding
ENSG00000185442	ENST00000327355.6	-0.679163	0.000663335	0.161219	0.082786	FAM174B-201	protein_coding
ENSG00000166188	ENST00000299237.3	-0.386392	0.000666736	0.161562	0.0829044	ZNF319-201	protein_coding
ENSG00000125652	ENST00000245812.8	0.7887	0.000666736	0.161562	0.0829044	ALKBH7-201	protein_coding
ENSG00000104472	ENST00000220913.10	0.489492	0.000670875	0.161977	0.0832661	CHRAC1-201	protein_coding
ENSG00000100731	ENST00000304743.7	-0.464829	0.000676197	0.16251	0.0836197	PCNX1-201	protein_coding
ENSG00000174238	ENST00000313486.12	0.301693	0.000676197	0.16251	0.0836197	PITPNA-201	protein_coding
ENSG00000003402	ENST00000425030.1	-0.627473	0.000688911	0.163773	0.0842676	CFLAR-208	protein_coding
ENSG00000289504	ENST00000693211.1	0.41951	0.000688911	0.163773	0.0842676	0	lncRNA
ENSG00000081791	ENST00000507481.2	1.04763	0.000685363	0.163422	0.0842676	DELE1-205	protein_coding
ENSG00000156482	ENST00000396070.6	0.843784	0.000685363	0.163422	0.0842676	RPL30-202	protein_coding
ENSG00000165029	ENST00000423487.6	-0.97702	0.000685363	0.163422	0.0842676	ABCA1-203	protein_coding
ENSG00000134452	ENST00000362091.9	-0.364435	0.000688911	0.163773	0.0842676	FBH1-201	protein_coding
ENSG00000113742	ENST00000265085.10	-0.436265	0.000693198	0.164196	0.084639	CPEB4-201	protein_coding
ENSG00000257594	ENST00000529983.3	-0.474368	0.000698077	0.164676	0.0850811	GALNT4-201	protein_coding
ENSG00000125347	ENST00000458069.5	0.83618	0.000703694	0.165227	0.0854578	IRF1-206	protein_coding
ENSG00000146094	ENST00000510898.7	-0.516743	0.000703694	0.165227	0.0854578	DOK3-212	protein_coding
ENSG00000211941	ENST00000390601.3	-1.57853	0.000708573	0.165703	0.0858961	IGHV3-11-201	IG_V_gene
ENSG00000019991	ENST00000457544.7	-1.02712	0.000717295	0.16655	0.0864884	HGF-209	protein_coding
ENSG00000134285	ENST00000453172.2	-1.03691	0.000717295	0.16655	0.0864884	FKBP11-203	protein_coding
ENSG00000100226	ENST00000458073.5	-0.595485	0.000717295	0.16655	0.0864884	GTPBP1-203	protein_coding
ENSG00000089169	ENST00000415485.7	-1.46609	0.000721435	0.16695	0.0866785	RPH3A-202	protein_coding
ENSG00000211976	ENST00000390636.2	-1.23495	0.000721435	0.16695	0.0866785	IGHV3-73-201	IG_V_gene
ENSG00000274173	ENST00000620459.1	-0.836314	0.000725722	0.167364	0.087039	0	lncRNA
ENSG00000068024	ENST00000495497.1	-0.566187	0.000743166	0.169034	0.088193	HDAC4-212	retained_intron
ENSG00000124635	ENST00000606923.1	-0.836162	0.000738731	0.168611	0.088193	H2BC11-202	protein_coding
ENSG00000170525	ENST00000379775.9	-0.919517	0.000743166	0.169034	0.088193	PFKFB3-203	protein_coding
ENSG00000110697	ENST00000527370.5	0.634267	0.000738731	0.168611	0.088193	PITPNM1-209	retained_intron
ENSG00000139178	ENST00000266542.9	-0.445878	0.000743166	0.169034	0.088193	C1RL-201	protein_coding
ENSG00000140368	ENST00000559750.5	-0.417179	0.000743166	0.169034	0.088193	PSTPIP1-208	nonsense_mediated_decay
ENSG00000143420	ENST00000369014.10	0.410269	0.000754697	0.170128	0.0889373	ENSA-208	protein_coding
ENSG00000146063	ENST00000515834.1	-0.448391	0.000754697	0.170128	0.0889373	TRIM41-209	retained_intron
ENSG00000196873	ENST00000618921.4	-0.609919	0.000754697	0.170128	0.0889373	CBWD3-214	processed_transcript
ENSG00000132530	ENST00000575369.5	-1.37985	0.000754697	0.170128	0.0889373	XAF1-216	nonsense_mediated_decay
ENSG00000179818	ENST00000685037.1	0.836507	0.000765489	0.171145	0.0891222	PCBP1-AS1-444	lncRNA
ENSG00000145332	ENST00000273963.10	-1.04794	0.000765489	0.171145	0.0891222	KLHL8-201	protein_coding
ENSG00000289456	ENST00000688067.1	-0.982799	0.000765489	0.171145	0.0891222	0	lncRNA
ENSG00000172432	ENST00000459959.1	-0.718974	0.000765489	0.171145	0.0891222	GTPBP2-207	processed_transcript
ENSG00000216316	ENST00000406333.1	-0.62151	0.000759872	0.170616	0.0891222	0	processed_pseudogene
ENSG00000283384	ENST00000636191.1	-0.5525	0.000759872	0.170616	0.0891222	0	lncRNA
ENSG00000125449	ENST00000245543.6	-0.425484	0.000765489	0.171145	0.0891222	ARMC7-201	protein_coding
ENSG00000251230	ENST00000511703.6	-0.799116	0.000770664	0.17163	0.0892637	MIR3945HG-202	lncRNA
ENSG00000211962	ENST00000390622.2	-1.62495	0.000770664	0.17163	0.0892637	IGHV1-46-201	IG_V_gene
ENSG00000244482	ENST00000430421.5	-0.612775	0.000770664	0.17163	0.0892637	LILRA6-204	nonsense_mediated_decay
ENSG00000133112	ENST00000530705.6	0.92792	0.000777021	0.172225	0.0896928	TPT1-212	protein_coding
ENSG00000182473	ENST00000405068.3	-0.422743	0.000777021	0.172225	0.0896928	EXOC7-204	retained_intron
ENSG00000185158	ENST00000579206.5	-0.829135	0.000782195	0.172707	0.089983	LRRC37B-208	protein_coding
ENSG00000184979	ENST00000215794.8	-1.51783	0.000782195	0.172707	0.089983	USP18-201	protein_coding
ENSG00000172765	ENST00000515024.5	0.882693	0.00078663	0.173119	0.0903396	TMCC1-214	processed_transcript
ENSG00000238005	ENST00000418557.1	-0.684145	0.000791213	0.173544	0.0904054	0	lncRNA
ENSG00000280739	ENST00000629723.2	-0.741902	0.000791213	0.173544	0.0904054	EIF1B-AS1-205	lncRNA
ENSG00000105373	ENST00000246802.10	0.852781	0.000791213	0.173544	0.0904054	NOP53-201	protein_coding
ENSG00000248769	ENST00000514492.1	-1.28215	0.000796091	0.173995	0.0908094	0	unprocessed_pseudogene
ENSG00000164104	ENST00000511316.1	-0.631549	0.000809249	0.175206	0.092	HMGB2-205	retained_intron
ENSG00000225450	ENST00000416406.1	-0.537104	0.000809249	0.175206	0.092	0	lncRNA
ENSG00000116871	ENST00000532131.1	0.756965	0.000814275	0.175666	0.092107	MAP7D1-213	retained_intron
ENSG00000169429	ENST00000696131.1	1.05247	0.000814275	0.175666	0.092107	CXCL8-204	nonsense_mediated_decay
ENSG00000211677	ENST00000390323.2	-1.10635	0.000814275	0.175666	0.092107	IGLC2-201	IG_C_gene
ENSG00000136861	ENST00000688512.1	-1.18322	0.000820041	0.176192	0.09245	CDK5RAP2-228	protein_coding
ENSG00000102057	ENST00000218176.4	-0.74934	0.000820041	0.176192	0.09245	KCND1-201	protein_coding
ENSG00000288804	ENST00000685799.1	0.809503	0.000836007	0.177642	0.0925532	0	lncRNA
ENSG00000171132	ENST00000467135.5	-0.667389	0.000831719	0.177254	0.0925532	PRKCE-205	processed_transcript
ENSG00000162869	ENST00000294952.13	-0.502053	0.000827284	0.176852	0.0925532	PPP1R21-202	protein_coding
ENSG00000153574	ENST00000283646.5	0.754447	0.000836007	0.177642	0.0925532	RPIA-201	protein_coding
ENSG00000257923	ENST00000549414.6	-0.879104	0.000836007	0.177642	0.0925532	CUX1-213	protein_coding
ENSG00000105339	ENST00000523308.5	-0.512478	0.000831719	0.177254	0.0925532	DENND3-221	protein_coding
ENSG00000172890	ENST00000525200.5	-0.557853	0.000836007	0.177642	0.0925532	NADSYN1-204	nonsense_mediated_decay
ENSG00000111144	ENST00000413268.6	0.977365	0.000831719	0.177254	0.0925532	LTA4H-202	protein_coding
ENSG00000274376	ENST00000613213.4	0.574769	0.000827284	0.176852	0.0925532	ADAMTS7P1-201	transcribed_unprocessed_pseudogene
ENSG00000102886	ENST00000406256.8	-0.647941	0.000836007	0.177642	0.0925532	GDPD3-202	protein_coding
ENSG00000063244	ENST00000308924.9	0.671887	0.000831719	0.177254	0.0925532	U2AF2-201	protein_coding
ENSG00000236409	ENST00000641269.1	-0.471206	0.000842364	0.178216	0.0929527	NRADDP-202	processed_transcript
ENSG00000211659	ENST00000390305.2	-1.12232	0.000842364	0.178216	0.0929527	IGLV3-25-201	IG_V_gene
ENSG00000019582	ENST00000353334.11	0.809061	0.000848425	0.178762	0.0930146	CD74-202	protein_coding
ENSG00000103355	ENST00000576886.5	1.03315	0.000848425	0.178762	0.0930146	PRSS33-204	protein_coding
ENSG00000188554	ENST00000590996.6	-0.278373	0.000848425	0.178762	0.0930146	NBR1-206	protein_coding
ENSG00000159882	ENST00000429154.7	-0.652852	0.000848425	0.178762	0.0930146	ZNF230-201	protein_coding
ENSG00000158406	ENST00000634560.1	-1.14415	0.00085419	0.17928	0.0933441	H4C8-202	nonsense_mediated_decay
ENSG00000166523	ENST00000299663.8	-1.01241	0.00085419	0.17928	0.0933441	CLEC4E-201	protein_coding
ENSG00000090316	ENST00000512289.5	-0.631297	0.000859808	0.179782	0.0935048	MAEA-215	processed_transcript
ENSG00000215244	ENST00000659311.1	-0.961798	0.000859808	0.179782	0.0935048	LINC02649-202	lncRNA
ENSG00000120688	ENST00000379487.5	-0.373996	0.000859808	0.179782	0.0935048	WBP4-201	protein_coding
ENSG00000135074	ENST00000257527.9	-0.493502	0.00086513	0.180258	0.093632	ADAM19-201	protein_coding
ENSG00000095739	ENST00000375533.6	-1.15046	0.00086513	0.180258	0.093632	BAMBI-201	protein_coding
ENSG00000114062	ENST00000629252.2	-0.924925	0.00086513	0.180258	0.093632	UBE3A-215	protein_coding
ENSG00000287458	ENST00000659695.1	-0.710734	0.000870009	0.180692	0.0937102	0	lncRNA
ENSG00000124731	ENST00000589695.1	0.826856	0.000870009	0.180692	0.0937102	TREM1-205	retained_intron
ENSG00000005483	ENST00000478079.1	-0.931041	0.000870009	0.180692	0.0937102	KMT2E-209	nonsense_mediated_decay
ENSG00000163393	ENST00000369503.9	-0.624872	0.000876809	0.181296	0.093937	SLC22A15-202	protein_coding
ENSG00000135823	ENST00000542060.5	-0.821409	0.000881836	0.181741	0.093937	STX6-204	protein_coding
ENSG00000180573	ENST00000602637.1	-0.818323	0.000881836	0.181741	0.093937	H2AC6-203	protein_coding
ENSG00000179406	ENST00000421767.1	-0.737073	0.000876809	0.181296	0.093937	LINC00174-204	lncRNA
ENSG00000157800	ENST00000326232.14	-0.734364	0.000881836	0.181741	0.093937	SLC37A3-201	protein_coding
ENSG00000119950	ENST00000332674.9	0.829546	0.000881836	0.181741	0.093937	MXI1-202	protein_coding
ENSG00000054967	ENST00000545886.1	0.593392	0.000881836	0.181741	0.093937	RELT-207	retained_intron
ENSG00000100461	ENST00000399922.6	0.613187	0.000888192	0.182303	0.0944654	RBM23-204	protein_coding
ENSG00000165406	ENST00000319836.7	0.408365	0.000906228	0.183888	0.0959311	MARCHF8-201	protein_coding
ENSG00000140563	ENST00000449432.3	-0.93862	0.000906228	0.183888	0.0959311	MCTP2-202	processed_transcript
ENSG00000167536	ENST00000581974.1	-0.757049	0.000906228	0.183888	0.0959311	DHRS13-205	processed_transcript
ENSG00000224616	ENST00000670421.2	-0.962534	0.000917612	0.184882	0.0962326	RTCA-AS1-206	lncRNA
ENSG00000109458	ENST00000515388.1	-0.512472	0.000917612	0.184882	0.0962326	GAB1-214	processed_transcript
ENSG00000178445	ENST00000321612.8	-1.98559	0.000917612	0.184882	0.0962326	GLDC-201	protein_coding
ENSG00000100938	ENST00000561038.5	-1.01083	0.000917612	0.184882	0.0962326	GMPR2-228	nonsense_mediated_decay
ENSG00000100596	ENST00000686959.1	-0.681989	0.000917612	0.184882	0.0962326	SPTLC2-207	retained_intron
ENSG00000211895	ENST00000390547.3	-1.5722	0.000910663	0.184276	0.0962326	IGHA1-201	IG_C_gene
ENSG00000173890	ENST00000355897.10	-0.519798	0.00092663	0.185666	0.0970279	GPR160-201	protein_coding
ENSG00000148297	ENST00000610888.4	0.479191	0.00093343	0.186255	0.0974383	MED22-209	protein_coding
ENSG00000167604	ENST00000396901.5	1.80561	0.00093343	0.186255	0.0974383	NFKBID-201	protein_coding
ENSG00000171132	ENST00000306156.8	-0.762815	0.000941413	0.186944	0.0976687	PRKCE-201	protein_coding
ENSG00000280739	ENST00000657144.1	-0.431935	0.000941413	0.186944	0.0976687	EIF1B-AS1-208	lncRNA
ENSG00000164054	ENST00000444115.5	-0.99125	0.000941413	0.186944	0.0976687	SHISA5-210	protein_coding
ENSG00000182541	ENST00000467301.1	-0.942615	0.000941413	0.186944	0.0976687	LIMK2-208	processed_transcript
ENSG00000177575	ENST00000537044.1	-1.47583	0.000947622	0.187479	0.0980122	CD163-205	retained_intron
ENSG00000211947	ENST00000390607.2	-1.08691	0.000947622	0.187479	0.0980122	IGHV3-21-201	IG_V_gene
ENSG00000078369	ENST00000610897.4	-1.15011	0.000953831	0.188013	0.0983537	GNB1-209	protein_coding
ENSG00000198019	ENST00000466915.1	-0.934778	0.000953831	0.188013	0.0983537	FCGR1B-205	processed_transcript
ENSG00000058668	ENST00000466407.1	-0.61604	0.000959597	0.188507	0.0984977	ATP2B4-206	processed_transcript
ENSG00000135378	ENST00000257836.4	-0.490783	0.000959597	0.188507	0.0984977	PRRG4-201	protein_coding
ENSG00000139132	ENST00000493087.5	-0.969914	0.000959597	0.188507	0.0984977	FGD4-206	nonsense_mediated_decay
ENSG00000171148	ENST00000301964.7	-0.337471	0.000966545	0.189101	0.0990606	TADA3-201	protein_coding
ENSG00000176783	ENST00000508797.1	-0.71996	0.00097098	0.189479	0.0990649	RUFY1-212	processed_transcript
ENSG00000211946	ENST00000390606.3	-2.23641	0.00097098	0.189479	0.0990649	IGHV3-20-201	IG_V_gene
ENSG00000140563	ENST00000451018.7	-0.62345	0.00097098	0.189479	0.0990649	MCTP2-203	protein_coding
ENSG00000163235	ENST00000394241.3	-0.668968	0.000976746	0.18997	0.0993534	TGFA-202	protein_coding
ENSG00000243566	ENST00000257632.9	-0.695767	0.000976746	0.18997	0.0993534	UPK3B-201	protein_coding
ENSG00000083444	ENST00000196061.5	-0.471635	0.000981181	0.190346	0.0996547	PLOD1-201	protein_coding
ENSG00000071054	ENST00000491743.1	-0.498999	0.000986059	0.19076	0.0998503	MAP4K4-214	retained_intron
ENSG00000171155	ENST00000304661.6	-0.323215	0.000986059	0.19076	0.0998503	C1GALT1C1-201	protein_coding
ENSG00000286633	ENST00000666473.1	-0.554242	0.00099212	0.191273	0.100015	0	lncRNA
ENSG00000068976	ENST00000164139.4	-1.00024	0.00099212	0.191273	0.100015	PYGM-201	protein_coding
ENSG00000105643	ENST00000593460.1	0.755406	0.00099212	0.191273	0.100015	ARRDC2-203	retained_intron
ENSG00000143226	ENST00000483665.6	-0.594123	0.00100543	0.192395	0.100756	FCGR2A-210	nonsense_mediated_decay
ENSG00000223865	ENST00000418931.7	0.972996	0.00100543	0.192395	0.100756	HLA-DPB1-211	protein_coding
ENSG00000125691	ENST00000394332.5	0.759253	0.00100543	0.192395	0.100756	RPL23-203	protein_coding
ENSG00000130164	ENST00000252444.9	1.19616	0.00100543	0.192395	0.100756	LDLR-201	protein_coding
ENSG00000274576	ENST00000617374.2	-1.58258	0.00101223	0.192966	0.101137	IGHV2-70-201	IG_V_gene
ENSG00000140563	ENST00000456504.5	-0.535441	0.00101223	0.192966	0.101137	MCTP2-204	nonsense_mediated_decay
ENSG00000110777	ENST00000393067.8	-1.04001	0.00102464	0.194005	0.101926	POU2AF1-201	protein_coding
ENSG00000118046	ENST00000585465.2	0.590491	0.00102464	0.194005	0.101926	STK11-202	protein_coding
ENSG00000100299	ENST00000216124.10	0.367136	0.00102464	0.194005	0.101926	ARSA-201	protein_coding
ENSG00000143771	ENST00000477413.1	-0.518424	0.00103144	0.194572	0.102452	CNIH4-208	processed_transcript
ENSG00000213172	ENST00000392713.3	-1.02319	0.00103884	0.195187	0.102884	0	processed_pseudogene
ENSG00000133106	ENST00000542706.5	-1.53966	0.00103884	0.195187	0.102884	EPSTI1-210	processed_transcript
ENSG00000111801	ENST00000244519.7	-0.746433	0.00104638	0.195812	0.103328	BTN3A3-201	protein_coding
ENSG00000211955	ENST00000390615.2	-1.49504	0.00104638	0.195812	0.103328	IGHV3-33-201	IG_V_gene
ENSG00000112053	ENST00000465492.1	-0.9403	0.00105303	0.196362	0.103834	SLC26A8-203	nonsense_mediated_decay
ENSG00000186205	ENST00000366910.10	-0.79567	0.00105806	0.196777	0.103875	MTARC1-201	protein_coding
ENSG00000160746	ENST00000448045.1	-0.508128	0.00105806	0.196777	0.103875	ANO10-212	protein_coding
ENSG00000139318	ENST00000547291.1	1.24081	0.00105806	0.196777	0.103875	DUSP6-204	protein_coding
ENSG00000138449	ENST00000261024.7	-0.494637	0.00106515	0.197362	0.104269	SLC40A1-201	protein_coding
ENSG00000012779	ENST00000475300.1	-0.725986	0.00106515	0.197362	0.104269	ALOX5-202	processed_transcript
ENSG00000233621	ENST00000424989.2	-0.938184	0.00107269	0.197981	0.104403	ZC3H12A-DT-201	lncRNA
ENSG00000196116	ENST00000355295.5	-0.767856	0.00107269	0.197981	0.104403	TDRD7-201	protein_coding
ENSG00000166275	ENST00000339834.10	0.700796	0.00107269	0.197981	0.104403	BORCS7-201	protein_coding
ENSG00000154127	ENST00000284273.6	-0.382238	0.00107269	0.197981	0.104403	UBASH3B-201	protein_coding
ENSG00000138496	ENST00000489652.1	-0.902668	0.00108008	0.198586	0.104521	PARP9-206	retained_intron
ENSG00000124508	ENST00000495632.1	-0.593308	0.00108008	0.198586	0.104521	BTN2A2-216	protein_coding
ENSG00000089127	ENST00000445409.7	-1.19278	0.00108008	0.198586	0.104521	OAS1-202	protein_coding
ENSG00000178342	ENST00000316249.4	-0.862761	0.00108008	0.198586	0.104521	KCNG2-201	protein_coding
ENSG00000289142	ENST00000691443.1	-0.435128	0.00108629	0.199094	0.104523	0	lncRNA
ENSG00000140287	ENST00000559816.1	1.45804	0.00108629	0.199094	0.104523	HDC-207	retained_intron
ENSG00000140526	ENST00000352732.10	0.521666	0.00108629	0.199094	0.104523	ABHD2-201	protein_coding
ENSG00000130433	ENST00000252729.7	0.670333	0.00108629	0.199094	0.104523	CACNG6-201	protein_coding
ENSG00000113269	ENST00000522208.6	-0.422236	0.00109265	0.199612	0.104837	RNF130-207	protein_coding
ENSG00000183087	ENST00000327773.7	-0.98123	0.00109265	0.199612	0.104837	GAS6-201	protein_coding
ENSG00000102763	ENST00000281496.6	-0.784238	0.00110107	0.200298	0.105347	VWA8-201	protein_coding
ENSG00000100731	ENST00000439984.7	-0.448709	0.00110107	0.200298	0.105347	PCNX1-202	protein_coding
ENSG00000197249	ENST00000557361.5	-0.735373	0.00111468	0.2014	0.106497	SERPINA1-218	retained_intron
ENSG00000170476	ENST00000302125.9	-1.22096	0.00112118	0.201925	0.106667	MZB1-201	protein_coding
ENSG00000102780	ENST00000261491.9	-1.35772	0.00112118	0.201925	0.106667	DGKH-201	protein_coding
ENSG00000172270	ENST00000333511.9	-1.11541	0.00112118	0.201925	0.106667	BSG-201	protein_coding
ENSG00000204634	ENST00000473937.5	-0.817389	0.00112902	0.202556	0.107261	TBC1D8-205	retained_intron
ENSG00000084070	ENST00000435168.6	-0.996637	0.00115932	0.204982	0.107425	SMAP2-203	protein_coding
ENSG00000117408	ENST00000372343.8	-0.426341	0.00115932	0.204982	0.107425	IPO13-202	protein_coding
ENSG00000135821	ENST00000339526.8	0.495158	0.00115932	0.204982	0.107425	GLUL-203	protein_coding
ENSG00000115607	ENST00000687160.1	-0.924218	0.00113848	0.203316	0.107425	IL18RAP-205	protein_coding
ENSG00000251022	ENST00000504792.6	0.702084	0.00115932	0.204982	0.107425	THAP9-AS1-204	lncRNA
ENSG00000137462	ENST00000646219.1	-0.843071	0.00114616	0.203932	0.107425	TLR2-207	protein_coding
ENSG00000196126	ENST00000360004.5	0.894872	0.00113848	0.203316	0.107425	HLA-DRB1-201	protein_coding
ENSG00000096060	ENST00000542713.1	-0.980411	0.00114616	0.203932	0.107425	FKBP5-204	protein_coding
ENSG00000124587	ENST00000304611.13	-0.504607	0.00113848	0.203316	0.107425	PEX6-202	protein_coding
ENSG00000172432	ENST00000432918.5	-0.733058	0.00115223	0.204416	0.107425	GTPBP2-204	protein_coding
ENSG00000171316	ENST00000618450.1	-0.767333	0.00115932	0.204982	0.107425	CHD7-212	retained_intron
ENSG00000104419	ENST00000521438.1	-0.348436	0.00115932	0.204982	0.107425	NDRG1-218	retained_intron
ENSG00000196358	ENST00000393229.4	-0.744264	0.00115223	0.204416	0.107425	NTNG2-201	protein_coding
ENSG00000177666	ENST00000531923.1	0.496878	0.00115932	0.204982	0.107425	PNPLA2-205	retained_intron
ENSG00000165819	ENST00000377543.3	-0.754513	0.00115223	0.204416	0.107425	METTL3-203	protein_coding
ENSG00000129636	ENST00000320640.11	-0.480886	0.00115932	0.204982	0.107425	ITFG1-201	protein_coding
ENSG00000125107	ENST00000567188.5	-1.73885	0.00115932	0.204982	0.107425	CNOT1-211	nonsense_mediated_decay
ENSG00000133275	ENST00000255641.13	0.260716	0.00115932	0.204982	0.107425	CSNK1G2-201	protein_coding
ENSG00000163754	ENST00000469873.1	-1.00897	0.00117484	0.206215	0.108417	GYG1-205	retained_intron
ENSG00000215244	ENST00000399868.2	-1.5614	0.00117484	0.206215	0.108417	LINC02649-201	lncRNA
ENSG00000132530	ENST00000572495.1	-1.38585	0.00117484	0.206215	0.108417	XAF1-207	retained_intron
ENSG00000224672	ENST00000416091.1	-0.556264	0.00118268	0.206835	0.108696	RPL17P10-201	processed_pseudogene
ENSG00000204472	ENST00000376049.4	0.862152	0.00118268	0.206835	0.108696	AIF1-202	protein_coding
ENSG00000184557	ENST00000330871.3	-0.673972	0.00118268	0.206835	0.108696	SOCS3-201	protein_coding
ENSG00000085832	ENST00000493793.1	-0.481331	0.00118904	0.207337	0.108984	EPS15-209	processed_transcript
ENSG00000111913	ENST00000644621.1	-0.560676	0.00118904	0.207337	0.108984	RIPOR2-213	protein_coding
ENSG00000169429	ENST00000401931.1	1.14183	0.00119628	0.207908	0.109204	CXCL8-202	protein_coding
ENSG00000187037	ENST00000450180.5	-0.703283	0.00119628	0.207908	0.109204	GPR141-203	protein_coding
ENSG00000107736	ENST00000224721.12	-0.861739	0.00119628	0.207908	0.109204	CDH23-201	protein_coding
ENSG00000183474	ENST00000380729.8	-0.724626	0.00120426	0.208535	0.109637	GTF2H2C-201	protein_coding
ENSG00000250903	ENST00000456943.6	-0.670583	0.00120426	0.208535	0.109637	GMDS-DT-201	lncRNA
ENSG00000105516	ENST00000594723.1	0.728477	0.00121121	0.20908	0.109973	DBP-203	retained_intron
ENSG00000182871	ENST00000473212.1	-0.574236	0.00121121	0.20908	0.109973	COL18A1-206	retained_intron
ENSG00000225873	ENST00000636468.1	-0.682319	0.0012186	0.209658	0.110201	C3orf86-203	processed_transcript
ENSG00000175895	ENST00000315367.4	-0.313616	0.0012186	0.209658	0.110201	PLEKHF2-201	protein_coding
ENSG00000285091	ENST00000644133.1	-0.385842	0.0012186	0.209658	0.110201	0	lncRNA
ENSG00000255587	ENST00000612677.6	0.690754	0.00123294	0.210776	0.1112	RAB44-201	protein_coding
ENSG00000109046	ENST00000578312.5	-0.589586	0.00123294	0.210776	0.1112	WSB1-206	processed_transcript
ENSG00000171163	ENST00000533927.5	-0.811708	0.00124093	0.211397	0.111326	ZNF692-227	retained_intron
ENSG00000172086	ENST00000347055.4	-0.550153	0.00124093	0.211397	0.111326	KRCC1-201	protein_coding
ENSG00000229117	ENST00000552314.1	0.452096	0.00124093	0.211397	0.111326	RPL41-206	processed_transcript
ENSG00000211966	ENST00000390626.2	-1.23829	0.00124093	0.211397	0.111326	IGHV5-51-201	IG_V_gene
ENSG00000197555	ENST00000358550.6	0.399476	0.00125068	0.212153	0.112053	SIPA1L1-201	protein_coding
ENSG00000115604	ENST00000466357.1	-1.03708	0.00126103	0.212952	0.112831	IL18R1-204	retained_intron
ENSG00000086288	ENST00000199447.9	-0.984394	0.0012702	0.213658	0.113202	NME8-201	protein_coding
ENSG00000101421	ENST00000217402.3	0.213975	0.0012702	0.213658	0.113202	CHMP4B-201	protein_coding
ENSG00000180509	ENST00000683564.1	-0.96988	0.0012702	0.213658	0.113202	KCNE1-211	processed_transcript
ENSG00000188997	ENST00000340067.4	-0.488955	0.00127892	0.214328	0.113679	KCTD21-201	protein_coding
ENSG00000265907	ENST00000665001.1	-0.637763	0.00127892	0.214328	0.113679	0	lncRNA
ENSG00000257743	ENST00000477922.4	-0.938608	0.00128483	0.214781	0.113906	MGAM2-201	protein_coding
ENSG00000170525	ENST00000640683.1	-1.03329	0.00128483	0.214781	0.113906	PFKFB3-219	protein_coding
ENSG00000243466	ENST00000496168.1	-0.910098	0.00129341	0.215436	0.114366	IGKV1-5-201	IG_V_gene
ENSG00000272669	ENST00000609212.1	-0.606297	0.00129341	0.215436	0.114366	0	lncRNA
ENSG00000018280	ENST00000465984.5	-1.03151	0.00130376	0.216225	0.114681	SLC11A1-204	retained_intron
ENSG00000255423	ENST00000533473.1	-0.446076	0.00130376	0.216225	0.114681	EBLN2-201	protein_coding
ENSG00000109475	ENST00000394667.8	0.745732	0.00130376	0.216225	0.114681	RPL34-202	protein_coding
ENSG00000240342	ENST00000488803.1	0.769128	0.00130376	0.216225	0.114681	RPS2P5-201	processed_pseudogene
ENSG00000184005	ENST00000328299.4	-0.60359	0.00131159	0.216821	0.115071	ST6GALNAC3-201	protein_coding
ENSG00000213145	ENST00000461556.1	0.828374	0.00131159	0.216821	0.115071	CRIP1-205	retained_intron
ENSG00000115604	ENST00000677287.1	-1.49433	0.00131957	0.217426	0.115174	IL18R1-205	nonsense_mediated_decay
ENSG00000107736	ENST00000398792.3	-0.708262	0.00131957	0.217426	0.115174	CDH23-204	retained_intron
ENSG00000250644	ENST00000636397.1	-0.732877	0.00131957	0.217426	0.115174	0	protein_coding
ENSG00000211658	ENST00000390304.2	-1.16461	0.00131957	0.217426	0.115174	IGLV3-27-201	IG_V_gene
ENSG00000132326	ENST00000254657.8	-0.581851	0.00132682	0.217974	0.115212	PER2-201	protein_coding
ENSG00000172432	ENST00000307126.10	-0.692655	0.00132682	0.217974	0.115212	GTPBP2-202	protein_coding
ENSG00000175390	ENST00000531329.6	0.717733	0.00132682	0.217974	0.115212	EIF3F-204	nonsense_mediated_decay
ENSG00000211933	ENST00000390593.2	-1.10146	0.00132682	0.217974	0.115212	IGHV6-1-201	IG_V_gene
ENSG00000179082	ENST00000316786.1	-0.772563	0.00133776	0.2188	0.115716	LINC02913-201	lncRNA
ENSG00000215244	ENST00000670683.1	-0.868409	0.00133776	0.2188	0.115716	LINC02649-206	lncRNA
ENSG00000062598	ENST00000290246.11	-0.880544	0.00133776	0.2188	0.115716	ELMO2-201	protein_coding
ENSG00000107331	ENST00000466707.1	-0.680101	0.00134899	0.219645	0.116242	ABCA2-212	retained_intron
ENSG00000141644	ENST00000590208.5	-1.34626	0.00134899	0.219645	0.116242	MBD1-222	protein_coding
ENSG00000102119	ENST00000486738.5	0.896392	0.00134899	0.219645	0.116242	EMD-207	retained_intron
ENSG00000003756	ENST00000347869.8	-0.370218	0.00135949	0.220432	0.116701	RBM5-201	protein_coding
ENSG00000169429	ENST00000483500.1	0.917763	0.00135949	0.220432	0.116701	CXCL8-203	retained_intron
ENSG00000255328	ENST00000534483.1	-0.479045	0.00135949	0.220432	0.116701	0	lncRNA
ENSG00000164754	ENST00000687122.1	0.336486	0.00136629	0.220941	0.116987	RAD21-213	retained_intron
ENSG00000099797	ENST00000599646.1	0.746859	0.00136629	0.220941	0.116987	TECR-218	retained_intron
ENSG00000156711	ENST00000211287.9	-0.476105	0.00137324	0.221459	0.117434	MAPK13-201	protein_coding
ENSG00000117115	ENST00000466151.1	-0.73738	0.00138403	0.222262	0.117613	PADI2-203	processed_transcript
ENSG00000163131	ENST00000681444.1	0.526239	0.00138403	0.222262	0.117613	CTSS-217	nonsense_mediated_decay
ENSG00000135999	ENST00000258484.11	-0.282176	0.00138403	0.222262	0.117613	EPC2-201	protein_coding
ENSG00000215196	ENST00000665489.1	-1.01117	0.00138403	0.222262	0.117613	BASP1-AS1-204	lncRNA
ENSG00000131149	ENST00000469381.1	0.877056	0.00138403	0.222262	0.117613	GSE1-207	retained_intron
ENSG00000232216	ENST00000434710.1	-2.43687	0.00139201	0.222855	0.117995	IGHV3-43-201	IG_V_gene
ENSG00000251161	ENST00000503052.3	-0.587413	0.00139201	0.222855	0.117995	0	lncRNA
ENSG00000135821	ENST00000461447.1	0.487307	0.00139837	0.223326	0.118237	GLUL-205	processed_transcript
ENSG00000260693	ENST00000562992.1	-0.482808	0.00139837	0.223326	0.118237	0	lncRNA
ENSG00000143367	ENST00000368848.6	-0.878972	0.00140739	0.223993	0.118703	TUFT1-201	protein_coding
ENSG00000231389	ENST00000692443.1	0.914141	0.00140739	0.223993	0.118703	HLA-DPA1-248	protein_coding
ENSG00000255328	ENST00000688089.1	-0.728008	0.00141537	0.224581	0.119228	0	lncRNA
ENSG00000272645	ENST00000634905.2	-0.549808	0.0014235	0.225179	0.119467	GTF2IP20-203	processed_transcript
ENSG00000001167	ENST00000341376.11	-0.447079	0.0014235	0.225179	0.119467	NFYA-201	protein_coding
ENSG00000185339	ENST00000215838.8	-1.25125	0.0014235	0.225179	0.119467	TCN2-201	protein_coding
ENSG00000132694	ENST00000487682.5	-0.551612	0.00143237	0.22583	0.119617	ARHGEF11-206	processed_transcript
ENSG00000225964	ENST00000662953.1	-1.40592	0.00143237	0.22583	0.119617	NRIR-203	lncRNA
ENSG00000215244	ENST00000670319.1	-0.937029	0.00143237	0.22583	0.119617	LINC02649-205	lncRNA
ENSG00000197249	ENST00000557093.1	-0.527827	0.00143237	0.22583	0.119617	SERPINA1-216	processed_transcript
ENSG00000183696	ENST00000395564.9	-0.754381	0.00143962	0.22636	0.120074	UPP1-203	protein_coding
ENSG00000118515	ENST00000474427.6	0.695065	0.00144849	0.227008	0.120221	SGK1-210	retained_intron
ENSG00000123349	ENST00000351500.7	0.726115	0.00144849	0.227008	0.120221	PFDN5-203	protein_coding
ENSG00000101745	ENST00000546007.6	-0.67413	0.00144849	0.227008	0.120221	ANKRD12-205	protein_coding
ENSG00000211640	ENST00000390285.4	-0.83491	0.00144849	0.227008	0.120221	IGLV6-57-201	IG_V_gene
ENSG00000203739	ENST00000367716.3	-0.655061	0.00145765	0.227676	0.120391	PRDX6-AS1-201	lncRNA
ENSG00000189419	ENST00000647665.1	-0.451388	0.00145765	0.227676	0.120391	SPATA41-203	lncRNA
ENSG00000007237	ENST00000578655.1	-0.932894	0.00145765	0.227676	0.120391	GAS7-208	processed_transcript
ENSG00000124256	ENST00000371173.8	-1.72523	0.00145765	0.227676	0.120391	ZBP1-201	protein_coding
ENSG00000023902	ENST00000369124.5	0.619717	0.0014646	0.228181	0.120523	PLEKHO1-201	protein_coding
ENSG00000197442	ENST00000359015.5	-0.247344	0.0014646	0.228181	0.120523	MAP3K5-201	protein_coding
ENSG00000172757	ENST00000524553.5	-0.72525	0.0014646	0.228181	0.120523	CFL1-202	protein_coding
ENSG00000023902	ENST00000479194.5	1.09694	0.00147451	0.228899	0.120897	PLEKHO1-205	processed_transcript
ENSG00000204257	ENST00000374843.9	0.802687	0.00147451	0.228899	0.120897	HLA-DMA-201	protein_coding
ENSG00000107262	ENST00000379704.7	0.838837	0.00147451	0.228899	0.120897	BAG1-202	protein_coding
ENSG00000155744	ENST00000453765.5	-0.538168	0.0014918	0.230149	0.122019	FAM126B-205	protein_coding
ENSG00000164430	ENST00000370315.4	-0.522084	0.0014918	0.230149	0.122019	CGAS-201	protein_coding
ENSG00000096996	ENST00000322153.11	0.536168	0.00149964	0.230713	0.122512	IL12RB1-201	protein_coding
ENSG00000243264	ENST00000491977.1	-0.469902	0.00150866	0.23136	0.122804	IGKV2D-29-201	IG_V_gene
ENSG00000211945	ENST00000390605.2	-2.35919	0.00150866	0.23136	0.122804	IGHV1-18-201	IG_V_gene
ENSG00000160211	ENST00000696425.1	0.927248	0.00150866	0.23136	0.122804	G6PD-218	nonsense_mediated_decay
ENSG00000163958	ENST00000397544.6	-0.769102	0.00151619	0.2319	0.123121	ZDHHC19-202	nonsense_mediated_decay
ENSG00000183696	ENST00000495446.1	-0.634464	0.00151619	0.2319	0.123121	UPP1-212	retained_intron
ENSG00000160932	ENST00000520466.5	-1.04127	0.00152403	0.232461	0.123609	LY6E-207	protein_coding
ENSG00000151726	ENST00000504900.5	-0.596141	0.00153246	0.233062	0.123847	ACSL1-205	protein_coding
ENSG00000180953	ENST00000485386.1	-0.5134	0.00153246	0.233062	0.123847	ST20-202	protein_coding
ENSG00000100242	ENST00000690927.1	0.330977	0.00153246	0.233062	0.123847	SUN2-219	protein_coding
ENSG00000160883	ENST00000506834.5	-0.588065	0.00154975	0.234291	0.124353	HK3-203	retained_intron
ENSG00000239264	ENST00000460138.5	-1.15257	0.00154059	0.23364	0.124353	TXNDC5-202	retained_intron
ENSG00000112242	ENST00000535432.2	-0.489303	0.00154975	0.234291	0.124353	E2F3-202	protein_coding
ENSG00000026950	ENST00000425234.6	-0.851674	0.00154975	0.234291	0.124353	BTN3A1-204	protein_coding
ENSG00000160932	ENST00000519615.1	-0.789186	0.00154975	0.234291	0.124353	LY6E-206	processed_transcript
ENSG00000141497	ENST00000574829.5	0.812563	0.00154975	0.234291	0.124353	ZMYND15-205	retained_intron
ENSG00000137965	ENST00000370747.9	-1.17792	0.00156705	0.235515	0.124706	IFI44-201	protein_coding
ENSG00000114270	ENST00000681320.1	-0.698875	0.00156705	0.235515	0.124706	COL7A1-211	protein_coding
ENSG00000124772	ENST00000634222.1	-0.64589	0.00156705	0.235515	0.124706	CPNE5-208	retained_intron
ENSG00000156508	ENST00000678508.1	0.723152	0.00156705	0.235515	0.124706	EEF1A1-219	protein_coding
ENSG00000182957	ENST00000343003.10	-0.579339	0.00156705	0.235515	0.124706	SPATA13-201	protein_coding
ENSG00000048462	ENST00000053243.6	-1.05946	0.00156705	0.235515	0.124706	TNFRSF17-201	protein_coding
ENSG00000267551	ENST00000587587.1	-0.58927	0.00155774	0.234857	0.124706	GNA15-DT-201	lncRNA
ENSG00000124549	ENST00000465856.5	-0.623821	0.00157489	0.236067	0.125035	BTN2A3P-203	processed_transcript
ENSG00000054654	ENST00000674144.1	0.871113	0.00157489	0.236067	0.125035	SYNE2-230	nonsense_mediated_decay
ENSG00000055163	ENST00000520942.1	0.56715	0.00158509	0.236785	0.125698	CYFIP2-207	retained_intron
ENSG00000233030	ENST00000428289.1	-1.34	0.00159396	0.237407	0.125958	0	lncRNA
ENSG00000119729	ENST00000238738.9	0.344985	0.00159396	0.237407	0.125958	RHOQ-201	protein_coding
ENSG00000160584	ENST00000446921.6	0.736038	0.00159396	0.237407	0.125958	SIK3-205	protein_coding
ENSG00000115486	ENST00000233838.9	-0.501985	0.00160401	0.238111	0.126163	GGCX-201	protein_coding
ENSG00000196535	ENST00000527372.7	-0.695298	0.00160401	0.238111	0.126163	MYO18A-203	protein_coding
ENSG00000132002	ENST00000254322.3	0.48567	0.00160401	0.238111	0.126163	DNAJB1-201	protein_coding
ENSG00000126246	ENST00000246532.6	-0.578397	0.00160401	0.238111	0.126163	IGFLR1-201	protein_coding
ENSG00000123933	ENST00000337190.7	0.426318	0.00161391	0.238802	0.126501	MXD4-201	protein_coding
ENSG00000205268	ENST00000401827.8	-0.312223	0.00161391	0.238802	0.126501	PDE7A-203	protein_coding
ENSG00000083807	ENST00000593745.1	-0.521935	0.00161391	0.238802	0.126501	SLC27A5-202	retained_intron
ENSG00000283602	ENST00000636851.1	-0.669991	0.00162249	0.239399	0.126879	0	processed_transcript
ENSG00000152463	ENST00000378217.3	-1.2879	0.00162249	0.239399	0.126879	OLAH-201	protein_coding
ENSG00000184588	ENST00000480109.2	0.819596	0.00163239	0.240087	0.127066	PDE4B-207	protein_coding
ENSG00000257715	ENST00000547346.1	-0.349262	0.00163239	0.240087	0.127066	0	lncRNA
ENSG00000152229	ENST00000587042.1	-0.701297	0.00163239	0.240087	0.127066	PSTPIP2-202	retained_intron
ENSG00000211642	ENST00000390287.2	-0.606041	0.00163239	0.240087	0.127066	IGLV10-54-201	IG_V_gene
ENSG00000142961	ENST00000371940.1	-0.455071	0.00163949	0.240578	0.127325	MOB3C-203	protein_coding
ENSG00000068024	ENST00000430200.1	-0.703843	0.00163949	0.240578	0.127325	HDAC4-202	protein_coding
ENSG00000165029	ENST00000374736.8	-0.733016	0.00165087	0.241365	0.128062	ABCA1-202	protein_coding
ENSG00000078369	ENST00000378609.9	0.239022	0.00165945	0.241956	0.128139	GNB1-201	protein_coding
ENSG00000211950	ENST00000390610.2	-1.957	0.00165945	0.241956	0.128139	IGHV1-24-201	IG_V_gene
ENSG00000007237	ENST00000578456.1	-0.997614	0.00165945	0.241956	0.128139	GAS7-206	retained_intron
ENSG00000064932	ENST00000438103.6	-0.430871	0.00165945	0.241956	0.128139	SBNO2-202	protein_coding
ENSG00000249138	ENST00000506741.1	-0.712486	0.0016698	0.242668	0.128352	SLED1-201	processed_transcript
ENSG00000168916	ENST00000513985.5	-1.01452	0.0016698	0.242668	0.128352	ZNF608-208	processed_transcript
ENSG00000090376	ENST00000261233.9	-0.740933	0.0016698	0.242668	0.128352	IRAK3-201	protein_coding
ENSG00000130313	ENST00000252603.7	0.563919	0.0016698	0.242668	0.128352	PGLS-201	protein_coding
ENSG00000112763	ENST00000377600.7	-0.5691	0.00168074	0.243418	0.129047	BTN2A1-202	nonsense_mediated_decay
ENSG00000125734	ENST00000595620.5	-0.591679	0.00168827	0.243934	0.129478	GPR108-207	retained_intron
ENSG00000116133	ENST00000371269.9	-0.881264	0.00169907	0.244671	0.12982	DHCR24-201	protein_coding
ENSG00000170876	ENST00000306077.5	-0.250832	0.00171001	0.245416	0.12982	TMEM43-201	protein_coding
ENSG00000183808	ENST00000519109.6	-1.32671	0.00171001	0.245416	0.12982	RBM12B-204	protein_coding
ENSG00000160932	ENST00000429120.6	-1.0763	0.00171001	0.245416	0.12982	LY6E-202	protein_coding
ENSG00000166224	ENST00000373202.8	0.335858	0.00171001	0.245416	0.12982	SGPL1-202	protein_coding
ENSG00000136040	ENST00000546733.1	-0.561269	0.00171001	0.245416	0.12982	PLXNC1-204	retained_intron
ENSG00000165949	ENST00000616764.5	-1.32619	0.00169907	0.244671	0.12982	IFI27-209	protein_coding
ENSG00000182224	ENST00000571846.5	-0.56196	0.00171001	0.245416	0.12982	CYB5D1-203	protein_coding
ENSG00000141524	ENST00000589217.1	-0.622712	0.00169907	0.244671	0.12982	TMC6-211	processed_transcript
ENSG00000171316	ENST00000525508.1	-0.684601	0.00171991	0.246088	0.13028	CHD7-203	protein_coding
ENSG00000149346	ENST00000334534.10	-0.469941	0.00171991	0.246088	0.13028	SLX4IP-201	protein_coding
ENSG00000135365	ENST00000688604.1	-0.796476	0.00172849	0.246669	0.130491	PHF21A-228	retained_intron
ENSG00000175220	ENST00000528837.5	0.574399	0.00172849	0.246669	0.130491	ARHGAP1-206	protein_coding
ENSG00000255946	ENST00000685547.1	-0.47154	0.00172849	0.246669	0.130491	0	lncRNA
ENSG00000164010	ENST00000328249.3	-0.713589	0.00173824	0.247328	0.13079	ERMAP-201	retained_intron
ENSG00000186205	ENST00000496110.1	-0.568124	0.00173824	0.247328	0.13079	MTARC1-207	processed_transcript
ENSG00000211666	ENST00000390312.2	-0.78234	0.00173824	0.247328	0.13079	IGLV2-14-201	IG_V_gene
ENSG00000074706	ENST00000519091.5	-1.25058	0.00174903	0.248056	0.13131	IPCEF1-208	processed_transcript
ENSG00000246263	ENST00000667853.1	-0.694064	0.00174903	0.248056	0.13131	UBR5-DT-203	lncRNA
ENSG00000115828	ENST00000338415.8	-0.429018	0.00175761	0.248632	0.131661	QPCT-201	protein_coding
ENSG00000092841	ENST00000551954.1	-0.395641	0.00175761	0.248632	0.131661	MYL6-220	processed_transcript
ENSG00000012779	ENST00000493336.1	-0.550513	0.00176663	0.249238	0.13219	ALOX5-205	processed_transcript
ENSG00000222041	ENST00000642451.1	-0.434598	0.00177653	0.249901	0.132492	CYTOR-216	lncRNA
ENSG00000171204	ENST00000358867.11	-0.672004	0.00177653	0.249901	0.132492	TMEM126B-201	protein_coding
ENSG00000073921	ENST00000529760.5	-0.5671	0.00177653	0.249901	0.132492	PICALM-212	protein_coding
ENSG00000143603	ENST00000271915.9	-0.564865	0.00178659	0.250572	0.133095	KCNN3-201	protein_coding
ENSG00000231615	ENST00000432815.2	-0.582717	0.00179619	0.251212	0.133224	0	processed_pseudogene
ENSG00000250011	ENST00000502802.1	-0.819243	0.00179619	0.251212	0.133224	HMGB1P3-201	processed_pseudogene
ENSG00000266412	ENST00000581486.6	0.329891	0.00179619	0.251212	0.133224	NCOA4-204	protein_coding
ENSG00000211972	ENST00000390632.2	-1.16609	0.00179619	0.251212	0.133224	IGHV3-66-201	IG_V_gene
ENSG00000237298	ENST00000592689.5	-0.524661	0.00180669	0.25191	0.133563	TTN-AS1-248	lncRNA
ENSG00000196358	ENST00000490694.1	-0.781051	0.00180669	0.25191	0.133563	NTNG2-203	processed_transcript
ENSG00000149806	ENST00000529639.6	0.598122	0.00180669	0.25191	0.133563	FAU-207	protein_coding
ENSG00000285710	ENST00000650629.1	-0.54327	0.00181586	0.252518	0.133948	0	lncRNA
ENSG00000189051	ENST00000344001.3	0.635874	0.00181586	0.252518	0.133948	RNF222-201	protein_coding
ENSG00000127951	ENST00000248598.6	0.469042	0.0018268	0.253242	0.134315	FGL2-201	protein_coding
ENSG00000211896	ENST00000390549.6	-1.35794	0.0018268	0.253242	0.134315	IGHG1-203	IG_C_gene
ENSG00000100060	ENST00000424765.2	1.58219	0.0018268	0.253242	0.134315	MFNG-203	protein_coding
ENSG00000258632	ENST00000556983.2	-0.571377	0.00183522	0.253798	0.134788	0	processed_pseudogene
ENSG00000163171	ENST00000453555.1	-0.619868	0.00185725	0.255247	0.136258	CDC42EP3-203	protein_coding
ENSG00000090372	ENST00000601869.1	0.647837	0.00187351	0.256311	0.137302	STRN4-222	retained_intron
ENSG00000097033	ENST00000482504.1	-0.536542	0.00188371	0.256977	0.1379	SH3GLB1-202	protein_coding
ENSG00000203710	ENST00000400960.7	-0.550925	0.00189613	0.257786	0.138062	CR1-206	protein_coding
ENSG00000169299	ENST00000381967.9	-0.353126	0.00189613	0.257786	0.138062	PGM2-201	protein_coding
ENSG00000257878	ENST00000551849.1	-0.924028	0.00189613	0.257786	0.138062	0	lncRNA
ENSG00000178307	ENST00000577419.5	-0.638742	0.00189613	0.257786	0.138062	TMEM11-202	processed_transcript
ENSG00000141219	ENST00000535032.7	-1.19242	0.00189613	0.257786	0.138062	C17orf80-205	protein_coding
ENSG00000079277	ENST00000468852.2	-0.723935	0.00190899	0.258621	0.138403	MKNK1-208	retained_intron
ENSG00000065308	ENST00000182527.4	-0.677561	0.00190899	0.258621	0.138403	TRAM2-201	protein_coding
ENSG00000070756	ENST00000318607.10	0.574075	0.00190899	0.258621	0.138403	PABPC1-201	protein_coding
ENSG00000166887	ENST00000318006.10	-0.276696	0.00190899	0.258621	0.138403	VPS39-201	protein_coding
ENSG00000142961	ENST00000319928.9	-0.621008	0.00192052	0.259367	0.138497	MOB3C-202	protein_coding
ENSG00000106404	ENST00000401528.5	-0.542024	0.00192052	0.259367	0.138497	CLDN15-202	protein_coding
ENSG00000288538	ENST00000656562.1	-0.461014	0.00192052	0.259367	0.138497	0	lncRNA
ENSG00000092036	ENST00000554349.5	-0.752277	0.00192052	0.259367	0.138497	HAUS4-210	processed_transcript
ENSG00000275066	ENST00000619976.1	-0.510472	0.00192052	0.259367	0.138497	SYNRG-227	processed_transcript
ENSG00000116337	ENST00000479919.1	1.13411	0.00193279	0.26016	0.139085	AMPD2-210	retained_intron
ENSG00000124523	ENST00000680151.1	-0.869211	0.00193279	0.26016	0.139085	SIRT5-211	protein_coding
ENSG00000102699	ENST00000381989.4	-0.35054	0.00194226	0.260769	0.139617	PARP4-201	protein_coding
ENSG00000107404	ENST00000378891.9	0.835573	0.0019532	0.261472	0.139662	DVL1-202	protein_coding
ENSG00000286207	ENST00000650944.1	-0.452441	0.0019532	0.261472	0.139662	0	lncRNA
ENSG00000111913	ENST00000643898.2	-0.444085	0.0019532	0.261472	0.139662	RIPOR2-211	protein_coding
ENSG00000127948	ENST00000461988.6	-0.598683	0.0019532	0.261472	0.139662	POR-218	protein_coding
ENSG00000125912	ENST00000246117.9	-0.495879	0.0019532	0.261472	0.139662	NCLN-201	protein_coding
ENSG00000232586	ENST00000415647.1	-0.613819	0.0019665	0.262325	0.140169	KIAA1614-AS1-201	lncRNA
ENSG00000196975	ENST00000418066.2	-0.389599	0.0019665	0.262325	0.140169	ANXA4-203	processed_transcript
ENSG00000141258	ENST00000426855.6	1.11276	0.0019665	0.262325	0.140169	SGSM2-202	protein_coding
ENSG00000109906	ENST00000682278.1	-0.690142	0.00197744	0.263024	0.140357	ZBTB16-211	protein_coding
ENSG00000160593	ENST00000640745.1	0.498016	0.00197744	0.263024	0.140357	JAML-213	protein_coding
ENSG00000119655	ENST00000555619.6	0.502218	0.00197744	0.263024	0.140357	NPC2-207	protein_coding
ENSG00000289353	ENST00000691717.1	-0.88986	0.00197744	0.263024	0.140357	0	lncRNA
ENSG00000281162	ENST00000627215.1	-0.86264	0.00198927	0.263779	0.140901	LINC01127-202	lncRNA
ENSG00000239264	ENST00000379757.9	-1.43087	0.00198927	0.263779	0.140901	TXNDC5-201	protein_coding
ENSG00000137959	ENST00000679651.1	-0.970512	0.00199843	0.264362	0.140959	IFI44L-211	retained_intron
ENSG00000187037	ENST00000461610.5	-0.547658	0.00199843	0.264362	0.140959	GPR141-204	processed_transcript
ENSG00000185507	ENST00000531912.1	-0.617121	0.00199843	0.264362	0.140959	IRF7-210	retained_intron
ENSG00000211895	ENST00000641837.1	-1.12941	0.00199843	0.264362	0.140959	IGHA1-202	IG_C_gene
ENSG00000106003	ENST00000359574.7	0.706297	0.00201144	0.265188	0.141582	LFNG-203	protein_coding
ENSG00000132589	ENST00000582174.5	-0.253828	0.00201144	0.265188	0.141582	FLOT2-208	retained_intron
ENSG00000178896	ENST00000316052.6	-0.819099	0.00202283	0.265908	0.142235	EXOSC4-201	protein_coding
ENSG00000172965	ENST00000664422.1	-1.06952	0.0020351	0.266683	0.142358	MIR4435-2HG-252	lncRNA
ENSG00000213722	ENST00000375792.7	-0.478177	0.0020351	0.266683	0.142358	DDAH2-213	protein_coding
ENSG00000133106	ENST00000398762.7	-1.44059	0.0020351	0.266683	0.142358	EPSTI1-203	protein_coding
ENSG00000188897	ENST00000600877.1	-0.754461	0.0020351	0.266683	0.142358	0	retained_intron
ENSG00000221983	ENST00000430157.6	0.759869	0.0020351	0.266683	0.142358	UBA52-201	protein_coding
ENSG00000224034	ENST00000449457.1	-0.52149	0.00204648	0.2674	0.142564	LINC02561-201	lncRNA
ENSG00000076685	ENST00000452156.5	0.67672	0.00204648	0.2674	0.142564	NT5C2-205	nonsense_mediated_decay
ENSG00000160584	ENST00000465421.5	0.371969	0.00204648	0.2674	0.142564	SIK3-207	retained_intron
ENSG00000166886	ENST00000300131.8	1.1525	0.00204648	0.2674	0.142564	NAB2-201	protein_coding
ENSG00000185022	ENST00000338483.7	0.702286	0.00205934	0.268208	0.143313	MAFF-201	protein_coding
ENSG00000196189	ENST00000355014.6	-0.500077	0.00207206	0.269005	0.14346	SEMA4A-201	protein_coding
ENSG00000244437	ENST00000390252.2	-0.972186	0.00207206	0.269005	0.14346	IGKV3-15-201	IG_V_gene
ENSG00000228242	ENST00000626655.2	-0.49595	0.00207206	0.269005	0.14346	XPC-AS1-203	lncRNA
ENSG00000204482	ENST00000376099.5	0.669655	0.00207206	0.269005	0.14346	LST1-210	protein_coding
ENSG00000198909	ENST00000577784.1	-0.415639	0.00207206	0.269005	0.14346	MAP3K3-205	processed_transcript
ENSG00000224950	ENST00000456414.2	-0.541204	0.00208255	0.269661	0.143745	0	lncRNA
ENSG00000162869	ENST00000421486.1	-0.500352	0.00208255	0.269661	0.143745	PPP1R21-204	protein_coding
ENSG00000196227	ENST00000360816.8	-0.489334	0.00208255	0.269661	0.143745	FAM217B-202	protein_coding
ENSG00000203875	ENST00000669678.1	0.851671	0.00209541	0.270463	0.144338	SNHG5-277	lncRNA
ENSG00000188559	ENST00000427175.2	-0.596103	0.00209541	0.270463	0.144338	RALGAPA2-203	protein_coding
ENSG00000183011	ENST00000333775.9	0.492737	0.00210842	0.271272	0.145086	NAA38-201	protein_coding
ENSG00000162413	ENST00000496707.5	-0.666419	0.00212217	0.272125	0.145441	KLHL21-205	protein_coding
ENSG00000163754	ENST00000296048.10	-0.719157	0.00212217	0.272125	0.145441	GYG1-201	protein_coding
ENSG00000177575	ENST00000359156.8	-1.86248	0.00212217	0.272125	0.145441	CD163-201	protein_coding
ENSG00000111424	ENST00000547065.1	0.734919	0.00212217	0.272125	0.145441	VDR-204	nonsense_mediated_decay
ENSG00000196352	ENST00000314754.12	-1.40687	0.00214789	0.273714	0.145873	CD55-201	protein_coding
ENSG00000067560	ENST00000418115.6	0.211386	0.00214789	0.273714	0.145873	RHOA-202	protein_coding
ENSG00000169220	ENST00000511890.1	-0.693452	0.00214789	0.273714	0.145873	RGS14-209	protein_coding
ENSG00000160932	ENST00000520531.5	-0.636282	0.00214789	0.273714	0.145873	LY6E-208	protein_coding
ENSG00000160593	ENST00000524477.5	0.786988	0.00214789	0.273714	0.145873	JAML-203	protein_coding
ENSG00000129538	ENST00000397967.5	-1.7652	0.00214789	0.273714	0.145873	RNASE1-202	protein_coding
ENSG00000171475	ENST00000323571.9	-0.292957	0.00213533	0.272938	0.145873	WIPF2-201	protein_coding
ENSG00000087157	ENST00000592043.5	1.08312	0.00214789	0.273714	0.145873	PGS1-215	protein_coding
ENSG00000267174	ENST00000586356.5	-1.02664	0.00214789	0.273714	0.145873	0	lncRNA
ENSG00000115129	ENST00000238721.9	-0.643393	0.00215972	0.274441	0.146236	TP53I3-201	protein_coding
ENSG00000154803	ENST00000285071.9	-0.420721	0.00215972	0.274441	0.146236	FLCN-201	protein_coding
ENSG00000265681	ENST00000580261.6	0.695964	0.00215972	0.274441	0.146236	RPL17-208	protein_coding
ENSG00000085832	ENST00000371733.8	-0.326558	0.00217436	0.275339	0.14664	EPS15-203	protein_coding
ENSG00000232807	ENST00000397264.4	-0.647052	0.00217436	0.275339	0.14664	0	lncRNA
ENSG00000141664	ENST00000269499.10	-0.715434	0.00217436	0.275339	0.14664	ZCCHC2-201	protein_coding
ENSG00000169057	ENST00000627864.1	0.399426	0.00217436	0.275339	0.14664	MECP2-215	processed_transcript
ENSG00000239855	ENST00000464162.1	-0.430156	0.0021884	0.276199	0.146979	IGKV1-6-201	IG_V_gene
ENSG00000173744	ENST00000409171.5	-0.673519	0.00220112	0.276974	0.146979	AGFG1-203	protein_coding
ENSG00000120708	ENST00000442011.7	0.860557	0.00220112	0.276974	0.146979	TGFBI-201	protein_coding
ENSG00000161021	ENST00000292599.4	-0.252402	0.00220112	0.276974	0.146979	MAML1-201	protein_coding
ENSG00000010017	ENST00000011619.6	-0.30946	0.0021884	0.276199	0.146979	RANBP9-201	protein_coding
ENSG00000106245	ENST00000427499.5	-0.644738	0.0021884	0.276199	0.146979	BUD31-203	nonsense_mediated_decay
ENSG00000180304	ENST00000558194.5	0.363645	0.00220112	0.276974	0.146979	OAZ2-202	retained_intron
ENSG00000267246	ENST00000586411.1	-0.584305	0.00220112	0.276974	0.146979	0	lncRNA
ENSG00000263766	ENST00000584391.6	-0.804977	0.0021884	0.276199	0.146979	KPNB1-DT-204	lncRNA
ENSG00000169100	ENST00000381401.11	0.614438	0.00220112	0.276974	0.146979	SLC25A6-201	protein_coding
ENSG00000211592	ENST00000390237.2	-1.00717	0.00221339	0.277721	0.14729	IGKC-201	IG_C_gene
ENSG00000155744	ENST00000286181.7	-0.498924	0.00222536	0.278448	0.14729	FAM126B-201	nonsense_mediated_decay
ENSG00000163694	ENST00000510871.5	-0.701913	0.00222536	0.278448	0.14729	RBM47-207	nonsense_mediated_decay
ENSG00000124508	ENST00000356709.9	-1.15723	0.00222536	0.278448	0.14729	BTN2A2-202	protein_coding
ENSG00000042832	ENST00000220616.9	-0.704479	0.00222536	0.278448	0.14729	TG-201	protein_coding
ENSG00000160932	ENST00000521699.5	-1.00109	0.00222536	0.278448	0.14729	LY6E-211	protein_coding
ENSG00000171862	ENST00000686459.1	-0.563016	0.00222536	0.278448	0.14729	PTEN-208	nonsense_mediated_decay
ENSG00000168010	ENST00000451353.2	0.394129	0.00221339	0.277721	0.14729	ATG16L2-204	processed_transcript
ENSG00000133112	ENST00000379060.8	0.768824	0.00222536	0.278448	0.14729	TPT1-204	protein_coding
ENSG00000143322	ENST00000668691.1	-0.815457	0.00224133	0.279415	0.147768	ABL2-215	processed_transcript
ENSG00000204482	ENST00000396101.7	0.60226	0.00224133	0.279415	0.147768	LST1-212	protein_coding
ENSG00000014216	ENST00000526468.1	-1.00441	0.00224133	0.279415	0.147768	CAPN1-204	protein_coding
ENSG00000100225	ENST00000397426.5	1.00196	0.00224133	0.279415	0.147768	FBXO7-202	protein_coding
ENSG00000019991	ENST00000421558.1	-0.435789	0.00225522	0.280254	0.148251	HGF-204	protein_coding
ENSG00000133816	ENST00000530691.5	0.330731	0.00225522	0.280254	0.148251	MICAL2-220	retained_intron
ENSG00000100100	ENST00000480654.5	0.714653	0.00225522	0.280254	0.148251	PIK3IP1-205	retained_intron
ENSG00000211897	ENST00000390551.6	-1.7858	0.0022703	0.281161	0.149097	IGHG3-201	IG_C_gene
ENSG00000172965	ENST00000674037.1	-0.497548	0.00228435	0.282004	0.149584	MIR4435-2HG-303	lncRNA
ENSG00000124702	ENST00000326974.9	0.480828	0.00228435	0.282004	0.149584	KLHDC3-202	protein_coding
ENSG00000136040	ENST00000551495.1	-1.14598	0.00228435	0.282004	0.149584	PLXNC1-210	processed_transcript
ENSG00000172965	ENST00000661945.1	-0.66602	0.0022978	0.282809	0.150174	MIR4435-2HG-246	lncRNA
ENSG00000188820	ENST00000368605.3	0.564229	0.0022978	0.282809	0.150174	CALHM6-202	protein_coding
ENSG00000114544	ENST00000360370.9	0.830733	0.00231022	0.28355	0.150404	SLC41A3-203	protein_coding
ENSG00000163739	ENST00000395761.4	0.589478	0.00231022	0.28355	0.150404	CXCL1-201	protein_coding
ENSG00000164104	ENST00000296503.10	-0.75294	0.00231022	0.28355	0.150404	HMGB2-201	protein_coding
ENSG00000079134	ENST00000582313.5	0.728245	0.00231022	0.28355	0.150404	THOC1-214	processed_transcript
ENSG00000095015	ENST00000399503.4	-0.239274	0.00232544	0.284457	0.15067	MAP3K1-201	protein_coding
ENSG00000196923	ENST00000355572.6	-0.487678	0.00232544	0.284457	0.15067	PDLIM7-201	protein_coding
ENSG00000196535	ENST00000636100.1	-0.647812	0.00232544	0.284457	0.15067	MYO18A-224	protein_coding
ENSG00000204323	ENST00000375215.3	-1.21277	0.00232544	0.284457	0.15067	SMIM5-201	protein_coding
ENSG00000124444	ENST00000336564.5	-0.630494	0.00232544	0.284457	0.15067	ZNF576-201	protein_coding
ENSG00000172183	ENST00000306072.10	0.940399	0.0023389	0.285256	0.151252	ISG20-201	protein_coding
ENSG00000105404	ENST00000595226.1	-0.598556	0.0023389	0.285256	0.151252	RABAC1-202	retained_intron
ENSG00000162927	ENST00000316752.11	-0.837803	0.00235205	0.286035	0.15138	PUS10-201	protein_coding
ENSG00000175182	ENST00000450976.5	-0.715538	0.00235205	0.286035	0.15138	FAM131A-207	protein_coding
ENSG00000166441	ENST00000524496.5	0.888841	0.00235205	0.286035	0.15138	RPL27A-202	protein_coding
ENSG00000196531	ENST00000678376.1	0.662668	0.00235205	0.286035	0.15138	NACA-224	protein_coding
ENSG00000188603	ENST00000569430.7	-0.425574	0.00235205	0.286035	0.15138	CLN3-238	protein_coding
ENSG00000125945	ENST00000374608.3	-0.576176	0.00236713	0.286925	0.151629	ZNF436-202	protein_coding
ENSG00000162946	ENST00000535944.5	-0.899839	0.00236713	0.286925	0.151629	DISC1-211	nonsense_mediated_decay
ENSG00000163956	ENST00000515119.5	-0.654359	0.00236713	0.286925	0.151629	LRPAP1-203	nonsense_mediated_decay
ENSG00000276533	ENST00000611214.1	-0.507032	0.00236713	0.286925	0.151629	0	lncRNA
ENSG00000211663	ENST00000390309.2	-1.11368	0.00236713	0.286925	0.151629	IGLV3-19-201	IG_V_gene
ENSG00000111696	ENST00000392876.8	-0.661187	0.00237911	0.28763	0.152108	NT5DC3-201	protein_coding
ENSG00000102010	ENST00000348343.11	-0.834025	0.00237911	0.28763	0.152108	BMX-202	protein_coding
ENSG00000289130	ENST00000685715.1	0.714961	0.00239389	0.288498	0.152333	0	lncRNA
ENSG00000107331	ENST00000479446.5	-0.906032	0.00239389	0.288498	0.152333	ABCA2-216	nonsense_mediated_decay
ENSG00000267102	ENST00000590824.1	-0.726667	0.00239389	0.288498	0.152333	0	transcribed_processed_pseudogene
ENSG00000108883	ENST00000590367.5	0.716772	0.00239389	0.288498	0.152333	EFTUD2-218	retained_intron
ENSG00000196924	ENST00000444578.1	0.900971	0.00239389	0.288498	0.152333	FLNA-208	protein_coding
ENSG00000134755	ENST00000682357.1	-0.778863	0.00240927	0.289399	0.153167	DSC2-204	protein_coding
ENSG00000204634	ENST00000485875.1	-0.543868	0.00242242	0.290167	0.153715	TBC1D8-208	retained_intron
ENSG00000172243	ENST00000310002.4	0.774962	0.00242242	0.290167	0.153715	CLEC7A-203	protein_coding
ENSG00000163131	ENST00000679582.1	0.581332	0.00243647	0.290985	0.153884	CTSS-208	protein_coding
ENSG00000169564	ENST00000303577.7	0.261377	0.00243647	0.290985	0.153884	PCBP1-201	protein_coding
ENSG00000113916	ENST00000232014.8	-0.747997	0.00243647	0.290985	0.153884	BCL6-201	protein_coding
ENSG00000196923	ENST00000359895.6	-0.684284	0.00243647	0.290985	0.153884	PDLIM7-203	protein_coding
ENSG00000269891	ENST00000475285.2	-0.541222	0.00243647	0.290985	0.153884	ARHGAP19-SLIT1-201	retained_intron
ENSG00000085063	ENST00000528987.1	-0.724327	0.00244889	0.291707	0.15438	CD59-209	retained_intron
ENSG00000111261	ENST00000396349.3	-0.545134	0.00244889	0.291707	0.15438	MANSC1-201	protein_coding
ENSG00000289582	ENST00000690182.1	0.775101	0.00246456	0.292615	0.154504	0	lncRNA
ENSG00000115421	ENST00000238714.8	-0.44078	0.00246456	0.292615	0.154504	PAPOLG-201	protein_coding
ENSG00000288025	ENST00000664814.1	-0.698506	0.00246456	0.292615	0.154504	0	lncRNA
ENSG00000178685	ENST00000313028.12	-1.03496	0.00246456	0.292615	0.154504	PARP10-201	protein_coding
ENSG00000269001	ENST00000598377.2	-0.509191	0.00246456	0.292615	0.154504	ZNF818P-202	transcribed_unprocessed_pseudogene
ENSG00000064601	ENST00000372459.7	-0.79752	0.00246456	0.292615	0.154504	CTSA-203	protein_coding
ENSG00000241755	ENST00000493819.1	-1.50501	0.00247771	0.293375	0.155185	IGKV1-9-201	IG_V_gene
ENSG00000169504	ENST00000488683.1	-0.973045	0.00249472	0.294355	0.155673	CLIC4-202	nonsense_mediated_decay
ENSG00000144228	ENST00000420679.1	-0.435676	0.00249472	0.294355	0.155673	SPOPL-202	nonsense_mediated_decay
ENSG00000146067	ENST00000506432.1	-0.476233	0.00249472	0.294355	0.155673	FAM193B-206	protein_coding
ENSG00000180776	ENST00000477811.5	-0.785084	0.00249472	0.294355	0.155673	ZDHHC20-206	processed_transcript
ENSG00000116793	ENST00000474926.5	-0.634932	0.00251024	0.295246	0.156354	PHTF1-209	processed_transcript
ENSG00000278196	ENST00000620395.2	-1.63897	0.00251024	0.295246	0.156354	IGLV2-8-201	IG_V_gene
ENSG00000248483	ENST00000606183.4	-0.556906	0.0025262	0.296161	0.156915	POU5F2-201	protein_coding
ENSG00000089127	ENST00000551241.6	-0.953314	0.0025262	0.296161	0.156915	OAS1-208	protein_coding
ENSG00000171049	ENST00000600258.1	-0.587084	0.0025262	0.296161	0.156915	FPR2-205	protein_coding
ENSG00000100596	ENST00000691887.1	-0.531199	0.00254054	0.29698	0.157516	SPTLC2-209	retained_intron
ENSG00000181481	ENST00000328381.10	-0.470266	0.00254054	0.29698	0.157516	RNF135-202	protein_coding
ENSG00000100784	ENST00000554206.1	0.953095	0.00255252	0.297662	0.157969	RPS6KA5-203	nonsense_mediated_decay
ENSG00000132581	ENST00000247020.9	-0.443208	0.00255252	0.297662	0.157969	SDF2-201	protein_coding
ENSG00000116985	ENST00000372827.8	-0.753393	0.00256745	0.29851	0.158314	BMP8B-201	protein_coding
ENSG00000103510	ENST00000539683.2	0.351478	0.00256745	0.29851	0.158314	KAT8-205	retained_intron
ENSG00000063245	ENST00000270460.11	-0.377894	0.00256745	0.29851	0.158314	EPN1-202	protein_coding
ENSG00000196924	ENST00000490936.5	0.741697	0.00256745	0.29851	0.158314	FLNA-215	retained_intron
ENSG00000057757	ENST00000246151.9	0.613536	0.0025846	0.299482	0.158361	PITHD1-201	protein_coding
ENSG00000266094	ENST00000605120.1	0.563718	0.0025846	0.299482	0.158361	RASSF5-207	retained_intron
ENSG00000163719	ENST00000449543.5	0.700372	0.0025846	0.299482	0.158361	MTMR14-211	nonsense_mediated_decay
ENSG00000023330	ENST00000484952.6	-0.906603	0.0025846	0.299482	0.158361	ALAS1-205	protein_coding
ENSG00000179344	ENST00000434651.7	1.29668	0.0025846	0.299482	0.158361	HLA-DQB1-205	protein_coding
ENSG00000022840	ENST00000544805.1	-0.937696	0.0025846	0.299482	0.158361	RNF10-222	retained_intron
ENSG00000142541	ENST00000391857.9	0.88522	0.0025846	0.299482	0.158361	RPL13A-201	protein_coding
ENSG00000138061	ENST00000610745.5	-1.07699	0.00260293	0.300517	0.158765	CYP1B1-205	protein_coding
ENSG00000003402	ENST00000342795.9	-0.456979	0.00260293	0.300517	0.158765	CFLAR-204	protein_coding
ENSG00000157800	ENST00000477571.5	-0.699346	0.00260293	0.300517	0.158765	SLC37A3-215	nonsense_mediated_decay
ENSG00000136868	ENST00000374212.5	0.414509	0.00260293	0.300517	0.158765	SLC31A1-201	protein_coding
ENSG00000128294	ENST00000338754.9	-0.494609	0.00260293	0.300517	0.158765	TPST2-201	protein_coding
ENSG00000133872	ENST00000520303.5	0.506912	0.00261594	0.301249	0.159128	SARAF-206	nonsense_mediated_decay
ENSG00000126746	ENST00000537248.5	-0.447278	0.00261594	0.301249	0.159128	ZNF384-208	retained_intron
ENSG00000196535	ENST00000529578.5	-0.80833	0.00261594	0.301249	0.159128	MYO18A-206	processed_transcript
ENSG00000288393	ENST00000671814.1	-1.01551	0.00263028	0.302055	0.159856	0	transcribed_processed_pseudogene
ENSG00000168958	ENST00000476262.1	-0.62927	0.00266162	0.303807	0.160178	MFF-218	retained_intron
ENSG00000227398	ENST00000429315.3	-0.468324	0.00264654	0.302965	0.160178	KIF9-AS1-201	lncRNA
ENSG00000113811	ENST00000495461.6	0.380202	0.00266162	0.303807	0.160178	SELENOK-204	protein_coding
ENSG00000073331	ENST00000505912.1	-0.447765	0.00266162	0.303807	0.160178	ALPK1-210	processed_transcript
ENSG00000145741	ENST00000335895.12	0.660164	0.00266162	0.303807	0.160178	BTF3-201	protein_coding
ENSG00000146955	ENST00000537763.6	-0.615151	0.00266162	0.303807	0.160178	RAB19-202	protein_coding
ENSG00000164938	ENST00000342697.5	-0.511241	0.00266162	0.303807	0.160178	TP53INP1-201	protein_coding
ENSG00000166311	ENST00000342245.9	-0.683925	0.00264654	0.302965	0.160178	SMPD1-201	protein_coding
ENSG00000211965	ENST00000390625.3	-1.14752	0.00264654	0.302965	0.160178	IGHV3-49-201	IG_V_gene
ENSG00000167658	ENST00000309311.7	0.556122	0.00266162	0.303807	0.160178	EEF2-201	protein_coding
ENSG00000157540	ENST00000642309.1	-0.679021	0.00266162	0.303807	0.160178	DYRK1A-207	protein_coding
ENSG00000239951	ENST00000492167.1	-0.803677	0.00267729	0.30468	0.160978	IGKV3-20-201	IG_V_gene
ENSG00000137965	ENST00000446486.1	-0.877152	0.00269207	0.305501	0.16115	IFI44-203	protein_coding
ENSG00000189233	ENST00000413272.7	-0.931698	0.00269207	0.305501	0.16115	NUGGC-201	protein_coding
ENSG00000166523	ENST00000545274.5	-0.748653	0.00269207	0.305501	0.16115	CLEC4E-206	protein_coding
ENSG00000121060	ENST00000682509.1	-0.602566	0.00269207	0.305501	0.16115	TRIM25-211	retained_intron
ENSG00000122490	ENST00000357575.8	-0.463573	0.00269207	0.305501	0.16115	SLC66A2-202	protein_coding
ENSG00000184588	ENST00000524999.1	0.679849	0.00272519	0.307331	0.16217	PDE4B-211	processed_transcript
ENSG00000116337	ENST00000528958.1	0.922458	0.00274027	0.308161	0.16217	AMPD2-219	retained_intron
ENSG00000109787	ENST00000514033.1	0.548668	0.00274027	0.308161	0.16217	KLF3-203	protein_coding
ENSG00000164587	ENST00000407193.7	0.855368	0.00274027	0.308161	0.16217	RPS14-203	protein_coding
ENSG00000007944	ENST00000356840.8	-0.454854	0.00272519	0.307331	0.16217	MYLIP-202	protein_coding
ENSG00000124688	ENST00000372171.5	-0.536487	0.00274027	0.308161	0.16217	MAD2L1BP-201	protein_coding
ENSG00000111886	ENST00000402938.4	-0.643598	0.00272519	0.307331	0.16217	GABRR2-201	protein_coding
ENSG00000082014	ENST00000469154.5	-1.01728	0.00274027	0.308161	0.16217	SMARCD3-205	nonsense_mediated_decay
ENSG00000159713	ENST00000393957.7	1.17585	0.00272519	0.307331	0.16217	TPPP3-202	protein_coding
ENSG00000140839	ENST00000564842.1	-0.526307	0.00274027	0.308161	0.16217	CLEC18B-203	retained_intron
ENSG00000211655	ENST00000390301.3	-0.399495	0.00272519	0.307331	0.16217	IGLV1-36-201	IG_V_gene
ENSG00000099958	ENST00000318109.12	-1.04427	0.00274027	0.308161	0.16217	DERL3-202	protein_coding
ENSG00000169891	ENST00000303843.7	-0.469917	0.00272519	0.307331	0.16217	REPS2-201	protein_coding
ENSG00000237781	ENST00000442435.3	-0.577022	0.00275697	0.309078	0.162306	ADAMTSL4-AS2-201	lncRNA
ENSG00000174125	ENST00000505744.5	-0.744593	0.00275697	0.309078	0.162306	TLR1-203	processed_transcript
ENSG00000110925	ENST00000228515.6	-0.410686	0.00275697	0.309078	0.162306	CSRNP2-201	protein_coding
ENSG00000151327	ENST00000553901.1	-0.5551	0.00275697	0.309078	0.162306	FAM177A1-205	retained_intron
ENSG00000267174	ENST00000686945.1	-0.786431	0.00275697	0.309078	0.162306	0	lncRNA
ENSG00000104974	ENST00000473156.5	0.737247	0.00275697	0.309078	0.162306	LILRA1-203	processed_transcript
ENSG00000145425	ENST00000274065.9	0.706067	0.00277486	0.310057	0.163076	RPS3A-201	protein_coding
ENSG00000183049	ENST00000619168.5	0.53194	0.00277486	0.310057	0.163076	CAMK1D-203	protein_coding
ENSG00000116954	ENST00000373001.4	-0.37641	0.00279083	0.310928	0.163163	RRAGC-201	protein_coding
ENSG00000211611	ENST00000390256.2	-1.61863	0.00279083	0.310928	0.163163	IGKV6-21-201	IG_V_gene
ENSG00000124731	ENST00000334475.10	0.520808	0.00279083	0.310928	0.163163	TREM1-202	protein_coding
ENSG00000230257	ENST00000420058.1	-0.825119	0.00279083	0.310928	0.163163	NFE4-201	lncRNA
ENSG00000170525	ENST00000487989.1	-0.765541	0.00279083	0.310928	0.163163	PFKFB3-213	retained_intron
ENSG00000137817	ENST00000413097.6	-0.485029	0.00279083	0.310928	0.163163	PARP6-203	processed_transcript
ENSG00000223865	ENST00000428835.5	0.858443	0.00280546	0.311724	0.163877	HLA-DPB1-212	protein_coding
ENSG00000100583	ENST00000216471.5	-0.759872	0.00281936	0.312478	0.164264	SAMD15-201	protein_coding
ENSG00000128294	ENST00000445720.1	-0.546844	0.00281936	0.312478	0.164264	TPST2-206	protein_coding
ENSG00000196576	ENST00000449103.5	1.07235	0.00281936	0.312478	0.164264	PLXNB2-207	protein_coding
ENSG00000120708	ENST00000506699.5	1.22945	0.00283355	0.313246	0.164524	TGFBI-205	retained_intron
ENSG00000004864	ENST00000265631.10	0.461228	0.00283355	0.313246	0.164524	SLC25A13-201	protein_coding
ENSG00000198668	ENST00000553630.1	0.337061	0.00283355	0.313246	0.164524	CALM1-206	nonsense_mediated_decay
ENSG00000167705	ENST00000301336.7	0.583388	0.00283355	0.313246	0.164524	RILP-201	protein_coding
ENSG00000174944	ENST00000309170.8	0.716786	0.00285292	0.314291	0.164799	P2RY14-201	protein_coding
ENSG00000120265	ENST00000367384.7	-0.552609	0.00285292	0.314291	0.164799	PCMT1-203	protein_coding
ENSG00000111229	ENST00000228825.12	0.372187	0.00285292	0.314291	0.164799	ARPC3-201	protein_coding
ENSG00000246548	ENST00000500215.3	-0.644729	0.00285292	0.314291	0.164799	LINC02288-201	lncRNA
ENSG00000167968	ENST00000564065.5	-0.594033	0.00285292	0.314291	0.164799	DNASE1L2-203	protein_coding
ENSG00000132530	ENST00000572546.5	-1.4837	0.00285292	0.314291	0.164799	XAF1-208	nonsense_mediated_decay
ENSG00000242076	ENST00000473726.1	-0.864903	0.00287051	0.315237	0.165392	IGKV1-33-201	IG_V_gene
ENSG00000107263	ENST00000438647.3	0.439572	0.00287051	0.315237	0.165392	RAPGEF1-206	protein_coding
ENSG00000157557	ENST00000653642.1	-0.92802	0.00287051	0.315237	0.165392	ETS2-205	protein_coding
ENSG00000127603	ENST00000672812.1	-0.715296	0.00288884	0.31622	0.166165	MACF1-235	protein_coding
ENSG00000197013	ENST00000358491.9	-0.779063	0.00288884	0.31622	0.166165	ZNF429-201	protein_coding
ENSG00000271913	ENST00000663014.1	-0.543941	0.00290466	0.317065	0.166791	TAGAP-AS1-214	lncRNA
ENSG00000183735	ENST00000652389.1	-0.768531	0.00290466	0.317065	0.166791	TBK1-219	nonsense_mediated_decay
ENSG00000135636	ENST00000461565.1	-0.724472	0.00292004	0.317885	0.167532	DYSF-212	processed_transcript
ENSG00000087274	ENST00000539149.1	-0.477858	0.00293866	0.318875	0.16803	ADD1-224	retained_intron
ENSG00000274026	ENST00000418795.3	-0.574378	0.00293866	0.318875	0.16803	FAM27E3-201	lncRNA
ENSG00000077420	ENST00000376236.9	-0.429533	0.00293866	0.318875	0.16803	APBB1IP-202	protein_coding
ENSG00000139132	ENST00000531134.7	-0.570946	0.00293866	0.318875	0.16803	FGD4-211	protein_coding
ENSG00000279598	ENST00000624360.1	-0.590622	0.00295714	0.319853	0.168375	0	TEC
ENSG00000213722	ENST00000469963.5	-0.516956	0.00295714	0.319853	0.168375	DDAH2-217	retained_intron
ENSG00000048740	ENST00000416382.6	-0.403264	0.00295714	0.319853	0.168375	CELF2-203	protein_coding
ENSG00000135365	ENST00000676320.1	-0.415626	0.00295714	0.319853	0.168375	PHF21A-222	protein_coding
ENSG00000124233	ENST00000372781.4	0.619017	0.00295714	0.319853	0.168375	SEMG1-201	protein_coding
ENSG00000198216	ENST00000367570.5	-0.766338	0.00297252	0.320665	0.168683	CACNA1E-204	protein_coding
ENSG00000127989	ENST00000419292.1	-0.761601	0.00297252	0.320665	0.168683	MTERF1-203	protein_coding
ENSG00000059377	ENST00000462275.5	-0.4273	0.00297252	0.320665	0.168683	TBXAS1-212	processed_transcript
ENSG00000081913	ENST00000262719.10	-0.467203	0.00297252	0.320665	0.168683	PHLPP1-201	protein_coding
ENSG00000079277	ENST00000650026.1	-0.574498	0.00298952	0.321561	0.168939	MKNK1-230	protein_coding
ENSG00000204387	ENST00000375640.7	0.703603	0.00298952	0.321561	0.168939	SNHG32-204	lncRNA
ENSG00000108799	ENST00000428826.7	-0.301111	0.00298952	0.321561	0.168939	EZH1-202	protein_coding
ENSG00000099860	ENST00000215631.9	-0.678694	0.00298952	0.321561	0.168939	GADD45B-201	protein_coding
ENSG00000080845	ENST00000478910.5	-0.390664	0.00298952	0.321561	0.168939	DLGAP4-207	retained_intron
ENSG00000175606	ENST00000416961.6	-0.810351	0.00300711	0.322484	0.169508	TMEM70-202	nonsense_mediated_decay
ENSG00000204054	ENST00000622120.2	-0.480139	0.00300711	0.322484	0.169508	LINC00963-213	lncRNA
ENSG00000196547	ENST00000560451.5	-1.10576	0.00300711	0.322484	0.169508	MAN2A2-221	nonsense_mediated_decay
ENSG00000121933	ENST00000472933.2	-0.718124	0.0030247	0.323405	0.169934	TMIGD3-206	protein_coding
ENSG00000186205	ENST00000694921.1	-0.48458	0.0030247	0.323405	0.169934	MTARC1-211	retained_intron
ENSG00000251441	ENST00000504490.2	-0.559103	0.0030247	0.323405	0.169934	RTEL1P1-201	transcribed_processed_pseudogene
ENSG00000130595	ENST00000639560.1	-0.767367	0.0030247	0.323405	0.169934	TNNT3-215	processed_transcript
ENSG00000143797	ENST00000305997.8	-0.446367	0.00304052	0.324231	0.170116	MBOAT2-201	protein_coding
ENSG00000151553	ENST00000369248.9	-0.383661	0.00304052	0.324231	0.170116	FHIP2A-202	protein_coding
ENSG00000110344	ENST00000252108.8	-0.261845	0.00304052	0.324231	0.170116	UBE4A-201	protein_coding
ENSG00000140368	ENST00000560064.1	-0.562691	0.00304052	0.324231	0.170116	PSTPIP1-213	retained_intron
ENSG00000188559	ENST00000202677.12	-0.540614	0.00304052	0.324231	0.170116	RALGAPA2-201	protein_coding
ENSG00000160883	ENST00000292432.10	-0.503873	0.00305575	0.325023	0.170264	HK3-201	protein_coding
ENSG00000204256	ENST00000679099.1	0.308954	0.00305575	0.325023	0.170264	BRD2-224	retained_intron
ENSG00000106733	ENST00000466137.1	-0.43463	0.00305575	0.325023	0.170264	NMRK1-204	processed_transcript
ENSG00000107263	ENST00000372195.5	0.431792	0.00305575	0.325023	0.170264	RAPGEF1-203	protein_coding
ENSG00000111653	ENST00000341550.9	-0.784624	0.00305575	0.325023	0.170264	ING4-201	protein_coding
ENSG00000134318	ENST00000401753.5	-0.642482	0.0030726	0.325898	0.1705	ROCK2-203	protein_coding
ENSG00000172965	ENST00000673700.1	-0.454574	0.0030726	0.325898	0.1705	MIR4435-2HG-277	lncRNA
ENSG00000018280	ENST00000468721.1	-1.38726	0.0030726	0.325898	0.1705	SLC11A1-206	retained_intron
ENSG00000103160	ENST00000219439.9	-0.479694	0.0030726	0.325898	0.1705	HSDL1-201	protein_coding
ENSG00000086544	ENST00000263370.3	-0.698801	0.0030726	0.325898	0.1705	ITPKC-201	protein_coding
ENSG00000082898	ENST00000680228.1	-0.404652	0.00309404	0.327007	0.171268	XPO1-255	nonsense_mediated_decay
ENSG00000113368	ENST00000504788.5	-0.479844	0.00309404	0.327007	0.171268	LMNB1-208	processed_transcript
ENSG00000196209	ENST00000481731.5	-0.538437	0.00309404	0.327007	0.171268	SIRPB2-204	nonsense_mediated_decay
ENSG00000054598	ENST00000645831.2	-0.390155	0.00311296	0.327983	0.171894	FOXC1-201	protein_coding
ENSG00000176182	ENST00000322217.6	-0.474626	0.00311296	0.327983	0.171894	MYPOP-201	protein_coding
ENSG00000284776	ENST00000618693.4	0.603194	0.00311296	0.327983	0.171894	0	protein_coding
ENSG00000172965	ENST00000673960.1	-0.549187	0.00313114	0.328917	0.172616	MIR4435-2HG-296	lncRNA
ENSG00000279549	ENST00000624057.1	0.601117	0.00313114	0.328917	0.172616	0	TEC
ENSG00000148700	ENST00000277900.12	-0.822569	0.0031514	0.329955	0.17345	ADD3-201	protein_coding
ENSG00000173391	ENST00000309539.8	1.24055	0.0031514	0.329955	0.17345	OLR1-201	protein_coding
ENSG00000005022	ENST00000317881.9	0.587855	0.00316736	0.33077	0.174187	SLC25A5-201	protein_coding
ENSG00000169442	ENST00000374213.3	0.847369	0.0031857	0.331704	0.174769	CD52-201	protein_coding
ENSG00000019582	ENST00000377795.7	1.09091	0.0031857	0.331704	0.174769	CD74-203	protein_coding
ENSG00000171202	ENST00000528105.5	0.603369	0.0031857	0.331704	0.174769	TMEM126A-203	protein_coding
ENSG00000081791	ENST00000432126.7	0.370145	0.0032058	0.332724	0.175303	DELE1-202	protein_coding
ENSG00000126214	ENST00000348520.10	-0.522948	0.0032058	0.332724	0.175303	KLC1-204	protein_coding
ENSG00000161905	ENST00000293761.8	1.77869	0.0032058	0.332724	0.175303	ALOX15-201	protein_coding
ENSG00000142534	ENST00000270625.7	0.784208	0.0032058	0.332724	0.175303	RPS11-201	protein_coding
ENSG00000118197	ENST00000331314.11	-0.27817	0.00322398	0.333645	0.175871	DDX59-201	protein_coding
ENSG00000121858	ENST00000241261.7	-0.769187	0.00322398	0.333645	0.175871	TNFSF10-201	protein_coding
ENSG00000165819	ENST00000544500.5	-0.851702	0.00322398	0.333645	0.175871	METTL3-212	retained_intron
ENSG00000185507	ENST00000397566.5	-0.523472	0.00324246	0.334577	0.17631	IRF7-203	protein_coding
ENSG00000177575	ENST00000432237.3	-1.7035	0.00324246	0.334577	0.17631	CD163-203	protein_coding
ENSG00000287737	ENST00000661217.1	-0.486598	0.00324246	0.334577	0.17631	0	lncRNA
ENSG00000233622	ENST00000641596.1	-0.47688	0.00324246	0.334577	0.17631	CYP2T1P-202	processed_transcript
ENSG00000065911	ENST00000678731.1	-1.17628	0.00326272	0.335595	0.176985	MTHFD2-219	protein_coding
ENSG00000073910	ENST00000463566.1	0.809138	0.00326272	0.335595	0.176985	FRY-206	processed_transcript
ENSG00000136485	ENST00000693510.1	-0.470144	0.00326272	0.335595	0.176985	DCAF7-219	retained_intron
ENSG00000116337	ENST00000486282.7	0.984808	0.00328179	0.336551	0.177308	AMPD2-211	retained_intron
ENSG00000138496	ENST00000471785.5	-1.32899	0.00328179	0.336551	0.177308	PARP9-204	protein_coding
ENSG00000198585	ENST00000521288.2	-0.615442	0.00328179	0.336551	0.177308	NUDT16-202	protein_coding
ENSG00000075420	ENST00000478016.1	-0.470274	0.00328179	0.336551	0.177308	FNDC3B-209	retained_intron
ENSG00000139278	ENST00000266659.8	0.417574	0.00328179	0.336551	0.177308	GLIPR1-201	protein_coding
ENSG00000079277	ENST00000524417.1	-0.4846	0.00330071	0.337496	0.177621	MKNK1-216	retained_intron
ENSG00000183023	ENST00000405269.5	-1.05877	0.00330071	0.337496	0.177621	SLC8A1-204	protein_coding
ENSG00000180871	ENST00000318507.7	-0.417444	0.00330071	0.337496	0.177621	CXCR2-201	protein_coding
ENSG00000196954	ENST00000533730.5	-0.843656	0.00330071	0.337496	0.177621	CASP4-212	retained_intron
ENSG00000213937	ENST00000445369.3	-0.571194	0.00330071	0.337496	0.177621	CLDN9-201	protein_coding
ENSG00000143947	ENST00000272317.11	0.712145	0.00331786	0.33835	0.177696	RPS27A-201	protein_coding
ENSG00000121964	ENST00000467352.1	-0.49913	0.00331786	0.33835	0.177696	GTDC1-213	processed_transcript
ENSG00000184432	ENST00000333188.10	-0.349177	0.00331786	0.33835	0.177696	COPB2-201	protein_coding
ENSG00000155926	ENST00000524345.5	-1.06432	0.00331786	0.33835	0.177696	SLA-223	protein_coding
ENSG00000225422	ENST00000417216.3	-0.633091	0.00331786	0.33835	0.177696	RBMS1P1-201	processed_pseudogene
ENSG00000140830	ENST00000562153.5	-0.451572	0.00331786	0.33835	0.177696	TXNL4B-204	protein_coding
ENSG00000116337	ENST00000358729.9	1.21159	0.00337906	0.341379	0.18026	AMPD2-203	protein_coding
ENSG00000042445	ENST00000295802.9	-0.453528	0.00337906	0.341379	0.18026	RETSAT-201	protein_coding
ENSG00000213694	ENST00000334490.5	-0.513976	0.00337906	0.341379	0.18026	S1PR3-201	processed_transcript
ENSG00000089169	ENST00000552352.1	-0.763414	0.00337906	0.341379	0.18026	RPH3A-223	retained_intron
ENSG00000100784	ENST00000418736.6	0.98756	0.00337906	0.341379	0.18026	RPS6KA5-201	protein_coding
ENSG00000170265	ENST00000610704.5	-0.33889	0.0033968	0.342251	0.180779	ZNF282-204	protein_coding
ENSG00000092010	ENST00000206451.11	0.415206	0.0033968	0.342251	0.180779	PSME1-201	protein_coding
ENSG00000120280	ENST00000378962.4	-0.572329	0.0033968	0.342251	0.180779	TASL-201	protein_coding
ENSG00000089157	ENST00000313104.9	1.17536	0.00341588	0.343186	0.181651	RPLP0-202	protein_coding
ENSG00000158887	ENST00000491222.5	-0.605994	0.00343701	0.344219	0.182202	MPZ-204	protein_coding
ENSG00000198821	ENST00000485089.5	0.517381	0.00343701	0.344219	0.182202	CD247-207	processed_transcript
ENSG00000213347	ENST00000427908.6	-0.550072	0.00343701	0.344219	0.182202	MXD3-202	protein_coding
ENSG00000106603	ENST00000490251.1	0.575183	0.00343701	0.344219	0.182202	COA1-219	retained_intron
ENSG00000142687	ENST00000485551.5	-0.724844	0.00345505	0.345097	0.182729	KIAA0319L-217	processed_transcript
ENSG00000135636	ENST00000409582.7	-0.44634	0.00345505	0.345097	0.182729	DYSF-204	protein_coding
ENSG00000102531	ENST00000541916.5	-0.592277	0.00345505	0.345097	0.182729	FNDC3A-206	protein_coding
ENSG00000008988	ENST00000009589.8	0.797231	0.00347323	0.34598	0.183404	RPS20-201	protein_coding
ENSG00000111644	ENST00000542357.1	-0.805274	0.00347323	0.34598	0.183404	ACRBP-207	processed_transcript
ENSG00000082996	ENST00000344229.7	0.601429	0.00348979	0.346782	0.183704	RNF13-201	protein_coding
ENSG00000151726	ENST00000507295.5	-0.672016	0.00348979	0.346782	0.183704	ACSL1-208	protein_coding
ENSG00000188536	ENST00000251595.11	1.6096	0.00348979	0.346782	0.183704	HBA2-201	protein_coding
ENSG00000100219	ENST00000216037.10	-0.60769	0.00348979	0.346782	0.183704	XBP1-201	protein_coding
ENSG00000177674	ENST00000476512.5	-0.829071	0.00353429	0.348926	0.184468	AGTRAP-209	nonsense_mediated_decay
ENSG00000243398	ENST00000484215.3	-0.499328	0.00353429	0.348926	0.184468	RN7SL141P-201	misc_RNA
ENSG00000134516	ENST00000696258.1	-0.588653	0.00353429	0.348926	0.184468	DOCK2-218	processed_transcript
ENSG00000106009	ENST00000493232.5	0.787301	0.00353429	0.348926	0.184468	BRAT1-206	retained_intron
ENSG00000186591	ENST00000355621.8	-0.355361	0.00353429	0.348926	0.184468	UBE2H-201	protein_coding
ENSG00000198363	ENST00000541428.5	-0.81045	0.00353429	0.348926	0.184468	ASPH-230	protein_coding
ENSG00000110697	ENST00000524901.1	0.606923	0.00353429	0.348926	0.184468	PITPNM1-203	protein_coding
ENSG00000285534	ENST00000650264.1	-0.938335	0.00351478	0.347988	0.184468	0	lncRNA
ENSG00000161905	ENST00000570836.6	1.8925	0.00353429	0.348926	0.184468	ALOX15-202	protein_coding
ENSG00000161960	ENST00000580886.5	0.620893	0.00353429	0.348926	0.184468	EIF4A1-215	retained_intron
ENSG00000175061	ENST00000580180.6	1.18081	0.00353429	0.348926	0.184468	SNHG29-221	lncRNA
ENSG00000114021	ENST00000465368.5	0.671095	0.00355706	0.350017	0.18537	NIT2-203	retained_intron
ENSG00000164850	ENST00000397088.4	-0.646214	0.00355706	0.350017	0.18537	GPER1-202	protein_coding
ENSG00000066135	ENST00000372396.4	-0.222319	0.00357997	0.351111	0.185991	KDM4A-201	protein_coding
ENSG00000145592	ENST00000504562.1	0.641761	0.00357997	0.351111	0.185991	RPL37-202	processed_transcript
ENSG00000112763	ENST00000429381.5	-0.460726	0.00357997	0.351111	0.185991	BTN2A1-203	protein_coding
ENSG00000255197	ENST00000689628.1	0.319985	0.00357997	0.351111	0.185991	0	lncRNA
ENSG00000163964	ENST00000392391.9	0.490062	0.00359801	0.351969	0.186498	PIGX-202	protein_coding
ENSG00000104419	ENST00000519278.5	-0.293135	0.00359801	0.351969	0.186498	NDRG1-212	retained_intron
ENSG00000142046	ENST00000392002.7	-0.201487	0.00359801	0.351969	0.186498	TMEM91-203	protein_coding
ENSG00000197992	ENST00000355819.6	0.606143	0.00361634	0.352839	0.187018	CLEC9A-201	protein_coding
ENSG00000133101	ENST00000625767.1	-1.55161	0.00361634	0.352839	0.187018	CCNA1-203	protein_coding
ENSG00000101236	ENST00000336095.10	-0.791406	0.00361634	0.352839	0.187018	RNF24-201	protein_coding
ENSG00000164190	ENST00000282516.13	-0.514195	0.00363733	0.353832	0.18796	NIPBL-201	protein_coding
ENSG00000185201	ENST00000527146.1	-0.676229	0.00365551	0.354689	0.188324	IFITM2-202	nonsense_mediated_decay
ENSG00000134152	ENST00000560247.5	0.707876	0.00365551	0.354689	0.188324	KATNBL1-211	retained_intron
ENSG00000076944	ENST00000602355.1	-1.06697	0.00365551	0.354689	0.188324	STXBP2-221	protein_coding
ENSG00000073008	ENST00000425690.8	1.02622	0.00365551	0.354689	0.188324	PVR-205	protein_coding
ENSG00000123610	ENST00000243347.5	-0.653232	0.00367813	0.355752	0.189346	TNFAIP6-201	protein_coding
ENSG00000134644	ENST00000490546.1	-0.435665	0.00371761	0.357597	0.189503	PUM1-210	processed_transcript
ENSG00000066027	ENST00000261461.7	-0.246096	0.00371761	0.357597	0.189503	PPP2R5A-201	protein_coding
ENSG00000173744	ENST00000310078.13	-0.698352	0.00371761	0.357597	0.189503	AGFG1-201	protein_coding
ENSG00000179299	ENST00000316607.5	-0.827542	0.00371761	0.357597	0.189503	NSUN7-201	protein_coding
ENSG00000251158	ENST00000505635.1	-0.871965	0.00369691	0.356631	0.189503	0	unprocessed_pseudogene
ENSG00000120314	ENST00000358337.10	0.305307	0.00369691	0.356631	0.189503	WDR55-201	protein_coding
ENSG00000131669	ENST00000489274.1	0.566008	0.00371761	0.357597	0.189503	NINJ1-204	processed_transcript
ENSG00000165494	ENST00000298281.8	-0.782424	0.00371761	0.357597	0.189503	PCF11-201	protein_coding
ENSG00000248905	ENST00000320930.7	-0.640465	0.00371761	0.357597	0.189503	FMN1-201	protein_coding
ENSG00000175061	ENST00000663781.1	1.05023	0.00369691	0.356631	0.189503	SNHG29-243	lncRNA
ENSG00000279369	ENST00000623228.1	0.521074	0.00369691	0.356631	0.189503	0	TEC
ENSG00000066926	ENST00000585747.1	1.42268	0.00369691	0.356631	0.189503	FECH-205	processed_transcript
ENSG00000198918	ENST00000361575.4	0.665024	0.00371761	0.357597	0.189503	RPL39-201	protein_coding
ENSG00000289135	ENST00000690930.1	0.644786	0.00373756	0.358526	0.19009	0	lncRNA
ENSG00000172809	ENST00000584577.5	0.800988	0.00373756	0.358526	0.19009	RPL38-208	protein_coding
ENSG00000126266	ENST00000246553.4	-0.426111	0.00373756	0.358526	0.19009	FFAR1-201	protein_coding
ENSG00000115073	ENST00000289228.7	0.493565	0.00376018	0.359574	0.190524	ACTR1B-201	protein_coding
ENSG00000156482	ENST00000287038.8	0.659761	0.00376018	0.359574	0.190524	RPL30-201	protein_coding
ENSG00000188647	ENST00000415701.6	-0.506013	0.00376018	0.359574	0.190524	PTAR1-203	protein_coding
ENSG00000106829	ENST00000376552.8	-0.378357	0.00376018	0.359574	0.190524	TLE4-206	protein_coding
ENSG00000233927	ENST00000600659.3	0.820107	0.00376018	0.359574	0.190524	RPS28-203	protein_coding
ENSG00000142657	ENST00000465632.5	-0.882504	0.00378132	0.360551	0.190881	PGD-203	protein_coding
ENSG00000113916	ENST00000406870.7	-0.456583	0.00378132	0.360551	0.190881	BCL6-202	protein_coding
ENSG00000112343	ENST00000357085.5	-0.557433	0.00378132	0.360551	0.190881	TRIM38-201	protein_coding
ENSG00000124772	ENST00000393189.2	-0.889765	0.00378132	0.360551	0.190881	CPNE5-202	protein_coding
ENSG00000101493	ENST00000443185.7	-0.337727	0.00378132	0.360551	0.190881	ZNF516-201	protein_coding
ENSG00000232973	ENST00000653994.1	-0.737184	0.00380261	0.361531	0.191526	CYP1B1-AS1-237	lncRNA
ENSG00000174748	ENST00000436146.2	0.869108	0.00380261	0.361531	0.191526	RPL15-208	protein_coding
ENSG00000268500	ENST00000683636.1	-0.529243	0.00380261	0.361531	0.191526	SIGLEC5-202	protein_coding
ENSG00000171853	ENST00000469147.5	-0.378857	0.00382419	0.362521	0.191555	TRAPPC12-215	processed_transcript
ENSG00000136689	ENST00000472292.1	-0.567554	0.00382419	0.362521	0.191555	IL1RN-208	retained_intron
ENSG00000075420	ENST00000416957.5	-0.499576	0.00382419	0.362521	0.191555	FNDC3B-203	protein_coding
ENSG00000137628	ENST00000680917.1	-1.59448	0.00382419	0.362521	0.191555	DDX60-210	nonsense_mediated_decay
ENSG00000125347	ENST00000476613.1	0.579572	0.00382419	0.362521	0.191555	IRF1-210	protein_coding
ENSG00000161912	ENST00000457653.8	-0.489236	0.00384282	0.363373	0.191555	ADCY10P1-202	transcribed_unprocessed_pseudogene
ENSG00000214253	ENST00000474120.5	-0.650808	0.00384282	0.363373	0.191555	FIS1-207	protein_coding
ENSG00000104320	ENST00000265433.8	-0.668646	0.00384282	0.363373	0.191555	NBN-201	protein_coding
ENSG00000135365	ENST00000693122.1	-0.478593	0.00382419	0.362521	0.191555	PHF21A-236	retained_intron
ENSG00000089505	ENST00000533953.5	-0.582797	0.00382419	0.362521	0.191555	CMTM1-219	protein_coding
ENSG00000121060	ENST00000570473.5	-0.436292	0.00384282	0.363373	0.191555	TRIM25-203	retained_intron
ENSG00000087157	ENST00000591996.1	-0.560425	0.00384282	0.363373	0.191555	PGS1-214	retained_intron
ENSG00000099331	ENST00000595641.5	0.233944	0.00384282	0.363373	0.191555	MYO9B-207	protein_coding
ENSG00000142405	ENST00000324134.11	-0.447311	0.00384282	0.363373	0.191555	NLRP12-201	protein_coding
ENSG00000115607	ENST00000450855.1	-0.898572	0.00386559	0.364411	0.19156	IL18RAP-203	protein_coding
ENSG00000164054	ENST00000296444.7	-0.641716	0.00386559	0.364411	0.19156	SHISA5-201	protein_coding
ENSG00000171368	ENST00000360578.7	0.814374	0.00386559	0.364411	0.19156	TPPP-201	protein_coding
ENSG00000100731	ENST00000556272.1	-0.545895	0.00386559	0.364411	0.19156	PCNX1-211	processed_transcript
ENSG00000128989	ENST00000561971.1	0.745813	0.00386559	0.364411	0.19156	ARPP19-203	protein_coding
ENSG00000289618	ENST00000691141.1	0.612963	0.00386559	0.364411	0.19156	0	lncRNA
ENSG00000175711	ENST00000576599.5	0.509385	0.00386559	0.364411	0.19156	B3GNTL1-211	protein_coding
ENSG00000142227	ENST00000597529.1	0.533883	0.00386559	0.364411	0.19156	EMP3-207	retained_intron
ENSG00000019582	ENST00000523836.6	0.595438	0.0038854	0.365311	0.192401	CD74-211	retained_intron
ENSG00000135899	ENST00000540870.5	-0.721514	0.00390831	0.366348	0.193394	SP110-215	protein_coding
ENSG00000108100	ENST00000374706.5	1.10872	0.00392768	0.367221	0.194069	CCNY-204	protein_coding
ENSG00000090372	ENST00000597021.6	0.633434	0.00392768	0.367221	0.194069	STRN4-214	protein_coding
ENSG00000054267	ENST00000421364.5	-0.747176	0.00394764	0.368119	0.19477	ARID4B-205	nonsense_mediated_decay
ENSG00000105339	ENST00000523066.1	-0.503814	0.00394764	0.368119	0.19477	DENND3-220	processed_transcript
ENSG00000198818	ENST00000361731.4	-0.269228	0.00397011	0.369126	0.195451	SFT2D1-201	protein_coding
ENSG00000107954	ENST00000369780.9	0.90254	0.00397011	0.369126	0.195451	NEURL1-201	protein_coding
ENSG00000185361	ENST00000327473.9	0.683571	0.00397011	0.369126	0.195451	TNFAIP8L1-201	protein_coding
ENSG00000159023	ENST00000647103.1	0.452358	0.00399036	0.37003	0.195878	EPB41-231	protein_coding
ENSG00000118564	ENST00000514541.1	-0.452012	0.00399036	0.37003	0.195878	FBXL5-212	processed_transcript
ENSG00000288043	ENST00000661633.1	-0.522842	0.00399036	0.37003	0.195878	0	lncRNA
ENSG00000196562	ENST00000479970.1	0.622426	0.00399036	0.37003	0.195878	SULF2-210	retained_intron
ENSG00000170385	ENST00000367001.5	-0.50675	0.00401254	0.371017	0.196539	SLC30A1-201	protein_coding
ENSG00000163803	ENST00000436775.1	-0.656908	0.00401254	0.371017	0.196539	PLB1-207	protein_coding
ENSG00000137628	ENST00000511317.2	-1.31913	0.00401254	0.371017	0.196539	DDX60-204	protein_coding
ENSG00000137959	ENST00000370751.10	-1.23427	0.00403604	0.37206	0.196835	IFI44L-201	protein_coding
ENSG00000160710	ENST00000492630.2	-0.629079	0.00403604	0.37206	0.196835	ADAR-205	retained_intron
ENSG00000123374	ENST00000556656.5	-0.561262	0.00403604	0.37206	0.196835	CDK2-212	processed_transcript
ENSG00000129657	ENST00000587491.5	0.350593	0.00403604	0.37206	0.196835	SEC14L1-210	retained_intron
ENSG00000141526	ENST00000583025.1	-0.539199	0.00403604	0.37206	0.196835	SLC16A3-214	protein_coding
ENSG00000157601	ENST00000468506.5	-0.389876	0.00403604	0.37206	0.196835	MX1-211	retained_intron
ENSG00000163412	ENST00000448225.5	-0.880106	0.00405733	0.373	0.197588	EIF4E3-205	protein_coding
ENSG00000082641	ENST00000362042.8	-0.834636	0.00405733	0.373	0.197588	NFE2L1-203	protein_coding
ENSG00000135823	ENST00000258301.6	-0.268451	0.00407847	0.373931	0.198044	STX6-201	protein_coding
ENSG00000118985	ENST00000237853.9	-0.560172	0.00407847	0.373931	0.198044	ELL2-201	protein_coding
ENSG00000174705	ENST00000311601.6	-0.799694	0.00410183	0.374956	0.198044	SH3PXD2B-201	protein_coding
ENSG00000244242	ENST00000340134.5	-0.812921	0.00410183	0.374956	0.198044	IFITM10-201	protein_coding
ENSG00000173113	ENST00000544844.6	0.583187	0.00410183	0.374956	0.198044	TRMT112-206	protein_coding
ENSG00000289259	ENST00000693006.1	0.73883	0.00410183	0.374956	0.198044	0	lncRNA
ENSG00000289561	ENST00000685916.1	0.566698	0.00410183	0.374956	0.198044	0	lncRNA
ENSG00000131149	ENST00000253458.12	0.528771	0.00410183	0.374956	0.198044	GSE1-201	protein_coding
ENSG00000173812	ENST00000469308.1	1.00816	0.00407847	0.373931	0.198044	EIF1-204	processed_transcript
ENSG00000105639	ENST00000458235.7	-0.401332	0.00410183	0.374956	0.198044	JAK3-201	protein_coding
ENSG00000105711	ENST00000602150.2	-0.592734	0.00410183	0.374956	0.198044	SCN1B-205	retained_intron
ENSG00000101343	ENST00000536226.2	-0.275095	0.00410183	0.374956	0.198044	CRNKL1-207	protein_coding
ENSG00000237298	ENST00000627564.2	-0.414102	0.00412607	0.376016	0.198789	TTN-AS1-264	lncRNA
ENSG00000164587	ENST00000521466.5	0.812815	0.00412607	0.376016	0.198789	RPS14-207	protein_coding
ENSG00000156711	ENST00000373759.1	-0.604337	0.00412607	0.376016	0.198789	MAPK13-202	protein_coding
ENSG00000162769	ENST00000366971.9	0.401018	0.00414825	0.376982	0.19929	FLVCR1-201	protein_coding
ENSG00000120314	ENST00000504897.2	-0.404269	0.00414825	0.376982	0.19929	WDR55-202	nonsense_mediated_decay
ENSG00000110066	ENST00000304363.9	-0.726844	0.00414825	0.376982	0.19929	KMT5B-201	protein_coding
ENSG00000123349	ENST00000334478.9	0.591829	0.00414825	0.376982	0.19929	PFDN5-202	protein_coding
ENSG00000000938	ENST00000399173.5	-0.496579	0.00417176	0.378002	0.199569	FGR-204	protein_coding
ENSG00000134321	ENST00000679863.1	-1.53808	0.00417176	0.378002	0.199569	RSAD2-207	nonsense_mediated_decay
ENSG00000138386	ENST00000409581.5	-0.45166	0.00417176	0.378002	0.199569	NAB1-202	protein_coding
ENSG00000133983	ENST00000389912.7	0.555356	0.00417176	0.378002	0.199569	COX16-201	protein_coding
ENSG00000067221	ENST00000563229.5	-0.312148	0.00417176	0.378002	0.199569	STOML1-208	retained_intron
ENSG00000138621	ENST00000568207.5	0.329479	0.00417176	0.378002	0.199569	PPCDC-209	retained_intron
ENSG00000237765	ENST00000504137.1	-0.659729	0.00419511	0.379011	0.200077	FAM200B-206	protein_coding
ENSG00000138674	ENST00000515749.1	0.560742	0.00419511	0.379011	0.200077	SEC31A-241	retained_intron
ENSG00000181751	ENST00000319933.7	-1.01561	0.00421788	0.379992	0.200077	MACIR-201	protein_coding
ENSG00000113648	ENST00000505827.1	-0.339732	0.00419511	0.379011	0.200077	MACROH2A1-207	retained_intron
ENSG00000105968	ENST00000350771.7	0.506986	0.00421788	0.379992	0.200077	H2AZ2-204	protein_coding
ENSG00000042980	ENST00000437154.6	0.696528	0.00421788	0.379992	0.200077	ADAM28-202	protein_coding
ENSG00000119335	ENST00000322030.13	0.570629	0.00421788	0.379992	0.200077	SET-201	protein_coding
ENSG00000267940	ENST00000600308.1	-0.500817	0.00421788	0.379992	0.200077	0	lncRNA
ENSG00000253755	ENST00000390555.3	-0.877457	0.00421788	0.379992	0.200077	IGHGP-201	IG_C_pseudogene
ENSG00000102996	ENST00000219271.4	-0.617748	0.00421788	0.379992	0.200077	MMP15-201	protein_coding
ENSG00000099817	ENST00000615234.5	0.477788	0.00419511	0.379011	0.200077	POLR2E-213	protein_coding
ENSG00000177663	ENST00000319363.11	-0.392841	0.00421788	0.379992	0.200077	IL17RA-201	protein_coding
ENSG00000173614	ENST00000403197.5	-0.745798	0.00423798	0.380855	0.200609	NMNAT1-202	protein_coding
ENSG00000114812	ENST00000325123.5	0.692228	0.00423798	0.380855	0.200609	VIPR1-201	protein_coding
ENSG00000106789	ENST00000375077.5	-0.305919	0.00423798	0.380855	0.200609	CORO2A-202	protein_coding
ENSG00000051009	ENST00000265978.8	-0.736911	0.00426134	0.381854	0.201573	FHIP1B-201	protein_coding
ENSG00000163956	ENST00000650182.1	-0.330656	0.00428603	0.382906	0.202317	LRPAP1-205	protein_coding
ENSG00000070961	ENST00000551310.1	0.573329	0.00428603	0.382906	0.202317	ATP2B1-209	protein_coding
ENSG00000204611	ENST00000600228.6	-0.517474	0.00428603	0.382906	0.202317	ZNF616-204	protein_coding
ENSG00000273381	ENST00000608358.1	-0.486922	0.00430628	0.383766	0.202848	0	lncRNA
ENSG00000211935	ENST00000390595.3	-0.935025	0.00430628	0.383766	0.202848	IGHV1-3-201	IG_V_gene
ENSG00000104774	ENST00000456935.7	0.347441	0.00430628	0.383766	0.202848	MAN2B1-203	protein_coding
ENSG00000084073	ENST00000675937.1	-0.922547	0.00433156	0.384835	0.20319	ZMPSTE24-207	nonsense_mediated_decay
ENSG00000144118	ENST00000272519.10	-0.474114	0.00433156	0.384835	0.20319	RALB-201	protein_coding
ENSG00000182504	ENST00000341893.8	-0.509933	0.00433156	0.384835	0.20319	CEP97-201	protein_coding
ENSG00000147454	ENST00000520949.1	-0.675482	0.00433156	0.384835	0.20319	SLC25A37-208	processed_transcript
ENSG00000180901	ENST00000322444.7	-0.188378	0.00433156	0.384835	0.20319	KCTD2-201	protein_coding
ENSG00000125505	ENST00000414665.5	-0.898912	0.00433156	0.384835	0.20319	MBOAT7-204	protein_coding
ENSG00000145016	ENST00000296343.10	-0.941478	0.00435596	0.385863	0.203628	RUBCN-202	protein_coding
ENSG00000123933	ENST00000513372.5	0.458196	0.00435596	0.385863	0.203628	MXD4-203	retained_intron
ENSG00000106733	ENST00000490321.1	-0.506848	0.00435596	0.385863	0.203628	NMRK1-206	processed_transcript
ENSG00000130595	ENST00000493234.1	-0.824998	0.00435596	0.385863	0.203628	TNNT3-214	retained_intron
ENSG00000197006	ENST00000358154.8	-0.441162	0.00435596	0.385863	0.203628	METTL9-201	protein_coding
ENSG00000135437	ENST00000553160.1	-0.405809	0.00437665	0.386732	0.204454	RDH5-210	processed_transcript
ENSG00000177954	ENST00000651669.1	0.776275	0.00439824	0.387635	0.204897	RPS27-205	protein_coding
ENSG00000180316	ENST00000388715.7	-0.491865	0.00439824	0.387635	0.204897	PNPLA1-202	protein_coding
ENSG00000100731	ENST00000554879.5	-0.421204	0.00439824	0.387635	0.204897	PCNX1-209	retained_intron
ENSG00000276289	ENST00000622690.4	-0.878997	0.00439824	0.387635	0.204897	0	protein_coding
ENSG00000233975	ENST00000681370.1	-0.970741	0.00442234	0.38864	0.205453	LINC02574-202	lncRNA
ENSG00000288879	ENST00000685364.1	0.876095	0.00442234	0.38864	0.205453	0	lncRNA
ENSG00000110042	ENST00000227451.4	0.621554	0.00442234	0.38864	0.205453	DTX4-201	protein_coding
ENSG00000268758	ENST00000600751.6	1.77921	0.00442234	0.38864	0.205453	ADGRE4P-202	processed_transcript
ENSG00000154928	ENST00000398015.8	-0.66066	0.00444555	0.389604	0.205966	EPHB1-201	protein_coding
ENSG00000125347	ENST00000493208.1	0.577175	0.00444555	0.389604	0.205966	IRF1-211	retained_intron
ENSG00000085117	ENST00000342935.7	-0.495535	0.00444555	0.389604	0.205966	CD82-202	protein_coding
ENSG00000074660	ENST00000263071.9	0.597715	0.00444555	0.389604	0.205966	SCARF1-201	protein_coding
ENSG00000172965	ENST00000673964.1	-0.563292	0.00447112	0.390662	0.206162	MIR4435-2HG-299	lncRNA
ENSG00000172771	ENST00000514900.5	-0.469563	0.00447112	0.390662	0.206162	EFCAB12-205	retained_intron
ENSG00000178814	ENST00000527993.1	-0.633955	0.00447112	0.390662	0.206162	OPLAH-201	retained_intron
ENSG00000123338	ENST00000548916.1	-0.463445	0.00447112	0.390662	0.206162	NCKAP1L-205	retained_intron
ENSG00000090376	ENST00000545837.1	-0.871496	0.00447112	0.390662	0.206162	IRAK3-203	protein_coding
ENSG00000261371	ENST00000563924.6	0.415653	0.00447112	0.390662	0.206162	PECAM1-203	protein_coding
ENSG00000161277	ENST00000292894.2	-0.494627	0.00447112	0.390662	0.206162	THAP8-201	protein_coding
ENSG00000177674	ENST00000491346.5	-1.29502	0.00449684	0.391722	0.20694	AGTRAP-210	processed_transcript
ENSG00000122406	ENST00000370321.8	0.722219	0.00454918	0.393865	0.20694	RPL5-202	protein_coding
ENSG00000143641	ENST00000492568.1	-0.536873	0.00454918	0.393865	0.20694	GALNT2-204	processed_transcript
ENSG00000071082	ENST00000456292.5	0.720047	0.00454918	0.393865	0.20694	RPL31-211	protein_coding
ENSG00000068024	ENST00000446876.1	-0.671896	0.00452449	0.392856	0.20694	HDAC4-204	protein_coding
ENSG00000075785	ENST00000265062.8	-0.284653	0.00454918	0.393865	0.20694	RAB7A-201	protein_coding
ENSG00000226259	ENST00000508065.7	-0.688706	0.00449684	0.391722	0.20694	GTF2H2B-203	transcribed_unprocessed_pseudogene
ENSG00000175471	ENST00000429576.6	-0.528503	0.00454918	0.393865	0.20694	MCTP1-202	protein_coding
ENSG00000087116	ENST00000251582.12	-1.26261	0.00452449	0.392856	0.20694	ADAMTS2-201	protein_coding
ENSG00000204472	ENST00000376059.8	0.429103	0.00454918	0.393865	0.20694	AIF1-203	protein_coding
ENSG00000173281	ENST00000310455.4	-0.458863	0.00454918	0.393865	0.20694	PPP1R3B-201	protein_coding
ENSG00000168010	ENST00000544490.5	-0.324654	0.00454918	0.393865	0.20694	ATG16L2-220	nonsense_mediated_decay
ENSG00000198431	ENST00000526207.1	0.425702	0.00454918	0.393865	0.20694	TXNRD1-206	retained_intron
ENSG00000182774	ENST00000647841.1	0.77455	0.00452449	0.392856	0.20694	RPS17-209	protein_coding
ENSG00000140983	ENST00000315082.9	0.381249	0.00454918	0.393865	0.20694	RHOT2-201	protein_coding
ENSG00000103510	ENST00000219797.9	0.883719	0.00452449	0.392856	0.20694	KAT8-201	protein_coding
ENSG00000034152	ENST00000316920.10	-1.06788	0.00454918	0.393865	0.20694	MAP2K3-201	protein_coding
ENSG00000127511	ENST00000595541.1	0.590289	0.00452449	0.392856	0.20694	SIN3B-206	protein_coding
ENSG00000167046	ENST00000370520.3	-0.524728	0.00454918	0.393865	0.20694	0	lncRNA
ENSG00000289511	ENST00000690385.1	-0.317222	0.00454918	0.393865	0.20694	0	lncRNA
ENSG00000233429	ENST00000434063.3	0.555555	0.00457357	0.394858	0.207631	HOTAIRM1-204	lncRNA
ENSG00000227032	ENST00000456516.1	-0.593285	0.00457357	0.394858	0.207631	RPS2P36-201	processed_pseudogene
ENSG00000171051	ENST00000600815.1	-0.617341	0.00457357	0.394858	0.207631	FPR1-204	protein_coding
ENSG00000084623	ENST00000677711.2	1.89897	0.00459663	0.395793	0.20798	EIF3I-224	protein_coding
ENSG00000225873	ENST00000637612.1	-0.531157	0.00459663	0.395793	0.20798	C3orf86-204	processed_transcript
ENSG00000125347	ENST00000680352.1	0.703653	0.00459663	0.395793	0.20798	IRF1-230	protein_coding
ENSG00000136040	ENST00000550080.5	-0.5057	0.00459663	0.395793	0.20798	PLXNC1-209	protein_coding
ENSG00000189221	ENST00000497485.2	-0.627473	0.00459663	0.395793	0.20798	MAOA-203	retained_intron
ENSG00000124772	ENST00000244751.7	-0.733279	0.0046225	0.396838	0.208314	CPNE5-201	protein_coding
ENSG00000166710	ENST00000559720.5	0.27227	0.0046225	0.396838	0.208314	B2M-203	retained_intron
ENSG00000006327	ENST00000571351.1	0.784451	0.0046225	0.396838	0.208314	TNFRSF12A-203	retained_intron
ENSG00000134419	ENST00000563390.5	0.691966	0.0046225	0.396838	0.208314	RPS15A-203	protein_coding
ENSG00000103196	ENST00000569090.1	-0.612715	0.0046225	0.396838	0.208314	CRISPLD2-210	protein_coding
ENSG00000187266	ENST00000590927.1	0.631385	0.0046225	0.396838	0.208314	EPOR-206	retained_intron
ENSG00000116871	ENST00000316156.8	0.6346	0.00464911	0.397908	0.208957	MAP7D1-201	protein_coding
ENSG00000187862	ENST00000368236.8	0.530464	0.00464911	0.397908	0.208957	TTC24-201	protein_coding
ENSG00000134851	ENST00000508561.5	-0.611387	0.00464911	0.397908	0.208957	TMEM165-206	processed_transcript
ENSG00000289009	ENST00000686815.1	0.706933	0.00464911	0.397908	0.208957	0	lncRNA
ENSG00000138772	ENST00000264908.11	-0.521555	0.00467513	0.39895	0.209708	ANXA3-201	protein_coding
ENSG00000248905	ENST00000616417.5	-0.826937	0.00467513	0.39895	0.209708	FMN1-211	protein_coding
ENSG00000100079	ENST00000215886.6	1.59509	0.00467513	0.39895	0.209708	LGALS2-201	protein_coding
ENSG00000126822	ENST00000471182.7	0.868228	0.00470012	0.399947	0.210689	PLEKHG3-203	protein_coding
ENSG00000271795	ENST00000606930.1	-0.513639	0.00472525	0.400946	0.211535	0	lncRNA
ENSG00000089009	ENST00000202773.14	0.686142	0.00472525	0.400946	0.211535	RPL6-201	protein_coding
ENSG00000077044	ENST00000495901.1	-0.602244	0.00475304	0.402046	0.212498	DGKD-214	retained_intron
ENSG00000122026	ENST00000311549.11	0.70371	0.00475304	0.402046	0.212498	RPL21-202	protein_coding
ENSG00000237927	ENST00000430078.1	-0.68333	0.00477876	0.403059	0.213366	0	lncRNA
ENSG00000168961	ENST00000486774.1	-0.494619	0.00477876	0.403059	0.213366	LGALS9-207	retained_intron
ENSG00000111913	ENST00000538035.6	-1.85068	0.00480611	0.404133	0.213882	RIPOR2-206	protein_coding
ENSG00000204227	ENST00000374656.5	0.425792	0.00480611	0.404133	0.213882	RING1-201	protein_coding
ENSG00000072518	ENST00000377810.8	-0.312138	0.00480611	0.404133	0.213882	MARK2-203	protein_coding
ENSG00000172809	ENST00000439590.6	0.677508	0.00480611	0.404133	0.213882	RPL38-202	protein_coding
ENSG00000284194	ENST00000395693.8	-0.992868	0.00480611	0.404133	0.213882	SCO2-202	protein_coding
ENSG00000067221	ENST00000541638.6	-0.767358	0.00483095	0.405103	0.214845	STOML1-204	protein_coding
ENSG00000121966	ENST00000696137.1	0.596767	0.00485963	0.406219	0.215554	CXCR4-205	protein_coding
ENSG00000288587	ENST00000673857.1	-0.925801	0.00485963	0.406219	0.215554	0	lncRNA
ENSG00000185442	ENST00000557545.1	-0.435258	0.00485963	0.406219	0.215554	FAM174B-212	processed_transcript
ENSG00000103196	ENST00000569262.5	-0.618301	0.00485963	0.406219	0.215554	CRISPLD2-211	retained_intron
ENSG00000170802	ENST00000340553.8	-0.471173	0.00488772	0.407307	0.216374	FOXN2-201	protein_coding
ENSG00000175309	ENST00000494126.6	-0.77191	0.00488772	0.407307	0.216374	PHYKPL-211	retained_intron
ENSG00000103496	ENST00000503629.6	-0.327037	0.00488772	0.407307	0.216374	STX4-213	processed_transcript
ENSG00000197323	ENST00000369543.6	-0.362015	0.0049371	0.409209	0.216857	TRIM33-202	protein_coding
ENSG00000162736	ENST00000294785.10	-0.267545	0.0049371	0.409209	0.216857	NCSTN-201	protein_coding
ENSG00000134072	ENST00000256460.8	0.826908	0.0049371	0.409209	0.216857	CAMK1-201	protein_coding
ENSG00000104765	ENST00000518611.5	0.892708	0.0049371	0.409209	0.216857	BNIP3L-202	protein_coding
ENSG00000008988	ENST00000524349.5	0.742671	0.00491108	0.408209	0.216857	RPS20-211	protein_coding
ENSG00000035681	ENST00000523177.5	-0.68292	0.0049371	0.409209	0.216857	NSMAF-215	processed_transcript
ENSG00000160932	ENST00000521003.5	-1.15645	0.00491108	0.408209	0.216857	LY6E-209	protein_coding
ENSG00000142102	ENST00000476372.1	-0.568729	0.0049371	0.409209	0.216857	PGGHG-206	retained_intron
ENSG00000229474	ENST00000682850.1	-0.492952	0.0049371	0.409209	0.216857	PATL2-209	protein_coding
ENSG00000161921	ENST00000293778.12	0.453166	0.0049371	0.409209	0.216857	CXCL16-201	protein_coding
ENSG00000092929	ENST00000589670.5	-0.629313	0.0049371	0.409209	0.216857	UNC13D-212	protein_coding
ENSG00000178982	ENST00000248342.9	0.652517	0.00491108	0.408209	0.216857	EIF3K-201	protein_coding
ENSG00000114656	ENST00000265068.9	-0.51963	0.00496371	0.410227	0.217461	CFAP92-201	protein_coding
ENSG00000113758	ENST00000309007.9	-0.755109	0.00496371	0.410227	0.217461	DBN1-202	protein_coding
ENSG00000174428	ENST00000614064.4	0.673996	0.00496371	0.410227	0.217461	GTF2IRD2B-205	protein_coding
ENSG00000258744	ENST00000690491.1	-0.41745	0.00496371	0.410227	0.217461	0	lncRNA
ENSG00000172456	ENST00000303721.12	-0.636998	0.00499194	0.411304	0.218133	FGGY-201	protein_coding
ENSG00000288093	ENST00000667751.1	-0.422585	0.00499194	0.411304	0.218133	0	lncRNA
ENSG00000198734	ENST00000367796.3	-0.712832	0.00499194	0.411304	0.218133	F5-201	protein_coding
ENSG00000149273	ENST00000524851.5	0.844914	0.00499194	0.411304	0.218133	RPS3-203	protein_coding
ENSG00000270106	ENST00000647072.1	-0.501998	0.00501959	0.412353	0.218354	TSNAX-DISC1-208	nonsense_mediated_decay
ENSG00000136514	ENST00000259030.3	-1.44637	0.00501959	0.412353	0.218354	RTP4-201	protein_coding
ENSG00000223117	ENST00000411185.1	0.625674	0.00501959	0.412353	0.218354	RN7SKP296-201	misc_RNA
ENSG00000168916	ENST00000505686.5	-0.944247	0.00501959	0.412353	0.218354	ZNF608-204	nonsense_mediated_decay
ENSG00000197249	ENST00000555289.5	-0.975749	0.00501959	0.412353	0.218354	SERPINA1-213	processed_transcript
ENSG00000156886	ENST00000389202.3	-0.539617	0.00501959	0.412353	0.218354	ITGAD-201	protein_coding
ENSG00000105053	ENST00000600031.1	-0.376184	0.00501959	0.412353	0.218354	VRK3-218	retained_intron
ENSG00000114942	ENST00000392222.7	0.792893	0.00504575	0.413341	0.218788	EEF1B2-203	protein_coding
ENSG00000107036	ENST00000414202.7	-0.398433	0.00504575	0.413341	0.218788	RIC1-203	protein_coding
ENSG00000120594	ENST00000377252.5	-0.335292	0.00504575	0.413341	0.218788	PLXDC2-203	protein_coding
ENSG00000156113	ENST00000480683.2	-1.57594	0.00504575	0.413341	0.218788	KCNMA1-219	protein_coding
ENSG00000100129	ENST00000477256.5	0.934523	0.00504575	0.413341	0.218788	EIF3L-212	retained_intron
ENSG00000162551	ENST00000374840.8	-0.55895	0.00507133	0.414304	0.219195	ALPL-204	protein_coding
ENSG00000122483	ENST00000690592.1	-0.395403	0.00507133	0.414304	0.219195	CCDC18-213	nonsense_mediated_decay
ENSG00000023909	ENST00000370238.8	-0.695058	0.00507133	0.414304	0.219195	GCLM-201	protein_coding
ENSG00000133048	ENST00000404436.2	0.697604	0.00507133	0.414304	0.219195	CHI3L1-202	protein_coding
ENSG00000111639	ENST00000537701.5	0.896038	0.00507133	0.414304	0.219195	MRPL51-202	protein_coding
ENSG00000169756	ENST00000332345.10	-0.626481	0.00510208	0.415456	0.219263	LIMS1-201	protein_coding
ENSG00000164032	ENST00000296417.6	0.333407	0.00510208	0.415456	0.219263	H2AZ1-201	protein_coding
ENSG00000145592	ENST00000508493.1	0.829361	0.00510208	0.415456	0.219263	RPL37-204	protein_coding
ENSG00000285886	ENST00000648049.1	-0.300148	0.00510208	0.415456	0.219263	0	lncRNA
ENSG00000257335	ENST00000485078.1	-0.40597	0.00510208	0.415456	0.219263	MGAM-203	retained_intron
ENSG00000136754	ENST00000490841.6	-1.79837	0.00510208	0.415456	0.219263	ABI1-212	protein_coding
ENSG00000140988	ENST00000343262.9	0.735664	0.00510208	0.415456	0.219263	RPS2-201	protein_coding
ENSG00000108557	ENST00000489697.1	0.469112	0.00510208	0.415456	0.219263	RAI1-204	processed_transcript
ENSG00000241973	ENST00000255882.11	0.243186	0.00510208	0.415456	0.219263	PI4KA-201	protein_coding
ENSG00000203666	ENST00000497591.5	-0.699781	0.00513372	0.416636	0.219368	EFCAB2-213	processed_transcript
ENSG00000188542	ENST00000405954.2	0.324841	0.00513372	0.416636	0.219368	DUSP28-202	protein_coding
ENSG00000109519	ENST00000264954.5	0.30285	0.00513372	0.416636	0.219368	GRPEL1-201	protein_coding
ENSG00000204305	ENST00000484849.5	-0.408531	0.00513372	0.416636	0.219368	AGER-211	retained_intron
ENSG00000272325	ENST00000607016.2	0.49218	0.00513372	0.416636	0.219368	NUDT3-201	protein_coding
ENSG00000211747	ENST00000390394.3	0.506786	0.00513372	0.416636	0.219368	TRBV20-1-201	TR_V_gene
ENSG00000136870	ENST00000339664.7	-0.943548	0.00513372	0.416636	0.219368	ZNF189-202	protein_coding
ENSG00000132274	ENST00000460454.1	-0.525868	0.00513372	0.416636	0.219368	TRIM22-209	retained_intron
ENSG00000204936	ENST00000378012.3	-1.09134	0.00513372	0.416636	0.219368	CD177-201	nonsense_mediated_decay
ENSG00000196781	ENST00000376463.3	-0.64223	0.00516151	0.417667	0.220278	TLE1-201	protein_coding
ENSG00000100034	ENST00000397495.8	0.635649	0.00516151	0.417667	0.220278	PPM1F-202	protein_coding
ENSG00000022840	ENST00000325954.9	-0.429772	0.00518738	0.418624	0.220686	RNF10-201	protein_coding
ENSG00000224373	ENST00000390629.3	-1.10179	0.00518738	0.418624	0.220686	IGHV4-59-201	IG_V_gene
ENSG00000185897	ENST00000327809.5	-0.922606	0.00518738	0.418624	0.220686	FFAR3-201	protein_coding
ENSG00000224397	ENST00000658717.2	0.849296	0.00518738	0.418624	0.220686	PELATON-209	lncRNA
ENSG00000123728	ENST00000342983.6	-0.300839	0.00518738	0.418624	0.220686	RAP2C-201	protein_coding
ENSG00000170571	ENST00000508934.5	-0.580357	0.00521606	0.419679	0.221627	EMB-204	protein_coding
ENSG00000146247	ENST00000275034.5	-0.231541	0.00521606	0.419679	0.221627	PHIP-201	protein_coding
ENSG00000116663	ENST00000376753.9	-0.740291	0.00524548	0.420757	0.221901	FBXO6-201	protein_coding
ENSG00000065978	ENST00000436427.1	0.640045	0.00524548	0.420757	0.221901	YBX1-203	protein_coding
ENSG00000055332	ENST00000395127.6	-0.804083	0.00524548	0.420757	0.221901	EIF2AK2-202	protein_coding
ENSG00000138326	ENST00000372360.9	0.671859	0.00524548	0.420757	0.221901	RPS24-202	protein_coding
ENSG00000123066	ENST00000648593.1	-0.537824	0.00524548	0.420757	0.221901	MED13L-215	processed_transcript
ENSG00000213918	ENST00000570769.5	-0.380894	0.00524548	0.420757	0.221901	DNASE1-207	nonsense_mediated_decay
ENSG00000223547	ENST00000439326.8	-0.527632	0.00524548	0.420757	0.221901	ZNF844-201	protein_coding
ENSG00000204642	ENST00000429294.3	-0.751826	0.0052746	0.421819	0.222299	HLA-F-219	processed_transcript
ENSG00000081087	ENST00000193322.8	-0.331527	0.0052746	0.421819	0.222299	OSTM1-201	protein_coding
ENSG00000120875	ENST00000240100.7	0.944386	0.0052746	0.421819	0.222299	DUSP4-201	protein_coding
ENSG00000090382	ENST00000261267.7	0.844641	0.0052746	0.421819	0.222299	LYZ-201	protein_coding
ENSG00000105245	ENST00000252891.8	-0.648549	0.0052746	0.421819	0.222299	NUMBL-201	protein_coding
ENSG00000196924	ENST00000465144.1	0.558899	0.0052746	0.421819	0.222299	FLNA-210	retained_intron
ENSG00000185909	ENST00000459846.6	-0.633481	0.00530269	0.422839	0.223205	KLHDC8B-202	processed_transcript
ENSG00000035862	ENST00000262768.11	-0.435737	0.00530269	0.422839	0.223205	TIMP2-201	protein_coding
ENSG00000171863	ENST00000645674.2	0.606452	0.00533285	0.423929	0.223917	RPS7-210	protein_coding
ENSG00000172965	ENST00000673668.1	-0.441726	0.00533285	0.423929	0.223917	MIR4435-2HG-276	lncRNA
ENSG00000110448	ENST00000347785.8	0.893476	0.00533285	0.423929	0.223917	CD5-201	protein_coding
ENSG00000161921	ENST00000574412.6	0.549126	0.00533285	0.423929	0.223917	CXCL16-203	protein_coding
ENSG00000187239	ENST00000443566.6	0.213758	0.00535665	0.424786	0.22422	FNBP1-203	protein_coding
ENSG00000084207	ENST00000494593.1	0.504989	0.00535665	0.424786	0.22422	GSTP1-205	retained_intron
ENSG00000114062	ENST00000438097.6	-0.855036	0.00535665	0.424786	0.22422	UBE3A-202	protein_coding
ENSG00000177576	ENST00000318240.8	-0.450013	0.00535665	0.424786	0.22422	C18orf32-201	protein_coding
ENSG00000171049	ENST00000598953.1	-0.555797	0.00535665	0.424786	0.22422	FPR2-203	protein_coding
ENSG00000117010	ENST00000372699.8	-1.13784	0.00538829	0.425919	0.224572	ZNF684-203	protein_coding
ENSG00000143384	ENST00000369026.3	-0.423438	0.00538829	0.425919	0.224572	MCL1-202	protein_coding
ENSG00000124731	ENST00000589614.5	0.679081	0.00538829	0.425919	0.224572	TREM1-204	protein_coding
ENSG00000106261	ENST00000482979.5	-0.562334	0.00538829	0.425919	0.224572	ZKSCAN1-204	retained_intron
ENSG00000089169	ENST00000546687.1	-0.865621	0.00538829	0.425919	0.224572	RPH3A-205	retained_intron
ENSG00000186814	ENST00000589178.5	-0.620187	0.00538829	0.425919	0.224572	ZSCAN30-205	protein_coding
ENSG00000173681	ENST00000379682.9	-1.02618	0.00538829	0.425919	0.224572	BCLAF3-202	protein_coding
ENSG00000130520	ENST00000252816.10	0.703232	0.00541623	0.426916	0.225597	LSM4-201	protein_coding
ENSG00000164236	ENST00000296657.7	-0.314715	0.00544313	0.427872	0.226161	ANKRD33B-201	protein_coding
ENSG00000019991	ENST00000222390.11	-1.14256	0.00544313	0.427872	0.226161	HGF-201	protein_coding
ENSG00000120696	ENST00000379483.4	-0.534423	0.00544313	0.427872	0.226161	KBTBD7-201	protein_coding
ENSG00000204936	ENST00000618265.5	-1.12858	0.00544313	0.427872	0.226161	CD177-203	protein_coding
ENSG00000116698	ENST00000347615.6	-0.488649	0.00547374	0.428953	0.227014	SMG7-201	protein_coding
ENSG00000158604	ENST00000477639.5	0.36772	0.00547374	0.428953	0.227014	TMED4-204	retained_intron
ENSG00000118181	ENST00000527673.2	0.783518	0.00547374	0.428953	0.227014	RPS25-202	protein_coding
ENSG00000154822	ENST00000419842.1	-0.768135	0.00550434	0.43003	0.227864	PLCL2-201	protein_coding
ENSG00000138468	ENST00000394095.7	-0.563842	0.00550434	0.43003	0.227864	SENP7-207	protein_coding
ENSG00000173930	ENST00000310954.7	-0.386728	0.00550434	0.43003	0.227864	SLCO4C1-201	protein_coding
ENSG00000049245	ENST00000054666.11	0.308407	0.00553612	0.431143	0.22862	VAMP3-201	protein_coding
ENSG00000113368	ENST00000494185.1	-0.484501	0.00553612	0.431143	0.22862	LMNB1-207	retained_intron
ENSG00000211959	ENST00000390619.2	-1.26744	0.00553612	0.431143	0.22862	IGHV4-39-201	IG_V_gene
ENSG00000269001	ENST00000597550.5	-0.304319	0.00553612	0.431143	0.22862	ZNF818P-201	processed_transcript
ENSG00000112306	ENST00000230050.4	0.879272	0.00556333	0.432091	0.229603	RPS12-201	protein_coding
ENSG00000285554	ENST00000647691.1	0.60514	0.00559215	0.433091	0.230091	0	lncRNA
ENSG00000250771	ENST00000602666.1	-0.91948	0.00559215	0.433091	0.230091	0	processed_transcript
ENSG00000277283	ENST00000611079.1	0.393083	0.00559215	0.433091	0.230091	0	lncRNA
ENSG00000171858	ENST00000343986.9	0.754256	0.00559215	0.433091	0.230091	RPS21-201	protein_coding
ENSG00000211679	ENST00000390325.2	-1.42436	0.00559215	0.433091	0.230091	IGLC3-201	IG_C_gene
ENSG00000136932	ENST00000478126.5	0.72491	0.00562231	0.434132	0.230631	TRMO-206	processed_transcript
ENSG00000100503	ENST00000382041.7	-1.49417	0.00562231	0.434132	0.230631	NIN-202	protein_coding
ENSG00000197555	ENST00000557712.1	0.386197	0.00562231	0.434132	0.230631	SIPA1L1-218	processed_transcript
ENSG00000137818	ENST00000260379.11	0.948126	0.00562231	0.434132	0.230631	RPLP1-201	protein_coding
ENSG00000134755	ENST00000251081.8	-0.932381	0.00562231	0.434132	0.230631	DSC2-201	protein_coding
ENSG00000003400	ENST00000286186.11	-0.480248	0.0056501	0.435088	0.23107	CASP10-202	protein_coding
ENSG00000187514	ENST00000481928.1	0.875181	0.0056501	0.435088	0.23107	PTMA-212	retained_intron
ENSG00000171658	ENST00000423298.5	-0.552456	0.0056501	0.435088	0.23107	NMRAL2P-204	processed_transcript
ENSG00000113615	ENST00000398844.7	-0.375746	0.0056501	0.435088	0.23107	SEC24A-202	protein_coding
ENSG00000157551	ENST00000398938.7	-0.589543	0.0056501	0.435088	0.23107	KCNJ15-208	protein_coding
ENSG00000115607	ENST00000497795.1	-1.01146	0.0056776	0.436029	0.231774	IL18RAP-204	retained_intron
ENSG00000145016	ENST00000415452.5	-0.709011	0.0056776	0.436029	0.231774	RUBCN-204	protein_coding
ENSG00000182158	ENST00000330387.11	-0.526013	0.0056776	0.436029	0.231774	CREB3L2-201	protein_coding
ENSG00000163565	ENST00000295809.12	-0.546216	0.0057388	0.438108	0.232171	IFI16-201	protein_coding
ENSG00000131389	ENST00000622176.4	-0.444651	0.00570835	0.437076	0.232171	SLC6A6-209	nonsense_mediated_decay
ENSG00000113648	ENST00000506532.5	-0.632553	0.0057388	0.438108	0.232171	MACROH2A1-209	processed_transcript
ENSG00000176783	ENST00000393448.6	-0.464748	0.0057388	0.438108	0.232171	RUFY1-203	nonsense_mediated_decay
ENSG00000204628	ENST00000502844.5	0.74688	0.0057388	0.438108	0.232171	RACK1-203	protein_coding
ENSG00000086288	ENST00000440017.5	0.725266	0.0057388	0.438108	0.232171	NME8-203	protein_coding
ENSG00000165071	ENST00000522334.5	-0.932312	0.0057388	0.438108	0.232171	TMEM71-207	protein_coding
ENSG00000107864	ENST00000614585.4	-0.611932	0.0057388	0.438108	0.232171	CPEB3-203	protein_coding
ENSG00000053770	ENST00000554931.1	-0.435033	0.00570835	0.437076	0.232171	AP5M1-205	retained_intron
ENSG00000103671	ENST00000261884.8	-0.30669	0.0057388	0.438108	0.232171	TRIP4-201	protein_coding
ENSG00000101608	ENST00000217652.8	-0.382478	0.00570835	0.437076	0.232171	MYL12A-201	protein_coding
ENSG00000268204	ENST00000601797.1	-0.460225	0.0057388	0.438108	0.232171	0	lncRNA
ENSG00000090554	ENST00000597551.6	1.12031	0.0057388	0.438108	0.232171	FLT3LG-206	protein_coding
ENSG00000101040	ENST00000468376.2	-0.563873	0.00570835	0.437076	0.232171	ZMYND8-215	processed_transcript
ENSG00000198938	ENST00000362079.2	0.600852	0.0057388	0.438108	0.232171	MT-CO3-201	protein_coding
ENSG00000116685	ENST00000376572.8	-0.220687	0.00577177	0.43922	0.23267	KIAA2013-201	protein_coding
ENSG00000237276	ENST00000475369.2	-0.465421	0.00577177	0.43922	0.23267	ANO7L1-202	processed_transcript
ENSG00000173726	ENST00000366607.5	0.478833	0.00577177	0.43922	0.23267	TOMM20-201	protein_coding
ENSG00000106603	ENST00000418140.5	0.513339	0.00577177	0.43922	0.23267	COA1-206	nonsense_mediated_decay
ENSG00000104529	ENST00000528610.5	0.767267	0.00577177	0.43922	0.23267	EEF1D-223	protein_coding
ENSG00000105640	ENST00000222247.10	0.823268	0.00577177	0.43922	0.23267	RPL18A-201	protein_coding
ENSG00000120889	ENST00000276431.9	0.386612	0.00579912	0.440138	0.233355	TNFRSF10B-201	protein_coding
ENSG00000177156	ENST00000528097.5	0.839874	0.00579912	0.440138	0.233355	TALDO1-203	protein_coding
ENSG00000160961	ENST00000292530.11	-0.516213	0.00579912	0.440138	0.233355	ZNF333-201	protein_coding
ENSG00000125629	ENST00000245787.9	-0.410468	0.00582603	0.441037	0.233743	INSIG2-201	protein_coding
ENSG00000172771	ENST00000503498.1	-0.52677	0.00582603	0.441037	0.233743	EFCAB12-202	retained_intron
ENSG00000124614	ENST00000648437.1	0.78301	0.00582603	0.441037	0.233743	RPS10-208	protein_coding
ENSG00000089127	ENST00000681831.1	-0.720112	0.00582603	0.441037	0.233743	OAS1-232	retained_intron
ENSG00000168802	ENST00000522091.1	0.452382	0.00582603	0.441037	0.233743	CHTF8-205	protein_coding
ENSG00000122481	ENST00000370202.5	-0.837287	0.00585663	0.442055	0.234553	RWDD3-202	protein_coding
ENSG00000186468	ENST00000504293.5	0.706223	0.00585663	0.442055	0.234553	RPS23-203	retained_intron
ENSG00000082014	ENST00000472103.5	-0.586518	0.00585663	0.442055	0.234553	SMARCD3-207	retained_intron
ENSG00000049089	ENST00000482722.5	-0.897458	0.00591429	0.44396	0.236024	COL9A2-207	retained_intron
ENSG00000135241	ENST00000453085.1	0.610789	0.00591429	0.44396	0.236024	PNPLA8-207	protein_coding
ENSG00000107020	ENST00000223864.7	-0.391258	0.00591429	0.44396	0.236024	PLGRKT-201	protein_coding
ENSG00000233901	ENST00000654148.1	-0.595239	0.00591429	0.44396	0.236024	LINC01503-205	lncRNA
ENSG00000161970	ENST00000648839.1	0.708943	0.00591429	0.44396	0.236024	RPL26-213	protein_coding
ENSG00000079385	ENST00000161559.11	-0.50923	0.00591429	0.44396	0.236024	CEACAM1-201	protein_coding
ENSG00000288932	ENST00000684810.1	-0.388911	0.00594873	0.445089	0.236561	0	lncRNA
ENSG00000122643	ENST00000643244.1	-1.17511	0.00594873	0.445089	0.236561	NT5C3A-210	protein_coding
ENSG00000023171	ENST00000450171.2	-0.561823	0.00594873	0.445089	0.236561	GRAMD1B-201	protein_coding
ENSG00000140563	ENST00000543482.5	-0.563003	0.00594873	0.445089	0.236561	MCTP2-205	protein_coding
ENSG00000103196	ENST00000566789.1	-0.778469	0.00594873	0.445089	0.236561	CRISPLD2-208	protein_coding
ENSG00000131069	ENST00000493250.1	-0.538932	0.00594873	0.445089	0.236561	ACSS2-221	processed_transcript
ENSG00000196511	ENST00000548831.1	-0.456352	0.00597726	0.44602	0.236721	TPK1-211	processed_transcript
ENSG00000229117	ENST00000501597.3	0.573284	0.00597726	0.44602	0.236721	RPL41-202	protein_coding
ENSG00000140511	ENST00000558770.5	0.720375	0.00597726	0.44602	0.236721	HAPLN3-202	nonsense_mediated_decay
ENSG00000099364	ENST00000338343.10	-0.457749	0.00597726	0.44602	0.236721	FBXL19-201	protein_coding
ENSG00000177663	ENST00000459971.1	-0.473815	0.00597726	0.44602	0.236721	IL17RA-202	retained_intron
ENSG00000100330	ENST00000333027.7	-0.438929	0.00597726	0.44602	0.236721	MTMR3-202	protein_coding
ENSG00000157625	ENST00000467136.5	-0.416979	0.00597726	0.44602	0.236721	TAB3-206	nonsense_mediated_decay
ENSG00000151694	ENST00000648857.1	-1.27161	0.0060089	0.447047	0.237003	ADAM17-209	processed_transcript
ENSG00000144445	ENST00000415553.1	-0.796371	0.0060089	0.447047	0.237003	KANSL1L-202	protein_coding
ENSG00000145555	ENST00000513610.6	-1.23237	0.0060089	0.447047	0.237003	MYO10-210	protein_coding
ENSG00000096060	ENST00000536438.5	-1.04913	0.0060089	0.447047	0.237003	FKBP5-202	protein_coding
ENSG00000112081	ENST00000477442.6	-0.376662	0.0060089	0.447047	0.237003	SRSF3-203	nonsense_mediated_decay
ENSG00000101493	ENST00000617840.1	-0.487044	0.0060089	0.447047	0.237003	ZNF516-205	protein_coding
ENSG00000175894	ENST00000397916.1	0.389282	0.0060089	0.447047	0.237003	TSPEAR-202	processed_transcript
ENSG00000203739	ENST00000654140.1	-0.569327	0.0060395	0.448035	0.237242	PRDX6-AS1-203	lncRNA
ENSG00000197756	ENST00000456586.5	0.661871	0.0060395	0.448035	0.237242	RPL37A-206	protein_coding
ENSG00000145901	ENST00000521591.6	-0.742634	0.0060395	0.448035	0.237242	TNIP1-211	protein_coding
ENSG00000253214	ENST00000669190.1	-1.12376	0.0060395	0.448035	0.237242	0	lncRNA
ENSG00000155099	ENST00000285419.8	-0.352542	0.0060395	0.448035	0.237242	PIP4P2-201	protein_coding
ENSG00000255224	ENST00000524499.1	-0.397789	0.0060395	0.448035	0.237242	0	lncRNA
ENSG00000100664	ENST00000558506.1	0.273721	0.0060395	0.448035	0.237242	EIF5-205	protein_coding
ENSG00000131188	ENST00000507881.5	-0.520372	0.00607306	0.449114	0.238007	PRR7-203	protein_coding
ENSG00000132274	ENST00000425490.5	-0.656902	0.00607306	0.449114	0.238007	TRIM22-204	protein_coding
ENSG00000175203	ENST00000676956.1	-0.438723	0.00607306	0.449114	0.238007	DCTN2-226	retained_intron
ENSG00000139725	ENST00000537171.5	0.516457	0.00607306	0.449114	0.238007	RHOF-203	protein_coding
ENSG00000116406	ENST00000318130.13	-0.71068	0.00610499	0.450135	0.238567	EDEM3-201	protein_coding
ENSG00000198502	ENST00000374975.4	0.919655	0.00610499	0.450135	0.238567	HLA-DRB5-201	protein_coding
ENSG00000187257	ENST00000334955.13	-0.178231	0.00610499	0.450135	0.238567	RSBN1L-201	protein_coding
ENSG00000238113	ENST00000424345.5	-0.546493	0.00610499	0.450135	0.238567	LINC01410-201	lncRNA
ENSG00000167526	ENST00000565571.5	0.946754	0.00610499	0.450135	0.238567	RPL13-213	retained_intron
ENSG00000186205	ENST00000694925.1	-0.399613	0.00613766	0.451173	0.239016	MTARC1-215	retained_intron
ENSG00000249437	ENST00000514857.2	-0.4679	0.00613766	0.451173	0.239016	NAIP-207	protein_coding
ENSG00000130592	ENST00000311604.8	0.222066	0.00613766	0.451173	0.239016	LSP1-201	protein_coding
ENSG00000136040	ENST00000258526.9	-0.299049	0.00613766	0.451173	0.239016	PLXNC1-201	protein_coding
ENSG00000197555	ENST00000555652.5	0.326214	0.00613766	0.451173	0.239016	SIPA1L1-210	processed_transcript
ENSG00000177369	ENST00000693589.1	0.837513	0.00613766	0.451173	0.239016	FLJ40194-221	lncRNA
ENSG00000154222	ENST00000460370.1	-0.45722	0.00617226	0.452268	0.23981	CC2D1B-206	retained_intron
ENSG00000137462	ENST00000643501.1	-0.873524	0.00617226	0.452268	0.23981	TLR2-205	protein_coding
ENSG00000131634	ENST00000566264.2	0.842173	0.00617226	0.452268	0.23981	TMEM204-202	protein_coding
ENSG00000262580	ENST00000572730.1	-0.601069	0.00617226	0.452268	0.23981	0	lncRNA
ENSG00000160710	ENST00000368474.9	-0.568972	0.00620463	0.453286	0.240792	ADAR-202	protein_coding
ENSG00000170909	ENST00000391761.5	-0.733756	0.00620463	0.453286	0.240792	OSCAR-207	protein_coding
ENSG00000134516	ENST00000523351.6	-0.771307	0.00623509	0.454239	0.241558	DOCK2-213	processed_transcript
ENSG00000132965	ENST00000479597.1	-0.564738	0.00623509	0.454239	0.241558	ALOX5AP-202	processed_transcript
ENSG00000196562	ENST00000478766.1	0.553969	0.00623509	0.454239	0.241558	SULF2-208	processed_transcript
ENSG00000158050	ENST00000488952.1	1.04415	0.00626746	0.455247	0.242119	DUSP2-202	retained_intron
ENSG00000068024	ENST00000461113.5	-0.521178	0.00626746	0.455247	0.242119	HDAC4-207	retained_intron
ENSG00000089234	ENST00000327551.6	-0.414893	0.00626746	0.455247	0.242119	BRAP-201	protein_coding
ENSG00000105254	ENST00000481742.1	-0.509781	0.00626746	0.455247	0.242119	TBCB-204	retained_intron
ENSG00000205542	ENST00000380636.1	0.564012	0.00626746	0.455247	0.242119	TMSB4X-203	protein_coding
ENSG00000272277	ENST00000606441.1	0.606058	0.00630368	0.456369	0.242963	0	lncRNA
ENSG00000196935	ENST00000631006.3	-0.832546	0.00630368	0.456369	0.242963	SRGAP1-207	protein_coding
ENSG00000165934	ENST00000298875.9	-0.324131	0.00630368	0.456369	0.242963	CPSF2-201	protein_coding
ENSG00000213918	ENST00000576792.1	-0.37764	0.00630368	0.456369	0.242963	DNASE1-214	protein_coding
ENSG00000272092	ENST00000607047.1	-0.203279	0.00633665	0.457384	0.243678	0	lncRNA
ENSG00000137817	ENST00000566844.1	-0.470975	0.00633665	0.457384	0.243678	PARP6-210	protein_coding
ENSG00000279296	ENST00000624952.1	-1.3553	0.00633665	0.457384	0.243678	PRAL-201	TEC
ENSG00000224397	ENST00000656332.1	0.658983	0.00633665	0.457384	0.243678	PELATON-208	lncRNA
ENSG00000261449	ENST00000564481.1	0.727489	0.0063705	0.458421	0.244147	0	lncRNA
ENSG00000165029	ENST00000678995.1	-0.92068	0.0063705	0.458421	0.244147	ABCA1-205	protein_coding
ENSG00000111335	ENST00000342315.8	-1.50713	0.0063705	0.458421	0.244147	OAS2-201	protein_coding
ENSG00000280046	ENST00000624171.1	-0.441453	0.0063705	0.458421	0.244147	0	TEC
ENSG00000121060	ENST00000574234.1	-0.541545	0.0063705	0.458421	0.244147	TRIM25-208	retained_intron
ENSG00000142039	ENST00000269967.4	-0.378682	0.0063705	0.458421	0.244147	CCDC97-201	protein_coding
ENSG00000071073	ENST00000409391.1	0.792895	0.00640894	0.459592	0.245204	MGAT4A-203	protein_coding
ENSG00000140030	ENST00000267549.5	0.599643	0.00640894	0.459592	0.245204	GPR65-201	protein_coding
ENSG00000185043	ENST00000695870.1	0.402625	0.00640894	0.459592	0.245204	CIB1-204	retained_intron
ENSG00000064886	ENST00000445067.6	-0.668351	0.00644235	0.460603	0.245926	CHI3L2-203	protein_coding
ENSG00000138772	ENST00000503570.6	-0.718107	0.00644235	0.460603	0.245926	ANXA3-202	protein_coding
ENSG00000131018	ENST00000490135.6	-1.22625	0.00644235	0.460603	0.245926	SYNE1-227	retained_intron
ENSG00000142185	ENST00000397928.6	-0.638743	0.00644235	0.460603	0.245926	TRPM2-203	protein_coding
ENSG00000065978	ENST00000321358.12	0.858871	0.00647621	0.461622	0.246384	YBX1-201	protein_coding
ENSG00000124508	ENST00000483410.1	-0.633605	0.00647621	0.461622	0.246384	BTN2A2-212	protein_coding
ENSG00000092036	ENST00000206474.11	-0.70413	0.00647621	0.461622	0.246384	HAUS4-201	protein_coding
ENSG00000235706	ENST00000439999.1	-0.441013	0.00647621	0.461622	0.246384	DICER1-AS1-203	lncRNA
ENSG00000087157	ENST00000588281.5	-0.580748	0.00647621	0.461622	0.246384	PGS1-210	processed_transcript
ENSG00000279155	ENST00000624323.1	0.491064	0.00647621	0.461622	0.246384	0	TEC
ENSG00000079277	ENST00000484301.5	-0.535891	0.00651346	0.462738	0.247106	MKNK1-213	retained_intron
ENSG00000137965	ENST00000485662.1	-0.797428	0.00651346	0.462738	0.247106	IFI44-208	processed_transcript
ENSG00000122986	ENST00000242607.13	0.481169	0.00651346	0.462738	0.247106	HVCN1-201	protein_coding
ENSG00000131355	ENST00000344373.8	0.851317	0.00651346	0.462738	0.247106	ADGRE3-202	protein_coding
ENSG00000101294	ENST00000483310.5	0.572482	0.00651346	0.462738	0.247106	HM13-217	processed_transcript
ENSG00000113648	ENST00000512507.5	-0.343062	0.00654894	0.463793	0.247973	MACROH2A1-218	processed_transcript
ENSG00000196683	ENST00000358435.9	0.697159	0.00658398	0.46483	0.247973	TOMM7-201	protein_coding
ENSG00000070961	ENST00000551009.5	0.895714	0.00658398	0.46483	0.247973	ATP2B1-208	retained_intron
ENSG00000198604	ENST00000360310.6	-0.37333	0.00658398	0.46483	0.247973	BAZ1A-202	protein_coding
ENSG00000287167	ENST00000663643.1	-0.791964	0.00658398	0.46483	0.247973	0	lncRNA
ENSG00000184730	ENST00000564831.6	-0.469983	0.00654894	0.463793	0.247973	APOBR-201	protein_coding
ENSG00000288801	ENST00000689826.1	-0.426209	0.00658398	0.46483	0.247973	0	lncRNA
ENSG00000153815	ENST00000564666.1	-0.41643	0.00658398	0.46483	0.247973	CMIP-205	processed_transcript
ENSG00000270020	ENST00000602739.1	-0.283011	0.00658398	0.46483	0.247973	0	lncRNA
ENSG00000179598	ENST00000321560.4	-0.627162	0.00658398	0.46483	0.247973	PLD6-201	protein_coding
ENSG00000104870	ENST00000598076.1	1.01716	0.00658398	0.46483	0.247973	FCGRT-211	protein_coding
ENSG00000269524	ENST00000601161.1	-0.463499	0.00654894	0.463793	0.247973	0	lncRNA
ENSG00000235888	ENST00000652155.1	-0.70657	0.00658398	0.46483	0.247973	0	lncRNA
ENSG00000071054	ENST00000476609.1	-0.507354	0.0066202	0.465896	0.248922	MAP4K4-211	retained_intron
ENSG00000232956	ENST00000577700.5	0.802788	0.0066202	0.465896	0.248922	SNHG15-202	lncRNA
ENSG00000198673	ENST00000500610.1	-0.451864	0.0066202	0.465896	0.248922	TAFA2-202	retained_intron
ENSG00000186470	ENST00000530653.5	-1.47829	0.00665464	0.466903	0.249385	BTN3A2-213	protein_coding
ENSG00000261026	ENST00000566457.1	1.19253	0.00665464	0.466903	0.249385	0	lncRNA
ENSG00000287975	ENST00000668199.1	-0.288493	0.00665464	0.466903	0.249385	0	lncRNA
ENSG00000067082	ENST00000492125.1	-0.396327	0.00665464	0.466903	0.249385	KLF6-205	processed_transcript
ENSG00000142089	ENST00000602949.1	-0.519268	0.00665464	0.466903	0.249385	IFITM3-206	retained_intron
ENSG00000111684	ENST00000540060.1	-0.427321	0.00665464	0.466903	0.249385	LPCAT3-209	processed_transcript
ENSG00000261737	ENST00000565575.1	-0.383361	0.00668894	0.467901	0.249564	0	lncRNA
ENSG00000114738	ENST00000430409.5	0.998261	0.00668894	0.467901	0.249564	MAPKAPK3-202	protein_coding
ENSG00000105968	ENST00000222690.10	0.387887	0.00668894	0.467901	0.249564	H2AZ2-201	protein_coding
ENSG00000201098	ENST00000364228.1	1.72156	0.00668894	0.467901	0.249564	RNY1-201	misc_RNA
ENSG00000177600	ENST00000321153.9	0.865198	0.00668894	0.467901	0.249564	RPLP2-201	protein_coding
ENSG00000280832	ENST00000629441.2	-0.610887	0.00668894	0.467901	0.249564	GSEC-202	lncRNA
ENSG00000129467	ENST00000555684.2	-0.346627	0.00668894	0.467901	0.249564	ADCY4-210	retained_intron
ENSG00000157601	ENST00000486275.2	-1.11205	0.00668894	0.467901	0.249564	MX1-214	retained_intron
ENSG00000067066	ENST00000431952.1	-1.01161	0.00672442	0.468927	0.250336	SP100-209	protein_coding
ENSG00000185880	ENST00000558173.5	-0.538949	0.00672442	0.468927	0.250336	TRIM69-203	retained_intron
ENSG00000183018	ENST00000329078.8	1.03295	0.00672442	0.468927	0.250336	SPNS2-201	protein_coding
ENSG00000214078	ENST00000473373.1	-0.466692	0.00672442	0.468927	0.250336	CPNE1-222	retained_intron
ENSG00000239265	ENST00000465576.1	-0.582922	0.00676035	0.46996	0.250982	CLRN1-AS1-201	lncRNA
ENSG00000165029	ENST00000494467.1	-0.855275	0.00676035	0.46996	0.250982	ABCA1-204	processed_transcript
ENSG00000131981	ENST00000254301.14	0.612059	0.00676035	0.46996	0.250982	LGALS3-201	protein_coding
ENSG00000137818	ENST00000487304.6	0.467597	0.00676035	0.46996	0.250982	RPLP1-203	retained_intron
ENSG00000108389	ENST00000323456.9	-0.243088	0.00676035	0.46996	0.250982	MTMR4-201	protein_coding
ENSG00000159023	ENST00000373800.7	1.25394	0.00679316	0.470898	0.251137	EPB41-206	protein_coding
ENSG00000261716	ENST00000564237.2	-0.331585	0.00679316	0.470898	0.251137	H2BC20P-202	processed_transcript
ENSG00000153029	ENST00000282990.10	-0.595565	0.00682391	0.471773	0.251137	MR1-201	protein_coding
ENSG00000059728	ENST00000264444.7	-0.321923	0.00682391	0.471773	0.251137	MXD1-201	protein_coding
ENSG00000003402	ENST00000460961.1	-0.592697	0.00682391	0.471773	0.251137	CFLAR-215	retained_intron
ENSG00000247624	ENST00000501916.1	-0.34702	0.00682391	0.471773	0.251137	CPEB2-DT-202	lncRNA
ENSG00000198039	ENST00000395375.3	-0.766631	0.00682391	0.471773	0.251137	ZNF273-201	nonsense_mediated_decay
ENSG00000286076	ENST00000687741.1	-0.568764	0.00682391	0.471773	0.251137	0	lncRNA
ENSG00000155660	ENST00000652332.1	-0.718183	0.00682391	0.471773	0.251137	PDIA4-204	protein_coding
ENSG00000148180	ENST00000477553.1	-0.39341	0.00682391	0.471773	0.251137	GSN-211	retained_intron
ENSG00000188566	ENST00000684003.1	-0.390217	0.00682391	0.471773	0.251137	NDOR1-206	protein_coding
ENSG00000109906	ENST00000541602.5	-0.280628	0.00679316	0.470898	0.251137	ZBTB16-207	retained_intron
ENSG00000129467	ENST00000554577.5	-0.461778	0.00682391	0.471773	0.251137	ADCY4-205	retained_intron
ENSG00000171606	ENST00000617501.5	0.907581	0.00679316	0.470898	0.251137	ZNF274-212	protein_coding
ENSG00000088833	ENST00000553571.5	-0.765637	0.00679316	0.470898	0.251137	NSFL1C-210	processed_transcript
ENSG00000185753	ENST00000327877.10	0.347739	0.00679316	0.470898	0.251137	CXorf38-201	protein_coding
ENSG00000178685	ENST00000526985.1	-0.623121	0.00686072	0.472814	0.25208	PARP10-208	retained_intron
ENSG00000111275	ENST00000416293.7	0.764919	0.00686072	0.472814	0.25208	ALDH2-202	protein_coding
ENSG00000108799	ENST00000586089.5	-0.569815	0.00686072	0.472814	0.25208	EZH1-207	protein_coding
ENSG00000120656	ENST00000688425.1	-0.441958	0.00689473	0.473771	0.252918	TAF12-208	retained_intron
ENSG00000158089	ENST00000485468.1	-0.504293	0.00689473	0.473771	0.252918	GALNT14-211	processed_transcript
ENSG00000185885	ENST00000679765.1	-0.72324	0.00689473	0.473771	0.252918	IFITM1-207	nonsense_mediated_decay
ENSG00000091181	ENST00000446632.7	1.42236	0.00693302	0.474842	0.253497	IL5RA-209	protein_coding
ENSG00000158092	ENST00000482071.1	0.819139	0.00693302	0.474842	0.253497	NCK1-208	retained_intron
ENSG00000086065	ENST00000223500.9	-0.637307	0.00693302	0.474842	0.253497	CHMP5-201	protein_coding
ENSG00000149187	ENST00000532146.1	-0.397092	0.00693302	0.474842	0.253497	CELF1-216	retained_intron
ENSG00000166598	ENST00000299767.10	-0.774069	0.00693302	0.474842	0.253497	HSP90B1-201	protein_coding
ENSG00000285006	ENST00000553415.5	-0.448216	0.00693302	0.474842	0.253497	0	lncRNA
ENSG00000188536	ENST00000397806.1	1.626	0.00696983	0.475865	0.254293	HBA2-202	protein_coding
ENSG00000123815	ENST00000601451.5	-0.487585	0.00696983	0.475865	0.254293	COQ8B-215	retained_intron
ENSG00000088930	ENST00000377191.5	0.243187	0.00696983	0.475865	0.254293	XRN2-201	protein_coding
ENSG00000232160	ENST00000441399.3	-0.454588	0.00696983	0.475865	0.254293	RAP2C-AS1-202	lncRNA
ENSG00000114023	ENST00000232125.9	0.613475	0.00700767	0.476911	0.255124	FAM162A-201	protein_coding
ENSG00000156831	ENST00000519712.1	-0.601272	0.00700767	0.476911	0.255124	NSMCE2-207	nonsense_mediated_decay
ENSG00000155629	ENST00000339364.10	-0.479751	0.00700767	0.476911	0.255124	PIK3AP1-201	protein_coding
ENSG00000211660	ENST00000390306.2	-0.758719	0.00700767	0.476911	0.255124	IGLV2-23-201	IG_V_gene
ENSG00000137841	ENST00000543785.3	0.41959	0.00704241	0.477865	0.255975	PLCB2-203	protein_coding
ENSG00000108443	ENST00000406116.7	0.973944	0.00704241	0.477865	0.255975	RPS6KB1-203	protein_coding
ENSG00000182871	ENST00000459895.1	-0.776214	0.00704241	0.477865	0.255975	COL18A1-205	processed_transcript
ENSG00000175928	ENST00000496115.1	-0.406403	0.00707671	0.478803	0.256533	LRRN1-203	processed_transcript
ENSG00000172053	ENST00000306125.12	0.491589	0.00707671	0.478803	0.256533	QARS1-201	protein_coding
ENSG00000250903	ENST00000663428.1	-0.46254	0.00707671	0.478803	0.256533	GMDS-DT-227	lncRNA
ENSG00000165092	ENST00000297785.8	0.7442	0.00707671	0.478803	0.256533	ALDH1A1-201	protein_coding
ENSG00000131469	ENST00000253788.12	0.744297	0.00707671	0.478803	0.256533	RPL27-201	protein_coding
ENSG00000111684	ENST00000537179.1	-0.601087	0.00711411	0.479819	0.257612	LPCAT3-206	retained_intron
ENSG00000170889	ENST00000302907.9	0.571549	0.00711411	0.479819	0.257612	RPS9-201	protein_coding
ENSG00000116731	ENST00000484063.6	-0.663887	0.00715359	0.480885	0.25835	PRDM2-207	protein_coding
ENSG00000165029	ENST00000374733.1	-0.697868	0.00715359	0.480885	0.25835	ABCA1-201	protein_coding
ENSG00000142089	ENST00000399808.5	-0.688068	0.00715359	0.480885	0.25835	IFITM3-201	protein_coding
ENSG00000110047	ENST00000621096.4	-0.351279	0.00715359	0.480885	0.25835	EHD1-213	protein_coding
ENSG00000228705	ENST00000667589.1	-0.270137	0.00715359	0.480885	0.25835	LINC00659-207	lncRNA
ENSG00000148634	ENST00000373700.9	-0.453454	0.00719128	0.481896	0.259296	HERC4-202	protein_coding
ENSG00000172775	ENST00000569266.5	-0.480342	0.00719128	0.481896	0.259296	PSME3IP1-220	protein_coding
ENSG00000101182	ENST00000370858.3	0.413522	0.00719128	0.481896	0.259296	PSMA7-201	protein_coding
ENSG00000173110	ENST00000309758.6	-0.430201	0.0072275	0.482863	0.259634	HSPA6-201	protein_coding
ENSG00000121858	ENST00000494851.5	-0.556675	0.0072275	0.482863	0.259634	TNFSF10-206	retained_intron
ENSG00000084110	ENST00000544080.6	-0.776497	0.0072275	0.482863	0.259634	HAL-204	nonsense_mediated_decay
ENSG00000151148	ENST00000539584.5	-0.4784	0.0072275	0.482863	0.259634	UBE3B-209	retained_intron
ENSG00000196535	ENST00000530557.2	-0.608989	0.0072275	0.482863	0.259634	MYO18A-209	retained_intron
ENSG00000101493	ENST00000542818.1	-0.699565	0.0072275	0.482863	0.259634	ZNF516-203	protein_coding
ENSG00000079805	ENST00000593203.1	-0.40473	0.0072275	0.482863	0.259634	DNM2-221	retained_intron
ENSG00000203739	ENST00000661267.1	-0.447312	0.00726313	0.483808	0.260085	PRDX6-AS1-208	lncRNA
ENSG00000250903	ENST00000660533.1	-0.639014	0.00726313	0.483808	0.260085	GMDS-DT-224	lncRNA
ENSG00000177125	ENST00000319119.5	-0.365918	0.00726313	0.483808	0.260085	ZBTB34-201	protein_coding
ENSG00000023191	ENST00000525522.5	0.57631	0.00726313	0.483808	0.260085	RNH1-209	retained_intron
ENSG00000172757	ENST00000530413.1	-0.714222	0.00726313	0.483808	0.260085	CFL1-209	protein_coding
ENSG00000101558	ENST00000583879.5	-0.287915	0.00726313	0.483808	0.260085	VAPA-207	retained_intron
ENSG00000137757	ENST00000260315.8	-0.938009	0.00730186	0.48483	0.261195	CASP5-201	protein_coding
ENSG00000109906	ENST00000335953.9	-0.966014	0.00730186	0.48483	0.261195	ZBTB16-201	protein_coding
ENSG00000143333	ENST00000367558.6	-0.50853	0.00733927	0.485811	0.262117	RGS16-201	protein_coding
ENSG00000054654	ENST00000557024.1	0.454589	0.00733927	0.485811	0.262117	SYNE2-223	retained_intron
ENSG00000095066	ENST00000264827.9	-0.890513	0.00733927	0.485811	0.262117	HOOK2-201	protein_coding
ENSG00000227507	ENST00000429299.3	0.459007	0.00737504	0.486744	0.262149	LTB-210	protein_coding
ENSG00000183049	ENST00000378845.5	0.466948	0.00737504	0.486744	0.262149	CAMK1D-201	protein_coding
ENSG00000137642	ENST00000524873.1	-0.496456	0.00737504	0.486744	0.262149	SORL1-203	retained_intron
ENSG00000175727	ENST00000319080.12	-0.472745	0.00737504	0.486744	0.262149	MLXIP-201	protein_coding
ENSG00000140563	ENST00000557742.1	-0.485189	0.00737504	0.486744	0.262149	MCTP2-208	protein_coding
ENSG00000183044	ENST00000563215.1	-0.398688	0.00737504	0.486744	0.262149	ABAT-206	processed_transcript
ENSG00000070444	ENST00000571836.2	0.585526	0.00737504	0.486744	0.262149	MNT-203	processed_transcript
ENSG00000100060	ENST00000356998.8	0.428448	0.00737504	0.486744	0.262149	MFNG-201	protein_coding
ENSG00000147394	ENST00000449285.6	-0.60703	0.00737504	0.486744	0.262149	ZNF185-207	protein_coding
ENSG00000164054	ENST00000496408.1	-0.655991	0.00741422	0.487759	0.262164	SHISA5-217	processed_transcript
ENSG00000181381	ENST00000510590.1	-0.807139	0.00741422	0.487759	0.262164	DDX60L-207	retained_intron
ENSG00000181778	ENST00000377311.4	-0.60868	0.00741422	0.487759	0.262164	TMEM252-201	protein_coding
ENSG00000107566	ENST00000421367.7	-0.697855	0.00741422	0.487759	0.262164	ERLIN1-203	protein_coding
ENSG00000110700	ENST00000525634.6	0.643236	0.00741422	0.487759	0.262164	RPS13-202	protein_coding
ENSG00000149273	ENST00000532872.5	0.687668	0.00741422	0.487759	0.262164	RPS3-218	nonsense_mediated_decay
ENSG00000089127	ENST00000553152.2	-1.19146	0.00741422	0.487759	0.262164	OAS1-210	protein_coding
ENSG00000072110	ENST00000538545.6	-1.22838	0.00741422	0.487759	0.262164	ACTN1-205	protein_coding
ENSG00000167523	ENST00000564238.2	-0.383975	0.00741422	0.487759	0.262164	SPATA33-203	protein_coding
ENSG00000102316	ENST00000485483.1	-0.452361	0.00741422	0.487759	0.262164	MAGED2-209	processed_transcript
ENSG00000169026	ENST00000512400.1	-0.60888	0.0074497	0.488674	0.262595	SLC49A3-207	retained_intron
ENSG00000245275	ENST00000501280.4	-0.500823	0.0074497	0.488674	0.262595	SAP30L-AS1-201	lncRNA
ENSG00000276168	ENST00000618786.1	0.710183	0.0074497	0.488674	0.262595	RN7SL1-201	misc_RNA
ENSG00000100784	ENST00000536315.6	0.966658	0.0074497	0.488674	0.262595	RPS6KA5-202	protein_coding
ENSG00000156411	ENST00000414262.6	-0.495983	0.0074497	0.488674	0.262595	ATP5MJ-202	protein_coding
ENSG00000140995	ENST00000610455.4	0.813092	0.0074497	0.488674	0.262595	DEF8-228	protein_coding
ENSG00000272562	ENST00000658138.1	-0.456835	0.00749035	0.489716	0.263479	H3-3A-DT-202	lncRNA
ENSG00000152380	ENST00000511718.5	-0.43286	0.00749035	0.489716	0.263479	FAM151B-205	processed_transcript
ENSG00000100503	ENST00000530997.7	-0.448406	0.00749035	0.489716	0.263479	NIN-215	protein_coding
ENSG00000132530	ENST00000361842.8	-1.39015	0.00749035	0.489716	0.263479	XAF1-202	protein_coding
ENSG00000008130	ENST00000497186.5	-0.747432	0.00752716	0.490653	0.264087	NADK-214	nonsense_mediated_decay
ENSG00000130940	ENST00000377022.8	-0.582652	0.00752716	0.490653	0.264087	CASZ1-202	protein_coding
ENSG00000182578	ENST00000675795.1	0.759995	0.00752716	0.490653	0.264087	CSF1R-210	protein_coding
ENSG00000179406	ENST00000638517.1	-0.574315	0.00752716	0.490653	0.264087	LINC00174-209	lncRNA
ENSG00000167378	ENST00000602269.2	0.366163	0.00752716	0.490653	0.264087	IRGQ-203	protein_coding
ENSG00000124380	ENST00000450162.6	-0.686408	0.00756457	0.4916	0.26485	SNRNP27-203	nonsense_mediated_decay
ENSG00000163625	ENST00000295888.9	-0.344949	0.00756457	0.4916	0.26485	WDFY3-201	protein_coding
ENSG00000107099	ENST00000684384.1	-0.455507	0.00756457	0.4916	0.26485	DOCK8-223	retained_intron
ENSG00000103381	ENST00000433677.6	0.367663	0.00756457	0.4916	0.26485	CPPED1-203	protein_coding
ENSG00000211599	ENST00000390244.2	-0.656083	0.00759886	0.492464	0.265638	IGKV5-2-201	IG_V_gene
ENSG00000137409	ENST00000695053.1	0.717839	0.00759886	0.492464	0.265638	MTCH1-218	nonsense_mediated_decay
ENSG00000125875	ENST00000680792.1	-0.602481	0.00759886	0.492464	0.265638	TBC1D20-218	nonsense_mediated_decay
ENSG00000084070	ENST00000487871.1	-0.63175	0.00763745	0.493431	0.266299	SMAP2-204	processed_transcript
ENSG00000111837	ENST00000474039.5	-1.18074	0.00763745	0.493431	0.266299	MAK-203	protein_coding
ENSG00000188906	ENST00000430804.5	-0.639196	0.00763745	0.493431	0.266299	LRRK2-204	nonsense_mediated_decay
ENSG00000101040	ENST00000471951.7	-1.24685	0.00763745	0.493431	0.266299	ZMYND8-216	protein_coding
ENSG00000128383	ENST00000495988.1	-0.449291	0.00763745	0.493431	0.266299	APOBEC3A-204	processed_transcript
ENSG00000158481	ENST00000443761.1	0.593593	0.00767648	0.494402	0.266561	CD1C-202	protein_coding
ENSG00000178074	ENST00000319974.6	-0.426921	0.00767648	0.494402	0.266561	C2orf69-201	protein_coding
ENSG00000204842	ENST00000389154.7	0.639766	0.00767648	0.494402	0.266561	ATXN2-202	protein_coding
ENSG00000109062	ENST00000262613.10	0.245633	0.00767648	0.494402	0.266561	SLC9A3R1-201	protein_coding
ENSG00000181409	ENST00000417379.6	-0.402445	0.00767648	0.494402	0.266561	AATK-203	protein_coding
ENSG00000104964	ENST00000327141.9	0.592599	0.00767648	0.494402	0.266561	TLE5-202	protein_coding
ENSG00000142408	ENST00000270458.4	0.799663	0.00767648	0.494402	0.266561	CACNG8-201	protein_coding
ENSG00000087589	ENST00000679529.1	1.11146	0.00767648	0.494402	0.266561	CASS4-204	protein_coding
ENSG00000213047	ENST00000235453.8	-0.739479	0.00771595	0.495379	0.267245	DENND1B-201	protein_coding
ENSG00000134321	ENST00000679373.1	-0.833284	0.00771595	0.495379	0.267245	RSAD2-206	nonsense_mediated_decay
ENSG00000160883	ENST00000504910.1	-0.707827	0.00771595	0.495379	0.267245	HK3-202	nonsense_mediated_decay
ENSG00000134809	ENST00000525158.1	-1.10761	0.00771595	0.495379	0.267245	TIMM10-202	protein_coding
ENSG00000129465	ENST00000216274.10	-0.378927	0.00771595	0.495379	0.267245	RIPK3-201	protein_coding
ENSG00000133048	ENST00000255409.8	0.832355	0.00775409	0.496318	0.268154	CHI3L1-201	protein_coding
ENSG00000106003	ENST00000338732.7	0.793388	0.00775409	0.496318	0.268154	LFNG-202	protein_coding
ENSG00000147403	ENST00000458500.5	0.912073	0.00775409	0.496318	0.268154	RPL10-209	protein_coding
ENSG00000112759	ENST00000472176.2	0.866202	0.00779046	0.497207	0.268862	SLC29A1-209	retained_intron
ENSG00000147459	ENST00000467709.6	0.616516	0.00779046	0.497207	0.268862	DOCK5-205	nonsense_mediated_decay
ENSG00000178685	ENST00000526007.5	-0.716859	0.00779046	0.497207	0.268862	PARP10-207	retained_intron
ENSG00000185122	ENST00000532338.5	0.544965	0.00779046	0.497207	0.268862	HSF1-210	retained_intron
ENSG00000143110	ENST00000369718.4	-0.534259	0.0078289	0.498142	0.269227	C1orf162-202	protein_coding
ENSG00000109466	ENST00000511305.5	-0.522287	0.0078289	0.498142	0.269227	KLHL2-208	protein_coding
ENSG00000204628	ENST00000512805.6	0.754421	0.0078289	0.498142	0.269227	RACK1-227	protein_coding
ENSG00000204257	ENST00000477541.1	0.751135	0.0078289	0.498142	0.269227	HLA-DMA-208	retained_intron
ENSG00000230539	ENST00000449672.1	-0.635996	0.0078289	0.498142	0.269227	AOAH-IT1-201	lncRNA
ENSG00000102763	ENST00000379310.8	-0.793404	0.0078289	0.498142	0.269227	VWA8-203	protein_coding
ENSG00000072849	ENST00000571476.5	-0.500645	0.0078289	0.498142	0.269227	DERL2-203	nonsense_mediated_decay
ENSG00000115590	ENST00000493749.1	-0.637325	0.00786999	0.499136	0.270091	IL1R2-209	retained_intron
ENSG00000160326	ENST00000432868.1	1.20665	0.00786999	0.499136	0.270091	SLC2A6-204	protein_coding
ENSG00000014216	ENST00000527897.1	-0.502441	0.00786999	0.499136	0.270091	CAPN1-213	retained_intron
ENSG00000167562	ENST00000391785.8	-0.438837	0.00786999	0.499136	0.270091	ZNF701-202	protein_coding
ENSG00000184371	ENST00000329608.11	-0.720357	0.00791065	0.500113	0.270937	CSF1-201	protein_coding
ENSG00000143409	ENST00000361738.12	-1.31833	0.00791065	0.500113	0.270937	MINDY1-202	protein_coding
ENSG00000175390	ENST00000528653.2	0.827081	0.00791065	0.500113	0.270937	EIF3F-201	retained_intron
ENSG00000267796	ENST00000301159.14	-0.377143	0.00791065	0.500113	0.270937	LIN37-201	protein_coding
ENSG00000183520	ENST00000483182.5	-0.621804	0.00794746	0.500993	0.271099	UTP11-202	processed_transcript
ENSG00000173349	ENST00000310981.6	0.425564	0.00794746	0.500993	0.271099	SFT2D3-201	protein_coding
ENSG00000145685	ENST00000515007.6	-0.641853	0.00794746	0.500993	0.271099	LHFPL2-207	protein_coding
ENSG00000169258	ENST00000303991.5	-0.509584	0.00794746	0.500993	0.271099	GPRIN1-201	protein_coding
ENSG00000175003	ENST00000366963.9	-0.59796	0.00794746	0.500993	0.271099	SLC22A1-202	protein_coding
ENSG00000173334	ENST00000311922.4	-0.406875	0.00794746	0.500993	0.271099	TRIB1-201	protein_coding
ENSG00000161016	ENST00000262584.7	0.598725	0.00794746	0.500993	0.271099	RPL8-201	protein_coding
ENSG00000157106	ENST00000532700.6	0.45589	0.00794746	0.500993	0.271099	SMG1-202	protein_coding
ENSG00000213178	ENST00000418623.1	0.956512	0.00798797	0.501955	0.271796	RPL22P1-201	processed_pseudogene
ENSG00000148057	ENST00000376419.5	-0.782855	0.00798797	0.501955	0.271796	IDNK-202	protein_coding
ENSG00000058272	ENST00000547330.5	-0.240784	0.00798797	0.501955	0.271796	PPP1R12A-208	protein_coding
ENSG00000092036	ENST00000541587.6	-0.489849	0.00798797	0.501955	0.271796	HAUS4-205	protein_coding
ENSG00000178789	ENST00000392621.6	0.502687	0.00798797	0.501955	0.271796	CD300LB-202	protein_coding
ENSG00000172890	ENST00000319023.7	0.471569	0.00802877	0.502919	0.272772	NADSYN1-201	protein_coding
ENSG00000054654	ENST00000344113.8	0.447228	0.00802877	0.502919	0.272772	SYNE2-202	protein_coding
ENSG00000103355	ENST00000682474.1	0.950207	0.00802877	0.502919	0.272772	PRSS33-205	protein_coding
ENSG00000186205	ENST00000694922.1	-0.63696	0.00806721	0.503821	0.273529	MTARC1-212	protein_coding
ENSG00000124588	ENST00000338130.7	-0.561002	0.00806721	0.503821	0.273529	NQO2-201	protein_coding
ENSG00000111331	ENST00000681594.1	-0.702426	0.00806721	0.503821	0.273529	OAS3-235	nonsense_mediated_decay
ENSG00000157557	ENST00000456966.1	-0.629138	0.00806721	0.503821	0.273529	ETS2-204	protein_coding
ENSG00000163171	ENST00000494083.1	-0.508962	0.00810771	0.504766	0.273668	CDC42EP3-205	retained_intron
ENSG00000239305	ENST00000237455.5	0.464084	0.00810771	0.504766	0.273668	RNF103-201	protein_coding
ENSG00000115590	ENST00000474085.5	-0.816032	0.00810771	0.504766	0.273668	IL1R2-206	retained_intron
[truncated: 65,645 more rows]
