# Supplementary material for: Suppressed transcript diversity and immune response in COVID-19 ICU patients: a longitudinal study
Source: Life Sci Alliance. 2023 Nov 2;7(1):e202302305. doi: 10.26508/lsa.202302305 (PMC10622646; doi:10.26508/lsa.202302305)
Supplement: Supplementary file 3 [file LSA-2023-02305_TableS3.xlsx]

## Sheet: Sheet1
Table S3: Differentially expressed genes between T3 vs T1.
ENSEMBL ID	baseMean	log2FC	lfcSE	stat	pvalue	padj	symbol	biotype
ENSG00000243238.1	92.0751	-2.87394	0.484817	-5.92789	3.07e-09	2.62e-05	IGKV2-30	IG_V_gene
ENSG00000164120.14	47.8527	-2.52737	0.43076	-5.86723	4.43e-09	2.62e-05	HPGD	protein_coding
ENSG00000136861.19	595.799	-1.22799	0.208982	-5.87606	4.2e-09	2.62e-05	CDK5RAP2	protein_coding
ENSG00000288853.1	23.3029	-2.59659	0.464399	-5.59129	2.25e-08	9.72e-05	NA	lncRNA
ENSG00000143322.21	168.91	-1.00476	0.180795	-5.55746	2.74e-08	9.72e-05	ABL2	protein_coding
ENSG00000133101.10	30.6999	-3.13813	0.58317	-5.38115	7.4e-08	0.000164184	CCNA1	protein_coding
ENSG00000177675.9	11.2002	-2.67527	0.495933	-5.39441	6.88e-08	0.000164184	CD163L1	protein_coding
ENSG00000182557.8	23.7367	2.11049	0.391927	5.38492	7.25e-08	0.000164184	SPNS3	protein_coding
ENSG00000129538.14	18.6618	-2.76326	0.525478	-5.25856	1.45e-07	0.000221162	RNASE1	protein_coding
ENSG00000172382.10	6.45057	-2.05282	0.389178	-5.27475	1.33e-07	0.000221162	PRSS27	protein_coding
ENSG00000250303.5	32.3535	-1.1639	0.221564	-5.25312	1.5e-07	0.000221162	LINC02762	lncRNA
ENSG00000136935.14	136.38	-0.53823	0.10233	-5.25977	1.44e-07	0.000221162	GOLGA1	protein_coding
ENSG00000171502.15	14.2291	-1.55503	0.300017	-5.18315	2.18e-07	0.000297834	COL24A1	protein_coding
ENSG00000175130.7	127.658	0.970747	0.189978	5.10978	3.23e-07	0.000408856	MARCKSL1	protein_coding
ENSG00000217275.2	10.3536	-2.09901	0.412201	-5.09218	3.54e-07	0.000418784	RPS10P1	processed_pseudogene
ENSG00000073008.15	48.1324	1.12525	0.222353	5.06065	4.18e-07	0.000436189	PVR	protein_coding
ENSG00000166886.13	29.2921	1.33894	0.264019	5.07136	3.95e-07	0.000436189	NAB2	protein_coding
ENSG00000250687.6	82.906	-1.44661	0.287191	-5.0371	4.73e-07	0.000465988	NA	transcribed_unprocessed_pseudogene
ENSG00000165185.15	149.939	-1.55154	0.310287	-5.00033	5.72e-07	0.000507842	KIAA1958	protein_coding
ENSG00000272449.2	47.1499	1.63477	0.326672	5.00432	5.61e-07	0.000507842	NA	lncRNA
ENSG00000070269.14	146.635	-0.946247	0.19022	-4.9745	6.54e-07	0.000552829	TMEM260	protein_coding
ENSG00000143341.12	7.50903	-1.87042	0.381092	-4.90807	9.2e-07	0.000671901	HMCN1	protein_coding
ENSG00000108984.15	348.218	-1.44856	0.295477	-4.90245	9.46e-07	0.000671901	MAP2K6	protein_coding
ENSG00000101040.20	342.443	-0.618234	0.125835	-4.91306	8.97e-07	0.000671901	ZMYND8	protein_coding
ENSG00000103056.12	37.4084	2.39644	0.486847	4.92237	8.55e-07	0.000671901	SMPD3	protein_coding
ENSG00000196345.13	22.3076	-1.22962	0.25421	-4.83705	1.32e-06	0.000899518	ZKSCAN7	protein_coding
ENSG00000186496.12	18.932	-1.21227	0.252003	-4.81055	1.51e-06	0.000989353	ZNF396	protein_coding
ENSG00000201098.1	22.587	2.24575	0.470121	4.77697	1.78e-06	0.00112793	RNY1	misc_RNA
ENSG00000166527.8	265.394	-1.30601	0.274912	-4.75064	2.03e-06	0.00124091	CLEC4D	protein_coding
ENSG00000249173.7	21.1817	-2.01952	0.425965	-4.74104	2.13e-06	0.00125782	LINC01093	lncRNA
ENSG00000282988.2	177.554	-1.30754	0.279599	-4.67648	2.92e-06	0.00167078	NA	protein_coding
ENSG00000248477.6	364.629	-1.16987	0.251009	-4.66067	3.15e-06	0.00174795	NAIPP3	transcribed_unprocessed_pseudogene
ENSG00000101605.14	36.8053	-0.837147	0.180603	-4.63529	3.56e-06	0.00186833	MYOM1	protein_coding
ENSG00000243927.6	55.6202	0.807814	0.174307	4.63442	3.58e-06	0.00186833	MRPS6	protein_coding
ENSG00000165507.9	6.32149	-2.45835	0.531301	-4.62703	3.71e-06	0.00188087	DEPP1	protein_coding
ENSG00000140830.9	60.6531	-0.573512	0.124178	-4.61847	3.87e-06	0.00190572	TXNL4B	protein_coding
ENSG00000088340.17	11.3764	-2.19185	0.47602	-4.60453	4.13e-06	0.00198284	FER1L4	transcribed_unitary_pseudogene
ENSG00000283064.1	15.3792	-1.74981	0.381902	-4.58184	4.61e-06	0.0020632	NA	lncRNA
ENSG00000262580.5	76.3062	-1.13937	0.248223	-4.59012	4.43e-06	0.0020632	NA	lncRNA
ENSG00000147119.4	62.1458	1.12614	0.245883	4.57998	4.65e-06	0.0020632	CHST7	protein_coding
ENSG00000104472.10	57.5138	0.559893	0.122709	4.56279	5.05e-06	0.00213298	CHRAC1	protein_coding
ENSG00000147677.12	275.815	0.596722	0.130702	4.56553	4.98e-06	0.00213298	EIF3H	protein_coding
ENSG00000268758.7	35.2998	2.48767	0.549247	4.52923	5.92e-06	0.00244324	ADGRE4P	transcribed_unprocessed_pseudogene
ENSG00000149418.11	100.857	-0.961303	0.214417	-4.48334	7.35e-06	0.00286802	ST14	protein_coding
ENSG00000236682.3	16.3528	1.01095	0.225615	4.48087	7.43e-06	0.00286802	MAP3K2-DT	lncRNA
ENSG00000116337.20	1764.7	1.13986	0.253859	4.49012	7.12e-06	0.00286802	AMPD2	protein_coding
ENSG00000087589.17	241.494	1.06715	0.238508	4.47428	7.67e-06	0.00289495	CASS4	protein_coding
ENSG00000232216.1	33.9737	-2.13148	0.477521	-4.46363	8.06e-06	0.00297942	IGHV3-43	IG_V_gene
ENSG00000082641.16	298.071	-0.49035	0.110062	-4.45521	8.38e-06	0.00303546	NFE2L1	protein_coding
ENSG00000019991.18	58.5995	-1.26924	0.285257	-4.44947	8.61e-06	0.00305545	HGF	protein_coding
ENSG00000177575.13	1056.59	-1.68032	0.379122	-4.43212	9.33e-06	0.00318453	CD163	protein_coding
ENSG00000111452.13	8.79267	1.33906	0.302044	4.43331	9.28e-06	0.00318453	ADGRD1	protein_coding
ENSG00000196535.19	589.469	-0.650893	0.147233	-4.42083	9.83e-06	0.00329233	MYO18A	protein_coding
ENSG00000108100.18	554.058	0.585474	0.132755	4.41019	1.03e-05	0.00339425	CCNY	protein_coding
ENSG00000129757.15	23.835	1.84876	0.420303	4.39862	1.09e-05	0.00351517	CDKN1C	protein_coding
ENSG00000286292.2	2.2037	-2.47215	0.56762	-4.35529	1.33e-05	0.00418838	NA	lncRNA
ENSG00000163958.14	31.9586	-2.21657	0.509298	-4.35221	1.35e-05	0.00418838	ZDHHC19	protein_coding
ENSG00000285151.1	9.78718	-1.66483	0.382826	-4.3488	1.37e-05	0.00418838	NA	lncRNA
ENSG00000187446.12	368.774	0.488774	0.112764	4.33449	1.46e-05	0.00428286	CHP1	protein_coding
ENSG00000139725.8	207.843	0.645128	0.148893	4.33282	1.47e-05	0.00428286	RHOF	protein_coding
ENSG00000153574.9	68.3262	0.81396	0.187543	4.34012	1.42e-05	0.00428286	RPIA	protein_coding
ENSG00000211651.3	97.0499	-1.9133	0.442046	-4.32828	1.5e-05	0.00430165	IGLV1-44	IG_V_gene
ENSG00000253729.8	1381.94	0.803064	0.186293	4.31075	1.63e-05	0.0045833	PRKDC	protein_coding
ENSG00000179388.9	59.0948	1.53594	0.357874	4.29184	1.77e-05	0.00491372	EGR3	protein_coding
ENSG00000135828.11	322.784	-0.727885	0.170582	-4.26708	1.98e-05	0.00532545	RNASEL	protein_coding
ENSG00000005187.12	19.4011	1.146	0.268431	4.26923	1.96e-05	0.00532545	ACSM3	protein_coding
ENSG00000163872.16	165.829	-0.419888	0.0989039	-4.24542	2.18e-05	0.00577932	YEATS2	protein_coding
ENSG00000124508.17	179.824	-0.778427	0.183771	-4.23585	2.28e-05	0.00594239	BTN2A2	protein_coding
ENSG00000105205.7	203.889	1.7103	0.404482	4.22836	2.35e-05	0.00605447	CLC	protein_coding
ENSG00000026950.17	1130.75	-0.840528	0.19901	-4.22354	2.4e-05	0.00609717	BTN3A1	protein_coding
ENSG00000109501.15	8.25162	-1.56189	0.370156	-4.21955	2.45e-05	0.00611876	WFS1	protein_coding
ENSG00000140105.18	840.499	0.878541	0.208515	4.21332	2.52e-05	0.0062027	WARS1	protein_coding
ENSG00000254788.7	37.9617	-1.02814	0.244348	-4.20769	2.58e-05	0.00627199	CKLF-CMTM1	protein_coding
ENSG00000287216.1	5.08578	-2.79576	0.667585	-4.18787	2.82e-05	0.00634762	NA	lncRNA
ENSG00000132259.13	5.98675	-2.30337	0.548261	-4.20124	2.65e-05	0.00634762	CNGA4	protein_coding
ENSG00000140939.14	10.0908	-1.13	0.269327	-4.19563	2.72e-05	0.00634762	NOL3	protein_coding
ENSG00000280739.4	76.8959	-0.971037	0.231369	-4.19692	2.71e-05	0.00634762	EIF1B-AS1	lncRNA
ENSG00000023902.14	496.7	0.741326	0.176842	4.19202	2.76e-05	0.00634762	PLEKHO1	protein_coding
ENSG00000274021.1	15.9694	1.31747	0.314866	4.18423	2.86e-05	0.00634762	NA	lncRNA
ENSG00000214797.3	3.08374	1.81922	0.434742	4.18459	2.86e-05	0.00634762	NA	lncRNA
ENSG00000211974.3	9.60111	-2.98776	0.715167	-4.17771	2.94e-05	0.00639801	IGHV2-70D	IG_V_gene
ENSG00000232973.14	25.9425	-1.66273	0.398085	-4.17681	2.96e-05	0.00639801	CYP1B1-AS1	lncRNA
ENSG00000145365.11	153.969	-0.940851	0.225766	-4.16738	3.08e-05	0.0065883	TIFA	protein_coding
ENSG00000131018.25	4482.2	-0.83216	0.200174	-4.15718	3.22e-05	0.00676084	SYNE1	protein_coding
ENSG00000213918.11	180.513	-0.639329	0.153831	-4.15604	3.24e-05	0.00676084	DNASE1	protein_coding
ENSG00000249437.8	1896.36	-1.02721	0.247458	-4.15106	3.31e-05	0.00677436	NAIP	protein_coding
ENSG00000250903.10	108.272	-0.698521	0.168308	-4.15026	3.32e-05	0.00677436	GMDS-DT	lncRNA
ENSG00000269893.9	75.742	0.929372	0.224439	4.14087	3.46e-05	0.00697763	SNHG8	lncRNA
ENSG00000055163.20	1115.75	0.466349	0.112946	4.12895	3.64e-05	0.00726691	CYFIP2	protein_coding
ENSG00000187554.14	414.461	-1.14973	0.278654	-4.12603	3.69e-05	0.00727786	TLR5	protein_coding
ENSG00000115486.13	121.48	-0.453599	0.110269	-4.11357	3.9e-05	0.00759767	GGCX	protein_coding
ENSG00000226174.7	4.86717	-1.40579	0.342206	-4.10801	3.99e-05	0.00769824	TEX22	protein_coding
ENSG00000106003.14	298.12	0.994325	0.242332	4.10315	4.08e-05	0.00777759	LFNG	protein_coding
ENSG00000273002.1	8.58353	-1.16469	0.28445	-4.09453	4.23e-05	0.00784375	ARHGEF2-AS2	lncRNA
ENSG00000270344.3	94.2666	-0.620519	0.151494	-4.096	4.2e-05	0.00784375	NA	lncRNA
ENSG00000153823.19	11.988	1.78638	0.436358	4.09383	4.24e-05	0.00784375	PID1	protein_coding
ENSG00000178445.10	23.4986	-1.90729	0.466573	-4.08788	4.35e-05	0.00788357	GLDC	protein_coding
ENSG00000163131.12	7067.97	0.563811	0.137895	4.0887	4.34e-05	0.00788357	CTSS	protein_coding
ENSG00000285554.1	5.54301	1.33383	0.326709	4.08264	4.45e-05	0.00798208	NA	lncRNA
ENSG00000204791.11	5.43131	-2.08626	0.511411	-4.07942	4.51e-05	0.0080125	NA	transcribed_unitary_pseudogene
ENSG00000145384.4	3.23855	-4.05504	0.99604	-4.07117	4.68e-05	0.00817851	FABP2	protein_coding
ENSG00000112759.19	35.1799	1.22392	0.30079	4.06902	4.72e-05	0.00817851	SLC29A1	protein_coding
ENSG00000120875.9	14.9207	1.35262	0.332565	4.06722	4.76e-05	0.00817851	DUSP4	protein_coding
ENSG00000177374.13	50.1125	1.55606	0.382746	4.06551	4.79e-05	0.00817851	HIC1	protein_coding
ENSG00000173065.14	39.5638	-0.657756	0.162392	-4.05043	5.11e-05	0.00864078	FAM222B	protein_coding
ENSG00000232807.2	6.69716	-1.48283	0.366482	-4.04613	5.21e-05	0.00871804	NA	lncRNA
ENSG00000212743.2	159.443	-1.07995	0.267807	-4.03255	5.52e-05	0.0091511	NA	lncRNA
ENSG00000133112.17	4574.95	0.732211	0.181873	4.02596	5.67e-05	0.00932442	TPT1	protein_coding
ENSG00000128165.9	8.56276	-1.38638	0.344918	-4.01945	5.83e-05	0.00949764	ADM2	protein_coding
ENSG00000211946.3	22.1174	-2.32679	0.579823	-4.01293	6e-05	0.00967544	IGHV3-20	IG_V_gene
ENSG00000180535.4	40.4844	-1.78795	0.446789	-4.00178	6.29e-05	0.00987353	BHLHA15	protein_coding
ENSG00000237522.1	7.94579	-0.981361	0.244995	-4.00564	6.19e-05	0.00987353	NA	processed_pseudogene
ENSG00000102317.18	453.225	0.551435	0.13778	4.00229	6.27e-05	0.00987353	RBM3	protein_coding
ENSG00000105245.9	20.5835	-0.774977	0.194059	-3.99352	6.51e-05	0.0100464	NUMBL	protein_coding
ENSG00000055118.17	3.829	1.77242	0.443781	3.99391	6.5e-05	0.0100464	KCNH2	protein_coding
ENSG00000057757.10	112.311	0.501101	0.125614	3.98922	6.63e-05	0.010126	PITHD1	protein_coding
ENSG00000103355.14	10.5428	3.67552	0.921746	3.98756	6.68e-05	0.010126	PRSS33	protein_coding
ENSG00000095739.11	7.84414	-1.81919	0.457031	-3.98045	6.88e-05	0.0103451	BAMBI	protein_coding
ENSG00000155659.15	99.7502	-2.4309	0.612267	-3.97033	7.18e-05	0.0103557	VSIG4	protein_coding
ENSG00000211653.2	76.0403	-1.77743	0.447382	-3.97295	7.1e-05	0.0103557	IGLV1-40	IG_V_gene
ENSG00000145555.15	50.244	-1.41771	0.356993	-3.97125	7.15e-05	0.0103557	MYO10	protein_coding
ENSG00000110777.12	71.8091	-1.24708	0.313725	-3.97506	7.04e-05	0.0103557	POU2AF1	protein_coding
ENSG00000276216.1	173.539	1.27631	0.321314	3.97217	7.12e-05	0.0103557	NA	lncRNA
ENSG00000170837.3	256.154	-0.793519	0.200073	-3.96614	7.3e-05	0.0104544	GPR27	protein_coding
ENSG00000242574.9	249.184	1.04195	0.263098	3.9603	7.49e-05	0.0106275	HLA-DMB	protein_coding
ENSG00000065308.5	134.434	-0.786774	0.198954	-3.95456	7.67e-05	0.0107999	TRAM2	protein_coding
ENSG00000042445.14	83.4044	-0.573339	0.145243	-3.94744	7.9e-05	0.010952	RETSAT	protein_coding
ENSG00000058668.15	1160.78	-0.568492	0.143961	-3.94893	7.85e-05	0.010952	ATP2B4	protein_coding
ENSG00000124233.12	2.72617	2.18695	0.55571	3.93542	8.31e-05	0.0114258	SEMG1	protein_coding
ENSG00000288349.1	42.299	-1.81367	0.461673	-3.92846	8.55e-05	0.0114941	NA	processed_pseudogene
ENSG00000215196.5	39.4416	-1.37834	0.350585	-3.93153	8.44e-05	0.0114941	BASP1-AS1	lncRNA
ENSG00000229474.8	225.679	-0.766181	0.19499	-3.92934	8.52e-05	0.0114941	PATL2	protein_coding
ENSG00000169432.19	52.0933	-1.09515	0.27913	-3.92344	8.73e-05	0.0116483	SCN9A	protein_coding
ENSG00000007255.10	28.2154	1.14489	0.292479	3.91442	9.06e-05	0.0120017	TRAPPC6A	protein_coding
ENSG00000259704.3	7.10928	-1.4928	0.38179	-3.91002	9.23e-05	0.0121322	LOC105370969	lncRNA
ENSG00000070961.16	931.741	0.965357	0.247037	3.90774	9.32e-05	0.0121572	ATP2B1	protein_coding
ENSG00000279693.1	5.39048	2.71408	0.69487	3.90588	9.39e-05	0.0121616	NA	TEC
ENSG00000172123.13	93.6665	-0.991129	0.255681	-3.87643	0.000105999	0.0134368	SLFN12	protein_coding
ENSG00000206337.12	1536.14	-0.719989	0.185725	-3.87664	0.000105909	0.0134368	HCP5	lncRNA
ENSG00000066468.24	5.00767	2.4009	0.618926	3.87914	0.000104827	0.0134368	FGFR2	protein_coding
ENSG00000172965.17	730.355	-0.593914	0.153548	-3.86794	0.000109758	0.0137174	MIR4435-2HG	lncRNA
ENSG00000136999.5	48.1379	1.27035	0.328324	3.8692	0.000109195	0.0137174	CCN3	protein_coding
ENSG00000132825.7	228.053	-0.782203	0.202568	-3.86144	0.000112721	0.0139892	PPP1R3D	protein_coding
ENSG00000289172.1	15.6122	1.44141	0.37383	3.85579	0.000115356	0.0142168	NA	lncRNA
ENSG00000250138.4	838.815	-1.31547	0.34136	-3.8536	0.000116394	0.0142458	LOC728488	unprocessed_pseudogene
ENSG00000148057.16	14.5787	-0.979263	0.254458	-3.84843	0.000118877	0.0144501	IDNK	protein_coding
ENSG00000140265.14	124.96	-0.486301	0.126447	-3.84587	0.000120124	0.0145023	ZSCAN29	protein_coding
ENSG00000213172.3	9.09095	-1.57549	0.409885	-3.84374	0.000121173	0.0145302	NA	processed_pseudogene
ENSG00000187037.9	260.486	-0.965297	0.251511	-3.83799	0.000124045	0.0147747	GPR141	protein_coding
ENSG00000183019.8	328.487	-1.31941	0.344494	-3.82999	0.000128149	0.0150614	MCEMP1	protein_coding
ENSG00000198855.7	26.534	-0.657853	0.171718	-3.831	0.000127624	0.0150614	FICD	protein_coding
ENSG00000285932.1	2.82075	-2.27308	0.594019	-3.82661	0.000129919	0.0150698	NA	protein_coding
ENSG00000188107.15	10.9202	-1.22254	0.319468	-3.82679	0.000129826	0.0150698	EYS	protein_coding
ENSG00000100784.12	277.174	1.03479	0.270607	3.82397	0.000131319	0.0151255	RPS6KA5	protein_coding
ENSG00000188536.13	33772.6	1.67252	0.437545	3.8225	0.000132104	0.0151255	HBA2	protein_coding
ENSG00000075415.15	782.944	0.348942	0.0913266	3.82081	0.000133014	0.015132	SLC25A3	protein_coding
ENSG00000151136.15	55.9914	1.01125	0.265317	3.81148	0.000138135	0.0156146	ABTB3	protein_coding
ENSG00000175894.18	3.25085	2.25694	0.592404	3.8098	0.000139077	0.0156216	TSPEAR	protein_coding
ENSG00000214975.4	13.681	-1.50498	0.395725	-3.80309	0.000142903	0.0157522	NA	processed_pseudogene
ENSG00000187475.6	10.5726	-1.29419	0.340165	-3.8046	0.000142032	0.0157522	H1-6	protein_coding
ENSG00000168003.18	362.793	-0.658656	0.173105	-3.80494	0.000141836	0.0157522	SLC3A2	protein_coding
ENSG00000163155.12	8.57171	-1.21832	0.320562	-3.80056	0.000144369	0.0158155	LYSMD1	protein_coding
ENSG00000211937.3	48.9338	-1.89642	0.499187	-3.79902	0.000145271	0.0158167	IGHV2-5	IG_V_gene
ENSG00000186806.6	3.8339	-1.43175	0.377724	-3.79046	0.000150368	0.0162718	VSIG10L	protein_coding
ENSG00000204287.14	1167.47	1.04815	0.276907	3.78521	0.000153579	0.0165186	HLA-DRA	protein_coding
ENSG00000163235.16	263.729	-0.944437	0.251095	-3.76127	0.000169055	0.0179654	TGFA	protein_coding
ENSG00000225611.2	17.9514	1.14632	0.304654	3.76269	0.000168096	0.0179654	CCDC13-AS2	lncRNA
ENSG00000180251.5	1.70113	-2.50593	0.6681	-3.75083	0.000176247	0.0184728	SLC9A4	protein_coding
ENSG00000176658.17	34.5453	-1.18915	0.317121	-3.74983	0.000176952	0.0184728	MYO1D	protein_coding
ENSG00000108961.14	25.2165	0.70841	0.188789	3.75238	0.000175164	0.0184728	RANGRF	protein_coding
ENSG00000162946.23	501.25	-0.761809	0.203274	-3.7477	0.000178466	0.0185219	DISC1	protein_coding
ENSG00000138386.17	274.871	-0.598429	0.159863	-3.74339	0.000181556	0.018733	NAB1	protein_coding
ENSG00000251364.8	27.2383	-0.665174	0.1778	-3.74113	0.000183192	0.0187925	SYT9-AS1	lncRNA
ENSG00000211941.3	52.6188	-1.87662	0.502701	-3.73307	0.000189157	0.0190081	IGHV3-11	IG_V_gene
ENSG00000211938.2	73.7844	-1.66518	0.446569	-3.72884	0.000192363	0.0190081	IGHV3-7	IG_V_gene
ENSG00000266980.1	11.9086	-1.15725	0.310578	-3.7261	0.000194466	0.0190081	NA	lncRNA
ENSG00000166224.17	175.945	0.336079	0.09006	3.73172	0.000190175	0.0190081	SGPL1	protein_coding
ENSG00000105968.19	322.293	0.380912	0.102169	3.72826	0.000192805	0.0190081	H2AZ2	protein_coding
ENSG00000121104.8	204.242	0.532759	0.143016	3.72518	0.000195176	0.0190081	FAM117A	protein_coding
ENSG00000105373.19	360.928	0.791216	0.212202	3.72861	0.000192543	0.0190081	NOP53	protein_coding
ENSG00000066926.13	133.383	1.29443	0.347196	3.72824	0.000192824	0.0190081	FECH	protein_coding
ENSG00000289478.1	27.6211	1.33619	0.358796	3.72411	0.000196004	0.0190081	NA	lncRNA
ENSG00000264548.1	39.8273	1.42621	0.382838	3.72535	0.000195043	0.0190081	NA	lncRNA
ENSG00000124772.12	74.7979	-1.07828	0.290242	-3.7151	0.000203121	0.0195912	CPNE5	protein_coding
ENSG00000171658.8	4.08351	-2.12773	0.573707	-3.70874	0.000208294	0.0198741	NMRAL2P	transcribed_unprocessed_pseudogene
ENSG00000070756.17	1923.86	0.452403	0.121959	3.70948	0.000207685	0.0198741	PABPC1	protein_coding
ENSG00000167536.14	304.421	-0.924891	0.24963	-3.70505	0.000211345	0.0200575	DHRS13	protein_coding
ENSG00000261737.1	5.70017	-1.25094	0.338451	-3.69609	0.000218949	0.0206509	NA	lncRNA
ENSG00000189233.12	25.9789	-1.14	0.308529	-3.69496	0.000219925	0.0206509	NUGGC	protein_coding
ENSG00000074660.17	362.517	0.839186	0.227274	3.6924	0.000222152	0.0207502	SCARF1	protein_coding
ENSG00000186814.14	40.7451	-0.75258	0.204136	-3.68666	0.000227219	0.0207516	ZSCAN30	protein_coding
ENSG00000132286.12	88.8728	0.544976	0.147844	3.68615	0.000227671	0.0207516	TIMM10B	protein_coding
ENSG00000196531.14	918.528	0.595553	0.161412	3.68964	0.000224568	0.0207516	NACA	protein_coding
ENSG00000136732.16	251.477	1.16191	0.315243	3.68577	0.000228014	0.0207516	GYPC	protein_coding
ENSG00000212464.1	25.6239	1.38972	0.376722	3.68897	0.000225163	0.0207516	SNORA12	snoRNA
ENSG00000211639.2	7.32852	-2.57997	0.701488	-3.67785	0.000235207	0.0212501	IGLV4-60	IG_V_gene
ENSG00000211950.2	64.3092	-2.18503	0.594223	-3.67712	0.000235886	0.0212501	IGHV1-24	IG_V_gene
ENSG00000183621.15	293.093	-0.724685	0.19748	-3.66967	0.000242861	0.021768	ZNF438	protein_coding
ENSG00000112763.17	634.364	-0.486716	0.132679	-3.66837	0.000244099	0.021769	BTN2A1	protein_coding
ENSG00000243064.9	2.67682	1.93164	0.526818	3.66662	0.000245779	0.0218092	ABCC13	transcribed_unprocessed_pseudogene
ENSG00000135424.19	77.3449	-1.91006	0.521367	-3.66356	0.00024873	0.0219612	ITGA7	protein_coding
ENSG00000244734.4	83324.5	1.96354	0.536633	3.65901	0.000253194	0.0222447	HBB	protein_coding
ENSG00000235090.1	14.694	-1.2989	0.356086	-3.64771	0.000264587	0.0230741	NA	processed_pseudogene
ENSG00000057657.17	289.415	-0.550305	0.150993	-3.64457	0.000267835	0.0230741	PRDM1	protein_coding
ENSG00000164849.10	10.7482	1.4867	0.407873	3.64501	0.000267378	0.0230741	GPR146	protein_coding
ENSG00000109099.16	1.63203	3.067	0.841065	3.64657	0.000265764	0.0230741	PMP22	protein_coding
ENSG00000089847.13	1.91233	-1.88829	0.518712	-3.64034	0.000272276	0.0233434	ANKRD24	protein_coding
ENSG00000224165.7	7.54838	-1.2931	0.355986	-3.63244	0.000280757	0.0239548	DNAJC27-AS1	lncRNA
ENSG00000244575.3	43.3683	-1.93462	0.533471	-3.62648	0.000287317	0.0241789	IGKV1-27	IG_V_gene
ENSG00000211637.2	20.2943	-1.70164	0.469345	-3.62556	0.000288338	0.0241789	IGLV4-69	IG_V_gene
ENSG00000166436.17	101.596	-0.63895	0.176257	-3.62511	0.000288833	0.0241789	TRIM66	protein_coding
ENSG00000270141.3	27.936	1.68691	0.465063	3.62727	0.000286428	0.0241789	NA	lncRNA
ENSG00000211899.10	1937.22	-1.25751	0.34729	-3.62093	0.00029355	0.0243636	IGHM	IG_C_gene
ENSG00000233822.6	132.556	1.25792	0.347539	3.61951	0.000295158	0.0243636	H2BC15	protein_coding
ENSG00000152207.8	25.3679	1.64022	0.453031	3.62053	0.000293995	0.0243636	CYSLTR2	protein_coding
ENSG00000258741.5	10.6798	-1.35108	0.374121	-3.61135	0.000304605	0.025027	NA	transcribed_processed_pseudogene
ENSG00000140795.13	2.63625	-1.85258	0.513372	-3.60865	0.000307793	0.0251062	MYLK3	protein_coding
ENSG00000223725.6	2.55975	1.41232	0.391426	3.60814	0.000308399	0.0251062	NA	lncRNA
ENSG00000100580.8	438.144	-0.932483	0.258719	-3.60423	0.000313074	0.0253619	TMED8	protein_coding
ENSG00000107611.16	67.5506	-0.889205	0.246786	-3.60314	0.000314398	0.0253619	CUBN	protein_coding
ENSG00000204634.13	328.739	-0.922044	0.256002	-3.6017	0.000316138	0.0253869	TBC1D8	protein_coding
ENSG00000233030.2	33.8673	-1.42432	0.395929	-3.5974	0.000321416	0.0256944	LOC124904411	lncRNA
ENSG00000258704.7	16.5944	-0.782538	0.217767	-3.59346	0.000326316	0.0259692	NA	transcribed_unitary_pseudogene
ENSG00000131149.19	259.763	0.672506	0.187218	3.5921	0.000328026	0.0259888	GSE1	protein_coding
ENSG00000179082.3	26.2802	-0.920491	0.256434	-3.58958	0.000331214	0.0260091	NA	lncRNA
ENSG00000128294.16	478.977	-0.522332	0.14548	-3.59041	0.000330156	0.0260091	TPST2	protein_coding
ENSG00000182957.16	903.157	-0.551471	0.153728	-3.58732	0.000334096	0.0261199	SPATA13	protein_coding
ENSG00000134107.5	322.156	0.746884	0.20841	3.58372	0.000338733	0.0263662	BHLHE40	protein_coding
ENSG00000091181.20	30.8437	1.70138	0.475118	3.58096	0.000342331	0.0265299	IL5RA	protein_coding
ENSG00000143333.7	4.78197	-1.63596	0.457069	-3.57925	0.000344581	0.0265882	RGS16	protein_coding
ENSG00000112624.13	508.11	-0.462391	0.129268	-3.57698	0.000347586	0.026704	BICRAL	protein_coding
ENSG00000215267.8	6.06001	-1.33436	0.374101	-3.56684	0.000361311	0.026942	AKR1C7P	transcribed_unprocessed_pseudogene
ENSG00000232160.7	16.1526	-0.862564	0.241666	-3.56924	0.000358015	0.026942	RAP2C-AS1	lncRNA
ENSG00000152229.18	452.147	-0.848999	0.237942	-3.56809	0.000359595	0.026942	PSTPIP2	protein_coding
ENSG00000159885.14	23.2319	-0.789613	0.2212	-3.56967	0.000357426	0.026942	ZNF222	protein_coding
ENSG00000111424.12	190.407	0.489862	0.137327	3.56713	0.000360909	0.026942	VDR	protein_coding
ENSG00000172765.18	338.462	0.665268	0.186341	3.57016	0.000356765	0.026942	TMCC1	protein_coding
ENSG00000169429.12	1162.6	1.425	0.398785	3.57337	0.000352419	0.026942	CXCL8	protein_coding
ENSG00000211968.3	6.66738	-2.45155	0.688159	-3.56248	0.000367369	0.0272791	IGHV1-58	IG_V_gene
ENSG00000019582.17	2471.63	0.757151	0.212719	3.55939	0.000371719	0.0274871	CD74	protein_coding
ENSG00000175928.6	59.2706	-1.17286	0.329616	-3.55826	0.000373315	0.0274905	LRRN1	protein_coding
ENSG00000112053.14	205.519	-0.918437	0.258204	-3.55702	0.000375088	0.027507	SLC26A8	protein_coding
ENSG00000179598.6	14.8519	-0.822053	0.23126	-3.55466	0.000378464	0.0276403	PLD6	protein_coding
ENSG00000231389.8	443.388	0.998698	0.281153	3.55216	0.000382086	0.0277905	HLA-DPA1	protein_coding
ENSG00000162174.12	20.269	0.880559	0.248261	3.54691	0.00038978	0.0281924	ASRGL1	protein_coding
ENSG00000082146.13	116.464	1.11604	0.314712	3.54623	0.000390789	0.0281924	STRADB	protein_coding
ENSG00000211962.2	39.8574	-1.95615	0.55213	-3.54292	0.000395723	0.0282242	IGHV1-46	IG_V_gene
ENSG00000137818.12	1116.16	0.8941	0.252277	3.54412	0.000393933	0.0282242	RPLP1	protein_coding
ENSG00000118785.15	7.10928	2.15241	0.607557	3.54274	0.000396	0.0282242	SPP1	protein_coding
ENSG00000189195.15	23.7065	-1.14934	0.324559	-3.54124	0.000398246	0.0282707	BTBD8	protein_coding
ENSG00000239920.2	10.0915	-1.55125	0.438335	-3.53896	0.000401708	0.0284029	NA	protein_coding
ENSG00000145425.10	1804.21	0.654098	0.185018	3.53533	0.000407273	0.0285643	RPS3A	protein_coding
ENSG00000113296.14	5.69191	2.03344	0.57534	3.53432	0.00040882	0.0285643	THBS4	protein_coding
ENSG00000161905.13	28.4117	3.2584	0.921834	3.53469	0.000408253	0.0285643	ALOX15	protein_coding
ENSG00000065978.19	685.909	0.633583	0.179547	3.52879	0.000417463	0.0289403	YBX1	protein_coding
ENSG00000251022.6	144.084	0.757341	0.214615	3.52884	0.000417393	0.0289403	THAP9-AS1	lncRNA
ENSG00000137817.17	208.077	-0.46247	0.131117	-3.52717	0.000420034	0.0290052	PARP6	protein_coding
ENSG00000173578.9	2.02646	-1.9967	0.567213	-3.5202	0.000431226	0.0291109	XCR1	protein_coding
ENSG00000287644.1	15.2812	-1.24582	0.35353	-3.52394	0.000425179	0.0291109	NA	lncRNA
ENSG00000137474.23	23.8147	-1.16977	0.332262	-3.52063	0.00043052	0.0291109	MYO7A	protein_coding
ENSG00000115109.14	34.8175	-0.617548	0.175436	-3.52009	0.000431406	0.0291109	EPB41L5	protein_coding
ENSG00000106404.14	40.9935	-0.547769	0.15541	-3.52466	0.00042402	0.0291109	CLDN15	protein_coding
ENSG00000183684.8	97.2648	0.583878	0.165731	3.52306	0.000426598	0.0291109	ALYREF	protein_coding
ENSG00000100422.14	410.646	0.301502	0.0856773	3.51905	0.000433102	0.0291146	CERK	protein_coding
ENSG00000234389.1	234.019	-1.48975	0.423737	-3.51575	0.000438515	0.0293673	NA	lncRNA
ENSG00000100219.17	423.184	-0.630473	0.179417	-3.514	0.000441417	0.0294505	XBP1	protein_coding
ENSG00000234493.4	1.44975	2.5116	0.715036	3.51255	0.000443829	0.0295005	RHOXF1P1	transcribed_unprocessed_pseudogene
ENSG00000161547.17	620.682	0.382587	0.108975	3.51077	0.000446816	0.0295882	SRSF2	protein_coding
ENSG00000130522.6	557.959	0.564996	0.161185	3.50527	0.000456148	0.0300939	JUND	protein_coding
ENSG00000135930.15	231.838	0.327483	0.0934938	3.50273	0.00046052	0.0302095	EIF4E2	protein_coding
ENSG00000165943.5	121.636	0.466372	0.133163	3.50227	0.000461304	0.0302095	MOAP1	protein_coding
ENSG00000278196.3	70.6314	-1.82841	0.522237	-3.50112	0.000463314	0.0302295	IGLV2-8	IG_V_gene
ENSG00000137869.16	1.99096	-2.38039	0.680131	-3.4999	0.00046544	0.030257	CYP19A1	protein_coding
ENSG00000288825.1	3097.69	1.20921	0.345728	3.49758	0.0004695	0.0303635	H2AC18	protein_coding
ENSG00000107954.11	9.77073	1.59782	0.456909	3.49701	0.000470501	0.0303635	NEURL1	protein_coding
ENSG00000185219.18	440.894	-0.645813	0.184886	-3.49303	0.000477573	0.0307083	ZNF445	protein_coding
ENSG00000135862.6	63.3111	-1.0333	0.296036	-3.49046	0.000482196	0.0308936	LAMC1	protein_coding
ENSG00000237217.1	7.39855	-1.28484	0.368673	-3.48504	0.000492058	0.0309665	NA	processed_pseudogene
ENSG00000171163.16	79.0298	-0.476276	0.136646	-3.48548	0.000491253	0.0309665	ZNF692	protein_coding
ENSG00000109475.17	928.999	0.653953	0.187555	3.48673	0.000488974	0.0309665	RPL34	protein_coding
ENSG00000137154.13	1892.6	0.69041	0.198038	3.48624	0.000489856	0.0309665	RPS6	protein_coding
ENSG00000149273.15	1558.85	0.724762	0.207893	3.48623	0.000489877	0.0309665	RPS3	protein_coding
ENSG00000130433.8	3.00891	2.63562	0.756665	3.48321	0.000495444	0.0310694	CACNG6	protein_coding
ENSG00000142408.7	3.65302	1.86876	0.537194	3.47874	0.000503786	0.0314813	CACNG8	protein_coding
ENSG00000138031.15	100.692	-1.2808	0.368912	-3.47183	0.000516919	0.0318448	ADCY3	protein_coding
ENSG00000067221.14	23.8334	-0.933213	0.268699	-3.47307	0.000514533	0.0318448	STOML1	protein_coding
ENSG00000003756.17	1254.44	-0.291073	0.0838433	-3.47162	0.000517319	0.0318448	RBM5	protein_coding
ENSG00000168785.8	38.3875	0.925817	0.266803	3.47005	0.000520369	0.0318448	TSPAN5	protein_coding
ENSG00000171368.12	12.1078	1.27123	0.366334	3.47013	0.000520205	0.0318448	TPPP	protein_coding
ENSG00000214548.18	2.56211	2.30703	0.664701	3.47078	0.000518956	0.0318448	MEG3	lncRNA
ENSG00000196510.14	102.029	-0.397188	0.11466	-3.46405	0.000532116	0.0324518	ANAPC7	protein_coding
ENSG00000073910.23	1196.76	0.50029	0.14456	3.46077	0.000538623	0.0327074	FRY	protein_coding
ENSG00000274292.1	21.4868	1.08428	0.313366	3.46009	0.000539993	0.0327074	NA	lncRNA
ENSG00000233392.5	4.1883	3.22545	0.932899	3.45745	0.000545312	0.0329172	UICLM	lncRNA
ENSG00000239264.9	1144.56	-1.43332	0.415554	-3.44918	0.000562286	0.0330907	TXNDC5	protein_coding
ENSG00000230539.1	20.0975	-0.855033	0.247779	-3.45079	0.000558939	0.0330907	AOAH-IT1	lncRNA
ENSG00000159588.15	104.4	-0.751139	0.217816	-3.44851	0.000563693	0.0330907	CCDC17	protein_coding
ENSG00000188786.10	613.284	-0.642948	0.186228	-3.45247	0.000555475	0.0330907	MTF1	protein_coding
ENSG00000235750.10	1319.16	-0.612036	0.177464	-3.44878	0.000563123	0.0330907	KIAA0040	protein_coding
ENSG00000109046.15	1079.28	-0.586424	0.169902	-3.45154	0.000557406	0.0330907	WSB1	protein_coding
ENSG00000128563.13	141.422	0.478228	0.138701	3.4479	0.000564967	0.0330907	PRKRIP1	protein_coding
ENSG00000139318.8	1014.54	1.02211	0.296163	3.45116	0.000558183	0.0330907	DUSP6	protein_coding
ENSG00000183134.5	18.2181	2.46996	0.715601	3.45159	0.000557296	0.0330907	PTGDR2	protein_coding
ENSG00000232125.5	3.61096	-1.49259	0.433036	-3.44681	0.000567239	0.0331145	DYTN	protein_coding
ENSG00000143603.19	7.48068	-1.60072	0.464595	-3.44541	0.000570187	0.0331774	KCNN3	protein_coding
ENSG00000186583.12	14.402	-1.74971	0.508805	-3.43886	0.000584162	0.033609	SPATC1	protein_coding
ENSG00000167968.13	6.67295	-1.16813	0.339681	-3.43891	0.000584066	0.033609	DNASE1L2	protein_coding
ENSG00000130595.19	45.4362	-1.16453	0.338617	-3.43907	0.000583718	0.033609	TNNT3	protein_coding
ENSG00000223865.11	309.133	1.00068	0.291031	3.43839	0.000585179	0.033609	HLA-DPB1	protein_coding
ENSG00000272625.1	18.6099	-0.999259	0.290771	-3.43659	0.000589088	0.0336706	NA	lncRNA
ENSG00000234741.9	193.831	0.641698	0.186749	3.43615	0.000590047	0.0336706	GAS5	lncRNA
ENSG00000253314.7	2.65066	2.94366	0.856962	3.43499	0.000592571	0.0337063	LINC00293	lncRNA
ENSG00000279019.1	3.40348	-1.43351	0.417568	-3.433	0.000596936	0.0338461	NA	TEC
ENSG00000176809.11	94.9869	-0.871199	0.254071	-3.42896	0.000605895	0.0342341	LRRC37A3	protein_coding
ENSG00000196562.15	873.273	0.698944	0.203882	3.42818	0.000607638	0.0342341	SULF2	protein_coding
ENSG00000132465.12	1138.29	-1.42252	0.415329	-3.42504	0.000614711	0.034523	JCHAIN	protein_coding
ENSG00000149428.21	259.809	-0.611226	0.178541	-3.42345	0.000618306	0.0346154	HYOU1	protein_coding
ENSG00000204257.15	167.507	0.793289	0.231939	3.42025	0.000625627	0.0349151	HLA-DMA	protein_coding
ENSG00000103316.12	3.755	-2.19721	0.64267	-3.41888	0.000628805	0.0349593	CRYM	protein_coding
ENSG00000008441.19	16.0547	0.802988	0.234915	3.4182	0.000630359	0.0349593	NFIX	protein_coding
ENSG00000215039.8	39.3135	-0.538128	0.157486	-3.41698	0.00063319	0.0350069	CD27-AS1	lncRNA
ENSG00000167987.11	96.1006	0.602223	0.176495	3.41212	0.000644586	0.0355263	VPS37C	protein_coding
ENSG00000118369.13	55.4122	-0.616052	0.180646	-3.41026	0.000649	0.0356588	USP35	protein_coding
ENSG00000100225.18	463.597	0.521336	0.152931	3.40896	0.000652107	0.035719	FBXO7	protein_coding
ENSG00000237169.1	5.14442	-1.38094	0.405265	-3.40749	0.00065563	0.0358014	NA	processed_pseudogene
ENSG00000172578.12	333.25	-0.477404	0.140278	-3.40328	0.000665828	0.0360609	KLHL6	protein_coding
ENSG00000008988.11	1055.3	0.76665	0.225286	3.40301	0.000666478	0.0360609	RPS20	protein_coding
ENSG00000137267.7	21.3606	1.26384	0.371381	3.40309	0.000666285	0.0360609	TUBB2A	protein_coding
ENSG00000232450.1	13.6451	-1.34094	0.394347	-3.40041	0.000672839	0.0362944	RPS2P14	transcribed_processed_pseudogene
ENSG00000182749.6	24.2277	1.0456	0.307636	3.39881	0.000676795	0.0363972	PAQR7	protein_coding
ENSG00000230844.3	13.9917	0.704571	0.207481	3.39583	0.000684201	0.0365274	ZNF674-AS1	lncRNA
ENSG00000063854.13	108.38	0.712527	0.209853	3.39536	0.00068539	0.0365274	HAGH	protein_coding
ENSG00000105640.13	1185.29	0.834243	0.24565	3.39606	0.000683638	0.0365274	RPL18A	protein_coding
ENSG00000160961.12	181.652	-0.523531	0.154231	-3.39446	0.000687645	0.0365379	ZNF333	protein_coding
ENSG00000158089.15	120.348	-1.12081	0.330485	-3.3914	0.000695365	0.0367968	GALNT14	protein_coding
ENSG00000263766.6	21.2197	-0.929255	0.274045	-3.39089	0.000696666	0.0367968	KPNB1-DT	lncRNA
ENSG00000140526.18	2125.11	0.509837	0.150471	3.38827	0.000703338	0.037039	ABHD2	protein_coding
ENSG00000225698.4	8.60078	-1.81083	0.534678	-3.38677	0.000707211	0.0371328	IGHV3-72	IG_V_gene
ENSG00000100129.18	511.671	0.695427	0.205565	3.38299	0.000717002	0.0375358	EIF3L	protein_coding
ENSG00000156508.19	19278.2	0.645263	0.190852	3.38095	0.000722354	0.0377048	EEF1A1	protein_coding
ENSG00000017427.17	3.06446	-1.94825	0.576724	-3.37813	0.000729815	0.0379825	IGF1	protein_coding
ENSG00000288838.1	51.2598	-0.802521	0.237677	-3.37652	0.000734077	0.0380211	NA	lncRNA
ENSG00000250616.3	28.6178	1.10605	0.327597	3.37624	0.000734842	0.0380211	YPEL3-DT	lncRNA
ENSG00000099377.14	14.4109	-1.15568	0.342603	-3.37324	0.000742897	0.0382151	HSD3B7	protein_coding
ENSG00000188404.10	8055.96	-0.6278	0.186109	-3.37329	0.000742763	0.0382151	SELL	protein_coding
ENSG00000260361.1	10.5394	-1.13549	0.33683	-3.37112	0.00074863	0.0383987	NA	lncRNA
ENSG00000212195.2	33.6357	1.18287	0.35127	3.3674	0.000758814	0.0388088	LOC124904154	snoRNA
ENSG00000241351.3	120.261	-1.5898	0.472875	-3.36198	0.000773855	0.0391271	IGKV3-11	IG_V_gene
ENSG00000163565.20	1557.64	-0.829726	0.246732	-3.36287	0.00077137	0.0391271	IFI16	protein_coding
ENSG00000081791.9	212.582	0.448016	0.133232	3.36268	0.000771888	0.0391271	DELE1	protein_coding
ENSG00000258315.5	88.5781	0.550731	0.163796	3.36231	0.00077294	0.0391271	C17orf49	protein_coding
ENSG00000012048.23	106.707	-0.527274	0.156965	-3.35919	0.00078172	0.0394125	BRCA1	protein_coding
ENSG00000169083.18	2.02176	-2.09398	0.62372	-3.35724	0.000787237	0.0394279	AR	protein_coding
ENSG00000122026.11	1351.97	0.671596	0.200069	3.35683	0.000788428	0.0394279	RPL21	protein_coding
ENSG00000166441.13	1460.64	0.67363	0.20068	3.35673	0.000788692	0.0394279	RPL27A	protein_coding
ENSG00000228863.8	6.3898	-1.12313	0.335086	-3.35176	0.000803008	0.0400308	NA	lncRNA
ENSG00000245275.8	18.478	-0.782951	0.23381	-3.34866	0.000812044	0.0402712	SAP30L-AS1	lncRNA
ENSG00000089009.16	1211.63	0.615429	0.18379	3.34855	0.000812369	0.0402712	RPL6	protein_coding
ENSG00000225940.7	3.04345	-1.57488	0.470514	-3.34715	0.000816481	0.0403624	NA	lncRNA
ENSG00000116698.22	479.63	-0.481178	0.143807	-3.346	0.00081986	0.0404168	SMG7	protein_coding
ENSG00000048462.11	20.6708	-1.51189	0.452048	-3.34453	0.000824218	0.0405191	TNFRSF17	protein_coding
ENSG00000104765.16	803.094	0.704824	0.210829	3.3431	0.000828473	0.0406158	BNIP3L	protein_coding
ENSG00000104974.12	447.104	0.496668	0.148599	3.34233	0.00083078	0.0406167	LILRA1	protein_coding
ENSG00000112306.8	1368.33	0.841341	0.25216	3.33654	0.000848272	0.0413579	RPS12	protein_coding
ENSG00000164512.18	23.4902	-0.853575	0.256061	-3.33348	0.000857667	0.0417014	ANKRD55	protein_coding
ENSG00000127952.17	75.2954	-0.524535	0.157443	-3.3316	0.000863496	0.0418701	STYXL1	protein_coding
ENSG00000175352.12	3.37601	1.71731	0.51568	3.33019	0.00086787	0.0419675	NRIP3	protein_coding
ENSG00000289341.1	327.781	0.807245	0.242538	3.32832	0.000873706	0.0421019	NA	lncRNA
ENSG00000196126.12	722.755	0.916727	0.275477	3.32779	0.000875392	0.0421019	HLA-DRB1	protein_coding
ENSG00000076984.18	167.001	0.423601	0.127609	3.31951	0.00090175	0.0432523	MAP2K7	protein_coding
ENSG00000274376.4	2.2715	2.46291	0.742394	3.31753	0.000908177	0.0434432	ADAMTS7P1	transcribed_unprocessed_pseudogene
ENSG00000182158.16	176.443	-0.581135	0.17544	-3.31245	0.00092483	0.0440309	CREB3L2	protein_coding
ENSG00000164587.13	1930.47	0.800288	0.241645	3.31184	0.000926846	0.0440309	RPS14	protein_coding
ENSG00000183688.4	970.136	0.93126	0.281218	3.31152	0.000927907	0.0440309	RFLNB	protein_coding
ENSG00000123989.15	24.6911	-1.3503	0.407896	-3.31041	0.000931589	0.0440878	CHPF	protein_coding
ENSG00000111801.16	355.201	-0.72538	0.219255	-3.30839	0.000938339	0.0442891	BTN3A3	protein_coding
ENSG00000171316.13	1241.2	-0.730654	0.221086	-3.30485	0.000950275	0.0447335	CHD7	protein_coding
ENSG00000159713.11	10.3264	1.59975	0.484785	3.29991	0.000967152	0.0454075	TPPP3	protein_coding
ENSG00000113758.14	122.919	-0.655046	0.198656	-3.29738	0.00097591	0.0455775	DBN1	protein_coding
ENSG00000204482.11	906.58	0.790274	0.239619	3.29804	0.000973616	0.0455775	LST1	protein_coding
ENSG00000260630.8	43.1222	-0.640311	0.194233	-3.29661	0.000978607	0.0455836	SNAI3-AS1	lncRNA
ENSG00000243155.1	20.4084	-1.00979	0.306539	-3.29417	0.000987132	0.0457318	NA	lncRNA
ENSG00000055332.19	888.84	-0.997338	0.302821	-3.29349	0.00098952	0.0457318	EIF2AK2	protein_coding
ENSG00000145741.17	433.125	0.608134	0.184605	3.29424	0.000986877	0.0457318	BTF3	protein_coding
ENSG00000285777.1	2.42468	-2.54094	0.771912	-3.29174	0.000995682	0.045897	NA	protein_coding
ENSG00000136010.14	8.50736	-1.12266	0.341415	-3.28827	0.00100804	0.0460552	ALDH1L2	protein_coding
ENSG00000271913.8	22.6951	-0.740256	0.225072	-3.28898	0.00100551	0.0460552	TAGAP-AS1	lncRNA
ENSG00000173545.5	126.014	-0.320629	0.0975403	-3.28714	0.00101209	0.0460552	ZNF622	protein_coding
ENSG00000254772.10	2014.42	0.696751	0.211788	3.28985	0.0010024	0.0460552	EEF1G	protein_coding
ENSG00000130520.11	66.5293	0.783516	0.238325	3.2876	0.00101045	0.0460552	LSM4	protein_coding
ENSG00000211897.9	398.707	-1.75809	0.53556	-3.28271	0.00102813	0.0466658	IGHG3	IG_C_gene
ENSG00000178814.17	139.163	-1.10465	0.336644	-3.28135	0.00103311	0.0467718	OPLAH	protein_coding
ENSG00000173801.17	140.464	-1.52187	0.463948	-3.28025	0.00103715	0.0468353	JUP	protein_coding
ENSG00000261026.1	50.289	1.32647	0.404651	3.27805	0.00104525	0.0470814	NA	lncRNA
ENSG00000239265.5	5.18328	-1.79003	0.546499	-3.27546	0.00105491	0.047341	NA	lncRNA
ENSG00000215244.4	307.719	-0.953651	0.291248	-3.27436	0.00105902	0.047341	LINC02649	lncRNA
ENSG00000198417.7	11.367	-0.856662	0.261587	-3.27487	0.00105711	0.047341	MT1F	protein_coding
ENSG00000211956.2	102.613	-1.79465	0.548261	-3.27334	0.00106285	0.0473928	IGHV4-34	IG_V_gene
ENSG00000095066.12	34.2831	-0.507614	0.155164	-3.27147	0.0010699	0.0474175	HOOK2	protein_coding
ENSG00000224032.8	37.8771	0.725098	0.221656	3.27128	0.00107063	0.0474175	NA	lncRNA
ENSG00000167644.12	8.55057	2.26054	0.691072	3.27107	0.00107142	0.0474175	C19orf33	protein_coding
ENSG00000211955.2	102.939	-1.5973	0.488849	-3.26748	0.00108509	0.0474312	IGHV3-33	IG_V_gene
ENSG00000119392.16	240.54	-0.316924	0.0969791	-3.26796	0.00108325	0.0474312	GLE1	protein_coding
ENSG00000156482.11	1442.99	0.621239	0.190059	3.26866	0.00108058	0.0474312	RPL30	protein_coding
ENSG00000167526.14	1776.34	0.854946	0.261628	3.26779	0.00108391	0.0474312	RPL13	protein_coding
ENSG00000175591.12	66.3496	0.87187	0.266742	3.26859	0.00108086	0.0474312	P2RY2	protein_coding
ENSG00000232884.10	2.61534	-1.50238	0.460295	-3.26395	0.00109872	0.0477917	NA	lncRNA
ENSG00000142541.18	3326.36	0.787168	0.241148	3.26425	0.00109755	0.0477917	RPL13A	protein_coding
ENSG00000278390.6	2.63444	-1.52863	0.468487	-3.26291	0.00110273	0.0478489	LOC101929140	lncRNA
ENSG00000142534.7	2301.47	0.749817	0.229911	3.26133	0.0011089	0.0479992	RPS11	protein_coding
ENSG00000253686.2	1.64097	-2.20114	0.676007	-3.2561	0.00112956	0.0485382	LINC01484	lncRNA
ENSG00000233901.7	24.5429	-0.767832	0.235724	-3.25734	0.00112463	0.0485382	LINC01503	lncRNA
ENSG00000265681.8	1093.65	0.606112	0.186108	3.25677	0.00112688	0.0485382	RPL17	protein_coding
ENSG00000253214.3	16.7135	-1.13769	0.349561	-3.25462	0.00113545	0.0486736	LOC105375924	lncRNA
ENSG00000132002.9	576.843	0.482834	0.148522	3.25093	0.0011503	0.0491913	DNAJB1	protein_coding
ENSG00000127311.10	127.495	-0.667683	0.205509	-3.24893	0.00115842	0.0493008	HELB	protein_coding
ENSG00000204227.5	49.6787	0.397807	0.122441	3.24896	0.00115828	0.0493008	RING1	protein_coding
ENSG00000211599.2	4.58238	-1.58833	0.490216	-3.24006	0.00119503	0.0493214	IGKV5-2	IG_V_gene
ENSG00000136514.3	80.6468	-1.56603	0.482324	-3.24683	0.00116696	0.0493214	RTP4	protein_coding
ENSG00000185614.7	10.2204	-1.40427	0.432708	-3.2453	0.00117326	0.0493214	INKA1	protein_coding
ENSG00000204323.5	40.5481	-1.22333	0.377148	-3.24363	0.00118018	0.0493214	SMIM5	protein_coding
ENSG00000149489.9	7.1702	-0.83173	0.25639	-3.244	0.00117864	0.0493214	ROM1	protein_coding
ENSG00000196116.8	275.695	-0.768046	0.23696	-3.24125	0.00119007	0.0493214	TDRD7	protein_coding
ENSG00000151694.14	741.58	-0.62272	0.192038	-3.2427	0.00118404	0.0493214	ADAM17	protein_coding
ENSG00000163171.8	1571	-0.593945	0.183287	-3.24051	0.00119316	0.0493214	CDC42EP3	protein_coding
ENSG00000105643.11	258.467	0.575157	0.177468	3.24091	0.00119151	0.0493214	ARRDC2	protein_coding
ENSG00000105516.11	38.3977	0.707715	0.218208	3.24331	0.0011815	0.0493214	DBP	protein_coding
ENSG00000182774.13	906.132	0.743566	0.22895	3.24773	0.00116331	0.0493214	RPS17	protein_coding
ENSG00000142937.12	1369.53	0.755511	0.232975	3.24289	0.00118325	0.0493214	RPS8	protein_coding
ENSG00000152672.8	2.01386	3.40773	1.05124	3.24162	0.00118852	0.0493214	CLEC4F	protein_coding
ENSG00000081019.14	325.631	-0.650271	0.200807	-3.23829	0.0012025	0.0495146	RSBN1	protein_coding
ENSG00000213965.4	24.709	0.560811	0.173235	3.23729	0.00120672	0.0495732	NUDT19	protein_coding
ENSG00000143947.15	1276.78	0.653906	0.202037	3.23657	0.00120976	0.0495834	RPS27A	protein_coding
ENSG00000253755.1	4.70041	-2.33252	0.720865	-3.23572	0.00121336	0.0496163	NA	IG_C_pseudogene
ENSG00000100583.5	6.88393	-1.30033	0.402117	-3.23372	0.00122188	0.049713	SAMD15	protein_coding
ENSG00000265907.2	10.154	-1.14246	0.353238	-3.23424	0.00121968	0.049713	NA	lncRNA
ENSG00000288836.1	50.9783	-1.09837	0.339715	-3.2332	0.00122413	0.049713	NA	lncRNA
ENSG00000165046.13	41.5775	-0.722333	0.223491	-3.23204	0.0012291	0.0497719	LETM2	protein_coding
ENSG00000124098.10	124.685	0.939864	0.29084	3.23156	0.00123119	0.0497719	FAM210B	protein_coding
ENSG00000138061.12	508.899	-1.19301	0.369346	-3.23007	0.0012376	0.0499176	CYP1B1	protein_coding
ENSG00000204396.11	14.009	-1.12955	0.349992	-3.22737	0.00124934	0.0499468	VWA7	protein_coding
ENSG00000100024.15	60.2014	-1.03437	0.320361	-3.22877	0.00124322	0.0499468	UPB1	protein_coding
ENSG00000127483.19	689.055	0.268866	0.0832791	3.22849	0.00124446	0.0499468	HP1BP3	protein_coding
ENSG00000071082.11	1089.35	0.729795	0.226131	3.22731	0.00124958	0.0499468	RPL31	protein_coding
ENSG00000216775.4	2.49476	-1.6363	0.507268	-3.22571	0.00125659	0.0500145	LOC730101	transcribed_unprocessed_pseudogene
ENSG00000204310.13	210.561	-0.540961	0.167706	-3.22564	0.00125691	0.0500145	AGPAT1	protein_coding
ENSG00000074410.14	12.3752	-1.83724	0.569792	-3.2244	0.00126238	0.0500448	CA12	protein_coding
ENSG00000224034.1	2.33497	-1.73443	0.537943	-3.22419	0.00126332	0.0500448	LINC02561	lncRNA
ENSG00000138640.15	102.989	-0.467344	0.145007	-3.22289	0.00126902	0.0501309	FAM13A	protein_coding
ENSG00000100448.4	129.304	1.9545	0.606586	3.22214	0.00127238	0.0501309	CTSG	protein_coding
ENSG00000288393.1	10.3343	-1.62656	0.504864	-3.22178	0.00127396	0.0501309	NA	transcribed_processed_pseudogene
ENSG00000173848.19	52.5924	-0.669873	0.208028	-3.22011	0.00128143	0.0502452	NET1	protein_coding
ENSG00000073969.18	201.787	-0.305638	0.0949227	-3.21986	0.00128253	0.0502452	NSF	protein_coding
ENSG00000131981.16	160.772	0.561727	0.174528	3.21855	0.00128843	0.050365	LGALS3	protein_coding
ENSG00000125652.8	54.2071	0.865149	0.269184	3.21397	0.00130912	0.0510006	ALKBH7	protein_coding
ENSG00000164047.6	580.309	1.72179	0.535928	3.21273	0.00131482	0.0510006	CAMP	protein_coding
ENSG00000123119.12	3.94373	-2.71585	0.845519	-3.21205	0.0013179	0.0510006	NECAB1	protein_coding
ENSG00000204614.9	4.66782	-1.42115	0.442462	-3.21192	0.0013185	0.0510006	TRIM40	protein_coding
ENSG00000232748.3	3.36932	-1.25798	0.391674	-3.2118	0.00131906	0.0510006	NA	lncRNA
ENSG00000167447.13	65.1369	-0.437107	0.136163	-3.21018	0.00132651	0.0511098	SMG8	protein_coding
ENSG00000196141.14	99.6636	-1.67614	0.522219	-3.20965	0.00132897	0.0511098	SPATS2L	protein_coding
ENSG00000119950.21	231.832	0.71845	0.223864	3.20931	0.00133052	0.0511098	MXI1	protein_coding
ENSG00000091436.17	130.327	-0.831125	0.259037	-3.20852	0.00133421	0.0511407	MAP3K20	protein_coding
ENSG00000270972.1	41.2504	-1.40629	0.438503	-3.20702	0.00134116	0.0512966	NA	lncRNA
ENSG00000141540.11	42.6565	0.733225	0.228703	3.20601	0.0013459	0.0513303	TTYH2	protein_coding
ENSG00000099622.14	585.984	0.346013	0.10794	3.2056	0.00134783	0.0513303	CIRBP	protein_coding
ENSG00000122406.14	980.203	0.662024	0.206612	3.20419	0.00135442	0.0514707	RPL5	protein_coding
ENSG00000177600.9	1174.19	0.873047	0.272675	3.20179	0.00136577	0.0516522	RPLP2	protein_coding
ENSG00000102119.12	116.332	0.636343	0.198806	3.20083	0.00137032	0.0516522	EMD	protein_coding
ENSG00000116985.12	11.6263	-1.12777	0.352346	-3.20076	0.00137068	0.0516522	BMP8B	protein_coding
ENSG00000119929.13	93.2691	-0.399209	0.124725	-3.20072	0.00137083	0.0516522	CUTC	protein_coding
ENSG00000165527.8	455.647	0.265853	0.0831185	3.19848	0.00138156	0.051946	ARF6	protein_coding
ENSG00000169375.16	403.409	0.382373	0.11958	3.19762	0.00138567	0.0519904	SIN3A	protein_coding
ENSG00000127328.22	95.3784	-0.544576	0.170402	-3.19582	0.00139433	0.0520064	RAB3IP	protein_coding
ENSG00000102174.10	5.38857	1.0273	0.321456	3.19577	0.00139457	0.0520064	PHEX	protein_coding
ENSG00000285646.2	131.5	0.956179	0.299207	3.19571	0.00139489	0.0520064	NA	lncRNA
ENSG00000165637.14	148.326	0.298487	0.0934881	3.19278	0.00140909	0.0524177	VDAC2	protein_coding
ENSG00000285886.1	5.04357	-0.934969	0.292921	-3.19188	0.00141351	0.0524177	LOC124901671	lncRNA
ENSG00000107331.18	764.033	-0.913132	0.286147	-3.19113	0.00141717	0.0524177	ABCA2	protein_coding
ENSG00000004864.14	43.2544	0.421353	0.132066	3.19048	0.00142036	0.0524177	SLC25A13	protein_coding
ENSG00000106479.11	119.796	-0.452928	0.141965	-3.19041	0.00142069	0.0524177	ZNF862	protein_coding
ENSG00000174748.22	1333.86	0.647339	0.202973	3.18929	0.00142624	0.0525134	RPL15	protein_coding
ENSG00000117748.10	108.429	0.421962	0.132384	3.18741	0.00143553	0.0526497	RPA2	protein_coding
ENSG00000163739.5	116.42	0.658712	0.206693	3.18691	0.00143801	0.0526497	CXCL1	protein_coding
ENSG00000198933.10	218.809	-0.746049	0.23411	-3.18674	0.00143884	0.0526497	TBKBP1	protein_coding
ENSG00000173614.14	57.6636	-0.529354	0.166201	-3.18503	0.00144739	0.0528536	NMNAT1	protein_coding
ENSG00000160867.15	4.51722	-1.34578	0.422785	-3.18314	0.00145689	0.0529996	FGFR4	protein_coding
ENSG00000090487.11	291.429	0.374942	0.117794	3.18304	0.00145736	0.0529996	SPG21	protein_coding
ENSG00000140263.15	52.5426	0.522702	0.164287	3.18164	0.00146442	0.053142	SORD	protein_coding
ENSG00000164056.11	6.31148	-1.21077	0.380698	-3.1804	0.0014707	0.053142	SPRY1	protein_coding
ENSG00000288887.1	48.5309	-0.954308	0.300103	-3.17994	0.00147307	0.053142	LOC105374981	lncRNA
ENSG00000090382.7	9142.32	0.811148	0.255086	3.1799	0.00147325	0.053142	LYZ	protein_coding
ENSG00000004468.13	133.34	-0.75922	0.238846	-3.17869	0.0014794	0.053195	CD38	protein_coding
ENSG00000179344.17	279.835	1.03735	0.32637	3.17844	0.00148072	0.053195	HLA-DQB1	protein_coding
ENSG00000006327.14	68.8421	0.970509	0.305488	3.17692	0.00148849	0.0532994	TNFRSF12A	protein_coding
ENSG00000143110.12	268.2	-0.612809	0.192926	-3.17639	0.00149119	0.0532994	C1orf162	protein_coding
ENSG00000158023.10	10.8596	-0.991282	0.312111	-3.17605	0.00149293	0.0532994	CFAP251	protein_coding
ENSG00000070718.12	63.6213	0.842153	0.265292	3.17444	0.00150126	0.0532994	AP3M2	protein_coding
ENSG00000102445.20	437.684	0.675756	0.212912	3.17387	0.00150421	0.0532994	RUBCNL	protein_coding
ENSG00000134452.20	303.189	-0.394441	0.124295	-3.17343	0.00150648	0.0532994	FBH1	protein_coding
ENSG00000107882.12	62.9782	-0.51633	0.162704	-3.17342	0.00150653	0.0532994	SUFU	protein_coding
ENSG00000288879.1	6.53416	1.16004	0.365575	3.17321	0.00150765	0.0532994	NA	lncRNA
ENSG00000182809.11	8.16293	1.40294	0.442347	3.17158	0.0015161	0.0534426	CRIP2	protein_coding
ENSG00000247199.6	21.8779	-1.01744	0.320874	-3.17085	0.00151994	0.0534426	FBXO38-DT	lncRNA
ENSG00000147403.18	2514.77	0.810953	0.255809	3.17015	0.00152359	0.0534426	RPL10	protein_coding
ENSG00000043143.22	530.963	-0.779979	0.246041	-3.17012	0.00152375	0.0534426	JADE2	protein_coding
ENSG00000179978.11	551.237	-1.05404	0.332633	-3.16877	0.00153086	0.0535216	NA	unprocessed_pseudogene
ENSG00000169442.9	372.891	0.892461	0.281706	3.16806	0.00153461	0.0535216	CD52	protein_coding
ENSG00000115884.11	21.5602	-1.6311	0.514871	-3.16798	0.00153505	0.0535216	SDC1	protein_coding
ENSG00000267551.3	5.69237	-1.33568	0.421713	-3.16727	0.00153876	0.0535293	GNA15-DT	lncRNA
ENSG00000182118.8	11.2813	-1.12365	0.354826	-3.16676	0.00154146	0.0535293	FAM89A	protein_coding
ENSG00000161912.18	90.5672	-0.772471	0.243972	-3.16622	0.00154432	0.0535293	ADCY10P1	transcribed_unprocessed_pseudogene
ENSG00000188313.13	677.694	-0.946646	0.299044	-3.16557	0.00154779	0.0535452	PLSCR1	protein_coding
ENSG00000105707.15	6.97571	-1.61267	0.509572	-3.16474	0.0015522	0.0535933	HPN	protein_coding
ENSG00000283384.1	7.89941	-1.12791	0.356511	-3.16375	0.00155748	0.0536626	NA	lncRNA
ENSG00000198722.15	16.7926	-0.90119	0.284895	-3.16324	0.00156026	0.0536626	UNC13B	protein_coding
ENSG00000100650.16	1800.71	0.315296	0.0998137	3.15885	0.00158395	0.0543066	SRSF5	protein_coding
ENSG00000249309.1	4.81146	-1.58922	0.503136	-3.15863	0.0015851	0.0543066	NA	lncRNA
ENSG00000186468.13	1144.65	0.709208	0.224655	3.15687	0.00159473	0.0544534	RPS23	protein_coding
ENSG00000132357.14	246.174	-0.6324	0.200334	-3.15672	0.00159552	0.0544534	CARD6	protein_coding
ENSG00000178896.9	51.3534	-0.911935	0.289078	-3.15463	0.00160699	0.0547395	EXOSC4	protein_coding
ENSG00000143294.15	133.983	-0.246252	0.0781052	-3.15282	0.00161701	0.0548214	PRCC	protein_coding
ENSG00000114942.14	519.485	0.714237	0.226553	3.15263	0.00161807	0.0548214	EEF1B2	protein_coding
ENSG00000183087.15	22.3791	-1.05027	0.333153	-3.15252	0.00161866	0.0548214	GAS6	protein_coding
ENSG00000246363.4	2.60192	1.65908	0.52645	3.15145	0.00162463	0.0549186	LINC02458	lncRNA
ENSG00000137757.11	114.828	-0.816372	0.259192	-3.14969	0.00163445	0.0550652	CASP5	protein_coding
ENSG00000255946.2	15.9368	-0.66665	0.211664	-3.14956	0.00163517	0.0550652	NA	lncRNA
ENSG00000241755.1	41.3961	-1.63874	0.520705	-3.14715	0.00164872	0.0553154	IGKV1-9	IG_V_gene
ENSG00000158062.21	226.489	0.561199	0.178321	3.14713	0.00164883	0.0553154	UBXN11	protein_coding
ENSG00000286207.1	4.1024	-1.03688	0.329877	-3.14323	0.00167095	0.0559517	NA	lncRNA
ENSG00000245958.7	184.632	-0.748293	0.238211	-3.14131	0.00168194	0.056187	NA	transcribed_unprocessed_pseudogene
ENSG00000105366.15	7.91089	2.99608	0.954054	3.14037	0.00168734	0.056187	SIGLEC8	protein_coding
ENSG00000272645.4	34.6501	-0.515845	0.164264	-3.14035	0.00168748	0.056187	NA	transcribed_unprocessed_pseudogene
ENSG00000131203.13	7.78523	1.68577	0.537155	3.13833	0.00169912	0.0563748	IDO1	protein_coding
ENSG00000177294.7	22.2577	-1.7519	0.558236	-3.13827	0.00169947	0.0563748	FBXO39	protein_coding
ENSG00000124334.18	5.43276	1.17816	0.375531	3.13732	0.00170502	0.0564533	IL9R	protein_coding
ENSG00000147604.14	1366.52	0.654602	0.208768	3.13554	0.00171535	0.0566897	RPL7	protein_coding
ENSG00000183010.17	9.57014	-1.2216	0.389705	-3.13468	0.00172041	0.0567511	PYCR1	protein_coding
ENSG00000173212.5	59.8096	-1.08225	0.345339	-3.13386	0.00172522	0.0568043	MAB21L3	protein_coding
ENSG00000267322.3	468.805	1.15239	0.367896	3.13238	0.00173394	0.0569856	SCARNA17	lncRNA
ENSG00000123349.15	680.742	0.474171	0.151404	3.13183	0.0017372	0.0569872	PFDN5	protein_coding
ENSG00000179562.3	422.224	-0.45942	0.146757	-3.13048	0.00174523	0.0571451	GCC1	protein_coding
ENSG00000118181.11	983.895	0.735383	0.234959	3.12983	0.00174908	0.0571656	RPS25	protein_coding
ENSG00000172809.13	634.751	0.663531	0.212217	3.12666	0.00176804	0.0576791	RPL38	protein_coding
ENSG00000159788.20	20.216	0.841957	0.26937	3.12565	0.00177413	0.0577263	RGS12	protein_coding
ENSG00000170439.8	4.47398	-2.08611	0.667484	-3.12534	0.00177599	0.0577263	METTL7B	protein_coding
ENSG00000155629.15	1940.26	-0.583823	0.187042	-3.12135	0.00180021	0.0583484	PIK3AP1	protein_coding
ENSG00000266405.3	12.1941	0.75171	0.240847	3.12111	0.00180171	0.0583484	CBX3P2	transcribed_processed_pseudogene
ENSG00000204852.17	22.9391	0.727417	0.233115	3.12042	0.00180592	0.058378	TCTN1	protein_coding
ENSG00000102886.15	56.2663	-0.702228	0.225081	-3.11989	0.0018092	0.058378	GDPD3	protein_coding
ENSG00000125775.15	7.91641	-0.916945	0.293968	-3.1192	0.00181343	0.0584081	SDCBP2	protein_coding
ENSG00000173726.11	141.754	0.510994	0.1639	3.11771	0.00182259	0.0584186	TOMM20	protein_coding
ENSG00000196735.13	134.94	0.913045	0.292885	3.11742	0.00182444	0.0584186	HLA-DQA1	protein_coding
ENSG00000132530.17	1025.55	-1.47355	0.472701	-3.11731	0.0018251	0.0584186	XAF1	protein_coding
ENSG00000186409.19	37.8107	-0.782016	0.250917	-3.11663	0.00182928	0.0584186	CCDC30	protein_coding
ENSG00000100316.16	2105.69	0.667658	0.214268	3.11599	0.00183327	0.0584186	RPL3	protein_coding
ENSG00000184588.18	1000.65	0.688682	0.22105	3.1155	0.00183631	0.0584186	PDE4B	protein_coding
ENSG00000164970.15	73.5326	-0.368312	0.118227	-3.11529	0.00183765	0.0584186	FAM219A	protein_coding
ENSG00000165555.10	11.9214	-0.855803	0.274792	-3.11437	0.00184337	0.0584186	NOXRED1	protein_coding
ENSG00000131379.10	5.22899	-1.2065	0.387399	-3.11437	0.00184338	0.0584186	C3orf20	protein_coding
ENSG00000226091.7	126.512	-0.907421	0.291466	-3.1133	0.00185005	0.0585256	LINC00937	lncRNA
ENSG00000167799.10	1.46361	1.76527	0.567117	3.11271	0.0018538	0.0585397	NUDT8	protein_coding
ENSG00000165181.17	4.21566	-1.6426	0.527817	-3.11206	0.00185786	0.0585638	SHOC1	protein_coding
ENSG00000231305.4	2.1927	-1.41801	0.455837	-3.11078	0.00186594	0.0587142	NA	lncRNA
ENSG00000197992.7	6.14249	1.12759	0.362593	3.1098	0.00187211	0.0587322	CLEC9A	protein_coding
ENSG00000169129.16	7.0444	-1.09486	0.352084	-3.10964	0.00187313	0.0587322	AFAP1L2	protein_coding
ENSG00000179029.15	146.323	0.747351	0.240437	3.1083	0.00188166	0.0588475	TMEM107	protein_coding
ENSG00000169100.14	527.059	0.59891	0.192698	3.10802	0.00188344	0.0588475	SLC25A6	protein_coding
ENSG00000267102.1	18.5754	-0.957058	0.308104	-3.10628	0.00189456	0.0590908	NA	transcribed_processed_pseudogene
ENSG00000106066.15	272.907	0.796171	0.256409	3.10508	0.00190225	0.0592268	CPVL	protein_coding
ENSG00000121858.11	897.862	-0.770121	0.248071	-3.10444	0.00190642	0.0592526	TNFSF10	protein_coding
ENSG00000155097.12	295.847	-0.676399	0.218034	-3.10226	0.00192046	0.0595846	ATP6V1C1	protein_coding
ENSG00000010671.18	389.982	-0.275957	0.0890053	-3.10045	0.00193226	0.0597574	BTK	protein_coding
ENSG00000125740.14	239.484	1.37575	0.443778	3.10008	0.00193471	0.0597574	FOSB	protein_coding
ENSG00000107262.26	263.294	0.403458	0.130176	3.09934	0.00193953	0.0597574	BAG1	protein_coding
ENSG00000289561.1	1.72432	2.73249	0.881662	3.09925	0.00194013	0.0597574	NA	lncRNA
ENSG00000264772.6	74.9854	0.71814	0.231745	3.09883	0.00194286	0.0597574	NA	lncRNA
ENSG00000206172.8	10260.4	1.32668	0.428425	3.09664	0.00195724	0.0600954	HBA1	protein_coding
ENSG00000145685.14	118.071	-0.662515	0.214036	-3.09534	0.00196587	0.0602279	LHFPL2	protein_coding
ENSG00000141258.13	181.817	0.494071	0.15968	3.09413	0.00197392	0.0602279	SGSM2	protein_coding
ENSG00000112343.11	1069.21	-0.560628	0.181204	-3.0939	0.00197545	0.0602279	TRIM38	protein_coding
ENSG00000106733.21	77.9141	-0.60349	0.195065	-3.09379	0.00197616	0.0602279	NMRK1	protein_coding
ENSG00000272914.1	17.4204	-0.78529	0.253857	-3.09344	0.00197853	0.0602279	NA	lncRNA
ENSG00000119862.13	192.947	-0.646296	0.209098	-3.09088	0.00199564	0.0606449	LGALSL	protein_coding
ENSG00000063177.13	950.831	0.67469	0.218594	3.0865	0.00202528	0.0614405	RPL18	protein_coding
ENSG00000211644.3	99.237	-1.51911	0.492287	-3.08583	0.00202984	0.0614736	IGLV1-51	IG_V_gene
ENSG00000174444.15	1918.46	0.647388	0.209892	3.08438	0.00203977	0.0616691	RPL4	protein_coding
ENSG00000211658.2	13.4964	-1.76806	0.573463	-3.08313	0.00204833	0.0616912	IGLV3-27	IG_V_gene
ENSG00000247400.5	25.3022	-0.74433	0.241442	-3.08285	0.00205026	0.0616912	DNAJC3-DT	lncRNA
ENSG00000221983.8	1329.18	0.689428	0.223694	3.08201	0.00205605	0.0616912	UBA52	protein_coding
ENSG00000105971.15	7.44503	-1.45066	0.470811	-3.08119	0.00206177	0.0616912	CAV2	protein_coding
ENSG00000142676.14	1511.58	0.715678	0.232289	3.08099	0.00206316	0.0616912	RPL11	protein_coding
ENSG00000161267.12	32.0332	0.685556	0.222561	3.08031	0.00206786	0.0616912	BDH1	protein_coding
ENSG00000134072.11	40.3918	0.913709	0.296655	3.08004	0.00206972	0.0616912	CAMK1	protein_coding
ENSG00000184432.11	460.421	-0.33678	0.109353	-3.07975	0.00207172	0.0616912	COPB2	protein_coding
ENSG00000289504.1	109.541	0.422019	0.137052	3.07925	0.00207519	0.0616912	NA	lncRNA
ENSG00000250011.1	26.7613	-0.939266	0.305031	-3.07924	0.00207526	0.0616912	NA	processed_pseudogene
ENSG00000187994.14	132.446	-0.420017	0.136468	-3.07777	0.00208554	0.0618628	RINL	protein_coding
ENSG00000102900.13	100.367	0.558395	0.181449	3.07742	0.00208801	0.0618628	NUP93	protein_coding
ENSG00000007341.19	58.5804	-0.503018	0.163494	-3.07668	0.0020932	0.0619134	ST7L	protein_coding
ENSG00000155660.11	310.291	-0.74884	0.243596	-3.07411	0.00211133	0.0620809	PDIA4	protein_coding
ENSG00000267246.1	8.26312	-0.862973	0.280778	-3.07351	0.00211559	0.0620809	NA	lncRNA
ENSG00000133466.14	29.4855	-0.525231	0.170905	-3.07324	0.0021175	0.0620809	C1QTNF6	protein_coding
ENSG00000162804.14	16.2716	1.06786	0.34755	3.07252	0.00212257	0.0620809	SNED1	protein_coding
ENSG00000108518.8	2293.36	0.604504	0.196745	3.07252	0.00212261	0.0620809	PFN1	protein_coding
ENSG00000159714.12	1.90136	1.70279	0.554208	3.07247	0.00212295	0.0620809	ZDHHC1	protein_coding
ENSG00000171241.9	26.5291	-0.819429	0.266705	-3.07241	0.00212335	0.0620809	SHCBP1	protein_coding
ENSG00000164091.12	613.46	0.294519	0.0959656	3.069	0.00214777	0.0626915	WDR82	protein_coding
ENSG00000072422.17	63.561	-1.04376	0.340574	-3.06471	0.0021788	0.0633875	RHOBTB1	protein_coding
ENSG00000136932.15	121.894	0.473628	0.154557	3.06443	0.00218088	0.0633875	TRMO	protein_coding
ENSG00000159882.13	129.729	-0.636896	0.207874	-3.06385	0.00218505	0.0633875	ZNF230	protein_coding
ENSG00000047648.23	43.6613	-0.902245	0.294492	-3.06374	0.0021859	0.0633875	ARHGAP6	protein_coding
ENSG00000236525.1	170.473	-1.31713	0.42999	-3.06317	0.00219003	0.0634038	NA	lncRNA
ENSG00000125691.14	1132.02	0.618295	0.201896	3.06244	0.00219538	0.0634552	RPL23	protein_coding
ENSG00000131469.15	801.128	0.715442	0.23373	3.06098	0.00220614	0.0636623	RPL27	protein_coding
ENSG00000113811.12	176.456	0.410824	0.134268	3.05972	0.00221541	0.0637334	SELENOK	protein_coding
ENSG00000162461.8	10.9002	-0.871502	0.284835	-3.05967	0.00221578	0.0637334	SLC25A34	protein_coding
ENSG00000279227.1	9.46573	-1.06968	0.349788	-3.05807	0.0022277	0.0638294	NA	TEC
ENSG00000233621.3	17.0035	-0.891637	0.291594	-3.0578	0.00222967	0.0638294	ZC3H12A-DT	lncRNA
ENSG00000097033.14	1245.62	-0.658476	0.215361	-3.05754	0.0022316	0.0638294	SH3GLB1	protein_coding
ENSG00000232442.2	29.3185	0.651961	0.213248	3.05729	0.00223351	0.0638294	MHENCR	lncRNA
ENSG00000143771.12	163.857	-0.50667	0.165796	-3.05598	0.00224323	0.0640042	CNIH4	protein_coding
ENSG00000131355.15	761.417	0.635371	0.208172	3.05215	0.0022721	0.0646752	ADGRE3	protein_coding
ENSG00000198546.15	46.925	0.612913	0.200831	3.05189	0.00227404	0.0646752	ZNF511	protein_coding
ENSG00000148303.17	1596.3	0.671526	0.220083	3.05124	0.00227898	0.0646777	RPL7A	protein_coding
ENSG00000168288.13	266.28	-0.39687	0.130082	-3.05092	0.00228142	0.0646777	MMADHC	protein_coding
ENSG00000140988.16	1999.17	0.754171	0.247244	3.05031	0.00228603	0.0647053	RPS2	protein_coding
ENSG00000107404.21	59.307	0.440885	0.144726	3.04634	0.00231648	0.0653501	DVL1	protein_coding
ENSG00000175390.15	320.72	0.519322	0.170495	3.04596	0.0023194	0.0653501	EIF3F	protein_coding
ENSG00000171858.18	438.265	0.764566	0.251015	3.0459	0.00231986	0.0653501	RPS21	protein_coding
ENSG00000165671.22	1279.39	-0.258192	0.0848504	-3.04291	0.00234302	0.0658346	NSD1	protein_coding
ENSG00000187098.18	23.2792	-0.840289	0.276166	-3.04269	0.00234473	0.0658346	MITF	protein_coding
ENSG00000123933.17	218.716	0.455742	0.149816	3.04201	0.00235008	0.0658346	MXD4	protein_coding
ENSG00000157184.7	64.2065	-0.450407	0.1481	-3.04123	0.00235613	0.0658346	CPT2	protein_coding
ENSG00000211976.2	15.5122	-1.59988	0.526151	-3.04072	0.00236012	0.0658346	IGHV3-73	IG_V_gene
ENSG00000108298.12	1740.52	0.708032	0.232865	3.04052	0.00236168	0.0658346	RPL19	protein_coding
ENSG00000054654.20	2530.61	0.646503	0.212641	3.04035	0.00236303	0.0658346	SYNE2	protein_coding
ENSG00000176182.6	16.5035	-0.598558	0.19697	-3.03882	0.00237505	0.0659856	MYPOP	protein_coding
ENSG00000164104.12	1650.15	-0.799049	0.262956	-3.03872	0.00237588	0.0659856	HMGB2	protein_coding
ENSG00000121486.12	106.285	-0.597815	0.196878	-3.03647	0.00239363	0.0663	TRMT1L	protein_coding
ENSG00000109107.14	32.5649	0.682445	0.224759	3.03634	0.00239468	0.0663	ALDOC	protein_coding
ENSG00000131242.18	833.507	0.504399	0.166194	3.035	0.00240537	0.0664922	RAB11FIP4	protein_coding
ENSG00000198918.8	805.705	0.648851	0.213906	3.03334	0.00241865	0.0666837	RPL39	protein_coding
ENSG00000120451.11	571.688	-0.279812	0.0922577	-3.03294	0.00242184	0.0666837	SNX19	protein_coding
ENSG00000156140.10	1.46692	-2.5347	0.835783	-3.03272	0.00242356	0.0666837	ADAMTS3	protein_coding
ENSG00000117318.9	6.18395	1.09525	0.361219	3.0321	0.00242856	0.0667176	ID3	protein_coding
ENSG00000170035.16	57.8937	0.395944	0.130703	3.02934	0.00245091	0.0670902	UBE2E3	protein_coding
ENSG00000211972.2	22.7407	-1.45673	0.480902	-3.02917	0.00245227	0.0670902	IGHV3-66	IG_V_gene
ENSG00000166275.16	28.9342	0.788947	0.260462	3.02902	0.00245346	0.0670902	BORCS7	protein_coding
ENSG00000124019.10	5.88818	0.933	0.308083	3.02841	0.00245848	0.0670955	FAM124B	protein_coding
ENSG00000164430.17	86.588	-0.505049	0.166802	-3.02783	0.00246316	0.0670955	CGAS	protein_coding
ENSG00000100802.15	61.3816	-0.536421	0.177177	-3.02761	0.002465	0.0670955	C14orf93	protein_coding
ENSG00000213145.10	187.267	0.750472	0.247964	3.02653	0.00247375	0.0672306	CRIP1	protein_coding
ENSG00000225964.6	31.0146	-1.65874	0.548494	-3.02416	0.00249322	0.0676562	NA	lncRNA
ENSG00000174456.16	46.1891	-0.603347	0.19974	-3.02065	0.00252229	0.0683389	C12orf76	protein_coding
ENSG00000203739.5	87.9868	-0.678755	0.224761	-3.01989	0.00252863	0.0683389	PRDX6-AS1	lncRNA
ENSG00000178685.14	594.727	-0.870405	0.288269	-3.01942	0.00253261	0.0683389	PARP10	protein_coding
ENSG00000244045.13	106.852	-0.255095	0.0844888	-3.01928	0.00253378	0.0683389	TMEM199	protein_coding
ENSG00000280276.1	2.30831	-1.96404	0.650729	-3.01821	0.00254274	0.0684276	NA	TEC
ENSG00000005022.6	263.087	0.567555	0.188076	3.01769	0.00254711	0.0684276	SLC25A5	protein_coding
ENSG00000284649.1	5.29944	0.940063	0.31154	3.01747	0.00254896	0.0684276	NA	transcribed_unprocessed_pseudogene
ENSG00000078098.15	2.56147	-2.14165	0.709851	-3.01705	0.00255249	0.0684276	FAP	protein_coding
ENSG00000288043.1	3.8392	-1.29778	0.430426	-3.0151	0.00256896	0.0687156	NA	lncRNA
ENSG00000179299.17	107.003	-0.985524	0.326889	-3.01486	0.00257098	0.0687156	NSUN7	protein_coding
ENSG00000163933.10	67.394	-0.359123	0.119234	-3.01191	0.00259607	0.0692109	RFT1	protein_coding
ENSG00000264324.1	10.1631	-1.46004	0.484859	-3.01128	0.0026015	0.0692109	NA	protein_coding
ENSG00000111696.12	56.0907	-0.721745	0.239684	-3.01124	0.00260184	0.0692109	NT5DC3	protein_coding
ENSG00000241343.10	384.463	0.704774	0.234078	3.01086	0.00260511	0.0692109	RPL36A	protein_coding
ENSG00000124614.16	1089.59	0.777781	0.258487	3.00898	0.0026213	0.0695369	RPS10	protein_coding
ENSG00000100060.18	327.427	0.649278	0.215939	3.00677	0.00264042	0.0699396	MFNG	protein_coding
ENSG00000140563.16	2287.6	-0.604224	0.201141	-3.00399	0.00266466	0.0704763	MCTP2	protein_coding
ENSG00000140511.12	33.1938	1.01519	0.338007	3.00347	0.00266924	0.0704925	HAPLN3	protein_coding
ENSG00000148985.20	45.2702	-0.613603	0.204424	-3.00161	0.00268556	0.0708181	PGAP2	protein_coding
ENSG00000160111.15	14.7478	0.894692	0.298138	3.00093	0.00269154	0.0708705	CPAMD8	protein_coding
ENSG00000211611.2	4.5095	-1.97263	0.657703	-2.99928	0.0027062	0.0710763	IGKV6-21	IG_V_gene
ENSG00000053254.16	661.436	0.313124	0.10442	2.9987	0.0027113	0.0710763	FOXN3	protein_coding
ENSG00000143924.19	483.951	0.398376	0.132855	2.99858	0.00271243	0.0710763	EML4	protein_coding
ENSG00000179406.9	115.615	-0.560865	0.187064	-2.99825	0.00271537	0.0710763	LINC00174	lncRNA
ENSG00000151090.20	6.29131	-1.0425	0.347773	-2.99765	0.00272067	0.0711101	THRB	protein_coding
ENSG00000011201.12	3.55902	-1.80538	0.60246	-2.99668	0.00272941	0.0712335	ANOS1	protein_coding
ENSG00000164398.15	21.8112	0.909063	0.303544	2.99483	0.00274598	0.0715607	ACSL6	protein_coding
ENSG00000163166.15	200.542	-0.351336	0.117358	-2.99372	0.00275597	0.071716	IWS1	protein_coding
ENSG00000267737.1	3.59872	-1.54853	0.517427	-2.99274	0.00276484	0.0718413	NA	lncRNA
ENSG00000242525.1	2.62797	-1.07304	0.358656	-2.99182	0.00277318	0.0719527	OR7E100P	unprocessed_pseudogene
ENSG00000285531.1	2.89074	1.23482	0.413195	2.98847	0.00280381	0.0726413	NA	processed_pseudogene
ENSG00000065621.15	12.9929	-0.911658	0.305219	-2.9869	0.00281823	0.0728	GSTO2	protein_coding
ENSG00000278637.2	68.8247	1.08849	0.364467	2.98653	0.00282161	0.0728	H4C1	protein_coding
ENSG00000105323.18	784.441	0.228314	0.0764495	2.98646	0.00282225	0.0728	HNRNPUL1	protein_coding
ENSG00000172432.19	540.475	-0.660296	0.221192	-2.98517	0.00283422	0.0729123	GTPBP2	protein_coding
ENSG00000259268.2	9.84258	-1.35245	0.453065	-2.9851	0.00283482	0.0729123	NA	lncRNA
ENSG00000286162.3	7.62395	-0.757969	0.253999	-2.98414	0.00284377	0.0730368	LOC124902114	lncRNA
ENSG00000099849.15	37.3574	0.735432	0.246669	2.98145	0.00286886	0.0734929	RASSF7	protein_coding
ENSG00000145335.17	291.809	1.06402	0.356891	2.98135	0.00286981	0.0734929	SNCA	protein_coding
ENSG00000145016.16	413.687	-0.64158	0.215266	-2.9804	0.0028787	0.0736144	RUBCN	protein_coding
ENSG00000240401.9	4.53405	-1.00967	0.33896	-2.97873	0.00289448	0.0739113	NA	lncRNA
ENSG00000003402.21	9327.12	-0.568526	0.190926	-2.97773	0.00290393	0.0740461	CFLAR	protein_coding
ENSG00000148291.10	12.3945	0.701708	0.235768	2.97627	0.0029178	0.0741894	SURF2	protein_coding
ENSG00000110925.7	62.2303	-0.394506	0.13256	-2.97606	0.00291978	0.0741894	CSRNP2	protein_coding
ENSG00000232586.1	13.817	-0.905551	0.304303	-2.97582	0.00292209	0.0741894	KIAA1614-AS1	lncRNA
ENSG00000125510.18	185.103	-0.782144	0.26289	-2.97518	0.00292817	0.0741993	OPRL1	protein_coding
ENSG00000279328.1	9.86392	-0.955322	0.321173	-2.97448	0.0029349	0.0741993	NA	TEC
ENSG00000173744.18	872.096	-0.695336	0.233796	-2.97411	0.00293838	0.0741993	AGFG1	protein_coding
ENSG00000120889.13	282.681	0.434855	0.146218	2.97403	0.00293921	0.0741993	TNFRSF10B	protein_coding
ENSG00000270049.4	27.1258	-0.627424	0.211317	-2.96911	0.00298661	0.0752889	ATP6V0D1-DT	lncRNA
ENSG00000137628.18	707.937	-1.30187	0.43865	-2.96791	0.00299833	0.0754772	DDX60	protein_coding
ENSG00000135916.16	193.494	-1.11089	0.374504	-2.96631	0.00301399	0.0757638	ITM2C	protein_coding
ENSG00000079616.14	122.53	0.640184	0.215974	2.96417	0.00303499	0.0760349	KIF22	protein_coding
ENSG00000196652.12	91.8547	-0.280108	0.0945028	-2.96401	0.00303654	0.0760349	ZKSCAN5	protein_coding
ENSG00000135503.13	211.447	-0.682153	0.230154	-2.9639	0.00303762	0.0760349	ACVR1B	protein_coding
ENSG00000042980.13	72.7213	0.649295	0.219113	2.96328	0.00304378	0.0760816	ADAM28	protein_coding
ENSG00000142039.4	168.429	-0.38245	0.129114	-2.96212	0.00305529	0.076262	CCDC97	protein_coding
ENSG00000280007.1	5.51765	-1.59613	0.539622	-2.95786	0.00309778	0.0770018	NA	lncRNA
ENSG00000166598.16	1164.32	-0.776419	0.262521	-2.95755	0.00310096	0.0770018	HSP90B1	protein_coding
ENSG00000136868.11	94.8795	0.429788	0.145368	2.95656	0.00311094	0.0770018	SLC31A1	protein_coding
ENSG00000231711.2	20.0386	-0.72625	0.245675	-2.95614	0.00311513	0.0770018	NA	lncRNA
ENSG00000243176.7	31.545	-0.621042	0.210127	-2.95555	0.00312112	0.0770018	NA	lncRNA
ENSG00000163512.14	143.021	-0.630147	0.213232	-2.95522	0.00312442	0.0770018	AZI2	protein_coding
ENSG00000134571.12	141.155	-0.825578	0.279421	-2.9546	0.0031307	0.0770018	MYBPC3	protein_coding
ENSG00000271614.1	53.9389	0.735639	0.248984	2.95456	0.00313115	0.0770018	ATP2B1-AS1	lncRNA
ENSG00000132205.11	920.63	-0.523141	0.177065	-2.95452	0.00313154	0.0770018	EMILIN2	protein_coding
ENSG00000178342.5	7.37885	-1.52926	0.517616	-2.95442	0.00313258	0.0770018	KCNG2	protein_coding
ENSG00000158019.21	122.143	0.297156	0.10058	2.95441	0.00313266	0.0770018	BABAM2	protein_coding
ENSG00000092094.11	91.0352	0.376204	0.127367	2.9537	0.00313993	0.0770737	OSGEP	protein_coding
ENSG00000289135.1	9.9865	0.808506	0.273785	2.95307	0.00314626	0.0771225	NA	lncRNA
ENSG00000283602.1	41.0065	-0.919395	0.311528	-2.95124	0.003165	0.0774749	NA	transcribed_unitary_pseudogene
ENSG00000265100.1	4.94857	1.22865	0.416408	2.95058	0.00317173	0.077519	NA	lncRNA
ENSG00000161970.15	1140.09	0.665716	0.225689	2.94971	0.00318076	0.077519	RPL26	protein_coding
ENSG00000116717.13	116.613	-0.96105	0.325882	-2.94907	0.00318727	0.077519	GADD45A	protein_coding
ENSG00000168028.14	1516.02	0.763372	0.258853	2.94906	0.00318746	0.077519	RPSA	protein_coding
ENSG00000160781.17	36.6746	-0.831195	0.281862	-2.94894	0.00318864	0.077519	PAQR6	protein_coding
ENSG00000004838.14	5.06178	-0.93869	0.3184	-2.94814	0.0031969	0.0775311	ZMYND10	protein_coding
ENSG00000261449.1	15.9587	0.888671	0.301513	2.94737	0.0032049	0.0775311	NA	lncRNA
ENSG00000151148.14	263.888	-0.377828	0.128201	-2.94715	0.00320716	0.0775311	UBE3B	protein_coding
ENSG00000008283.16	39.4891	0.81746	0.277384	2.94703	0.0032084	0.0775311	CYB561	protein_coding
ENSG00000115687.14	66.1167	0.776933	0.263655	2.94678	0.00321099	0.0775311	PASK	protein_coding
ENSG00000164576.12	202.286	-0.428763	0.145558	-2.94566	0.00322265	0.0777069	SAP30L	protein_coding
ENSG00000159023.22	1781.5	0.371038	0.125992	2.94493	0.00323029	0.0777856	EPB41	protein_coding
ENSG00000279320.1	11.6257	-1.33054	0.452107	-2.94298	0.00325065	0.0781698	NA	TEC
ENSG00000154764.6	3.49353	1.58643	0.539361	2.94131	0.0032683	0.0783369	WNT7A	protein_coding
ENSG00000068305.18	528.602	-0.6231	0.21185	-2.94122	0.00326918	0.0783369	MEF2A	protein_coding
ENSG00000285417.1	5.9079	-0.976615	0.332061	-2.94107	0.00327084	0.0783369	NA	transcribed_unitary_pseudogene
ENSG00000167523.15	10.8014	-0.609423	0.207455	-2.93761	0.00330756	0.0791096	SPATA33	protein_coding
ENSG00000159377.11	500.377	0.464195	0.158075	2.93655	0.00331888	0.0792733	PSMB4	protein_coding
ENSG00000276231.5	43.8106	0.589633	0.20093	2.93451	0.00334073	0.0796507	PIK3R6	protein_coding
ENSG00000162927.14	35.2817	-0.726579	0.247621	-2.93424	0.00334365	0.0796507	PUS10	protein_coding
ENSG00000173166.18	9.55244	1.19002	0.405632	2.93374	0.00334906	0.0796725	RAPH1	protein_coding
ENSG00000225783.9	547.734	-0.683086	0.232965	-2.93214	0.00336639	0.0799776	MIAT	lncRNA
ENSG00000287167.1	7.18206	-1.39292	0.475125	-2.93169	0.00337119	0.0799846	NA	lncRNA
ENSG00000131143.10	534.995	0.484146	0.165194	2.93078	0.00338109	0.0801125	COX4I1	protein_coding
ENSG00000255221.4	11.0961	-1.27688	0.435873	-2.92947	0.0033954	0.0803442	NA	transcribed_unprocessed_pseudogene
ENSG00000158470.5	1801.48	-0.65554	0.223901	-2.92781	0.00341357	0.0806666	B4GALT5	protein_coding
ENSG00000128917.8	3.50719	-1.50456	0.514191	-2.92608	0.00343265	0.0810097	DLL4	protein_coding
ENSG00000188846.14	774.594	0.631531	0.215943	2.92452	0.00344985	0.0813074	RPL14	protein_coding
ENSG00000197958.13	940.528	0.68898	0.235649	2.92376	0.00345835	0.0813671	RPL12	protein_coding
ENSG00000106682.16	858.285	0.254703	0.0871237	2.92347	0.00346155	0.0813671	EIF4H	protein_coding
ENSG00000116133.13	57.9793	-0.60781	0.208011	-2.92201	0.00347779	0.0816406	DHCR24	protein_coding
ENSG00000117602.13	124.065	0.950204	0.325355	2.92052	0.00349452	0.0817866	RCAN3	protein_coding
ENSG00000273148.1	9.38544	0.701508	0.240214	2.92034	0.00349647	0.0817866	LCDR	lncRNA
ENSG00000196683.12	236.838	0.688769	0.235862	2.92022	0.00349783	0.0817866	TOMM7	protein_coding
ENSG00000105011.9	71.9395	0.722656	0.247515	2.91964	0.00350431	0.0818303	ASF1B	protein_coding
ENSG00000112062.11	3025.99	-0.654348	0.224236	-2.91813	0.00352141	0.081969	MAPK14	protein_coding
ENSG00000289103.1	11.6749	1.11552	0.382337	2.91762	0.00352709	0.081969	NA	lncRNA
ENSG00000250510.8	28.0753	0.930768	0.319068	2.91715	0.00353249	0.081969	GPR162	protein_coding
ENSG00000123358.20	45.6537	1.10489	0.378798	2.91683	0.00353605	0.081969	NR4A1	protein_coding
ENSG00000086065.14	362.056	-0.675498	0.231628	-2.91631	0.00354196	0.081969	CHMP5	protein_coding
ENSG00000132326.12	65.0399	-0.51903	0.178009	-2.91575	0.00354838	0.081969	PER2	protein_coding
ENSG00000188177.14	153.628	-0.440515	0.151104	-2.9153	0.00355343	0.081969	ZC3H6	protein_coding
ENSG00000103343.13	26.2041	-0.410508	0.140814	-2.91525	0.00355405	0.081969	ZNF174	protein_coding
ENSG00000091490.11	272.867	-0.708876	0.243173	-2.91511	0.00355559	0.081969	SEL1L3	protein_coding
ENSG00000173391.9	40.265	1.4137	0.48503	2.91467	0.00356062	0.081969	OLR1	protein_coding
ENSG00000155252.13	106.526	0.621353	0.213184	2.91463	0.00356106	0.081969	PI4K2A	protein_coding
ENSG00000161016.18	1227.85	0.639996	0.219715	2.91284	0.00358154	0.0821591	RPL8	protein_coding
ENSG00000211895.5	1991.76	-1.56924	0.538747	-2.91276	0.00358245	0.0821591	IGHA1	IG_C_gene
ENSG00000182463.16	21.8312	1.02771	0.352837	2.9127	0.00358321	0.0821591	TSHZ2	protein_coding
ENSG00000236345.2	27.521	-0.642036	0.220458	-2.91228	0.00358804	0.0821639	SCAT8	lncRNA
ENSG00000276085.1	53.3997	1.36785	0.470185	2.90917	0.00362384	0.0828673	CCL3L1	protein_coding
ENSG00000213722.10	299.122	-0.616522	0.21195	-2.90881	0.0036281	0.0828673	DDAH2	protein_coding
ENSG00000288804.1	11.9014	0.978403	0.336467	2.90787	0.00363896	0.0830084	NA	lncRNA
ENSG00000166908.18	119.792	-0.458031	0.157685	-2.90472	0.00367585	0.0837359	PIP4K2C	protein_coding
ENSG00000032742.18	32.202	0.573796	0.197589	2.90399	0.00368437	0.0837359	IFT88	protein_coding
ENSG00000161960.16	1449.3	0.575873	0.198307	2.90394	0.003685	0.0837359	EIF4A1	protein_coding
ENSG00000125844.17	386.686	-0.365987	0.126063	-2.90321	0.00369363	0.0838247	RRBP1	protein_coding
ENSG00000163964.18	133.341	0.570833	0.196678	2.90238	0.00370341	0.0839392	PIGX	protein_coding
ENSG00000110448.11	91.0708	0.882918	0.304419	2.90034	0.00372763	0.0842817	CD5	protein_coding
ENSG00000289007.1	11.053	-0.877781	0.302651	-2.9003	0.00372802	0.0842817	LOC101928092	lncRNA
ENSG00000067066.17	1886.09	-0.511202	0.176301	-2.8996	0.00373645	0.0843167	SP100	protein_coding
ENSG00000079308.20	100.824	1.06878	0.368641	2.89925	0.0037406	0.0843167	TNS1	protein_coding
ENSG00000182899.17	695.046	0.667953	0.230426	2.89877	0.00374631	0.0843167	RPL35A	protein_coding
ENSG00000156127.8	72.7991	-0.700813	0.241786	-2.89849	0.00374965	0.0843167	BATF	protein_coding
ENSG00000140287.11	18.4401	2.17869	0.751744	2.89818	0.00375332	0.0843167	HDC	protein_coding
ENSG00000117408.11	58.5524	-0.466692	0.1611	-2.89691	0.0037686	0.0845528	IPO13	protein_coding
ENSG00000136819.15	224.194	0.520949	0.179887	2.89597	0.00377983	0.0846024	C9orf78	protein_coding
ENSG00000142687.18	679.969	-0.61314	0.211754	-2.89554	0.0037851	0.0846024	KIAA0319L	protein_coding
ENSG00000244041.7	16.3169	-0.703825	0.243076	-2.89549	0.00378563	0.0846024	LINC01011	lncRNA
ENSG00000272462.4	31.1849	-0.608883	0.210312	-2.89514	0.00378988	0.0846024	NA	lncRNA
ENSG00000162869.16	203.667	-0.390474	0.134912	-2.89428	0.00380027	0.084608	PPP1R21	protein_coding
ENSG00000185909.15	128.077	-0.919157	0.317664	-2.89349	0.00380989	0.084608	KLHDC8B	protein_coding
ENSG00000161091.14	101.799	0.539248	0.186366	2.89348	0.00380997	0.084608	MFSD12	protein_coding
ENSG00000185442.13	17.8263	-0.788641	0.272575	-2.8933	0.00381221	0.084608	FAM174B	protein_coding
ENSG00000233622.3	8.36019	-0.92512	0.319762	-2.89315	0.00381396	0.084608	CYP2T1P	transcribed_unitary_pseudogene
ENSG00000250771.2	13.7884	-1.2226	0.422652	-2.89268	0.00381974	0.0846303	LOC100419170	transcribed_unprocessed_pseudogene
ENSG00000173950.16	25.6531	0.482074	0.166706	2.89177	0.00383082	0.0847701	XXYLT1	protein_coding
ENSG00000262155.2	10.5885	-0.696866	0.241093	-2.89045	0.00384696	0.0850211	LINC02175	lncRNA
ENSG00000243566.7	16.5973	-0.866369	0.299924	-2.88863	0.00386923	0.0853779	UPK3B	protein_coding
ENSG00000198794.12	5.88738	-0.972091	0.336556	-2.88835	0.00387272	0.0853779	SCAMP5	protein_coding
ENSG00000141664.10	980.674	-0.827106	0.286453	-2.88741	0.00388431	0.0855271	ZCCHC2	protein_coding
ENSG00000114738.11	622.941	0.508422	0.176208	2.88535	0.00390984	0.0858223	MAPKAPK3	protein_coding
ENSG00000240342.3	214.114	0.75253	0.260827	2.88517	0.00391198	0.0858223	RPS2P5	processed_pseudogene
ENSG00000023839.12	52.0547	-0.663574	0.230046	-2.88453	0.00392002	0.0858223	ABCC2	protein_coding
ENSG00000289009.1	60.0651	0.725874	0.251656	2.88438	0.0039218	0.0858223	NA	lncRNA
ENSG00000100813.15	1034.21	-0.254607	0.0882712	-2.88438	0.0039219	0.0858223	ACIN1	protein_coding
ENSG00000166428.14	14.1472	1.14617	0.39746	2.88374	0.00392989	0.0858913	PLD4	protein_coding
ENSG00000234851.4	400.388	0.802105	0.278187	2.88333	0.00393492	0.0858954	RPL23AP42	processed_pseudogene
ENSG00000186470.14	673.108	-0.669591	0.232398	-2.88122	0.00396138	0.0863668	BTN3A2	protein_coding
ENSG00000272106.1	20.105	0.531445	0.184482	2.88075	0.00396736	0.0863911	NA	lncRNA
ENSG00000226137.5	63.0366	0.555411	0.192838	2.88019	0.0039744	0.0864382	BAIAP2-DT	lncRNA
ENSG00000138615.6	3.5623	1.21321	0.421299	2.87968	0.00398085	0.0864551	CILP	protein_coding
ENSG00000173272.16	42.2754	0.744309	0.258498	2.87935	0.00398491	0.0864551	MZT2A	protein_coding
ENSG00000266777.1	23.8469	-0.537004	0.18663	-2.87738	0.00400993	0.0868916	NA	transcribed_processed_pseudogene
ENSG00000120280.6	125.693	-0.586242	0.203788	-2.87672	0.00401829	0.0868963	TASL	protein_coding
ENSG00000124151.19	993.052	-0.304876	0.105985	-2.87659	0.00401994	0.0868963	NCOA3	protein_coding
ENSG00000076770.15	301.195	0.977074	0.339805	2.87539	0.00403527	0.0871216	MBNL3	protein_coding
ENSG00000104133.16	1200.75	-0.382318	0.133023	-2.87407	0.00405216	0.08738	SPG11	protein_coding
ENSG00000000457.14	114.468	-0.42636	0.14839	-2.87324	0.00406291	0.0875053	SCYL3	protein_coding
ENSG00000178585.15	54.0278	0.405989	0.141351	2.87221	0.0040761	0.0875407	CTNNBIP1	protein_coding
ENSG00000111644.8	84.5041	-0.847762	0.295169	-2.87213	0.00407718	0.0875407	ACRBP	protein_coding
ENSG00000075420.13	1625.52	-0.462815	0.16115	-2.87196	0.00407934	0.0875407	FNDC3B	protein_coding
ENSG00000231453.1	1.66656	-1.96969	0.685954	-2.87146	0.00408574	0.0875721	LINC01305	lncRNA
ENSG00000132024.18	91.8204	-0.397116	0.13839	-2.86955	0.00411058	0.0879884	CC2D1A	protein_coding
ENSG00000106603.20	286.364	0.508785	0.177326	2.8692	0.00411508	0.0879884	COA1	protein_coding
ENSG00000111361.13	85.1632	0.397364	0.13858	2.8674	0.00413858	0.0883589	EIF2B1	protein_coding
ENSG00000011028.14	5.46206	1.22889	0.428616	2.86711	0.00414237	0.0883589	MRC2	protein_coding
ENSG00000110700.7	643.006	0.608565	0.21239	2.86532	0.00416589	0.0887539	RPS13	protein_coding
ENSG00000121236.21	21.8944	-1.1794	0.411674	-2.86488	0.00417162	0.0887695	TRIM6	protein_coding
ENSG00000251546.1	232.933	-1.416	0.494859	-2.86142	0.00421748	0.0894968	IGKV1D-39	IG_V_gene
ENSG00000139343.11	26.3195	0.546762	0.191102	2.86109	0.00422184	0.0894968	SNRPF	protein_coding
ENSG00000102054.18	133.726	0.416022	0.14543	2.86063	0.00422803	0.0894968	RBBP7	protein_coding
ENSG00000244242.2	35.5946	-0.833752	0.291461	-2.86059	0.00422852	0.0894968	IFITM10	protein_coding
ENSG00000022976.16	92.2787	-0.446595	0.15613	-2.8604	0.00423102	0.0894968	ZNF839	protein_coding
ENSG00000248445.5	3.10246	1.03391	0.36159	2.85934	0.00424517	0.0896894	SEMA6A-AS1	lncRNA
ENSG00000134318.15	287.275	-0.589672	0.20629	-2.85847	0.00425693	0.0897279	ROCK2	protein_coding
ENSG00000154127.10	282.133	-0.348274	0.12184	-2.85845	0.00425711	0.0897279	UBASH3B	protein_coding
ENSG00000177954.14	2022.02	0.739285	0.258867	2.85585	0.00429217	0.0903596	RPS27	protein_coding
ENSG00000023734.11	123.012	0.448366	0.157076	2.85446	0.00431099	0.0906112	STRAP	protein_coding
ENSG00000272325.2	467.486	0.4637	0.162462	2.85422	0.00431433	0.0906112	NUDT3	protein_coding
ENSG00000100596.8	1089.98	-0.681279	0.238827	-2.8526	0.00433632	0.0909652	SPTLC2	protein_coding
ENSG00000107902.14	23.8981	0.483084	0.169462	2.85069	0.00436242	0.0914047	LHPP	protein_coding
ENSG00000003400.16	389.15	-0.441125	0.154787	-2.84988	0.00437359	0.0915307	CASP10	protein_coding
ENSG00000153093.20	7.33115	-0.855338	0.300192	-2.8493	0.00438152	0.091538	ACOXL	protein_coding
ENSG00000204219.11	8.29062	1.05015	0.368588	2.8491	0.00438425	0.091538	TCEA3	protein_coding
ENSG00000289610.1	22.6242	1.23695	0.434312	2.84808	0.00439841	0.0917133	NA	lncRNA
ENSG00000204628.12	1719.2	0.660821	0.23207	2.8475	0.00440637	0.0917133	RACK1	protein_coding
ENSG00000149346.15	67.2557	-0.464053	0.162976	-2.84737	0.00440815	0.0917133	SLX4IP	protein_coding
ENSG00000187193.9	33.405	-0.920405	0.32334	-2.84656	0.00441949	0.0917552	MT1X	protein_coding
ENSG00000162244.12	912.51	0.687149	0.241403	2.84648	0.0044205	0.0917552	RPL29	protein_coding
ENSG00000267745.1	11.58	-1.21621	0.427338	-2.84602	0.004427	0.0917589	NA	lncRNA
ENSG00000198502.6	376.528	0.884531	0.310828	2.84573	0.00443102	0.0917589	HLA-DRB5	protein_coding
ENSG00000163449.11	11.0159	-0.78906	0.277351	-2.84499	0.00444131	0.0918646	TMEM169	protein_coding
ENSG00000047579.20	60.0649	-0.452781	0.159241	-2.84336	0.00446399	0.0922182	DTNBP1	protein_coding
ENSG00000280163.1	10.9254	-0.750723	0.264058	-2.84302	0.00446879	0.0922182	NA	TEC
ENSG00000103342.13	292.617	0.584359	0.205581	2.84247	0.00447648	0.0922654	GSPT1	protein_coding
ENSG00000233214.1	2.81232	-1.20652	0.424665	-2.84112	0.00449561	0.0922654	NA	lncRNA
ENSG00000089127.15	1261.6	-1.24977	0.439892	-2.84109	0.00449601	0.0922654	OAS1	protein_coding
ENSG00000169826.8	989.922	-0.729022	0.25663	-2.84075	0.00450074	0.0922654	CSGALNACT2	protein_coding
ENSG00000090104.12	33.7837	0.898034	0.316129	2.84072	0.00450113	0.0922654	RGS1	protein_coding
ENSG00000162366.8	22.6842	1.09623	0.386042	2.83965	0.00451626	0.0922654	PDZK1IP1	protein_coding
ENSG00000211967.3	28.791	-1.42994	0.503566	-2.83963	0.00451663	0.0922654	IGHV3-53	IG_V_gene
ENSG00000137265.16	126.824	-0.759205	0.267363	-2.8396	0.00451696	0.0922654	IRF4	protein_coding
ENSG00000248455.7	6.66591	-0.918493	0.323465	-2.83954	0.00451787	0.0922654	LINC02217	lncRNA
ENSG00000239213.7	10.8254	-0.739543	0.260518	-2.83874	0.00452928	0.092392	NA	lncRNA
ENSG00000289196.1	19.9159	0.931079	0.32812	2.83762	0.00454512	0.0925225	NA	lncRNA
ENSG00000174238.16	372.406	0.361204	0.127294	2.83755	0.0045461	0.0925225	PITPNA	protein_coding
ENSG00000172775.17	415.172	-0.330519	0.116557	-2.8357	0.00457255	0.092925	PSME3IP1	protein_coding
ENSG00000258056.3	15.5295	-0.564354	0.199036	-2.83543	0.00457635	0.092925	CD63-AS1	lncRNA
ENSG00000074416.16	99.3478	-0.865246	0.305282	-2.83425	0.00459328	0.0931623	MGLL	protein_coding
ENSG00000121578.13	117.056	-0.746068	0.263336	-2.83314	0.00460926	0.0933797	B4GALT4	protein_coding
ENSG00000180423.4	18.1082	-0.508532	0.179518	-2.83276	0.00461477	0.0933847	HARBI1	protein_coding
ENSG00000115183.15	3.56793	-1.24897	0.441016	-2.83203	0.00462542	0.0934313	TANC1	protein_coding
ENSG00000113749.8	1496.63	-0.858609	0.303195	-2.83187	0.00462761	0.0934313	HRH2	protein_coding
ENSG00000274576.2	43.9407	-1.86905	0.66016	-2.83121	0.0046372	0.093445	IGHV2-70	IG_V_gene
ENSG00000117226.12	179.913	-0.913996	0.322841	-2.8311	0.00463882	0.093445	GBP3	protein_coding
ENSG00000173727.13	10.0923	-0.908107	0.321052	-2.82854	0.00467609	0.094089	NA	transcribed_unprocessed_pseudogene
ENSG00000160326.14	91.6503	0.7211	0.254974	2.82813	0.00468203	0.0941019	SLC2A6	protein_coding
ENSG00000070423.18	86.9905	0.593131	0.209797	2.82716	0.00469626	0.0942811	RNF126	protein_coding
ENSG00000182600.10	6.07809	-0.970538	0.34343	-2.82601	0.00471318	0.0945138	SNORC	protein_coding
ENSG00000141469.18	28.7769	1.0462	0.370254	2.82562	0.00471899	0.0945237	SLC14A1	protein_coding
ENSG00000211945.2	80.9299	-1.57212	0.556645	-2.82428	0.00473866	0.0948107	IGHV1-18	IG_V_gene
ENSG00000161265.15	58.9405	0.474969	0.16823	2.82333	0.0047528	0.0949466	U2AF1L4	protein_coding
ENSG00000173113.7	170.715	0.473179	0.167614	2.82303	0.00475716	0.0949466	TRMT112	protein_coding
ENSG00000243398.3	8.79595	-0.916155	0.324595	-2.82246	0.0047657	0.0949466	RN7SL141P	misc_RNA
ENSG00000279549.1	14.1195	0.825986	0.292689	2.82206	0.00477167	0.0949466	NA	TEC
ENSG00000139190.17	127.869	-0.369944	0.131093	-2.822	0.00477257	0.0949466	VAMP1	protein_coding
ENSG00000205885.8	211.024	-0.55399	0.196335	-2.82165	0.00477766	0.0949466	C1RL-AS1	lncRNA
ENSG00000189051.6	7.20561	1.13242	0.401381	2.8213	0.0047829	0.0949466	RNF222	protein_coding
ENSG00000146109.5	107.527	0.33318	0.118191	2.81899	0.00481745	0.0954551	ABT1	protein_coding
ENSG00000165732.14	438.225	0.605299	0.214731	2.81887	0.00481928	0.0954551	DDX21	protein_coding
ENSG00000120217.14	142.309	-0.938777	0.333243	-2.81709	0.0048461	0.0955097	CD274	protein_coding
ENSG00000090554.13	34.5723	0.782294	0.277706	2.81698	0.00484769	0.0955097	FLT3LG	protein_coding
ENSG00000102780.17	314.105	-1.28564	0.456393	-2.81696	0.00484809	0.0955097	DGKH	protein_coding
ENSG00000145592.14	1478.37	0.595178	0.211296	2.8168	0.00485051	0.0955097	RPL37	protein_coding
ENSG00000196220.17	9.02245	0.957602	0.339965	2.81677	0.00485095	0.0955097	SRGAP3	protein_coding
ENSG00000234436.1	7.18138	-1.1883	0.421918	-2.81642	0.00485625	0.0955097	NA	unprocessed_pseudogene
ENSG00000182512.5	77.6419	0.859374	0.305155	2.81619	0.00485971	0.0955097	GLRX5	protein_coding
ENSG00000109919.10	65.1218	0.38115	0.13537	2.81562	0.00486837	0.0955741	MTCH2	protein_coding
ENSG00000154099.18	8.05481	-2.31898	0.82428	-2.81335	0.00490289	0.0961069	DNAAF1	protein_coding
ENSG00000179583.21	396.473	0.678376	0.241162	2.81295	0.00490897	0.0961069	CIITA	protein_coding
ENSG00000087087.20	212.517	0.30305	0.107741	2.81276	0.00491176	0.0961069	SRRT	protein_coding
ENSG00000187239.17	781.063	0.233058	0.082874	2.81219	0.00492052	0.0961722	FNBP1	protein_coding
ENSG00000151702.17	1164.71	-0.368335	0.131011	-2.81149	0.00493122	0.0962753	FLI1	protein_coding
ENSG00000104529.19	1202.11	0.449404	0.159996	2.80885	0.00497195	0.096964	EEF1D	protein_coding
ENSG00000205307.12	62.3942	-0.624676	0.222762	-2.80424	0.00504358	0.0982529	SAP25	protein_coding
ENSG00000163399.16	542.798	0.371423	0.132485	2.80351	0.00505489	0.0983653	ATP1A1	protein_coding
ENSG00000137094.16	18.0932	0.889084	0.317346	2.80163	0.00508456	0.0986821	DNAJB5	protein_coding
ENSG00000117153.16	169.854	-0.310963	0.110996	-2.80157	0.00508552	0.0986821	KLHL12	protein_coding
ENSG00000163823.4	721.034	-0.835011	0.298067	-2.80142	0.00508785	0.0986821	CCR1	protein_coding
ENSG00000117010.17	26.8978	-1.27487	0.455138	-2.80107	0.00509341	0.0986821	ZNF684	protein_coding
ENSG00000081052.14	14.6667	-0.982219	0.350865	-2.79942	0.00511944	0.0990781	COL4A4	protein_coding
ENSG00000270020.1	2.43559	-1.15925	0.414282	-2.7982	0.00513877	0.0993439	NA	lncRNA
ENSG00000134851.13	265.202	-0.52844	0.188889	-2.79763	0.00514795	0.0994132	TMEM165	protein_coding
ENSG00000110042.8	54.2337	0.679094	0.242857	2.79627	0.00516956	0.0995785	DTX4	protein_coding
ENSG00000189419.8	7.008	-0.911237	0.32591	-2.79598	0.00517432	0.0995785	SPATA41	lncRNA
ENSG00000258632.2	5.96679	-1.12527	0.402492	-2.79577	0.0051777	0.0995785	RPL26P5	processed_pseudogene
ENSG00000125945.15	39.8266	-0.428743	0.153359	-2.79569	0.00517896	0.0995785	ZNF436	protein_coding
ENSG00000130511.16	71.1015	0.628402	0.224838	2.79491	0.00519141	0.0997099	SSBP4	protein_coding
ENSG00000198034.11	1250.42	0.701417	0.251305	2.7911	0.00525297	0.100739	RPS4X	protein_coding
ENSG00000112394.18	5.60916	1.2387	0.443836	2.79089	0.00525635	0.100739	SLC16A10	protein_coding
ENSG00000187840.5	31.1688	0.657473	0.235723	2.78917	0.00528426	0.101111	EIF4EBP1	protein_coding
ENSG00000206838.1	24.9198	1.80482	0.647186	2.78871	0.00529183	0.101111	SNORA5A	snoRNA
ENSG00000134419.15	1360.7	0.600269	0.21528	2.78832	0.00529822	0.101111	RPS15A	protein_coding
ENSG00000132274.16	3513.77	-0.724584	0.259866	-2.7883	0.00529853	0.101111	TRIM22	protein_coding
ENSG00000160307.10	6.6414	1.64223	0.589165	2.78738	0.00531367	0.101291	S100B	protein_coding
ENSG00000136813.15	450.972	-0.209386	0.0751345	-2.78681	0.00532294	0.101359	ECPAS	protein_coding
ENSG00000012660.14	866.1	0.414862	0.148905	2.78609	0.00533483	0.101454	ELOVL5	protein_coding
ENSG00000171428.15	23.7129	-0.58825	0.211159	-2.78581	0.00533938	0.101454	NAT1	protein_coding
ENSG00000257337.8	4.51318	-1.06298	0.38164	-2.78531	0.00534771	0.101504	TNS2-AS1	lncRNA
ENSG00000118242.16	10.4588	-0.678518	0.243765	-2.78349	0.00537767	0.101925	MREG	protein_coding
ENSG00000084207.18	272.532	0.759004	0.272731	2.78297	0.00538631	0.101925	GSTP1	protein_coding
ENSG00000138496.17	1848.74	-0.710322	0.255311	-2.78218	0.00539949	0.101925	PARP9	protein_coding
ENSG00000175518.8	6.30788	-1.31892	0.474088	-2.78202	0.00540214	0.101925	UBQLNL	protein_coding
ENSG00000276566.1	6.18118	-1.67906	0.603546	-2.78198	0.00540277	0.101925	IGKV1D-13	IG_V_gene
ENSG00000158481.13	10.6323	0.998096	0.358784	2.78189	0.00540439	0.101925	CD1C	protein_coding
ENSG00000126767.18	69.2185	0.406418	0.14612	2.7814	0.00541243	0.101968	ELK1	protein_coding
ENSG00000275898.1	5.71958	-1.12813	0.405755	-2.78033	0.00543042	0.102111	NA	lncRNA
ENSG00000232869.2	4.76754	1.37988	0.496312	2.78026	0.00543148	0.102111	TRBV29-1	TR_V_gene
ENSG00000230825.2	6.74468	-1.07766	0.387848	-2.77858	0.00545979	0.102534	LINC03016	lncRNA
ENSG00000106853.20	6.02012	-0.888087	0.319698	-2.77789	0.00547123	0.102641	PTGR1	protein_coding
ENSG00000166523.8	1036.74	-0.902573	0.32501	-2.77707	0.00548521	0.102794	CLEC4E	protein_coding
ENSG00000023697.13	59.6707	-0.419564	0.151124	-2.77629	0.00549831	0.102931	DERA	protein_coding
ENSG00000105610.6	9.03843	1.36575	0.492062	2.77556	0.00551071	0.103054	KLF1	protein_coding
ENSG00000124574.15	99.053	-0.363906	0.131181	-2.77408	0.00553586	0.103376	ABCC10	protein_coding
ENSG00000186105.8	11.98	-1.29774	0.467845	-2.77386	0.00553954	0.103376	LRRC70	protein_coding
ENSG00000120688.9	47.3173	-0.46509	0.16773	-2.77285	0.00555679	0.103589	WBP4	protein_coding
ENSG00000197756.10	1286.32	0.649179	0.234182	2.77212	0.00556933	0.103645	RPL37A	protein_coding
ENSG00000278212.3	2.37266	1.52758	0.551077	2.77199	0.00557147	0.103645	NA	transcribed_unprocessed_pseudogene
ENSG00000174705.13	22.1925	-1.04843	0.378348	-2.77106	0.00558733	0.103831	SH3PXD2B	protein_coding
ENSG00000113742.14	1181.72	-0.50897	0.183705	-2.77058	0.00559569	0.103877	CPEB4	protein_coding
ENSG00000146530.15	3.61326	1.20235	0.434131	2.76957	0.0056131	0.104092	VWDE	protein_coding
ENSG00000250280.2	6.36124	-0.917191	0.331268	-2.76873	0.0056276	0.104165	NA	lncRNA
ENSG00000250317.9	19.57	-0.498033	0.179882	-2.76866	0.00562878	0.104165	SMIM20	protein_coding
ENSG00000205537.2	2.23466	-1.4643	0.529074	-2.76766	0.00564603	0.104347	NA	lncRNA
ENSG00000213741.11	921.669	0.760689	0.274874	2.76741	0.00565038	0.104347	RPS29	protein_coding
ENSG00000207088.1	108.14	1.22066	0.441328	2.76587	0.00567714	0.104732	SNORA7B	snoRNA
ENSG00000062598.18	477.981	-0.617572	0.223315	-2.76547	0.00568408	0.104751	ELMO2	protein_coding
ENSG00000167658.16	3197.49	0.533777	0.193039	2.76512	0.00569021	0.104755	EEF2	protein_coding
ENSG00000289130.1	15.3058	0.923578	0.334315	2.7626	0.00573432	0.105437	NA	lncRNA
ENSG00000115268.10	667.355	0.629281	0.227808	2.76233	0.0057391	0.105437	RPS15	protein_coding
ENSG00000078900.15	4.68268	-1.25251	0.453589	-2.76134	0.00575653	0.105647	TP73	protein_coding
ENSG00000113845.10	90.4112	-0.317033	0.115004	-2.75672	0.00583838	0.107039	TIMMDC1	protein_coding
ENSG00000133256.13	6.46562	0.784666	0.284687	2.75625	0.0058469	0.107085	PDE6B	protein_coding
ENSG00000115762.17	497.184	0.219792	0.0797678	2.7554	0.00586213	0.107228	PLEKHB2	protein_coding
ENSG00000242498.8	28.5458	1.00469	0.364663	2.75513	0.00586683	0.107228	ARPIN	protein_coding
ENSG00000285710.1	5.33021	-1.31133	0.47626	-2.75339	0.0058982	0.107503	NA	lncRNA
ENSG00000169118.18	237.782	-0.272394	0.0989314	-2.75336	0.00589867	0.107503	CSNK1G1	protein_coding
ENSG00000286633.1	2.62542	-1.6874	0.612867	-2.75329	0.00590003	0.107503	NA	lncRNA
ENSG00000169439.12	10.4676	1.09221	0.396933	2.75161	0.00593023	0.107906	SDC2	protein_coding
ENSG00000085063.17	500.926	-0.574188	0.20869	-2.75139	0.00593429	0.107906	CD59	protein_coding
ENSG00000185158.12	153.204	-0.458089	0.166561	-2.75028	0.00595443	0.107979	LRRC37B	protein_coding
ENSG00000134809.9	64.3507	-0.905143	0.32915	-2.74995	0.00596053	0.107979	TIMM10	protein_coding
ENSG00000172159.16	99.1193	-0.652057	0.237125	-2.74985	0.00596234	0.107979	FRMD3	protein_coding
ENSG00000137752.25	1118.28	-0.45086	0.163959	-2.74983	0.00596265	0.107979	CASP1	protein_coding
ENSG00000171860.5	486.642	-1.08616	0.395187	-2.74846	0.00598752	0.108319	C3AR1	protein_coding
ENSG00000139289.14	15.222	0.834974	0.303986	2.74676	0.00601877	0.108773	PHLDA1	protein_coding
ENSG00000089169.15	142.037	-1.31108	0.477541	-2.74548	0.00604224	0.109043	RPH3A	protein_coding
ENSG00000133134.12	7.723	1.10979	0.404308	2.74492	0.00605258	0.109043	BEX2	protein_coding
ENSG00000269556.9	61.0308	-0.615935	0.224426	-2.74449	0.00606042	0.109043	TMEM185A	protein_coding
ENSG00000118515.12	421.022	0.587597	0.21411	2.74438	0.00606261	0.109043	SGK1	protein_coding
ENSG00000227398.5	18.7698	-0.498382	0.181608	-2.74428	0.00606441	0.109043	NA	lncRNA
ENSG00000171863.15	1043.08	0.570253	0.207978	2.74189	0.00610866	0.109727	RPS7	protein_coding
ENSG00000165406.16	735.523	0.408094	0.148864	2.74139	0.00611806	0.109785	MARCHF8	protein_coding
ENSG00000103160.12	61.7418	-0.411738	0.150244	-2.74046	0.00613531	0.109983	HSDL1	protein_coding
ENSG00000138326.21	1218.28	0.546147	0.199374	2.73931	0.00615681	0.110257	RPS24	protein_coding
ENSG00000171408.14	1.90424	1.30836	0.477759	2.73853	0.0061715	0.110409	PDE7B	protein_coding
ENSG00000132514.14	20.0366	1.08126	0.394942	2.73777	0.00618567	0.11048	CLEC10A	protein_coding
ENSG00000136869.16	3480.85	-0.631334	0.230611	-2.73765	0.0061879	0.11048	TLR4	protein_coding
ENSG00000165029.17	1921.05	-0.731236	0.267276	-2.73588	0.00622131	0.110964	ABCA1	protein_coding
ENSG00000202538.1	8359.25	1.61693	0.591154	2.73521	0.00623411	0.110992	RNU4-2	snRNA
ENSG00000143367.17	49.5073	-0.667254	0.243981	-2.73486	0.00624062	0.110992	TUFT1	protein_coding
ENSG00000260249.3	5.27021	-1.08994	0.398543	-2.73481	0.00624162	0.110992	NA	lncRNA
ENSG00000167107.13	25.6219	0.574308	0.210112	2.73334	0.00626957	0.111304	ACSF2	protein_coding
ENSG00000196456.13	12.1495	-0.657749	0.240672	-2.73297	0.00627667	0.111304	ZNF775	protein_coding
ENSG00000185897.7	17.1925	-1.27361	0.46603	-2.7329	0.006278	0.111304	FFAR3	protein_coding
ENSG00000252947.1	5.63823	1.35431	0.495882	2.73112	0.00631201	0.111742	SCARNA1	scaRNA
ENSG00000130811.12	249.1	0.521394	0.190921	2.73095	0.0063153	0.111742	EIF3G	protein_coding
ENSG00000125355.16	2.46352	-2.17783	0.797806	-2.72977	0.00633776	0.111953	TMEM255A	protein_coding
ENSG00000178982.10	294.354	0.596667	0.218612	2.72934	0.00634608	0.111953	EIF3K	protein_coding
ENSG00000229648.1	1.52724	-1.79021	0.655914	-2.72934	0.00634614	0.111953	RPSAP22	processed_pseudogene
ENSG00000110046.13	1377.37	0.816233	0.299103	2.72893	0.00635397	0.111953	ATG2A	protein_coding
ENSG00000230013.2	2.88889	-1.32194	0.48451	-2.72841	0.00636414	0.111953	CT70	lncRNA
ENSG00000063046.18	1451.54	0.438714	0.160813	2.7281	0.00637009	0.111953	EIF4B	protein_coding
ENSG00000229106.1	6.92586	1.21533	0.445499	2.72803	0.00637135	0.111953	NA	processed_pseudogene
ENSG00000136002.20	1.71557	1.33881	0.490839	2.72759	0.00637988	0.111992	ARHGEF4	protein_coding
ENSG00000145332.14	277.326	-0.717936	0.263258	-2.72712	0.00638893	0.11204	KLHL8	protein_coding
ENSG00000284776.1	22.6503	0.751941	0.275782	2.72658	0.00639954	0.112088	NA	protein_coding
ENSG00000289099.1	13.0115	1.06277	0.389842	2.72615	0.00640784	0.112088	NA	lncRNA
ENSG00000255717.8	165.788	0.479113	0.175757	2.726	0.00641063	0.112088	SNHG1	lncRNA
ENSG00000198755.11	855.136	0.685283	0.25144	2.72543	0.00642177	0.112172	RPL10A	protein_coding
ENSG00000157326.19	27.2527	0.547167	0.200822	2.72463	0.00643729	0.112271	DHRS4	protein_coding
ENSG00000114812.13	81.8159	0.65509	0.240454	2.72439	0.0064421	0.112271	VIPR1	protein_coding
ENSG00000149806.11	1374.72	0.533891	0.195999	2.72394	0.00645079	0.112271	FAU	protein_coding
ENSG00000106268.16	24.3938	0.707594	0.259778	2.72384	0.00645272	0.112271	NUDT1	protein_coding
ENSG00000189339.12	549.157	-0.35342	0.129871	-2.72132	0.00650223	0.112862	SLC35E2B	protein_coding
ENSG00000169814.16	98.1894	0.312029	0.114663	2.72127	0.00650319	0.112862	BTD	protein_coding
ENSG00000120708.17	296.897	0.826874	0.30387	2.72114	0.00650574	0.112862	TGFBI	protein_coding
ENSG00000102057.10	47.8355	-0.764979	0.281231	-2.72011	0.00652603	0.11306	KCND1	protein_coding
ENSG00000137878.17	27.0358	-1.33736	0.49169	-2.71991	0.00652991	0.11306	GCOM1	protein_coding
ENSG00000115604.12	1288.5	-1.46184	0.537721	-2.71859	0.00655605	0.113341	IL18R1	protein_coding
ENSG00000185339.9	99.4598	-0.998169	0.367184	-2.71845	0.00655895	0.113341	TCN2	protein_coding
ENSG00000272669.1	33.784	-0.655515	0.24119	-2.71783	0.00657109	0.113441	NA	lncRNA
ENSG00000100216.6	86.8212	0.437562	0.161071	2.71657	0.00659618	0.113763	TOMM22	protein_coding
ENSG00000289456.1	7.8165	-1.55203	0.571409	-2.71614	0.00660476	0.113801	LOC124901310	lncRNA
ENSG00000107263.19	779.736	0.297614	0.109685	2.71335	0.00666064	0.114519	RAPGEF1	protein_coding
ENSG00000176783.15	433.731	-0.40569	0.149526	-2.71317	0.00666437	0.114519	RUFY1	protein_coding
ENSG00000276997.4	32.3348	-0.59905	0.2208	-2.71309	0.0066658	0.114519	NA	lncRNA
ENSG00000172005.11	21.7697	1.08463	0.399982	2.71169	0.00669404	0.114893	MAL	protein_coding
ENSG00000168710.18	187.807	0.255622	0.0942966	2.71083	0.00671154	0.115082	AHCYL1	protein_coding
ENSG00000242294.6	81.496	0.391525	0.144495	2.70961	0.00673627	0.115162	STAG3L5P	transcribed_unprocessed_pseudogene
ENSG00000125633.11	395.061	-0.341641	0.126109	-2.70911	0.00674648	0.115162	CCDC93	protein_coding
ENSG00000185043.13	305.134	0.447453	0.165167	2.70909	0.00674685	0.115162	CIB1	protein_coding
ENSG00000248769.1	71.5915	-1.42449	0.525863	-2.70886	0.00675153	0.115162	NA	unprocessed_pseudogene
ENSG00000273133.1	26.5976	-0.821502	0.303276	-2.70876	0.00675349	0.115162	NA	lncRNA
ENSG00000225450.1	6.90565	-1.01125	0.373366	-2.70848	0.00675914	0.115162	NA	lncRNA
ENSG00000139239.7	1.64265	1.39651	0.515628	2.70836	0.00676162	0.115162	RPL14P1	processed_pseudogene
ENSG00000186184.20	169.951	0.328714	0.121394	2.70784	0.00677225	0.115232	POLR1D	protein_coding
ENSG00000269293.4	16.5964	0.629313	0.232675	2.70468	0.00683701	0.115985	ZSCAN16-AS1	lncRNA
ENSG00000211947.2	89.2477	-1.23462	0.45652	-2.70441	0.00684253	0.115985	IGHV3-21	IG_V_gene
ENSG00000073734.10	2.18533	-1.50963	0.558273	-2.70411	0.00684884	0.115985	ABCB11	protein_coding
ENSG00000115459.18	100.495	-0.345315	0.127704	-2.70402	0.0068506	0.115985	ELMOD3	protein_coding
ENSG00000163141.20	12.1556	-0.86757	0.320859	-2.7039	0.00685304	0.115985	BNIPL	protein_coding
ENSG00000107719.9	3.73165	-1.29071	0.477406	-2.70359	0.00685945	0.115985	PALD1	protein_coding
ENSG00000115282.21	77.6305	0.362659	0.134166	2.70307	0.00687024	0.115985	TTC31	protein_coding
ENSG00000228705.3	36.2107	-1.0307	0.381413	-2.70231	0.00688588	0.115985	LINC00659	lncRNA
ENSG00000173366.11	2.03414	-4.02218	1.48846	-2.70224	0.00688746	0.115985	NA	protein_coding
ENSG00000224672.4	7.52324	-0.907997	0.336078	-2.70174	0.00689774	0.115985	NA	processed_pseudogene
ENSG00000235706.9	18.2494	-0.648326	0.240018	-2.70115	0.00690996	0.115985	DICER1-AS1	lncRNA
ENSG00000152778.10	520.379	-1.02193	0.378376	-2.70084	0.0069165	0.115985	IFIT5	protein_coding
ENSG00000164054.17	2213.1	-0.719809	0.266519	-2.70078	0.00691761	0.115985	SHISA5	protein_coding
ENSG00000261211.2	28.1048	-0.988304	0.365934	-2.70077	0.00691788	0.115985	NA	lncRNA
ENSG00000187800.14	32.0645	-1.03675	0.383902	-2.70057	0.00692204	0.115985	PEAR1	protein_coding
ENSG00000153885.15	21.6605	0.759385	0.281206	2.70046	0.00692439	0.115985	KCTD15	protein_coding
ENSG00000211679.2	539.377	-1.42726	0.528556	-2.7003	0.00692761	0.115985	IGLC3	IG_C_gene
ENSG00000075223.14	36.9443	0.456083	0.16896	2.69935	0.00694748	0.116208	SEMA3C	protein_coding
ENSG00000150681.10	1102.7	-0.663995	0.246042	-2.69871	0.00696091	0.116262	RGS18	protein_coding
ENSG00000167604.15	325.473	0.703555	0.260714	2.69857	0.0069638	0.116262	NFKBID	protein_coding
ENSG00000084112.15	528.996	-0.583089	0.216157	-2.69752	0.00698573	0.116464	SSH1	protein_coding
ENSG00000067177.15	2.07217	-1.48802	0.551655	-2.69737	0.00698904	0.116464	PHKA1	protein_coding
ENSG00000169247.14	45.6402	-0.917401	0.340189	-2.69674	0.00700222	0.116575	SH3TC2	protein_coding
ENSG00000115073.8	136.128	0.479443	0.177906	2.69493	0.00704037	0.1171	ACTR1B	protein_coding
ENSG00000175505.11	13.9005	0.741412	0.2752	2.69409	0.00705815	0.117286	CLCF1	protein_coding
ENSG00000184613.11	54.8841	1.13502	0.421558	2.69245	0.00709284	0.117517	NELL2	protein_coding
ENSG00000253276.5	345.907	-0.550064	0.204305	-2.69237	0.00709463	0.117517	CCDC71L	protein_coding
ENSG00000279259.1	16.4488	0.871699	0.32377	2.69234	0.0070953	0.117517	NA	TEC
ENSG00000100079.7	41.7398	1.76543	0.655762	2.69218	0.00709858	0.117517	LGALS2	protein_coding
ENSG00000232956.10	80.2369	0.604299	0.224506	2.69168	0.00710921	0.117535	SNHG15	lncRNA
ENSG00000258479.6	3.34265	-1.1034	0.409955	-2.69151	0.00711287	0.117535	NA	lncRNA
ENSG00000211966.2	61.1442	-1.32588	0.492806	-2.69048	0.007135	0.117791	IGHV5-51	IG_V_gene
ENSG00000180316.13	81.8791	-0.769075	0.28598	-2.68926	0.00716102	0.11811	PNPLA1	protein_coding
ENSG00000240247.8	6285.64	1.79778	0.668837	2.68793	0.00718971	0.11835	DEFA1B	protein_coding
ENSG00000123685.9	4.13159	1.05351	0.391963	2.68777	0.00719312	0.11835	BATF3	protein_coding
ENSG00000253882.7	42.5598	-0.577306	0.214799	-2.68766	0.00719553	0.11835	LOC154761	transcribed_unprocessed_pseudogene
ENSG00000130255.13	440.091	0.684874	0.254957	2.68623	0.00722627	0.118745	RPL36	protein_coding
ENSG00000122335.17	37.8355	-0.534101	0.198867	-2.68572	0.00723726	0.118816	SERAC1	protein_coding
ENSG00000184047.20	129.496	0.352751	0.131363	2.68531	0.00724629	0.118854	DIABLO	protein_coding
ENSG00000178605.13	62.514	0.42749	0.159269	2.68408	0.00727288	0.119073	GTPBP6	protein_coding
ENSG00000282600.2	2.61835	-1.89955	0.707712	-2.68408	0.00727308	0.119073	IGHV3-69-1	IG_V_pseudogene
ENSG00000181523.13	242.138	-0.655989	0.244441	-2.68362	0.00728292	0.119124	SGSH	protein_coding
ENSG00000010610.10	285.482	0.843289	0.31434	2.68273	0.00730248	0.119334	CD4	protein_coding
ENSG00000180758.12	24.5007	0.671734	0.250453	2.68208	0.0073167	0.119457	GPR157	protein_coding
ENSG00000115694.15	109.297	0.402716	0.150196	2.68127	0.00733441	0.119636	STK25	protein_coding
ENSG00000107020.10	22.8109	-0.46361	0.172951	-2.68059	0.00734918	0.1197	PLGRKT	protein_coding
ENSG00000188997.8	73.4502	-0.485633	0.181175	-2.68047	0.00735185	0.1197	KCTD21	protein_coding
ENSG00000130640.15	393.625	0.381421	0.142321	2.68001	0.00736209	0.119757	TUBGCP2	protein_coding
ENSG00000170889.14	2187.05	0.453853	0.169483	2.67788	0.00740909	0.120317	RPS9	protein_coding
ENSG00000124702.19	138.41	0.472511	0.176461	2.6777	0.00741296	0.120317	KLHDC3	protein_coding
ENSG00000254288.1	6.87046	-0.973262	0.363493	-2.67752	0.00741683	0.120317	NA	lncRNA
ENSG00000203666.13	30.3467	-0.771033	0.288026	-2.67696	0.00742932	0.120409	EFCAB2	protein_coding
ENSG00000126107.15	98.4501	-0.257883	0.0963567	-2.67633	0.00744326	0.120506	HECTD3	protein_coding
ENSG00000181045.15	67.7713	-0.59537	0.222478	-2.67608	0.00744889	0.120506	SLC26A11	protein_coding
ENSG00000148218.16	96.1475	-0.261962	0.0979361	-2.67483	0.00747674	0.120847	ALAD	protein_coding
ENSG00000181778.5	8.58084	-0.957325	0.358009	-2.67403	0.00749464	0.120967	TMEM252	protein_coding
ENSG00000099998.19	8.35211	1.51897	0.568076	2.67388	0.00749783	0.120967	GGT5	protein_coding
ENSG00000163754.18	431.409	-0.728428	0.27264	-2.67176	0.00754548	0.121625	GYG1	protein_coding
ENSG00000143363.17	161.251	-0.373775	0.140027	-2.6693	0.00760091	0.122324	PRUNE1	protein_coding
ENSG00000123095.6	3.27311	-1.03584	0.388107	-2.66896	0.00760869	0.122324	BHLHE41	protein_coding
ENSG00000206562.12	28.1427	-0.478194	0.179171	-2.66892	0.00760947	0.122324	METTL6	protein_coding
ENSG00000161277.11	7.35379	-0.762869	0.285903	-2.66828	0.00762418	0.122449	THAP8	protein_coding
ENSG00000168763.16	128.85	0.343124	0.128638	2.66736	0.00764501	0.122673	CNNM3	protein_coding
ENSG00000173597.9	597.798	-0.902022	0.338211	-2.66704	0.0076523	0.122679	SULT1B1	protein_coding
ENSG00000173825.7	75.6746	0.877383	0.329072	2.66624	0.00767059	0.122811	TIGD3	protein_coding
ENSG00000265206.5	388.321	0.627097	0.235214	2.66607	0.00767441	0.122811	NA	lncRNA
ENSG00000156958.15	84.4746	-0.337756	0.126729	-2.66518	0.00769475	0.123005	GALK2	protein_coding
ENSG00000188039.16	2.70828	-1.4257	0.535008	-2.66483	0.00770282	0.123005	NWD1	protein_coding
ENSG00000131398.15	7.33683	1.04503	0.392222	2.66438	0.00771295	0.123005	KCNC3	protein_coding
ENSG00000204920.11	32.958	-0.50065	0.187909	-2.66433	0.00771422	0.123005	ZNF155	protein_coding
ENSG00000109466.14	862.023	-0.69706	0.261743	-2.66314	0.00774146	0.123328	KLHL2	protein_coding
ENSG00000198915.12	91.4377	-0.908118	0.341159	-2.66186	0.00777097	0.123687	RASGEF1A	protein_coding
ENSG00000196576.16	478.857	0.675545	0.253827	2.66144	0.00778075	0.123732	PLXNB2	protein_coding
ENSG00000123338.13	1604.62	-0.209866	0.0788812	-2.66054	0.0078016	0.123883	NCKAP1L	protein_coding
ENSG00000286330.1	5.72747	1.27363	0.478733	2.66043	0.00780418	0.123883	LOC105370259	lncRNA
ENSG00000056972.20	49.2742	-0.412815	0.155212	-2.65968	0.00782139	0.124045	TRAF3IP2	protein_coding
ENSG00000076641.4	1408.66	-0.554289	0.208457	-2.659	0.0078372	0.124185	PAG1	protein_coding
ENSG00000164253.14	76.8478	-0.468152	0.176138	-2.65787	0.00786369	0.124493	WDR41	protein_coding
ENSG00000182578.14	299.194	0.747343	0.281275	2.65698	0.0078844	0.12471	CSF1R	protein_coding
ENSG00000171954.13	2.96945	1.64917	0.621018	2.65559	0.007917	0.125114	CYP4F22	protein_coding
ENSG00000164305.19	132.806	-0.414978	0.156366	-2.65389	0.00795704	0.125635	CASP3	protein_coding
ENSG00000119638.14	321.868	-0.217357	0.0819203	-2.65327	0.00797162	0.125688	NEK9	protein_coding
ENSG00000133872.14	1329.25	0.267473	0.100814	2.65314	0.00797457	0.125688	SARAF	protein_coding
ENSG00000170180.22	4.8731	1.36908	0.516095	2.65278	0.00798331	0.125714	GYPA	protein_coding
ENSG00000143641.10	228.1	-0.294071	0.111016	-2.64889	0.00807555	0.127054	GALNT2	protein_coding
ENSG00000121060.19	3762.53	-0.48917	0.184765	-2.64752	0.00810835	0.12737	TRIM25	protein_coding
ENSG00000173210.20	78.5115	-0.930509	0.351473	-2.64746	0.00810997	0.12737	ABLIM3	protein_coding
ENSG00000128482.16	5.34455	-0.785698	0.296925	-2.64611	0.00814231	0.127764	RNF112	protein_coding
ENSG00000112290.13	7.26028	-0.919794	0.347801	-2.6446	0.00817882	0.128224	WASF1	protein_coding
ENSG00000089505.18	38.8048	-0.659868	0.249757	-2.64204	0.00824089	0.129073	CMTM1	protein_coding
ENSG00000170476.16	205.882	-1.22191	0.462537	-2.64177	0.0082475	0.129073	MZB1	protein_coding
ENSG00000233154.6	4.56495	-1.25928	0.476899	-2.64056	0.00827702	0.12942	LINC01762	lncRNA
ENSG00000198754.5	2.94813	-1.71015	0.647801	-2.63993	0.00829222	0.129544	OXCT2	protein_coding
ENSG00000166963.13	87.3095	-1.00114	0.379349	-2.6391	0.00831264	0.129749	MAP1A	protein_coding
ENSG00000267648.1	6.21462	-1.12587	0.426712	-2.63848	0.00832786	0.129872	NA	transcribed_processed_pseudogene
ENSG00000186812.13	142.535	-0.395463	0.149986	-2.63666	0.0083726	0.130455	ZNF397	protein_coding
ENSG00000101608.13	1790.25	-0.368522	0.139791	-2.63624	0.00838309	0.130504	MYL12A	protein_coding
ENSG00000238243.3	9.31256	1.27837	0.485024	2.63569	0.00839672	0.130508	OR2W3	protein_coding
ENSG00000153029.16	219.887	-0.389613	0.147825	-2.63563	0.00839805	0.130508	MR1	protein_coding
ENSG00000189134.4	4.62227	-0.953199	0.361991	-2.63321	0.00845817	0.131269	NKAPL	protein_coding
ENSG00000227507.3	424.26	0.509981	0.193702	2.63281	0.00846822	0.131269	LTB	protein_coding
ENSG00000102030.16	109.827	0.373423	0.141837	2.63277	0.0084692	0.131269	NAA10	protein_coding
ENSG00000015475.19	757.445	0.473406	0.179911	2.63134	0.00850497	0.131598	BID	protein_coding
ENSG00000159592.11	752.364	-0.263459	0.100132	-2.63113	0.00851015	0.131598	GPBP1L1	protein_coding
ENSG00000288093.1	13.2886	-0.561409	0.21338	-2.63103	0.00851269	0.131598	NA	lncRNA
ENSG00000163359.17	26.7782	-1.25746	0.478141	-2.6299	0.00854099	0.131853	COL6A3	protein_coding
ENSG00000124610.5	3.76825	1.26389	0.480622	2.62969	0.00854628	0.131853	H1-1	protein_coding
ENSG00000124549.15	24.305	-0.646366	0.245815	-2.62948	0.00855148	0.131853	BTN2A3P	transcribed_unprocessed_pseudogene
ENSG00000140022.14	198.471	-0.839676	0.319388	-2.62901	0.00856331	0.131921	STON2	protein_coding
ENSG00000114391.13	646.562	0.563748	0.214468	2.62859	0.00857389	0.131969	RPL24	protein_coding
ENSG00000115738.10	258.82	0.476585	0.181451	2.62652	0.00862631	0.132661	ID2	protein_coding
ENSG00000211750.2	1.55677	1.49264	0.568386	2.62611	0.00863671	0.132706	TRBV24-1	TR_V_gene
ENSG00000161914.10	11.6124	0.49174	0.187313	2.62523	0.008659	0.132934	ZNF653	protein_coding
ENSG00000089094.20	102.576	0.491074	0.187153	2.62392	0.00869241	0.133331	KDM2B	protein_coding
ENSG00000187862.13	6.59943	1.00972	0.384969	2.62286	0.00871949	0.133631	TTC24	protein_coding
ENSG00000137834.15	3.90296	1.35407	0.516364	2.62232	0.00873344	0.133729	SMAD6	protein_coding
ENSG00000143486.16	67.568	0.515377	0.19658	2.62172	0.00874876	0.133848	EIF2D	protein_coding
ENSG00000105974.13	4.33646	-1.21784	0.464665	-2.62091	0.00876953	0.134044	CAV1	protein_coding
ENSG00000096060.15	2955.04	-1.11281	0.424643	-2.62059	0.0087779	0.134044	FKBP5	protein_coding
ENSG00000166140.17	43.3123	-0.396805	0.151432	-2.62034	0.00878418	0.134044	ZFYVE19	protein_coding
ENSG00000135486.19	1268.35	0.533032	0.203493	2.61942	0.00880806	0.134202	HNRNPA1	protein_coding
ENSG00000234608.9	37.5565	0.441816	0.168674	2.61935	0.00880968	0.134202	MAPKAPK5-AS1	lncRNA
ENSG00000169689.15	24.7778	0.608566	0.232518	2.61728	0.00886341	0.134905	CENPX	protein_coding
ENSG00000180875.5	2.31702	1.46783	0.561257	2.61525	0.00891616	0.135419	GREM2	protein_coding
ENSG00000144713.13	1531.88	0.694898	0.26573	2.61506	0.0089213	0.135419	RPL32	protein_coding
ENSG00000142961.16	296.575	-0.528926	0.202277	-2.61486	0.00892634	0.135419	MOB3C	protein_coding
ENSG00000169047.6	24.4691	-0.673224	0.257466	-2.61481	0.00892771	0.135419	IRS1	protein_coding
ENSG00000095383.20	217.509	-0.468692	0.179281	-2.61429	0.00894123	0.135508	TBC1D2	protein_coding
ENSG00000115267.9	435.596	-0.797255	0.305101	-2.61308	0.00897292	0.135751	IFIH1	protein_coding
ENSG00000162733.19	5.07491	-1.14188	0.437015	-2.61291	0.0089774	0.135751	DDR2	protein_coding
ENSG00000208772.1	163.597	1.4194	0.543249	2.61281	0.00898022	0.135751	SNORD94	snoRNA
ENSG00000129007.16	80.8594	-0.39734	0.152151	-2.61149	0.00901475	0.136157	CALML4	protein_coding
ENSG00000078319.11	41.8272	0.377703	0.14465	2.61116	0.00902365	0.136176	NA	transcribed_unprocessed_pseudogene
ENSG00000095794.20	53.9141	0.670148	0.256702	2.6106	0.00903825	0.13628	CREM	protein_coding
ENSG00000272256.1	6.05675	1.02315	0.392023	2.60992	0.00905629	0.136436	NA	lncRNA
ENSG00000185880.13	315.801	-0.570438	0.218613	-2.60935	0.00907137	0.136548	TRIM69	protein_coding
ENSG00000144476.6	7.01975	-1.26728	0.485764	-2.60883	0.00908525	0.13664	ACKR3	protein_coding
ENSG00000143207.21	911.997	0.381278	0.146165	2.60854	0.00909292	0.13664	COP1	protein_coding
ENSG00000121851.13	87.2591	-0.388065	0.148813	-2.60773	0.00911444	0.136848	POLR3GL	protein_coding
ENSG00000111335.14	1576.68	-1.23421	0.474109	-2.60323	0.00923511	0.138542	OAS2	protein_coding
ENSG00000287625.1	1.74104	1.26541	0.48621	2.60259	0.00925219	0.138645	NA	lncRNA
ENSG00000168958.20	167.245	-0.351306	0.134993	-2.60239	0.00925755	0.138645	MFF	protein_coding
ENSG00000285589.1	27.4281	0.413271	0.158915	2.60059	0.00930643	0.139205	NA	protein_coding
ENSG00000255328.2	79.2934	-1.08235	0.416219	-2.60043	0.00931066	0.139205	NA	lncRNA
ENSG00000135903.20	2.71369	-1.65311	0.635931	-2.59951	0.00933563	0.139391	PAX3	protein_coding
ENSG00000145912.9	43.1448	0.557642	0.214536	2.59929	0.00934164	0.139391	NHP2	protein_coding
ENSG00000123360.12	68.1586	-0.499795	0.192295	-2.59911	0.00934665	0.139391	PDE1B	protein_coding
ENSG00000256433.3	7.95415	-0.830099	0.319492	-2.59818	0.00937182	0.139512	NA	lncRNA
ENSG00000289511.1	3.65533	-0.849908	0.327123	-2.59813	0.00937328	0.139512	NA	lncRNA
ENSG00000124302.13	3.58625	-1.35061	0.519875	-2.59794	0.00937839	0.139512	CHST8	protein_coding
ENSG00000129084.18	161.14	0.261718	0.100757	2.59751	0.00939031	0.139526	PSMA1	protein_coding
ENSG00000114021.12	38.8392	0.610069	0.234883	2.59734	0.00939501	0.139526	NIT2	protein_coding
ENSG00000176978.14	151.849	0.53421	0.205702	2.597	0.00940409	0.139529	DPP7	protein_coding
ENSG00000112419.15	252.306	-0.446021	0.171761	-2.59675	0.00941095	0.139529	PHACTR2	protein_coding
ENSG00000275183.2	8.43277	-0.722603	0.278303	-2.59646	0.00941885	0.13953	LENG9	protein_coding
ENSG00000138642.16	144.046	-1.13196	0.436038	-2.59602	0.00943093	0.139551	HERC6	protein_coding
ENSG00000123815.13	228.206	-0.490948	0.189137	-2.59573	0.00943902	0.139551	COQ8B	protein_coding
ENSG00000133612.19	65.5227	0.509726	0.196384	2.59555	0.0094439	0.139551	AGAP3	protein_coding
ENSG00000099958.15	41.7988	-1.0592	0.408276	-2.59432	0.00947785	0.139936	DERL3	protein_coding
ENSG00000165516.11	93.8123	0.290641	0.112062	2.59357	0.00949845	0.140124	KLHDC2	protein_coding
ENSG00000125520.14	49.1028	0.458896	0.176984	2.59287	0.009518	0.140296	SLC2A4RG	protein_coding
ENSG00000138413.14	125.893	-0.439633	0.169658	-2.59128	0.00956183	0.140734	IDH1	protein_coding
ENSG00000163959.10	17.3003	-1.19297	0.460438	-2.59094	0.00957131	0.140734	SLC51A	protein_coding
ENSG00000103319.12	47.9973	0.569309	0.219731	2.59094	0.00957152	0.140734	EEF2K	protein_coding
ENSG00000042286.15	11.309	-0.692101	0.26719	-2.59029	0.00958948	0.140753	AIFM2	protein_coding
ENSG00000251158.1	34.1637	-0.92783	0.358216	-2.59014	0.00959366	0.140753	LOC728506	unprocessed_pseudogene
ENSG00000272277.1	7.76502	0.720034	0.278023	2.58983	0.00960231	0.140753	NA	lncRNA
ENSG00000253230.10	2.91957	-2.10023	0.81098	-2.58975	0.00960456	0.140753	MIR124-1HG	lncRNA
ENSG00000270550.1	293.313	-1.28908	0.497882	-2.58912	0.00962208	0.140894	IGHV3-30	IG_V_gene
ENSG00000164051.14	19.0278	-0.617649	0.2386	-2.58864	0.00963567	0.140976	CCDC51	protein_coding
ENSG00000269001.3	99.9494	-0.534433	0.206591	-2.58691	0.00968409	0.141482	NA	transcribed_unprocessed_pseudogene
ENSG00000140859.16	57.118	-0.737247	0.285	-2.58683	0.00968621	0.141482	KIFC3	protein_coding
ENSG00000132780.17	163.127	-0.34769	0.134442	-2.58617	0.00970501	0.14164	NASP	protein_coding
ENSG00000196730.13	301.016	0.509946	0.197392	2.58342	0.00978256	0.142483	DAPK1	protein_coding
ENSG00000250644.3	108.214	-0.690305	0.267232	-2.58317	0.00978971	0.142483	NA	protein_coding
ENSG00000100311.17	9.43843	-0.945936	0.366213	-2.58302	0.00979393	0.142483	PDGFB	protein_coding
ENSG00000126756.12	109.008	0.490872	0.19005	2.58286	0.00979847	0.142483	UXT	protein_coding
ENSG00000138439.12	93.9966	0.508175	0.196761	2.58271	0.0098029	0.142483	FAM117B	protein_coding
ENSG00000110492.17	10.4859	-0.779712	0.301947	-2.58228	0.00981497	0.142485	MDK	protein_coding
ENSG00000111863.13	8.29964	1.09514	0.424121	2.58214	0.00981908	0.142485	ADTRP	protein_coding
ENSG00000245522.2	2.01351	-1.39099	0.538803	-2.58162	0.00983372	0.142519	LINC02709	lncRNA
ENSG00000110697.13	406.213	0.45022	0.174419	2.58125	0.00984419	0.142519	PITPNM1	protein_coding
ENSG00000251161.4	9.04094	-0.848846	0.328856	-2.58121	0.00984553	0.142519	NA	lncRNA
ENSG00000196227.11	148.824	-0.496037	0.192289	-2.57965	0.00989007	0.143047	FAM217B	protein_coding
ENSG00000259548.1	6.06093	-0.982473	0.380979	-2.57881	0.00991407	0.143127	NA	lncRNA
ENSG00000183617.5	57.5202	0.669709	0.259726	2.57853	0.00992231	0.143127	MRPL54	protein_coding
ENSG00000170846.17	34.0165	0.579521	0.224788	2.57808	0.00993516	0.143127	LOC93622	protein_coding
ENSG00000186827.11	9.98378	0.794114	0.308027	2.57807	0.00993538	0.143127	TNFRSF4	protein_coding
ENSG00000170310.15	52.6887	0.329408	0.127778	2.57797	0.00993829	0.143127	STX8	protein_coding
ENSG00000277283.1	3.71291	0.935793	0.363041	2.57765	0.00994749	0.143127	NA	lncRNA
ENSG00000170145.5	68.5263	0.413679	0.160497	2.57749	0.00995206	0.143127	SIK2	protein_coding
ENSG00000170633.17	181.688	-0.241759	0.093816	-2.57695	0.00996765	0.143236	RNF34	protein_coding
ENSG00000198520.12	54.6332	0.754632	0.292931	2.57614	0.00999091	0.143454	ARMH1	protein_coding
ENSG00000260368.1	16.3567	-0.530044	0.205896	-2.57432	0.0100436	0.144094	NA	lncRNA
ENSG00000258744.3	4.27187	-0.825036	0.320604	-2.57338	0.010071	0.14432	NA	lncRNA
ENSG00000109917.11	107.227	0.415271	0.161382	2.57322	0.0100757	0.14432	ZPR1	protein_coding
ENSG00000109265.15	6.73337	-0.97779	0.380183	-2.57189	0.0101144	0.144758	CRACD	protein_coding
ENSG00000178789.9	155.986	0.493749	0.192036	2.57113	0.0101368	0.144962	CD300LB	protein_coding
ENSG00000122986.14	130.506	0.49439	0.192414	2.5694	0.0101874	0.145568	HVCN1	protein_coding
ENSG00000165684.6	62.0154	-0.308108	0.119953	-2.56857	0.010212	0.145622	SNAPC4	protein_coding
ENSG00000211785.1	3.00157	1.44691	0.563329	2.5685	0.010214	0.145622	TRAV12-1	TR_V_gene
ENSG00000117475.14	113.576	-0.473521	0.184367	-2.56836	0.010218	0.145622	BLZF1	protein_coding
ENSG00000149260.18	4.41301	1.12098	0.436507	2.56806	0.010227	0.145622	CAPN5	protein_coding
ENSG00000203814.7	634.406	0.672855	0.262027	2.56788	0.0102322	0.145622	H2BC18	protein_coding
ENSG00000259040.5	4.54052	5.96374	2.32347	2.56674	0.0102659	0.145846	BLOC1S5-TXNDC5	protein_coding
ENSG00000167705.12	54.7447	0.525547	0.204768	2.56655	0.0102716	0.145846	RILP	protein_coding
ENSG00000178917.17	40.2541	-0.348292	0.135706	-2.56652	0.0102726	0.145846	ZNF852	protein_coding
ENSG00000200312.1	72.2885	1.24262	0.484241	2.56612	0.0102844	0.145897	NA	misc_RNA
ENSG00000077684.16	361.453	-0.307227	0.11982	-2.56408	0.010345	0.146639	JADE1	protein_coding
ENSG00000126858.19	338.509	-0.444188	0.173284	-2.56336	0.0103664	0.146826	RHOT1	protein_coding
ENSG00000023909.10	65.0669	-0.604648	0.235937	-2.56275	0.0103847	0.146959	GCLM	protein_coding
ENSG00000288538.1	6.91551	-0.830185	0.323976	-2.56249	0.0103924	0.146959	NA	lncRNA
ENSG00000160710.18	6624.09	-0.438041	0.170981	-2.56193	0.0104092	0.147037	ADAR	protein_coding
ENSG00000162959.14	174.206	0.347287	0.135566	2.56176	0.0104144	0.147037	MEMO1	protein_coding
ENSG00000005189.20	8.50771	-0.761461	0.29734	-2.56091	0.0104397	0.147151	REXO5	protein_coding
ENSG00000170509.12	8.49992	-0.681468	0.26613	-2.56066	0.0104474	0.147151	HSD17B13	protein_coding
ENSG00000121931.16	65.6492	-0.538216	0.210187	-2.56066	0.0104474	0.147151	LRIF1	protein_coding
ENSG00000244026.7	5.86628	0.723251	0.282495	2.56023	0.0104603	0.147211	FAM86DP	transcribed_unprocessed_pseudogene
ENSG00000153071.15	89.5222	-0.787166	0.307549	-2.55948	0.0104828	0.147211	DAB2	protein_coding
ENSG00000116014.10	1.47997	1.53972	0.601622	2.55928	0.010489	0.147211	KISS1R	protein_coding
ENSG00000106366.9	13.344	-1.04579	0.408629	-2.55926	0.0104897	0.147211	SERPINE1	protein_coding
ENSG00000241163.9	126.419	0.508436	0.198676	2.55912	0.0104937	0.147211	LINC00877	lncRNA
ENSG00000170909.14	323.512	-0.549491	0.21474	-2.55886	0.0105015	0.147211	OSCAR	protein_coding
ENSG00000256060.3	9.68275	0.969946	0.379124	2.55839	0.0105159	0.147297	TRAPPC2B	protein_coding
ENSG00000166887.16	594.044	-0.281844	0.110231	-2.55683	0.0105629	0.14773	VPS39	protein_coding
ENSG00000102755.12	34.9558	0.986467	0.385869	2.55648	0.0105738	0.14773	FLT1	protein_coding
ENSG00000259182.5	2.84	-1.13624	0.444521	-2.5561	0.0105853	0.14773	NA	lncRNA
ENSG00000100503.26	2972.39	-0.405478	0.158649	-2.55581	0.010594	0.14773	NIN	protein_coding
ENSG00000262074.7	566.047	1.58679	0.62087	2.55576	0.0105956	0.14773	NA	snoRNA
ENSG00000186594.15	417.666	0.631938	0.247264	2.55572	0.0105968	0.14773	MIR22HG	lncRNA
ENSG00000108950.12	19.3942	-1.12712	0.441098	-2.55526	0.0106107	0.147809	FAM20A	protein_coding
ENSG00000237181.1	9.78179	-0.876345	0.343096	-2.55423	0.0106424	0.148098	PRKAR1B-AS1	lncRNA
ENSG00000114023.16	29.2001	0.47804	0.18717	2.55404	0.0106482	0.148098	FAM162A	protein_coding
ENSG00000212443.1	143.322	1.00737	0.394495	2.55358	0.0106623	0.148178	SNORA53	snoRNA
ENSG00000260693.1	5.81324	-0.882191	0.345538	-2.55309	0.0106772	0.148269	NA	lncRNA
ENSG00000130748.7	18.9485	0.684512	0.268148	2.55273	0.0106881	0.148305	TMEM160	protein_coding
ENSG00000115274.15	45.4142	0.429446	0.168286	2.55188	0.0107143	0.148553	INO80B	protein_coding
ENSG00000185222.10	4.75093	-1.13757	0.446054	-2.5503	0.0107631	0.148956	TCEAL9	protein_coding
ENSG00000198001.16	287.878	-0.366981	0.143909	-2.55009	0.0107696	0.148956	IRAK4	protein_coding
ENSG00000171916.17	21.0892	-1.05975	0.415608	-2.54987	0.0107764	0.148956	LGALS9C	protein_coding
ENSG00000163682.17	355.867	0.770571	0.302203	2.54985	0.010777	0.148956	RPL9	protein_coding
ENSG00000289259.1	23.9514	0.919318	0.360684	2.54882	0.0108088	0.149279	NA	lncRNA
ENSG00000012061.16	94.8497	0.449028	0.176249	2.5477	0.0108437	0.149644	ERCC1	protein_coding
ENSG00000104341.17	23.1733	-0.930777	0.365459	-2.54687	0.0108694	0.149883	LAPTM4B	protein_coding
ENSG00000161791.14	91.187	0.617096	0.242325	2.54656	0.010879	0.149899	FMNL3	protein_coding
ENSG00000168646.14	17.4121	1.04822	0.411774	2.54561	0.0109087	0.150136	AXIN2	protein_coding
ENSG00000224616.4	21.9309	-0.702122	0.275832	-2.54547	0.0109131	0.150136	NA	lncRNA
ENSG00000131467.12	376.34	0.294484	0.115702	2.54519	0.0109219	0.15014	PSME3	protein_coding
ENSG00000095932.7	2.52349	1.45991	0.573878	2.54394	0.0109611	0.150562	SMIM24	protein_coding
ENSG00000156414.20	161.71	-0.900425	0.354184	-2.54225	0.0110141	0.151059	TDRD9	protein_coding
ENSG00000119720.18	258.431	-0.263984	0.103839	-2.54225	0.0110143	0.151059	NRDE2	protein_coding
ENSG00000165949.13	402.364	-1.58137	0.622484	-2.54042	0.011072	0.151734	IFI27	protein_coding
ENSG00000166311.10	111.303	-0.499095	0.196522	-2.53964	0.0110967	0.151883	SMPD1	protein_coding
ENSG00000113068.10	56.7906	0.432623	0.17037	2.53932	0.011107	0.151883	PFDN1	protein_coding
ENSG00000197635.11	43.0918	0.880727	0.346844	2.53926	0.0111086	0.151883	DPP4	protein_coding
ENSG00000211772.11	190.165	0.849628	0.334766	2.53798	0.0111495	0.152325	TRBC2	TR_C_gene
ENSG00000184557.4	1669.84	-0.69429	0.273639	-2.53725	0.0111726	0.152524	SOCS3	protein_coding
ENSG00000105193.9	596.569	0.777653	0.306585	2.5365	0.0111966	0.152734	RPS16	protein_coding
ENSG00000104320.14	557.058	-0.706111	0.278447	-2.53589	0.0112163	0.152832	NBN	protein_coding
ENSG00000212283.1	20.8295	1.38412	0.545892	2.53551	0.0112283	0.152832	SNORD89	snoRNA
ENSG00000204710.3	2.46201	-1.76301	0.695338	-2.53547	0.0112297	0.152832	SPDYC	protein_coding
ENSG00000106266.11	25.4534	0.388867	0.15342	2.53466	0.0112555	0.153052	SNX8	protein_coding
ENSG00000163600.13	30.5403	0.876486	0.345832	2.53443	0.0112631	0.153052	ICOS	protein_coding
ENSG00000001167.15	463.679	-0.399395	0.157621	-2.5339	0.0112802	0.153138	NFYA	protein_coding
ENSG00000196436.9	12.4742	0.655595	0.258751	2.5337	0.0112866	0.153138	NPIPB15	protein_coding
ENSG00000014914.21	31.7372	0.687445	0.271551	2.53155	0.011356	0.153893	MTMR11	protein_coding
ENSG00000125875.15	260.703	-0.25052	0.0989658	-2.53138	0.0113615	0.153893	TBC1D20	protein_coding
ENSG00000224950.2	39.7257	-0.616043	0.243386	-2.53114	0.0113693	0.153893	NA	lncRNA
ENSG00000182389.20	40.4075	0.657724	0.25988	2.53088	0.0113777	0.153893	CACNB4	protein_coding
ENSG00000287131.1	4.85588	-1.14032	0.450608	-2.53063	0.0113857	0.153893	LOC105377156	lncRNA
ENSG00000167046.4	4.12373	-1.12183	0.443517	-2.52938	0.0114263	0.154324	NA	lncRNA
ENSG00000086200.17	53.2339	-0.549313	0.217212	-2.52893	0.0114412	0.154408	IPO11	protein_coding
ENSG00000152078.10	90.1562	0.783688	0.309944	2.52849	0.0114555	0.154484	TLCD4	protein_coding
ENSG00000077984.6	996.324	-0.775185	0.306626	-2.52811	0.0114678	0.154505	CST7	protein_coding
ENSG00000141497.14	21.8344	0.717844	0.283968	2.52791	0.0114745	0.154505	ZMYND15	protein_coding
ENSG00000055147.19	97.782	-0.356081	0.140891	-2.52735	0.0114926	0.154604	FAM114A2	protein_coding
ENSG00000148346.12	824.011	1.45487	0.575697	2.52715	0.0114992	0.154604	LCN2	protein_coding
ENSG00000122643.23	240.269	-0.824774	0.326456	-2.52645	0.0115222	0.154795	NT5C3A	protein_coding
ENSG00000107960.11	110.825	0.463922	0.183716	2.52521	0.0115631	0.155227	STN1	protein_coding
ENSG00000124523.17	124.726	-0.575046	0.227826	-2.52405	0.011601	0.155618	SIRT5	protein_coding
ENSG00000103363.16	417.323	0.565844	0.224249	2.52329	0.0116263	0.15584	ELOB	protein_coding
ENSG00000227032.1	44.9421	-0.688126	0.272765	-2.52278	0.0116432	0.155949	RPS2P36	processed_pseudogene
ENSG00000116771.6	6.80742	0.850564	0.337269	2.52192	0.0116717	0.156007	AGMAT	protein_coding
ENSG00000088305.19	4.22295	-0.925159	0.36696	-2.52114	0.0116974	0.156007	DNMT3B	protein_coding
ENSG00000008018.9	236.987	0.297278	0.117921	2.52098	0.0117027	0.156007	PSMB1	protein_coding
ENSG00000114646.10	1.80939	-1.16151	0.460746	-2.52094	0.0117041	0.156007	CSPG5	protein_coding
ENSG00000172663.9	25.5222	0.525383	0.208409	2.52092	0.0117048	0.156007	TMEM134	protein_coding
ENSG00000169567.13	204.222	0.42756	0.169613	2.5208	0.0117089	0.156007	HINT1	protein_coding
ENSG00000230615.8	2.23501	1.34922	0.53528	2.52059	0.0117158	0.156007	LOC107984948	lncRNA
ENSG00000261546.1	5.2527	-0.772298	0.30644	-2.52023	0.0117279	0.156007	NA	lncRNA
ENSG00000111229.16	1311.28	0.361257	0.143379	2.5196	0.0117489	0.156007	ARPC3	protein_coding
ENSG00000112299.8	649.05	-1.00017	0.396958	-2.51959	0.0117493	0.156007	VNN1	protein_coding
ENSG00000133106.15	1210.96	-0.859151	0.340996	-2.51953	0.0117512	0.156007	EPSTI1	protein_coding
ENSG00000279369.1	76.0162	0.403395	0.160111	2.51947	0.011753	0.156007	NA	TEC
ENSG00000183018.9	18.8315	1.13315	0.449815	2.51916	0.0117637	0.156031	SPNS2	protein_coding
ENSG00000198833.7	1078.48	-0.401204	0.159292	-2.51867	0.01178	0.156131	UBE2J1	protein_coding
ENSG00000240505.9	10.3709	-0.888747	0.353022	-2.51754	0.0118177	0.156514	TNFRSF13B	protein_coding
ENSG00000138246.17	633.357	-0.366767	0.145727	-2.51682	0.011842	0.156711	DNAJC13	protein_coding
ENSG00000067829.20	106.145	0.474379	0.188502	2.51657	0.0118502	0.156711	IDH3G	protein_coding
ENSG00000170456.16	46.2858	-0.827553	0.328996	-2.51538	0.0118903	0.157098	DENND5B	protein_coding
ENSG00000146858.8	5.14676	-0.886762	0.352564	-2.51518	0.0118972	0.157098	ZC3HAV1L	protein_coding
ENSG00000142675.18	4.88327	-1.06893	0.425242	-2.51369	0.0119476	0.157517	CNKSR1	protein_coding
ENSG00000246548.3	11.1668	-0.961985	0.382738	-2.51343	0.0119563	0.157517	LINC02288	lncRNA
ENSG00000163346.17	1519.59	0.518143	0.206155	2.51337	0.0119584	0.157517	PBXIP1	protein_coding
ENSG00000225314.1	5.9327	-1.04605	0.416225	-2.51319	0.0119644	0.157517	NA	processed_pseudogene
ENSG00000186448.15	38.6438	-0.625867	0.249227	-2.51123	0.0120312	0.158185	ZNF197	protein_coding
ENSG00000102996.5	4.79395	-1.4485	0.576842	-2.51109	0.012036	0.158185	MMP15	protein_coding
ENSG00000186480.13	209.262	0.441036	0.175648	2.51091	0.0120419	0.158185	INSIG1	protein_coding
ENSG00000185760.18	13.4049	0.508118	0.202423	2.51018	0.0120669	0.158259	KCNQ5	protein_coding
ENSG00000110400.11	47.9493	0.669398	0.266684	2.51008	0.0120705	0.158259	NECTIN1	protein_coding
ENSG00000141027.22	1310.1	-0.206602	0.0823125	-2.50996	0.0120743	0.158259	NCOR1	protein_coding
ENSG00000106785.15	196.422	-0.659408	0.262776	-2.5094	0.0120938	0.158397	TRIM14	protein_coding
ENSG00000184979.10	91.4974	-1.59219	0.634577	-2.50906	0.0121051	0.158429	USP18	protein_coding
ENSG00000051620.11	678.528	-0.377766	0.150663	-2.50735	0.012164	0.159083	HEBP2	protein_coding
ENSG00000136286.16	1037.22	0.366086	0.146044	2.50669	0.0121867	0.159207	MYO1G	protein_coding
ENSG00000148154.10	315.963	-0.731915	0.292	-2.50655	0.0121915	0.159207	UGCG	protein_coding
ENSG00000119574.13	23.758	-0.408558	0.163021	-2.50617	0.0122049	0.159264	ZBTB45	protein_coding
ENSG00000233429.9	56.0165	0.634392	0.253283	2.50468	0.0122562	0.159817	HOTAIRM1	lncRNA
ENSG00000165682.15	57.5951	-0.912707	0.36448	-2.50413	0.0122752	0.159947	CLEC1B	protein_coding
ENSG00000125503.13	533.347	0.330661	0.13208	2.50349	0.0122976	0.160121	PPP1R12C	protein_coding
ENSG00000165409.18	3.45277	-1.06304	0.424892	-2.50191	0.0123524	0.160717	TSHR	protein_coding
ENSG00000176261.16	88.2498	-0.338424	0.135335	-2.50063	0.0123972	0.161112	ZBTB8OS	protein_coding
ENSG00000188732.11	7.57988	0.658575	0.263375	2.50053	0.0124009	0.161112	FAM221A	protein_coding
ENSG00000245025.3	24.8973	-0.563884	0.225535	-2.50021	0.0124119	0.161137	NA	lncRNA
ENSG00000065911.13	171.425	-0.382322	0.153025	-2.49843	0.0124745	0.161831	MTHFD2	protein_coding
ENSG00000131711.15	6.30274	-1.15886	0.46392	-2.49798	0.0124903	0.161891	MAP1B	protein_coding
ENSG00000177700.6	64.4905	0.5681	0.227473	2.49744	0.0125093	0.161891	POLR2L	protein_coding
ENSG00000214688.6	240.992	-0.863585	0.34579	-2.49743	0.0125098	0.161891	C10orf105	protein_coding
ENSG00000289294.1	2.05499	1.27068	0.508836	2.49723	0.0125168	0.161891	NA	lncRNA
ENSG00000231500.7	1905.92	0.687938	0.275505	2.49701	0.0125247	0.161891	RPS18	protein_coding
ENSG00000226287.9	5.37335	0.853473	0.341961	2.49582	0.0125667	0.162315	TMEM191A	transcribed_unprocessed_pseudogene
ENSG00000184730.12	1527.77	-0.488917	0.195957	-2.49502	0.012595	0.16246	APOBR	protein_coding
ENSG00000157654.19	125.426	-0.665281	0.266647	-2.49499	0.0125962	0.16246	PALM2AKAP2	protein_coding
ENSG00000005102.14	1.92468	1.25054	0.501297	2.49461	0.0126095	0.162493	MEOX1	protein_coding
ENSG00000183828.15	7.9943	0.674756	0.270508	2.4944	0.012617	0.162493	NUDT14	protein_coding
ENSG00000236423.7	3.61759	-0.842649	0.337897	-2.4938	0.0126382	0.162648	LINC01134	lncRNA
ENSG00000085265.12	4317.91	0.491613	0.1972	2.49297	0.012668	0.162827	FCN1	protein_coding
ENSG00000152082.15	73.5257	0.578472	0.232048	2.4929	0.0126706	0.162827	MZT2B	protein_coding
ENSG00000268849.5	9.8222	0.500029	0.200734	2.49101	0.0127382	0.163578	NA	transcribed_unprocessed_pseudogene
ENSG00000173868.12	711.244	0.700005	0.281054	2.49065	0.0127511	0.163607	PHOSPHO1	protein_coding
ENSG00000224373.3	112.752	-1.23346	0.495283	-2.49041	0.0127596	0.163607	IGHV4-59	IG_V_gene
ENSG00000257743.9	411.315	-0.8665	0.347968	-2.49017	0.0127681	0.163607	MGAM2	protein_coding
ENSG00000267547.1	3.50388	-1.05653	0.424551	-2.48858	0.0128253	0.164169	NA	lncRNA
ENSG00000204421.3	3.52113	-1.20187	0.482981	-2.48844	0.0128305	0.164169	LY6G6C	protein_coding
ENSG00000285338.1	3.04969	-3.83501	1.54167	-2.48757	0.012862	0.164454	NA	lncRNA
ENSG00000233927.5	321.134	0.675437	0.271604	2.48685	0.0128881	0.164669	RPS28	protein_coding
ENSG00000135821.19	9729.24	0.441481	0.177603	2.48577	0.0129272	0.165049	GLUL	protein_coding
ENSG00000157601.15	2996.21	-1.02274	0.411555	-2.48506	0.0129531	0.165262	MX1	protein_coding
ENSG00000008517.19	249.804	0.614572	0.247338	2.48474	0.0129645	0.165288	IL32	protein_coding
ENSG00000237550.6	1083.34	0.608475	0.24494	2.48418	0.012985	0.165339	RPL9P8	transcribed_processed_pseudogene
ENSG00000160932.11	2471.01	-1.14519	0.461004	-2.48412	0.0129871	0.165339	LY6E	protein_coding
ENSG00000014919.13	114.82	-0.295111	0.118823	-2.48361	0.0130057	0.165353	COX15	protein_coding
ENSG00000184640.20	985.995	0.32009	0.128882	2.48358	0.0130069	0.165353	SEPTIN9	protein_coding
ENSG00000204611.7	19.1278	-0.521026	0.209853	-2.48282	0.0130348	0.165516	ZNF616	protein_coding
ENSG00000136908.18	46.8082	0.482747	0.194468	2.4824	0.0130501	0.165516	DPM2	protein_coding
ENSG00000153363.14	9.64641	-0.591503	0.238285	-2.48233	0.0130525	0.165516	LINC00467	lncRNA
ENSG00000165716.11	14.2605	-1.032	0.415758	-2.48221	0.013057	0.165516	DIPK1B	protein_coding
ENSG00000287265.1	28.6908	-0.395305	0.159274	-2.48191	0.013068	0.165537	NA	lncRNA
ENSG00000177469.13	2.64343	-1.02395	0.412779	-2.48062	0.0131154	0.165896	CAVIN1	protein_coding
ENSG00000123610.5	291.997	-0.627478	0.252976	-2.48039	0.013124	0.165896	TNFAIP6	protein_coding
ENSG00000152495.11	86.161	1.02155	0.411852	2.48038	0.0131244	0.165896	CAMK4	protein_coding
ENSG00000071859.15	101.565	0.283905	0.114478	2.47999	0.0131386	0.165958	FAM50A	protein_coding
ENSG00000099797.15	78.7259	0.470454	0.189757	2.47924	0.0131662	0.166071	TECR	protein_coding
ENSG00000060138.13	331.243	0.527217	0.212653	2.47924	0.0131663	0.166071	YBX3	protein_coding
ENSG00000054219.11	381.599	0.411371	0.165974	2.47853	0.0131925	0.166238	LY75	protein_coding
ENSG00000164741.15	5.35671	-0.877966	0.354277	-2.47819	0.0132051	0.166238	DLC1	protein_coding
ENSG00000110344.10	471.736	-0.24304	0.0980744	-2.47812	0.0132076	0.166238	UBE4A	protein_coding
ENSG00000112304.11	45.6261	-0.40023	0.161555	-2.47736	0.0132357	0.166392	ACOT13	protein_coding
ENSG00000107864.15	89.1138	-0.456668	0.184359	-2.47706	0.0132471	0.166392	CPEB3	protein_coding
ENSG00000136689.20	573.823	-0.622678	0.251384	-2.477	0.0132493	0.166392	IL1RN	protein_coding
ENSG00000171067.11	23.4187	-0.478324	0.193125	-2.47676	0.0132581	0.166392	C11orf24	protein_coding
ENSG00000233251.8	2.3489	-1.1612	0.468882	-2.47653	0.0132668	0.166392	LOC100129434	lncRNA
ENSG00000233806.8	12.0393	0.720865	0.291158	2.47586	0.0132917	0.166587	LINC01237	lncRNA
ENSG00000245080.7	3.21706	-1.15316	0.466106	-2.47402	0.0133603	0.167329	MIR3150BHG	lncRNA
ENSG00000113761.12	67.4976	-0.329812	0.133341	-2.47346	0.0133813	0.167474	ZNF346	protein_coding
ENSG00000215788.11	50.2056	0.881116	0.356611	2.4708	0.0134811	0.168453	TNFRSF25	protein_coding
ENSG00000134755.18	292.918	-0.899319	0.364021	-2.47051	0.0134919	0.168453	DSC2	protein_coding
ENSG00000229117.9	2570.22	0.546729	0.221313	2.47039	0.0134966	0.168453	RPL41	protein_coding
ENSG00000085733.16	155.957	-0.779948	0.315726	-2.47033	0.0134988	0.168453	CTTN	protein_coding
ENSG00000185361.9	42.4315	0.542462	0.21961	2.47011	0.013507	0.168453	TNFAIP8L1	protein_coding
ENSG00000182979.18	68.4276	0.403265	0.163328	2.46906	0.013547	0.168752	MTA1	protein_coding
ENSG00000109452.13	101.479	0.845105	0.342289	2.46898	0.0135499	0.168752	INPP4B	protein_coding
ENSG00000196358.12	526.339	-0.729669	0.295565	-2.46873	0.0135595	0.168752	NTNG2	protein_coding
ENSG00000205763.14	5.12339	-0.791635	0.320788	-2.46779	0.0135952	0.16889	RP9P	transcribed_unprocessed_pseudogene
ENSG00000289400.1	18.1389	-0.931032	0.377291	-2.46768	0.0135993	0.16889	LOC124902559	lncRNA
ENSG00000054611.14	262.949	0.304423	0.123371	2.46754	0.0136047	0.16889	TBC1D22A	protein_coding
ENSG00000284713.2	15.5217	-0.954108	0.386724	-2.46715	0.0136192	0.16889	SMIM38	protein_coding
ENSG00000079691.18	26.0183	-0.650029	0.263487	-2.46702	0.0136242	0.16889	CARMIL1	protein_coding
ENSG00000132256.20	199.031	-0.629626	0.255227	-2.46693	0.0136277	0.16889	TRIM5	protein_coding
ENSG00000254363.6	4.47417	1.02279	0.414762	2.46598	0.013664	0.169201	LOC101929719	lncRNA
ENSG00000248466.1	2.63806	-1.0376	0.420801	-2.46577	0.0136719	0.169201	LOC651644	processed_pseudogene
ENSG00000273213.4	87.4142	0.996348	0.404303	2.46436	0.0137259	0.169751	H3-7	protein_coding
ENSG00000095303.17	470.799	-0.704047	0.285748	-2.46388	0.0137443	0.169816	PTGS1	protein_coding
ENSG00000144867.13	53.6259	-0.566081	0.229797	-2.46339	0.0137628	0.169816	SRPRB	protein_coding
ENSG00000105372.8	1099.07	0.673049	0.273229	2.46331	0.013766	0.169816	RPS19	protein_coding
ENSG00000197054.12	29.1766	-0.612844	0.248797	-2.46322	0.0137694	0.169816	ZNF763	protein_coding
ENSG00000266378.1	10.6242	-1.27127	0.516159	-2.46295	0.0137799	0.169827	NA	lncRNA
ENSG00000159860.7	7.94781	-0.866015	0.351653	-2.4627	0.0137896	0.169829	NA	transcribed_unprocessed_pseudogene
ENSG00000197102.14	1574.02	0.222753	0.0904895	2.46164	0.0138303	0.170127	DYNC1H1	protein_coding
ENSG00000173320.12	10.2942	1.11609	0.453406	2.46157	0.013833	0.170127	STOX2	protein_coding
ENSG00000139908.15	3.15818	-1.01357	0.411799	-2.46132	0.0138427	0.170129	TSSK4	protein_coding
ENSG00000054793.14	110.308	-0.687552	0.279438	-2.46048	0.0138751	0.170409	ATP9A	protein_coding
ENSG00000013306.16	380.715	0.952996	0.387519	2.45923	0.0139237	0.170888	SLC25A39	protein_coding
ENSG00000267680.6	144.236	-0.35791	0.145588	-2.45837	0.0139568	0.171169	ZNF224	protein_coding
ENSG00000154079.6	10.2767	0.578633	0.235405	2.45803	0.0139702	0.171169	SDHAF4	protein_coding
ENSG00000117222.14	142.68	-0.393175	0.159964	-2.45789	0.0139756	0.171169	RBBP5	protein_coding
ENSG00000211896.7	3224.14	-1.31748	0.536313	-2.45655	0.0140279	0.171528	IGHG1	IG_C_gene
ENSG00000183172.9	41.3101	0.463129	0.18853	2.45653	0.0140287	0.171528	SMDT1	protein_coding
ENSG00000167286.11	100.042	0.802152	0.326557	2.4564	0.0140338	0.171528	CD3D	protein_coding
ENSG00000180509.13	307.82	-0.960192	0.390937	-2.45613	0.0140442	0.171536	KCNE1	protein_coding
ENSG00000249353.2	15.8004	-0.719415	0.292963	-2.45565	0.0140629	0.171646	NA	processed_pseudogene
ENSG00000078053.17	29.8262	-1.58307	0.645111	-2.45395	0.0141297	0.172343	AMPH	protein_coding
ENSG00000112031.16	93.1478	-0.287547	0.11719	-2.45368	0.0141402	0.172353	MTRF1L	protein_coding
ENSG00000162734.13	67.6492	0.600299	0.244711	2.45309	0.0141635	0.172519	PEA15	protein_coding
ENSG00000102699.6	1224.59	-0.350845	0.143039	-2.45278	0.0141755	0.172547	PARP4	protein_coding
ENSG00000156886.12	16.8039	-0.825541	0.336628	-2.45239	0.0141912	0.172551	ITGAD	protein_coding
ENSG00000177076.6	18.2499	-0.737468	0.300727	-2.45228	0.0141953	0.172551	ACER2	protein_coding
ENSG00000272533.1	7.22816	1.694	0.69114	2.45102	0.0142452	0.173039	SNORA28	snoRNA
ENSG00000068878.15	384.558	0.362253	0.147829	2.45048	0.0142667	0.173182	PSME4	protein_coding
ENSG00000111837.12	147.886	-0.772716	0.315554	-2.44876	0.0143349	0.17389	MAK	protein_coding
ENSG00000260691.7	5.21343	-1.89618	0.774492	-2.44828	0.0143538	0.173944	ANKRD20A1	protein_coding
ENSG00000289142.1	11.3108	-0.831057	0.339462	-2.44816	0.0143589	0.173944	NA	lncRNA
ENSG00000266412.6	3525.72	0.333181	0.136138	2.44738	0.0143898	0.174199	NCOA4	protein_coding
ENSG00000116251.11	458.69	0.672504	0.274919	2.44619	0.0144377	0.174659	RPL22	protein_coding
ENSG00000271795.1	14.4293	-0.647638	0.264912	-2.44473	0.0144962	0.175176	NA	lncRNA
ENSG00000230492.2	54.5675	-0.888142	0.363323	-2.4445	0.0145055	0.175176	LOC101929707	lncRNA
ENSG00000106789.13	117.272	-0.435539	0.178179	-2.44438	0.01451	0.175176	CORO2A	protein_coding
ENSG00000181963.5	29.4296	-0.693262	0.283676	-2.44385	0.0145314	0.175223	OR52K2	protein_coding
ENSG00000150593.18	438.569	0.430505	0.176162	2.4438	0.0145337	0.175223	PDCD4	protein_coding
ENSG00000102230.14	32.0578	-0.869579	0.355867	-2.44355	0.0145436	0.175224	PCYT1B	protein_coding
ENSG00000229534.1	1.84336	-1.62948	0.666987	-2.44305	0.0145636	0.175258	NA	processed_pseudogene
ENSG00000117016.10	14.2393	-0.559107	0.228878	-2.44282	0.0145729	0.175258	RIMS3	protein_coding
ENSG00000147684.10	180.032	0.353792	0.144834	2.44275	0.014576	0.175258	NDUFB9	protein_coding
ENSG00000188493.15	23.9572	-0.492082	0.201659	-2.44017	0.0146803	0.176379	C19orf54	protein_coding
ENSG00000146021.15	16.8759	0.816412	0.334626	2.43978	0.0146962	0.176379	KLHL3	protein_coding
ENSG00000177409.12	1176.98	-0.905399	0.371109	-2.43971	0.0146991	0.176379	SAMD9L	protein_coding
ENSG00000274251.1	5.23005	1.02865	0.421723	2.43917	0.0147211	0.176524	NA	lncRNA
ENSG00000135074.16	1157.79	-0.479614	0.196825	-2.43675	0.0148198	0.177397	ADAM19	protein_coding
ENSG00000222041.12	274.065	-0.285972	0.117366	-2.4366	0.0148262	0.177397	CYTOR	lncRNA
ENSG00000111224.14	87.1544	-0.717739	0.294595	-2.43636	0.0148359	0.177397	PARP11	protein_coding
ENSG00000148229.13	76.2329	0.370934	0.152257	2.43625	0.0148406	0.177397	POLE3	protein_coding
ENSG00000186567.14	4.00958	0.861032	0.353437	2.43617	0.0148439	0.177397	CEACAM19	protein_coding
ENSG00000068024.18	841.423	-0.513708	0.210895	-2.43584	0.0148572	0.177408	HDAC4	protein_coding
ENSG00000178562.18	90.6661	0.96645	0.396792	2.43566	0.0148648	0.177408	CD28	protein_coding
ENSG00000262420.3	9.32264	0.927239	0.380777	2.43512	0.0148867	0.177481	NA	lncRNA
ENSG00000172086.9	90.5746	-0.535846	0.220068	-2.43492	0.0148952	0.177481	KRCC1	protein_coding
ENSG00000230317.2	1.57715	1.41512	0.581213	2.43477	0.0149011	0.177481	LINC01284	lncRNA
ENSG00000178878.13	20.1775	-0.658169	0.2704	-2.43406	0.0149306	0.177481	APOLD1	protein_coding
ENSG00000227297.1	2.4994	-1.25893	0.517224	-2.43402	0.0149322	0.177481	NA	lncRNA
ENSG00000225492.6	4.42003	-1.34898	0.554221	-2.43401	0.0149326	0.177481	GBP1P1	transcribed_unprocessed_pseudogene
ENSG00000076356.7	173.058	0.896712	0.368502	2.43339	0.014958	0.177481	PLXNA2	protein_coding
ENSG00000178537.10	82.5806	-0.351724	0.14455	-2.43324	0.0149645	0.177481	SLC25A20	protein_coding
ENSG00000243244.7	32.125	-0.523946	0.215333	-2.4332	0.0149662	0.177481	STON1	protein_coding
ENSG00000106804.9	30.9694	-0.561523	0.230787	-2.43308	0.0149709	0.177481	C5	protein_coding
ENSG00000238005.5	68.0876	-0.606657	0.249381	-2.43265	0.0149887	0.177543	LNCATV	lncRNA
ENSG00000232021.8	3.76639	1.30707	0.537341	2.43247	0.0149962	0.177543	LEF1-AS1	lncRNA
ENSG00000129472.15	78.3578	0.493037	0.202719	2.43212	0.0150108	0.177597	RAB2B	protein_coding
ENSG00000166105.16	1.46351	1.51332	0.622569	2.43077	0.0150669	0.178139	GLB1L3	protein_coding
ENSG00000168014.18	331.172	-0.283864	0.116791	-2.43053	0.0150766	0.178139	C2CD3	protein_coding
ENSG00000157168.20	17.0385	1.05491	0.434203	2.42954	0.0151179	0.178496	NRG1	protein_coding
ENSG00000101412.13	35.2292	-0.840038	0.345791	-2.42933	0.015127	0.178496	E2F1	protein_coding
ENSG00000126262.5	1602.18	-0.535641	0.220542	-2.42874	0.0151512	0.178664	FFAR2	protein_coding
ENSG00000120705.13	495.744	0.371061	0.152884	2.42707	0.0152213	0.179371	ETF1	protein_coding
ENSG00000227097.5	63.4888	0.721505	0.297355	2.42641	0.0152489	0.179577	NA	processed_pseudogene
ENSG00000091513.16	9.29833	-0.681551	0.280943	-2.42594	0.0152687	0.17967	TF	protein_coding
ENSG00000172428.11	39.0763	0.55134	0.227287	2.42574	0.0152771	0.17967	COPS9	protein_coding
ENSG00000272092.1	5.95211	-0.772748	0.318594	-2.42549	0.0152876	0.179675	NA	lncRNA
ENSG00000172116.23	59.72	0.840228	0.346482	2.42503	0.0153071	0.17972	CD8B	protein_coding
ENSG00000147168.14	988.057	-0.350858	0.144689	-2.42492	0.0153117	0.17972	IL2RG	protein_coding
ENSG00000248863.2	4.14692	-1.03688	0.427731	-2.42413	0.015345	0.179992	NA	transcribed_processed_pseudogene
ENSG00000164406.8	2.34663	-0.892905	0.368424	-2.42358	0.0153685	0.180149	LEAP2	protein_coding
ENSG00000162614.19	34.4545	-0.885643	0.365708	-2.42172	0.0154473	0.180952	NEXN	protein_coding
ENSG00000085832.17	686.526	-0.317893	0.131323	-2.42069	0.0154909	0.181344	EPS15	protein_coding
ENSG00000134070.5	92.8755	-0.67021	0.276936	-2.42009	0.0155168	0.181527	IRAK2	protein_coding
ENSG00000287188.1	3.02799	-1.73224	0.715945	-2.41952	0.0155412	0.181613	NA	lncRNA
ENSG00000147883.12	9.78617	-0.878254	0.363005	-2.4194	0.0155462	0.181613	CDKN2B	protein_coding
ENSG00000169508.7	78.998	0.797731	0.329754	2.41917	0.015556	0.181613	GPR183	protein_coding
ENSG00000211965.4	37.2213	-1.31016	0.541622	-2.41896	0.0155651	0.181613	IGHV3-49	IG_V_gene
ENSG00000104332.12	5.80106	1.54	0.636799	2.41835	0.015591	0.181775	SFRP1	protein_coding
ENSG00000206811.1	56.3688	1.57493	0.651294	2.41815	0.0155995	0.181775	SNORA10	snoRNA
ENSG00000288792.1	3.07963	0.891513	0.36896	2.41628	0.0156798	0.182592	NA	lncRNA
ENSG00000065485.20	21.5092	-0.571066	0.236515	-2.4145	0.0157567	0.183367	PDIA5	protein_coding
ENSG00000130313.7	187.804	0.463943	0.192271	2.41297	0.0158233	0.183943	PGLS	protein_coding
ENSG00000103005.12	559.827	-0.511299	0.211904	-2.41288	0.015827	0.183943	USB1	protein_coding
ENSG00000105711.14	105.412	-0.70728	0.293171	-2.41251	0.015843	0.184009	SCN1B	protein_coding
ENSG00000166750.10	610.356	-0.851409	0.352965	-2.41216	0.0158583	0.184066	SLFN5	protein_coding
ENSG00000205744.10	244.646	-0.319364	0.132423	-2.4117	0.0158784	0.184179	DENND1C	protein_coding
ENSG00000188820.13	34.7922	0.806424	0.334503	2.41081	0.0159171	0.184394	CALHM6	protein_coding
ENSG00000101363.13	29.8254	-0.298955	0.124007	-2.4108	0.0159177	0.184394	MANBAL	protein_coding
ENSG00000248508.9	5.8793	-0.655437	0.27204	-2.40934	0.0159814	0.18501	SRP14-DT	lncRNA
ENSG00000147394.20	358.183	-0.464049	0.192634	-2.40897	0.0159977	0.185079	ZNF185	protein_coding
ENSG00000223547.10	95.296	-0.491016	0.203938	-2.40768	0.0160544	0.185554	ZNF844	protein_coding
ENSG00000180182.11	154.535	0.288919	0.120005	2.40756	0.0160597	0.185554	MED14	protein_coding
ENSG00000273432.1	5.37859	-0.864696	0.359302	-2.4066	0.0161018	0.185919	NA	lncRNA
ENSG00000204388.7	198.743	-0.541281	0.224948	-2.40625	0.0161173	0.185978	HSPA1B	protein_coding
ENSG00000164237.9	2.37802	1.38651	0.576358	2.40564	0.0161444	0.186169	CMBL	protein_coding
ENSG00000268870.1	3.25774	-1.61517	0.671754	-2.4044	0.0161991	0.186642	NA	protein_coding
ENSG00000129474.16	3.02719	-0.909091	0.378131	-2.40417	0.0162092	0.186642	AJUBA	protein_coding
ENSG00000289071.1	4.46404	0.939463	0.390807	2.40391	0.0162209	0.186642	NA	lncRNA
ENSG00000135932.12	1144.12	-0.47719	0.198518	-2.40376	0.0162275	0.186642	CAB39	protein_coding
ENSG00000197272.2	5.40933	-1.0866	0.452238	-2.40272	0.0162736	0.186994	IL27	protein_coding
ENSG00000078589.13	69.4405	0.783381	0.326056	2.4026	0.0162792	0.186994	P2RY10	protein_coding
ENSG00000196935.10	15.6909	-1.13598	0.472974	-2.40179	0.0163151	0.187211	SRGAP1	protein_coding
ENSG00000099942.13	591.863	-0.206039	0.0857956	-2.40151	0.0163275	0.187211	CRKL	protein_coding
ENSG00000133606.11	1421.49	0.28444	0.118444	2.40146	0.0163297	0.187211	MKRN1	protein_coding
ENSG00000239219.2	3.25281	-0.927205	0.386212	-2.40076	0.0163609	0.187443	LOC100128164	lncRNA
ENSG00000129167.10	1.55985	1.30995	0.545692	2.40054	0.016371	0.187443	TPH1	protein_coding
ENSG00000247624.6	3.09165	-1.00739	0.419907	-2.39907	0.0164368	0.187962	CPEB2-DT	lncRNA
ENSG00000135437.10	25.402	-0.630882	0.263006	-2.39873	0.0164519	0.187962	RDH5	protein_coding
ENSG00000105401.9	330.018	0.201853	0.0841523	2.39866	0.0164551	0.187962	CDC37	protein_coding
ENSG00000063438.20	5.1896	-1.1968	0.49896	-2.39858	0.0164587	0.187962	AHRR	protein_coding
ENSG00000176894.10	8.88428	0.87756	0.36614	2.39679	0.0165394	0.188762	PXMP2	protein_coding
ENSG00000288900.1	109.901	0.564877	0.235798	2.3956	0.0165933	0.189169	NA	lncRNA
ENSG00000144749.14	71.6321	0.519041	0.216672	2.39551	0.0165972	0.189169	LRIG1	protein_coding
ENSG00000161640.15	7.5492	-1.17773	0.491755	-2.39496	0.0166224	0.189169	SIGLEC11	protein_coding
ENSG00000124444.16	27.0689	-0.320772	0.133955	-2.39462	0.0166375	0.189169	ZNF576	protein_coding
ENSG00000269524.1	4.54473	-0.930878	0.388741	-2.3946	0.0166386	0.189169	NA	lncRNA
ENSG00000118985.16	208.252	-0.474802	0.198301	-2.39436	0.0166495	0.189169	ELL2	protein_coding
ENSG00000103415.12	152.606	0.446356	0.18642	2.39435	0.0166497	0.189169	HMOX2	protein_coding
ENSG00000260314.3	6.51978	-1.25508	0.524357	-2.39356	0.0166859	0.189393	MRC1	protein_coding
ENSG00000079385.23	243.675	-0.555372	0.232038	-2.39345	0.0166908	0.189393	CEACAM1	protein_coding
ENSG00000144233.11	87.4032	-0.26707	0.111613	-2.39282	0.0167194	0.189596	AMMECR1L	protein_coding
ENSG00000013016.16	139.604	-0.686028	0.2868	-2.392	0.0167566	0.189898	EHD3	protein_coding
ENSG00000103196.12	1504.89	-0.589348	0.246422	-2.39162	0.0167743	0.189977	CRISPLD2	protein_coding
ENSG00000289334.1	12.3929	0.857042	0.35839	2.39136	0.016786	0.189987	NA	lncRNA
ENSG00000289573.1	42.9466	0.564399	0.23611	2.39041	0.0168298	0.190362	NA	lncRNA
ENSG00000126353.3	83.6118	0.813743	0.340542	2.38955	0.0168688	0.190682	CCR7	protein_coding
ENSG00000166435.16	52.9973	-0.533603	0.22342	-2.38834	0.0169247	0.191192	XRRA1	protein_coding
ENSG00000285091.1	2.74634	-1.02677	0.430059	-2.38751	0.0169631	0.191504	NA	lncRNA
ENSG00000287338.1	6.93382	-1.03692	0.434364	-2.38722	0.0169765	0.191533	LOC107985323	lncRNA
ENSG00000214046.9	110.4	0.22423	0.0939585	2.38648	0.0170105	0.191763	SMIM7	protein_coding
ENSG00000103248.19	42.5894	-0.274108	0.114867	-2.38631	0.0170184	0.191763	MTHFSD	protein_coding
ENSG00000101158.15	101.287	0.328987	0.137881	2.38602	0.017032	0.191794	NELFCD	protein_coding
ENSG00000188827.11	61.2537	-0.370396	0.155274	-2.38543	0.0170593	0.191979	SLX4	protein_coding
ENSG00000247011.2	2.35019	1.04236	0.437244	2.38393	0.0171288	0.192639	NA	lncRNA
ENSG00000106976.21	10.6354	-0.825538	0.346371	-2.38339	0.017154	0.1928	DNM1	protein_coding
ENSG00000065802.12	85.6279	-0.335008	0.140653	-2.3818	0.0172281	0.193463	ASB1	protein_coding
ENSG00000275221.2	84.9641	0.784712	0.329481	2.38166	0.0172348	0.193463	H2AC15	protein_coding
ENSG00000131370.16	351.67	-0.343531	0.14428	-2.38099	0.0172661	0.193692	SH3BP5	protein_coding
ENSG00000288908.1	5.02488	0.59966	0.251928	2.38028	0.0172994	0.193872	NA	lncRNA
ENSG00000128581.17	2.67377	1.05943	0.445104	2.38018	0.017304	0.193872	IFT22	protein_coding
ENSG00000198242.14	803.997	0.587645	0.246943	2.37968	0.0173277	0.193916	RPL23A	protein_coding
ENSG00000148288.13	78.3854	-0.453897	0.190742	-2.37964	0.0173297	0.193916	GBGT1	protein_coding
ENSG00000116580.20	506.948	-0.144538	0.060751	-2.37919	0.0173505	0.194026	GON4L	protein_coding
ENSG00000136942.15	555.445	0.627274	0.263747	2.37832	0.0173919	0.194311	RPL35	protein_coding
ENSG00000147174.12	25.0413	-0.498454	0.209594	-2.37819	0.0173979	0.194311	GCNA	protein_coding
ENSG00000172366.20	30.2972	0.635743	0.267351	2.37793	0.0174102	0.194326	MCRIP2	protein_coding
ENSG00000213859.8	33.8854	-0.409719	0.172504	-2.37512	0.0175432	0.195688	KCTD11	protein_coding
ENSG00000164347.18	53.7712	-0.343222	0.144597	-2.37365	0.0176133	0.19634	GFM2	protein_coding
ENSG00000130300.9	4.55882	-1.31193	0.552758	-2.37343	0.0176238	0.19634	PLVAP	protein_coding
ENSG00000107614.22	100.666	-0.672855	0.283593	-2.3726	0.0176632	0.196584	TRDMT1	protein_coding
ENSG00000123144.11	341.469	0.310142	0.130723	2.37251	0.0176678	0.196584	TRIR	protein_coding
ENSG00000163125.16	216.074	-0.391319	0.164962	-2.37217	0.0176838	0.196638	RPRD2	protein_coding
ENSG00000258976.1	2.77547	0.995296	0.41967	2.37162	0.0177104	0.196741	NA	lncRNA
ENSG00000079435.10	10.88	0.631659	0.26636	2.37145	0.0177184	0.196741	LIPE	protein_coding
ENSG00000068976.14	89.8957	-0.593336	0.250238	-2.37109	0.0177359	0.196741	PYGM	protein_coding
ENSG00000111877.18	160.006	-0.29024	0.12241	-2.37106	0.0177374	0.196741	MCM9	protein_coding
ENSG00000102053.13	19.6767	0.663084	0.279702	2.37068	0.0177556	0.19682	ZC3H12B	protein_coding
ENSG00000289353.1	88.9393	-0.948423	0.40032	-2.36916	0.0178284	0.197504	NA	lncRNA
ENSG00000151726.15	11786.9	-0.553884	0.23383	-2.36874	0.0178487	0.197555	ACSL1	protein_coding
ENSG00000180155.20	5.08206	1.30076	0.549166	2.36861	0.0178553	0.197555	LYNX1	protein_coding
ENSG00000114544.17	35.9189	0.503799	0.212832	2.36712	0.0179272	0.198227	SLC41A3	protein_coding
ENSG00000173621.9	14.033	0.60553	0.255956	2.36576	0.017993	0.198831	LRFN4	protein_coding
ENSG00000172232.10	220.046	1.4897	0.629823	2.36528	0.0180166	0.198967	AZU1	protein_coding
ENSG00000009307.17	1772.02	0.289605	0.122462	2.36486	0.0180369	0.199068	CSDE1	protein_coding
ENSG00000135899.19	1265.58	-0.443207	0.187473	-2.36411	0.0180737	0.199228	SP110	protein_coding
ENSG00000168004.10	1.44553	1.68151	0.711278	2.36407	0.0180755	0.199228	PLAAT5	protein_coding
ENSG00000216316.1	14.5002	-0.766193	0.324127	-2.36387	0.0180854	0.199228	NA	processed_pseudogene
ENSG00000144130.12	18.2199	-0.785676	0.3324	-2.36364	0.0180963	0.199228	NT5DC4	protein_coding
ENSG00000106246.18	19.5411	-0.528643	0.223687	-2.36331	0.0181124	0.199257	PTCD1	protein_coding
ENSG00000225101.7	166.977	-0.518154	0.219266	-2.36313	0.0181214	0.199257	NA	transcribed_unprocessed_pseudogene
ENSG00000116459.11	225.842	0.250917	0.106192	2.36285	0.0181351	0.199284	ATP5PB	protein_coding
ENSG00000273381.1	3.61307	-0.93129	0.394191	-2.36254	0.0181503	0.199327	NA	lncRNA
ENSG00000170571.12	1082.05	-0.568287	0.240569	-2.36226	0.0181639	0.199354	EMB	protein_coding
ENSG00000137261.15	92.2314	-0.511519	0.216593	-2.36166	0.0181932	0.199551	KIAA0319	protein_coding
ENSG00000143774.17	628.725	0.505432	0.21405	2.36128	0.0182121	0.199635	GUK1	protein_coding
ENSG00000134644.16	466.809	-0.16721	0.0708268	-2.36082	0.0182344	0.199757	PUM1	protein_coding
ENSG00000171132.14	204.767	-0.693042	0.29364	-2.36017	0.0182665	0.199889	PRKCE	protein_coding
ENSG00000211625.2	6.85979	-1.40368	0.594779	-2.36	0.0182747	0.199889	IGKV3D-20	IG_V_gene
ENSG00000148297.16	175.339	0.392867	0.166477	2.35989	0.0182803	0.199889	MED22	protein_coding
ENSG00000186026.7	7.98838	-0.880946	0.37351	-2.35856	0.0183459	0.200241	ZNF284	protein_coding
ENSG00000255587.9	82.1832	0.749262	0.31771	2.35832	0.0183578	0.200241	RAB44	protein_coding
ENSG00000105618.14	81.7746	0.330622	0.140197	2.35827	0.0183602	0.200241	PRPF31	protein_coding
ENSG00000171103.11	14.6701	0.523995	0.222203	2.35818	0.0183647	0.200241	TRMT61B	protein_coding
ENSG00000108839.12	49.4425	-0.747434	0.316965	-2.3581	0.0183689	0.200241	ALOX12	protein_coding
ENSG00000129691.16	186.107	-0.290576	0.123315	-2.35638	0.018454	0.201045	ASH2L	protein_coding
ENSG00000270190.1	7.45145	-0.76605	0.325171	-2.35584	0.018481	0.201216	NA	lncRNA
ENSG00000223117.1	16.1932	0.867223	0.368191	2.35536	0.0185047	0.201315	NA	misc_RNA
ENSG00000148429.15	102.69	-0.33425	0.14192	-2.3552	0.0185127	0.201315	USP6NL	protein_coding
ENSG00000183530.14	631.655	-0.306445	0.13018	-2.354	0.0185724	0.201788	PRR14L	protein_coding
ENSG00000148672.10	299.57	0.312396	0.132716	2.35387	0.018579	0.201788	GLUD1	protein_coding
ENSG00000100628.12	7.65678	0.975876	0.414893	2.35212	0.0186668	0.202618	ASB2	protein_coding
ENSG00000130558.20	1.74207	1.93225	0.821627	2.35173	0.0186862	0.202704	OLFM1	protein_coding
ENSG00000124102.5	241.892	1.08393	0.461199	2.35024	0.0187613	0.203395	PI3	protein_coding
ENSG00000177369.10	17.052	0.708801	0.30162	2.34998	0.0187744	0.203412	FLJ40194	lncRNA
ENSG00000169397.4	46.5788	1.26224	0.537333	2.34908	0.0188197	0.203673	RNASE3	protein_coding
ENSG00000167815.12	71.5158	0.688652	0.293169	2.34899	0.0188244	0.203673	PRDX2	protein_coding
ENSG00000170275.15	187.973	0.442492	0.188389	2.34882	0.0188329	0.203673	CRTAP	protein_coding
ENSG00000156966.7	9.58658	1.01373	0.431802	2.34767	0.0188914	0.203813	B3GNT7	protein_coding
ENSG00000253210.3	53.759	-0.515485	0.219575	-2.34765	0.0188923	0.203813	DENND3-AS1	lncRNA
ENSG00000289246.1	3.20281	1.08576	0.462493	2.34762	0.0188936	0.203813	NA	lncRNA
ENSG00000289235.1	3.61072	1.03097	0.439169	2.34755	0.0188972	0.203813	NA	lncRNA
ENSG00000100983.12	50.5474	0.470351	0.200368	2.34743	0.0189032	0.203813	GSS	protein_coding
ENSG00000115998.8	40.1627	-0.35269	0.150318	-2.34629	0.0189612	0.204235	C2orf42	protein_coding
ENSG00000143344.16	24.0303	-0.642279	0.273752	-2.34621	0.0189654	0.204235	RGL1	protein_coding
ENSG00000288302.2	15.8412	0.866227	0.369273	2.34576	0.0189881	0.204355	LOC124903386	lncRNA
ENSG00000135077.10	73.652	0.475981	0.203029	2.3444	0.0190575	0.204853	HAVCR2	protein_coding
ENSG00000118046.17	238.554	0.294092	0.125446	2.34438	0.019059	0.204853	STK11	protein_coding
ENSG00000172638.13	32.0553	-0.581217	0.247951	-2.34408	0.0190739	0.204853	EFEMP2	protein_coding
ENSG00000054967.13	1486.31	0.432181	0.184387	2.34388	0.0190843	0.204853	RELT	protein_coding
ENSG00000280270.1	2.56227	-1.80741	0.771355	-2.34316	0.0191213	0.204853	NA	TEC
ENSG00000185482.8	27.6323	-0.486655	0.207722	-2.34282	0.0191386	0.204853	STAC3	protein_coding
ENSG00000274173.1	50.2621	-0.841243	0.359117	-2.34253	0.0191535	0.204853	NA	lncRNA
ENSG00000143507.18	29.3935	0.518295	0.22126	2.34247	0.0191565	0.204853	DUSP10	protein_coding
ENSG00000164032.12	505.34	0.305824	0.130556	2.34246	0.0191569	0.204853	H2AZ1	protein_coding
ENSG00000127445.14	118.843	0.326388	0.139367	2.34194	0.0191839	0.204853	PIN1	protein_coding
ENSG00000134285.11	141.945	-0.387592	0.165526	-2.34158	0.0192025	0.204853	FKBP11	protein_coding
ENSG00000157343.9	7.20299	-1.3159	0.561973	-2.34157	0.0192028	0.204853	ARMC12	protein_coding
ENSG00000197629.6	1250.16	0.642701	0.27449	2.34143	0.0192098	0.204853	MPEG1	protein_coding
ENSG00000211677.2	1139.51	-1.06782	0.456083	-2.34129	0.0192171	0.204853	IGLC2	IG_C_gene
ENSG00000279296.1	30.3096	-1.54078	0.65809	-2.34129	0.0192174	0.204853	NA	TEC
ENSG00000155893.13	160.4	-0.781887	0.33396	-2.34126	0.019219	0.204853	PXYLP1	protein_coding
ENSG00000104918.8	100.675	1.27924	0.546444	2.34103	0.0192308	0.204855	RETN	protein_coding
ENSG00000160229.13	85.7211	0.569327	0.243237	2.34063	0.0192515	0.204946	ZNF66	protein_coding
ENSG00000206047.3	3707.88	1.46794	0.627213	2.34041	0.0192624	0.204946	DEFA1	protein_coding
ENSG00000204428.12	9.74164	-0.73768	0.315265	-2.33987	0.0192904	0.204984	LY6G5C	protein_coding
ENSG00000205189.12	47.023	0.748407	0.319884	2.33962	0.0193036	0.204984	ZBTB10	protein_coding
ENSG00000237927.1	27.4499	-0.795575	0.340057	-2.33953	0.0193079	0.204984	NA	lncRNA
ENSG00000089157.16	1756.79	0.680682	0.290958	2.33945	0.0193122	0.204984	RPLP0	protein_coding
ENSG00000184182.19	125.798	-0.284955	0.121822	-2.33911	0.0193295	0.20499	UBE2F	protein_coding
ENSG00000104964.15	408.97	0.512039	0.218915	2.33899	0.0193359	0.20499	TLE5	protein_coding
ENSG00000162736.17	484.984	-0.260854	0.111555	-2.33835	0.019369	0.205185	NCSTN	protein_coding
ENSG00000187147.18	184.551	0.237494	0.101572	2.33819	0.0193773	0.205185	RNF220	protein_coding
ENSG00000113916.18	5254.58	-0.564056	0.241264	-2.33792	0.0193915	0.205212	BCL6	protein_coding
ENSG00000211753.4	8.25127	1.22013	0.522326	2.33596	0.0194932	0.206165	TRBV28	TR_V_gene
ENSG00000168916.16	516.614	-1.16246	0.497808	-2.33515	0.0195354	0.206489	ZNF608	protein_coding
ENSG00000066135.13	237.081	-0.230064	0.0985597	-2.33426	0.019582	0.206858	KDM4A	protein_coding
ENSG00000286327.1	9.02813	-0.570655	0.244544	-2.33355	0.0196194	0.20713	NA	lncRNA
ENSG00000119917.15	2794.94	-1.10427	0.473318	-2.33304	0.0196461	0.207288	IFIT3	protein_coding
ENSG00000177426.22	62.6163	0.393677	0.168786	2.3324	0.0196798	0.207503	TGIF1	protein_coding
ENSG00000204397.10	588.411	-0.474633	0.203513	-2.33221	0.0196898	0.207503	CARD16	protein_coding
ENSG00000196353.13	2.03255	-1.41547	0.607281	-2.33083	0.0197625	0.208146	CPNE4	protein_coding
ENSG00000186010.19	168.335	0.439822	0.18873	2.33043	0.0197836	0.208185	NDUFA13	protein_coding
ENSG00000182196.14	211.199	0.433777	0.186146	2.33031	0.0197897	0.208185	ARL6IP4	protein_coding
ENSG00000211592.8	2414.49	-0.996558	0.42772	-2.32993	0.0198096	0.208254	IGKC	IG_C_gene
ENSG00000196700.9	30.9478	0.534846	0.229573	2.32974	0.0198197	0.208254	ZNF512B	protein_coding
ENSG00000268204.1	12.7177	-0.734581	0.315362	-2.32933	0.0198416	0.208335	NA	lncRNA
ENSG00000211959.2	99.3364	-1.30352	0.559687	-2.32902	0.0198579	0.208335	IGHV4-39	IG_V_gene
ENSG00000268573.1	9.51527	-0.525322	0.225564	-2.32893	0.0198627	0.208335	NA	lncRNA
ENSG00000238045.9	13.2616	-0.577409	0.248105	-2.32727	0.0199507	0.209014	NA	lncRNA
ENSG00000223768.3	33.7397	-0.347366	0.149259	-2.32727	0.0199509	0.209014	LINC00205	lncRNA
ENSG00000126709.16	772.032	-1.08829	0.467778	-2.3265	0.0199917	0.2091	IFI6	protein_coding
ENSG00000257267.4	84.2411	-0.407713	0.175258	-2.32635	0.0199996	0.2091	ZNF271P	transcribed_unitary_pseudogene
ENSG00000148362.11	57.3834	0.496798	0.213576	2.32609	0.0200135	0.2091	PAXX	protein_coding
ENSG00000002016.18	22.8476	-0.426692	0.18344	-2.32607	0.020015	0.2091	RAD52	protein_coding
ENSG00000175471.20	583.45	-0.403947	0.173665	-2.32601	0.0200181	0.2091	MCTP1	protein_coding
ENSG00000144959.11	27.1225	0.44476	0.191243	2.32562	0.0200386	0.209146	NCEH1	protein_coding
ENSG00000124875.10	2.38635	1.00137	0.430643	2.32529	0.0200566	0.209146	CXCL6	protein_coding
ENSG00000076555.16	46.6168	0.363177	0.156188	2.32526	0.0200578	0.209146	ACACB	protein_coding
ENSG00000144554.13	89.9747	0.31261	0.134483	2.32452	0.0200974	0.209222	FANCD2	protein_coding
ENSG00000138286.15	54.1276	-0.293267	0.126167	-2.32444	0.020102	0.209222	FAM149B1	protein_coding
ENSG00000255198.5	42.492	0.948641	0.408145	2.32428	0.0201106	0.209222	NA	lncRNA
ENSG00000130590.14	5.19257	0.798709	0.343642	2.32425	0.0201123	0.209222	SAMD10	protein_coding
ENSG00000239839.7	5108.16	1.77987	0.76615	2.32314	0.0201717	0.209717	DEFA3	protein_coding
ENSG00000170091.11	3.8024	-1.26759	0.54574	-2.32269	0.0201956	0.209725	NSG2	protein_coding
ENSG00000289499.1	18.6277	0.580942	0.250126	2.3226	0.0202008	0.209725	NA	lncRNA
ENSG00000280832.2	52.3267	-0.619916	0.266926	-2.32243	0.0202098	0.209725	NA	lncRNA
ENSG00000253669.4	5.64387	0.698119	0.300623	2.32225	0.0202197	0.209725	NA	lncRNA
ENSG00000128438.10	8.40238	-0.847508	0.365026	-2.32177	0.0202451	0.209752	NA	transcribed_unprocessed_pseudogene
ENSG00000155744.10	1641.6	-0.612084	0.26363	-2.32176	0.020246	0.209752	HYCC2	protein_coding
ENSG00000104611.12	4.05659	-1.65112	0.711474	-2.32071	0.0203025	0.210215	SH2D4A	protein_coding
ENSG00000211949.3	178.027	-0.965319	0.416033	-2.32029	0.0203251	0.210277	IGHV3-23	IG_V_gene
ENSG00000261371.6	2755.13	0.371598	0.160161	2.32016	0.0203322	0.210277	PECAM1	protein_coding
ENSG00000143379.13	260.022	-0.207023	0.0892459	-2.31969	0.0203575	0.210302	SETDB1	protein_coding
ENSG00000165092.13	37.958	0.783554	0.337818	2.31945	0.0203704	0.210302	ALDH1A1	protein_coding
ENSG00000176714.10	7.70976	-0.710163	0.306183	-2.31941	0.020373	0.210302	CCDC121	protein_coding
ENSG00000107554.17	144.336	0.588296	0.253659	2.31924	0.020382	0.210302	DNMBP	protein_coding
ENSG00000113615.13	128.344	-0.354865	0.153033	-2.31888	0.0204017	0.210373	SEC24A	protein_coding
ENSG00000183918.17	35.7846	0.935318	0.403384	2.31868	0.0204126	0.210373	SH2D1A	protein_coding
ENSG00000287935.1	3.35438	-0.965187	0.416385	-2.31802	0.0204484	0.21062	NA	lncRNA
ENSG00000118096.10	15.7067	-0.445154	0.1921	-2.3173	0.0204875	0.2109	IFT46	protein_coding
ENSG00000103942.13	24.654	-0.537935	0.232201	-2.31668	0.0205211	0.211123	HOMER2	protein_coding
ENSG00000211662.2	120.394	-1.26801	0.547538	-2.31584	0.0205671	0.21128	IGLV3-21	IG_V_gene
ENSG00000284052.1	7.92871	-0.616029	0.266007	-2.31584	0.0205672	0.21128	NA	lncRNA
ENSG00000279155.1	6.37136	0.850474	0.367259	2.31574	0.0205727	0.21128	NA	TEC
ENSG00000095139.15	399.839	-0.259498	0.112071	-2.31548	0.0205868	0.21128	ARCN1	protein_coding
ENSG00000067836.13	83.2142	0.533751	0.230531	2.31531	0.0205959	0.21128	ROGDI	protein_coding
ENSG00000280303.2	3.63526	0.884245	0.381997	2.31479	0.0206242	0.211448	NA	lncRNA
ENSG00000119922.11	3939.91	-0.954825	0.412659	-2.31384	0.0206766	0.211854	IFIT2	protein_coding
ENSG00000188822.8	30.2649	0.709269	0.306593	2.31339	0.0207014	0.211854	CNR2	protein_coding
ENSG00000247317.4	5.50222	-1.3574	0.586782	-2.3133	0.0207062	0.211854	NA	lncRNA
ENSG00000101294.18	375.631	0.246077	0.106405	2.31265	0.0207419	0.211854	HM13	protein_coding
ENSG00000088899.16	5.95407	0.831181	0.359435	2.31247	0.0207519	0.211854	LZTS3	protein_coding
ENSG00000211721.2	3.43397	1.14705	0.496037	2.31242	0.0207543	0.211854	TRBV6-5	TR_V_gene
ENSG00000106261.17	354.397	-0.262238	0.113408	-2.31234	0.0207589	0.211854	ZKSCAN1	protein_coding
ENSG00000160226.16	45.5588	0.48321	0.208977	2.31226	0.0207632	0.211854	CFAP410	protein_coding
ENSG00000132646.11	94.9456	0.445185	0.192562	2.3119	0.0207831	0.211854	PCNA	protein_coding
ENSG00000149212.12	334.652	0.726307	0.314183	2.31173	0.0207924	0.211854	SESN3	protein_coding
ENSG00000148358.20	367.533	-0.225894	0.0977186	-2.31168	0.0207951	0.211854	GPR107	protein_coding
ENSG00000165526.9	37.5358	0.423016	0.183011	2.31143	0.0208093	0.211877	RPUSD4	protein_coding
ENSG00000214517.10	41.9947	-0.293993	0.127203	-2.3112	0.0208216	0.211882	PPME1	protein_coding
ENSG00000180776.16	583.875	-0.579253	0.250714	-2.31042	0.020865	0.21204	ZDHHC20	protein_coding
ENSG00000125846.16	20.5918	-0.400054	0.173167	-2.31022	0.020876	0.21204	ZNF133	protein_coding
ENSG00000279495.1	3.974	0.740319	0.320482	2.31002	0.0208872	0.21204	NA	TEC
ENSG00000211933.2	21.8591	-1.38872	0.601192	-2.30994	0.0208916	0.21204	IGHV6-1	IG_V_gene
ENSG00000062485.19	320.414	0.254115	0.110021	2.30971	0.0209044	0.21204	CS	protein_coding
ENSG00000274114.2	3.4029	0.878071	0.380207	2.30946	0.0209182	0.21204	NA	transcribed_unprocessed_pseudogene
ENSG00000108557.20	49.5821	0.442607	0.191695	2.30892	0.0209482	0.21204	RAI1	protein_coding
ENSG00000111911.7	66.4758	-0.380807	0.164936	-2.30881	0.0209542	0.21204	HINT3	protein_coding
ENSG00000083845.9	706.105	0.682661	0.295689	2.30871	0.0209595	0.21204	RPS5	protein_coding
ENSG00000143013.13	101.342	-0.294339	0.127493	-2.30867	0.0209621	0.21204	LMO4	protein_coding
ENSG00000248905.10	130.283	-0.754394	0.326783	-2.30855	0.0209686	0.21204	FMN1	protein_coding
ENSG00000154957.14	108.114	-0.355741	0.154193	-2.30711	0.0210485	0.21271	ZNF18	protein_coding
ENSG00000123700.5	766.233	-0.640811	0.277794	-2.30679	0.0210667	0.21271	KCNJ2	protein_coding
ENSG00000072121.17	342.81	-0.368121	0.159587	-2.30671	0.0210708	0.21271	ZFYVE26	protein_coding
ENSG00000138375.13	48.321	-0.314617	0.136414	-2.30634	0.0210916	0.212798	SMARCAL1	protein_coding
ENSG00000285082.2	17.5996	-0.741485	0.321752	-2.30452	0.0211932	0.213703	NA	protein_coding
ENSG00000103495.15	294.127	0.328746	0.14274	2.30312	0.0212722	0.214377	MAZ	protein_coding
ENSG00000127948.16	464.236	-0.590349	0.256417	-2.3023	0.0213183	0.214405	POR	protein_coding
ENSG00000137959.17	1465.42	-1.42064	0.61706	-2.30227	0.02132	0.214405	IFI44L	protein_coding
ENSG00000137965.11	754.599	-1.22952	0.534055	-2.30224	0.0213215	0.214405	IFI44	protein_coding
ENSG00000185745.10	1940.68	-1.36261	0.591941	-2.30193	0.021339	0.214405	IFIT1	protein_coding
ENSG00000165678.22	564.328	0.20508	0.0890918	2.3019	0.0213411	0.214405	GHITM	protein_coding
ENSG00000207205.1	11.5315	1.16004	0.503975	2.30178	0.0213474	0.214405	RNVU1-15	snRNA
ENSG00000088854.13	49.1093	0.364836	0.158542	2.30119	0.021381	0.214435	DNAAF9	protein_coding
ENSG00000129646.16	19.1492	-0.515225	0.223901	-2.30113	0.0213841	0.214435	QRICH2	protein_coding
ENSG00000108559.12	83.253	0.366605	0.159318	2.30109	0.0213867	0.214435	NUP88	protein_coding
ENSG00000152223.16	821.781	-0.341633	0.148486	-2.30078	0.0214043	0.21449	EPG5	protein_coding
ENSG00000257878.2	63.098	-0.48876	0.212543	-2.29958	0.0214719	0.214936	NA	lncRNA
ENSG00000167549.19	14.023	-0.642498	0.279424	-2.29937	0.0214839	0.214936	CORO6	protein_coding
ENSG00000197044.11	34.3321	-0.773527	0.336411	-2.29935	0.0214852	0.214936	ZNF441	protein_coding
ENSG00000196083.10	673.937	0.594602	0.258671	2.29869	0.0215228	0.215126	IL1RAP	protein_coding
ENSG00000112941.14	99.5127	0.332021	0.144451	2.29851	0.021533	0.215126	TENT4A	protein_coding
ENSG00000201302.1	24.2442	1.90986	0.830986	2.2983	0.0215447	0.215126	SNORA65	snoRNA
ENSG00000167595.16	56.6365	0.399798	0.173969	2.2981	0.0215563	0.215126	PROSER3	protein_coding
ENSG00000257594.4	130.975	-0.461824	0.200979	-2.29787	0.0215693	0.215126	GALNT4	protein_coding
ENSG00000171475.14	421.914	-0.291423	0.12683	-2.29774	0.0215768	0.215126	WIPF2	protein_coding
ENSG00000247853.2	8.59093	-0.678354	0.295281	-2.29731	0.0216009	0.2152	NA	lncRNA
ENSG00000100558.9	4.51919	1.26875	0.55233	2.29708	0.021614	0.2152	PLEK2	protein_coding
ENSG00000136237.19	8.64976	-0.954806	0.415681	-2.29697	0.0216207	0.2152	RAPGEF5	protein_coding
ENSG00000007392.17	146.765	0.353422	0.153888	2.29661	0.0216407	0.215255	LUC7L	protein_coding
ENSG00000165140.12	45.4278	0.483903	0.210718	2.29645	0.0216504	0.215255	FBP1	protein_coding
ENSG00000279311.1	3.90327	-1.12198	0.488696	-2.29586	0.0216841	0.215411	NA	TEC
ENSG00000186416.18	30.036	0.442434	0.192742	2.29547	0.0217063	0.215411	NKRF	protein_coding
ENSG00000186918.14	102.219	0.43588	0.189899	2.29533	0.0217144	0.215411	ZNF395	protein_coding
ENSG00000272562.2	4.57325	-0.930349	0.405357	-2.29514	0.0217253	0.215411	NA	lncRNA
ENSG00000103365.15	265.408	0.457876	0.199508	2.29503	0.0217314	0.215411	GGA2	protein_coding
ENSG00000271538.7	5.09813	-1.10946	0.483459	-2.29485	0.0217419	0.215411	NA	lncRNA
ENSG00000267078.1	3.98266	-1.03642	0.451668	-2.29464	0.0217537	0.215411	NA	lncRNA
ENSG00000174428.19	110.255	0.262097	0.11424	2.29427	0.0217752	0.215411	GTF2IRD2B	protein_coding
ENSG00000211786.3	2.55808	1.19394	0.520402	2.29426	0.0217753	0.215411	TRAV8-2	TR_V_gene
ENSG00000161179.14	34.6904	0.519022	0.226272	2.29379	0.0218023	0.215558	YDJC	protein_coding
ENSG00000224975.1	25.7126	-0.455821	0.198752	-2.29341	0.0218244	0.215604	INE1	lncRNA
ENSG00000214783.9	29.2	-0.520214	0.226855	-2.29316	0.0218388	0.215604	POLR2J4	lncRNA
ENSG00000157445.15	2.43531	1.17254	0.511338	2.29308	0.0218434	0.215604	CACNA2D3	protein_coding
ENSG00000232629.9	11.4539	1.20118	0.523927	2.29265	0.0218683	0.215643	HLA-DQB2	protein_coding
ENSG00000178971.16	371.428	-0.317126	0.138326	-2.29259	0.0218717	0.215643	CTC1	protein_coding
ENSG00000155085.16	35.969	-0.50742	0.221452	-2.29133	0.0219443	0.216083	AK9	protein_coding
ENSG00000128918.15	30.1013	-0.704295	0.30738	-2.29128	0.0219473	0.216083	ALDH1A2	protein_coding
ENSG00000115339.14	143.834	-0.516771	0.225559	-2.29107	0.0219592	0.216083	GALNT3	protein_coding
ENSG00000184371.14	168.864	-0.67617	0.295152	-2.29092	0.021968	0.216083	CSF1	protein_coding
ENSG00000204531.21	7.72367	-0.814099	0.355391	-2.29071	0.0219801	0.216083	POU5F1	protein_coding
ENSG00000267519.6	1661.28	0.459789	0.200733	2.29055	0.0219894	0.216083	NA	lncRNA
ENSG00000167699.14	64.6016	0.45134	0.197113	2.28975	0.0220359	0.216222	GLOD4	protein_coding
ENSG00000236670.1	6.61769	0.743128	0.324561	2.28964	0.0220421	0.216222	KRT18P5	processed_pseudogene
ENSG00000146955.11	28.4824	-0.769402	0.336057	-2.2895	0.0220505	0.216222	RAB19	protein_coding
ENSG00000259717.1	7.12219	1.04774	0.457635	2.28947	0.0220523	0.216222	LINC00677	lncRNA
ENSG00000105501.13	8.46629	-1.16259	0.508256	-2.2874	0.0221722	0.217268	NA	lncRNA
ENSG00000026751.17	129.696	-0.702751	0.307252	-2.28721	0.0221835	0.217268	SLAMF7	protein_coding
ENSG00000124459.12	40.0031	-0.39705	0.173629	-2.28677	0.0222093	0.217401	ZNF45	protein_coding
ENSG00000204305.16	130.295	-0.388684	0.170015	-2.28618	0.0222439	0.217602	AGER	protein_coding
ENSG00000224067.2	2.89311	-1.14219	0.499685	-2.28581	0.0222652	0.217602	NA	processed_pseudogene
ENSG00000148090.12	36.6069	-0.298309	0.130511	-2.2857	0.0222716	0.217602	AUH	protein_coding
ENSG00000167562.14	88.4136	-0.431115	0.188624	-2.28558	0.0222788	0.217602	ZNF701	protein_coding
ENSG00000073756.13	1019.84	0.832914	0.364492	2.28514	0.0223046	0.217733	PTGS2	protein_coding
ENSG00000153443.13	57.2041	0.384932	0.168505	2.2844	0.0223479	0.21798	UBALD1	protein_coding
ENSG00000125743.11	145.143	0.562667	0.24632	2.28429	0.0223544	0.21798	SNRPD2	protein_coding
ENSG00000169330.9	7.65442	0.838021	0.366912	2.28398	0.0223726	0.218037	MINAR1	protein_coding
ENSG00000141568.21	130.356	-0.235832	0.103303	-2.28291	0.0224356	0.218258	FOXK2	protein_coding
ENSG00000261840.4	5.65785	1.01474	0.444512	2.28282	0.022441	0.218258	LOC730183	lncRNA
ENSG00000224383.8	1.55064	1.08895	0.477021	2.28282	0.0224411	0.218258	PRR29	protein_coding
ENSG00000187553.10	4.78928	-0.825723	0.361721	-2.28276	0.0224444	0.218258	CYP26C1	protein_coding
ENSG00000040531.16	47.016	-0.452382	0.198201	-2.28244	0.0224633	0.218322	CTNS	protein_coding
ENSG00000225873.4	95.6577	-0.684422	0.299916	-2.28205	0.0224867	0.218387	C3orf86P	transcribed_unitary_pseudogene
ENSG00000169962.5	15.1976	-0.680127	0.298051	-2.28191	0.0224946	0.218387	TAS1R3	protein_coding
ENSG00000197461.13	29.3994	-0.685501	0.300484	-2.28132	0.0225292	0.218604	PDGFA	protein_coding
ENSG00000245954.9	7.851	0.826115	0.362206	2.28079	0.0225611	0.218739	LINC02273	lncRNA
ENSG00000138646.9	575.346	-1.06857	0.468532	-2.28067	0.0225678	0.218739	HERC5	protein_coding
ENSG00000147804.10	6.52388	0.651114	0.285541	2.28028	0.0225911	0.218845	SLC39A4	protein_coding
ENSG00000252481.1	4700.94	0.876268	0.384422	2.27944	0.0226407	0.219128	SCARNA13	scaRNA
ENSG00000137806.10	39.8912	-0.439365	0.192762	-2.27931	0.0226487	0.219128	NDUFAF1	protein_coding
ENSG00000165359.16	133.68	0.365271	0.160275	2.27903	0.0226655	0.219128	INTS6L	protein_coding
ENSG00000151353.15	42.4532	0.419266	0.183973	2.27896	0.0226697	0.219128	TMEM18	protein_coding
ENSG00000166947.15	24.4722	1.14408	0.50238	2.27732	0.0227674	0.21984	EPB42	protein_coding
ENSG00000237254.2	1.61116	1.45544	0.639106	2.2773	0.0227681	0.21984	TRBV30	TR_V_gene
ENSG00000254789.4	30.4317	-0.804681	0.353403	-2.27695	0.0227892	0.219924	NA	lncRNA
ENSG00000105374.10	401.155	0.787013	0.345679	2.27672	0.0228031	0.219938	NKG7	protein_coding
ENSG00000107951.15	34.6184	0.491171	0.215834	2.27569	0.0228648	0.220413	MTPAP	protein_coding
ENSG00000237298.10	451.916	-0.328187	0.144258	-2.27499	0.0229064	0.22066	TTN-AS1	lncRNA
ENSG00000144354.15	13.5048	0.656969	0.288797	2.27484	0.0229153	0.22066	CDCA7	protein_coding
ENSG00000129467.14	111.315	-0.531467	0.233659	-2.27454	0.0229337	0.2207	ADCY4	protein_coding
ENSG00000119509.13	63.9255	-0.320068	0.140739	-2.2742	0.0229539	0.2207	INVS	protein_coding
ENSG00000204120.16	450.797	-0.257936	0.113429	-2.27398	0.022967	0.2207	GIGYF2	protein_coding
ENSG00000224389.9	16.3585	-0.822037	0.361543	-2.27369	0.0229844	0.2207	C4B	protein_coding
ENSG00000198938.2	2341.37	0.589267	0.25918	2.27358	0.0229911	0.2207	COX3	protein_coding
ENSG00000125730.18	15.0211	-0.783595	0.344659	-2.27353	0.022994	0.2207	C3	protein_coding
ENSG00000143416.21	65.6869	1.16585	0.513012	2.27256	0.0230525	0.221142	SELENBP1	protein_coding
ENSG00000178033.6	8.67661	-0.918932	0.404551	-2.27148	0.0231177	0.221615	CALHM5	protein_coding
ENSG00000213937.4	17.0229	-0.724726	0.319076	-2.27133	0.0231273	0.221615	CLDN9	protein_coding
ENSG00000125449.7	64.4875	-0.391562	0.172409	-2.27113	0.0231393	0.221615	ARMC7	protein_coding
ENSG00000134313.17	1255.88	-0.304201	0.133962	-2.27081	0.0231587	0.221681	KIDINS220	protein_coding
ENSG00000120262.10	27.2224	0.586241	0.258199	2.2705	0.0231773	0.22174	CCDC170	protein_coding
ENSG00000170802.17	432.855	-0.509348	0.224357	-2.27026	0.023192	0.221761	FOXN2	protein_coding
ENSG00000288602.1	3.63682	-1.60967	0.709279	-2.26945	0.023241	0.222109	C8orf44-SGK3	protein_coding
ENSG00000149823.9	243.826	0.430412	0.189766	2.26812	0.0233219	0.222763	VPS51	protein_coding
ENSG00000164105.4	123.874	-1.03804	0.457828	-2.26732	0.0233709	0.222835	SAP30	protein_coding
ENSG00000102103.18	89.6534	0.297127	0.131064	2.26704	0.0233881	0.222835	PQBP1	protein_coding
ENSG00000116898.12	70.0252	0.296924	0.130976	2.26702	0.0233893	0.222835	MRPS15	protein_coding
ENSG00000010319.7	3.66815	-0.84673	0.373515	-2.26692	0.0233948	0.222835	SEMA3G	protein_coding
ENSG00000180769.10	13.6438	-0.767696	0.338673	-2.26677	0.023404	0.222835	WDFY3-AS2	lncRNA
ENSG00000135525.19	15.1327	0.555052	0.244865	2.26676	0.0234048	0.222835	MAP7	protein_coding
ENSG00000112242.16	519.22	-0.468677	0.206787	-2.26647	0.0234224	0.222884	E2F3	protein_coding
ENSG00000084463.8	128.739	0.306823	0.135396	2.26612	0.0234441	0.22297	WBP11	protein_coding
ENSG00000125817.8	137.346	0.434473	0.191858	2.26455	0.0235401	0.223763	CENPB	protein_coding
ENSG00000120656.14	140.552	-0.289787	0.128005	-2.26387	0.0235818	0.223928	TAF12	protein_coding
ENSG00000086506.3	9.96282	1.08844	0.480803	2.2638	0.0235862	0.223928	HBQ1	protein_coding
ENSG00000249855.1	2.40215	0.930581	0.411118	2.26354	0.0236027	0.223928	EEF1A1P19	processed_pseudogene
ENSG00000183779.7	6.29289	1.28356	0.567081	2.26345	0.0236079	0.223928	ZNF703	protein_coding
ENSG00000172824.16	14.7797	0.489547	0.216307	2.26321	0.023623	0.223951	CES4A	protein_coding
ENSG00000108387.16	25.2348	-0.80339	0.355103	-2.26242	0.0236717	0.224293	SEPTIN4	protein_coding
ENSG00000176076.7	3.67745	-0.919082	0.406375	-2.26166	0.0237184	0.224616	KCNE5	protein_coding
ENSG00000143127.13	4.90836	-0.761587	0.336827	-2.26107	0.0237552	0.224845	ITGA10	protein_coding
ENSG00000048342.18	14.9881	-0.946657	0.418852	-2.26013	0.0238135	0.225276	CC2D2A	protein_coding
ENSG00000141219.16	37.9438	-0.426971	0.188935	-2.25988	0.0238286	0.225299	C17orf80	protein_coding
ENSG00000174099.12	57.639	-0.496939	0.219939	-2.25944	0.0238559	0.22533	MSRB3	protein_coding
ENSG00000211664.3	5.92698	-1.3237	0.585857	-2.25942	0.0238572	0.22533	IGLV2-18	IG_V_gene
ENSG00000233184.8	20.3509	-0.648523	0.28715	-2.25848	0.0239157	0.225762	DPH5-DT	lncRNA
ENSG00000283674.3	13.7317	0.538865	0.238644	2.25803	0.0239438	0.225907	LOC729732	lncRNA
ENSG00000067082.15	2700.21	-0.40624	0.180007	-2.2568	0.0240208	0.226298	KLF6	protein_coding
ENSG00000154134.15	4.27371	0.885048	0.392181	2.25673	0.0240247	0.226298	ROBO3	protein_coding
ENSG00000154928.19	147.694	-0.430552	0.19079	-2.25668	0.0240279	0.226298	EPHB1	protein_coding
ENSG00000185340.15	76.9786	-0.820167	0.363461	-2.25655	0.0240363	0.226298	GAS2L1	protein_coding
ENSG00000121210.16	578.056	-0.28109	0.124591	-2.2561	0.0240641	0.22644	TMEM131L	protein_coding
ENSG00000198931.11	104.314	0.502087	0.222586	2.2557	0.0240896	0.22656	APRT	protein_coding
ENSG00000205220.12	507.328	0.557246	0.247104	2.25511	0.0241267	0.226607	PSMB10	protein_coding
ENSG00000051009.11	487.508	-0.516236	0.22892	-2.25509	0.0241277	0.226607	FHIP1B	protein_coding
ENSG00000211964.3	61.2995	-1.02406	0.454164	-2.25483	0.0241443	0.226607	IGHV3-48	IG_V_gene
ENSG00000151743.11	59.4332	-0.575401	0.255189	-2.2548	0.0241457	0.226607	AMN1	protein_coding
ENSG00000100325.15	156.555	0.41566	0.184382	2.25435	0.0241745	0.22664	ASCC2	protein_coding
ENSG00000004059.11	430.691	0.476572	0.211402	2.25434	0.0241748	0.22664	ARF5	protein_coding
ENSG00000249931.5	10.8393	-0.747593	0.33167	-2.25403	0.0241945	0.226705	GOLGA8K	protein_coding
ENSG00000169679.15	44.1177	-0.50219	0.222833	-2.25366	0.0242178	0.226804	BUB1	protein_coding
ENSG00000244306.11	2.60529	1.47242	0.653469	2.25324	0.0242443	0.226932	DUXAP10	transcribed_processed_pseudogene
ENSG00000269044.2	18.3847	0.460082	0.204248	2.25257	0.0242863	0.227205	NA	lncRNA
ENSG00000173281.5	1020.49	-0.429957	0.190924	-2.25198	0.0243237	0.227436	PPP1R3B	protein_coding
ENSG00000116991.12	1265.53	-0.715863	0.318008	-2.25109	0.0243799	0.227841	SIPA1L2	protein_coding
ENSG00000144893.13	65.8359	-0.570422	0.253426	-2.25084	0.0243957	0.227869	MED12L	protein_coding
ENSG00000164346.10	106.311	0.474744	0.210965	2.25034	0.0244271	0.227909	NSA2	protein_coding
ENSG00000254536.2	7.64231	0.846029	0.375985	2.25017	0.0244384	0.227909	NA	protein_coding
ENSG00000289234.1	32.8267	-1.0207	0.453613	-2.25016	0.0244385	0.227909	ZNF496-DT	lncRNA
ENSG00000102531.16	396.102	-0.340283	0.151241	-2.24994	0.0244528	0.227922	FNDC3A	protein_coding
ENSG00000163704.12	14.9953	-0.523837	0.232848	-2.24969	0.0244687	0.22795	PRRT3	protein_coding
ENSG00000167508.12	76.0884	0.411745	0.183078	2.24901	0.0245118	0.228233	MVD	protein_coding
ENSG00000175203.17	346.969	-0.275015	0.122324	-2.24826	0.0245599	0.22856	DCTN2	protein_coding
ENSG00000197471.12	499.899	0.540332	0.240373	2.24789	0.024583	0.22865	SPN	protein_coding
ENSG00000283155.1	11.0711	-0.962552	0.428287	-2.24745	0.0246114	0.22865	NA	lncRNA
ENSG00000125912.11	385.394	-0.485281	0.215934	-2.24735	0.0246174	0.22865	NCLN	protein_coding
ENSG00000118496.5	101.304	-0.599753	0.266878	-2.2473	0.0246211	0.22865	FBXO30	protein_coding
ENSG00000223496.3	68.2705	0.517855	0.230463	2.24702	0.0246389	0.228695	EXOSC6	protein_coding
ENSG00000073331.18	1252.52	-0.420402	0.18711	-2.24682	0.0246518	0.228696	ALPK1	protein_coding
ENSG00000164821.5	275.741	1.34357	0.598257	2.24581	0.024716	0.229149	DEFA4	protein_coding
ENSG00000117643.15	27.3642	0.709733	0.316048	2.24565	0.0247264	0.229149	MAN1C1	protein_coding
ENSG00000164111.15	531.718	0.239616	0.106752	2.2446	0.0247937	0.229652	ANXA5	protein_coding
ENSG00000124587.14	95.8006	-0.458279	0.204204	-2.24422	0.0248182	0.229759	PEX6	protein_coding
ENSG00000182378.15	44.6824	0.389939	0.173823	2.24331	0.0248768	0.230182	PLCXD1	protein_coding
ENSG00000280496.1	168.488	1.46782	0.654424	2.24291	0.0249023	0.230182	SNORA17B	snoRNA
ENSG00000150540.14	25.8477	0.668465	0.298059	2.24273	0.0249145	0.230182	HNMT	protein_coding
ENSG00000211746.3	6.2255	1.05171	0.468973	2.24258	0.0249239	0.230182	TRBV19	TR_V_gene
ENSG00000186205.14	531.035	-0.62858	0.280303	-2.24251	0.0249287	0.230182	MTARC1	protein_coding
ENSG00000059915.17	2.82729	0.826315	0.368586	2.24185	0.024971	0.230453	PSD	protein_coding
ENSG00000171798.19	15.6539	1.05861	0.472346	2.24118	0.0250143	0.230732	KNDC1	protein_coding
ENSG00000181458.10	6.71671	-1.02118	0.455764	-2.2406	0.0250522	0.230962	TMEM45A	protein_coding
ENSG00000251661.3	54.7065	-0.53178	0.237376	-2.24024	0.0250753	0.231037	NA	lncRNA
ENSG00000223350.2	9.89523	-1.28373	0.573076	-2.24007	0.0250864	0.231037	IGLV9-49	IG_V_gene
ENSG00000130584.12	7.04617	0.791325	0.353308	2.23976	0.0251064	0.231101	ZBTB46	protein_coding
ENSG00000169131.13	71.6378	-0.525758	0.234861	-2.2386	0.0251822	0.231499	ZNF354A	protein_coding
ENSG00000134326.12	589.789	-1.16969	0.522525	-2.23853	0.0251863	0.231499	CMPK2	protein_coding
ENSG00000275400.1	1.56784	2.32192	1.03727	2.23849	0.0251894	0.231499	NA	processed_pseudogene
ENSG00000186591.13	711.869	-0.346887	0.154978	-2.2383	0.0252017	0.231499	UBE2H	protein_coding
ENSG00000181789.14	515.043	-0.304652	0.136124	-2.23805	0.025218	0.231528	COPG1	protein_coding
ENSG00000153234.15	66.7327	0.583107	0.260619	2.2374	0.0252605	0.231734	NR4A2	protein_coding
ENSG00000198467.16	24.2421	-0.449346	0.200843	-2.2373	0.0252665	0.231734	TPM2	protein_coding
ENSG00000181481.14	193.925	-0.384065	0.171741	-2.2363	0.0253318	0.232213	RNF135	protein_coding
ENSG00000250608.2	29.6971	-0.776023	0.347068	-2.23594	0.0253555	0.23231	NUDT16-DT	lncRNA
ENSG00000119457.8	21.7149	0.696934	0.311733	2.23568	0.025373	0.23235	SLC46A2	protein_coding
ENSG00000111796.4	32.4221	0.927072	0.41471	2.23547	0.0253863	0.232352	KLRB1	protein_coding
ENSG00000132613.16	8.1956	-0.799741	0.357818	-2.23505	0.025414	0.232486	MTSS2	protein_coding
ENSG00000181350.12	21.4652	0.656204	0.293643	2.2347	0.0254372	0.232578	LRRC75A	protein_coding
ENSG00000278030.1	4.43246	1.10764	0.495751	2.23427	0.0254651	0.232708	TRBV7-9	TR_V_gene
ENSG00000075142.14	98.8775	0.257957	0.115465	2.23408	0.0254777	0.232708	SRI	protein_coding
ENSG00000229833.10	177.702	0.366921	0.164272	2.23362	0.0255082	0.232857	PET100	protein_coding
ENSG00000144118.14	1121.18	-0.445966	0.199677	-2.23344	0.0255202	0.232857	RALB	protein_coding
ENSG00000156471.13	226.59	0.378022	0.169289	2.23299	0.0255494	0.232877	PTDSS1	protein_coding
ENSG00000005302.19	836.857	-0.429143	0.192228	-2.23247	0.0255839	0.232877	MSL3	protein_coding
ENSG00000260475.1	1.96484	1.3311	0.596247	2.23247	0.025584	0.232877	NA	lncRNA
ENSG00000102575.14	49.2322	0.531487	0.238072	2.23246	0.0255843	0.232877	ACP5	protein_coding
ENSG00000100221.11	253.393	0.36496	0.163497	2.23221	0.0256009	0.232877	JOSD1	protein_coding
ENSG00000286887.1	3.07894	1.24117	0.556027	2.23221	0.0256011	0.232877	NA	lncRNA
ENSG00000119655.11	334.135	0.465397	0.208616	2.23087	0.0256896	0.233562	NPC2	protein_coding
ENSG00000147036.12	13.3168	-0.773314	0.346881	-2.22933	0.0257918	0.234263	LANCL3	protein_coding
ENSG00000139714.12	9.10866	0.641478	0.287747	2.22931	0.0257931	0.234263	MORN3	protein_coding
ENSG00000162976.13	37.7454	0.53925	0.241944	2.22882	0.0258259	0.234441	SLC66A3	protein_coding
ENSG00000278867.1	11.1022	-0.600731	0.269671	-2.22764	0.0259045	0.235034	NA	TEC
ENSG00000196154.12	2532.7	0.531567	0.23869	2.22702	0.0259463	0.235293	S100A4	protein_coding
ENSG00000125458.7	47.6528	0.375436	0.168605	2.22672	0.0259659	0.23535	NT5C	protein_coding
ENSG00000106554.13	59.3857	0.353711	0.15893	2.22558	0.0260426	0.235836	CHCHD3	protein_coding
ENSG00000111843.14	29.7508	0.485907	0.218334	2.22553	0.026046	0.235836	TMEM14C	protein_coding
ENSG00000149131.17	167.886	-0.906332	0.407512	-2.22406	0.0261444	0.236428	SERPING1	protein_coding
ENSG00000058799.15	185.412	-0.404717	0.181973	-2.22405	0.0261451	0.236428	YIPF1	protein_coding
ENSG00000158292.7	4.9714	1.06784	0.480153	2.22396	0.0261514	0.236428	GPR153	protein_coding
ENSG00000005059.16	62.7984	0.647702	0.291319	2.22334	0.0261929	0.236585	MCUB	protein_coding
ENSG00000006062.18	111.977	0.311042	0.139901	2.2233	0.0261954	0.236585	MAP3K14	protein_coding
ENSG00000089041.17	71.3133	0.535475	0.240954	2.22231	0.0262623	0.237069	P2RX7	protein_coding
ENSG00000188687.18	23.9993	-0.518054	0.233268	-2.22085	0.026361	0.237838	SLC4A5	protein_coding
ENSG00000174123.11	96.4998	-0.710618	0.320014	-2.22058	0.0263791	0.237881	TLR10	protein_coding
ENSG00000100380.15	246.424	0.309127	0.139273	2.21957	0.0264483	0.238172	ST13	protein_coding
ENSG00000188747.9	4.93904	0.755911	0.340581	2.21948	0.0264542	0.238172	NOXA1	protein_coding
ENSG00000250696.5	2.9105	2.1718	0.978554	2.2194	0.0264597	0.238172	LOC105377267	lncRNA
ENSG00000131061.14	49.1924	-0.420344	0.189402	-2.21932	0.026465	0.238172	ZNF341	protein_coding
ENSG00000169242.12	5.10504	-1.24963	0.563162	-2.21895	0.0264898	0.238274	EFNA1	protein_coding
ENSG00000215014.5	24.0974	0.533682	0.240542	2.21866	0.0265096	0.238332	NA	lncRNA
ENSG00000203644.3	35.6186	0.905122	0.408079	2.21801	0.0265544	0.238613	NA	lncRNA
ENSG00000079335.20	145.341	0.330685	0.149162	2.21696	0.026626	0.238878	CDC14A	protein_coding
ENSG00000158050.5	147.993	0.76183	0.343659	2.21682	0.0266355	0.238878	DUSP2	protein_coding
ENSG00000263884.1	1.81973	1.05087	0.474062	2.21674	0.0266408	0.238878	NA	lncRNA
ENSG00000197457.10	39.0301	0.580591	0.261912	2.21674	0.026641	0.238878	STMN3	protein_coding
ENSG00000272374.1	7.36874	-0.666152	0.300553	-2.21642	0.0266627	0.238878	NA	lncRNA
ENSG00000128951.14	64.7165	0.446839	0.201618	2.21626	0.0266735	0.238878	DUT	protein_coding
ENSG00000248697.1	9.189	-0.736438	0.332319	-2.21606	0.0266874	0.238878	TOX4P1	processed_pseudogene
ENSG00000165802.23	52.706	0.561398	0.25334	2.21599	0.0266923	0.238878	NSMF	protein_coding
ENSG00000252577.1	5.15213	1.58285	0.714346	2.2158	0.026705	0.238878	SCARNA20	scaRNA
ENSG00000135960.10	3.8967	1.01572	0.45854	2.21511	0.0267527	0.239069	EDAR	protein_coding
ENSG00000187904.3	4.89508	-0.78225	0.353169	-2.21495	0.0267637	0.239069	NA	lncRNA
ENSG00000198951.12	213.515	0.420121	0.189695	2.21472	0.0267795	0.239069	NAGA	protein_coding
ENSG00000283063.1	2.6906	1.3064	0.589915	2.21455	0.0267907	0.239069	TRBV6-3	TR_V_gene
ENSG00000149564.12	70.9553	-0.838221	0.378513	-2.21451	0.0267938	0.239069	ESAM	protein_coding
ENSG00000257715.1	3.52327	-1.03445	0.467274	-2.21379	0.0268432	0.239109	NA	lncRNA
ENSG00000116793.16	329.272	-0.51047	0.230609	-2.21357	0.0268582	0.239109	PHTF1	protein_coding
ENSG00000289551.1	2.13936	0.980564	0.44298	2.21357	0.0268587	0.239109	NA	lncRNA
ENSG00000180871.8	6249.21	-0.407324	0.184033	-2.21332	0.0268756	0.239109	CXCR2	protein_coding
ENSG00000102010.15	93.0827	-0.669172	0.30235	-2.21324	0.0268811	0.239109	BMX	protein_coding
ENSG00000180992.7	31.4534	0.570098	0.257599	2.21312	0.0268892	0.239109	MRPL14	protein_coding
ENSG00000275714.2	76.938	0.732242	0.330871	2.21307	0.0268925	0.239109	H3C1	protein_coding
ENSG00000177125.6	557.536	-0.334894	0.15145	-2.21126	0.0270179	0.23999	ZBTB34	protein_coding
ENSG00000109743.11	607.42	-0.431773	0.195262	-2.21125	0.0270187	0.23999	BST1	protein_coding
[truncated: 16,467 more rows]
