# Supplementary material for: Suppressed transcript diversity and immune response in COVID-19 ICU patients: a longitudinal study
Source: Life Sci Alliance. 2023 Nov 2;7(1):e202302305. doi: 10.26508/lsa.202302305 (PMC10622646; doi:10.26508/lsa.202302305)
Supplement: Supplementary file 4 [file LSA-2023-02305_TableS4.xlsx]

## Sheet: Sheet1
Table S4: Differential splicing analysis using Leafcutter.
Leafcutter results between T3 and T1						Leafcutter Results between T2 and T1
Gene	Genomic location	N	q	Annotation		Gene	Genomic location	N	q	Annotation
.	chr14:49586697-49862655	6	1.43e-09	annotated		.	chr1:146076339-146123561	8	0.0175	annotated
.	chr14:49575664-49862762	79	0.000102	annotated		AOAH	chr7:36594430-36616380	9	0.0445	cryptic
.	chr14:49853781-49862732	3	0.00871	annotated		ATG16L2	chr11:72822543-72824060	7	0.000372	cryptic
.	chr18:76467142-76467359	5	0.0457	annotated		CD47	chr3:108047292-108057477	9	0.00588	cryptic
ABCA1	chr9:104816345-104817332	4	0.0464	cryptic		CSF2RB	chr22:36935687-36937377	3	0.0195	cryptic
ADGRE2	chr19:14638340-14764433	15	1.02e-10	cryptic		DDX5	chr17:64500773-64502010	6	0.0197	cryptic
ADGRE2	chr19:14625599-14743616	3	0.00348	cryptic		DENND3	chr8:141168521-141175200	7	0.00209	cryptic
AKAP13	chr15:85585823-85639374	5	0.0198	cryptic		DIAPH1	chr5:141580883-141582312	3	0.0175	cryptic
APBB3	chr5:140563915-140590875	11	0.0217	cryptic		DYRK1A	chr21:37367628-37472684	16	0.00545	cryptic
AREL1	chr14:74673218-74675699	3	0.0344	cryptic		EIF4E3	chr3:71728623-71781467	6	0.0175	cryptic
ARPP19	chr15:52557222-52569116	5	0.000108	annotated		ENSG00000183889	chr16:16323289-16368672	4	0.0117	cryptic
ATG16L2	chr11:72822543-72824060	7	0.00741	cryptic		EPSTI1	chr13:42917624-42926336	3	0.0445	annotated
ATG16L2	chr11:72817855-72821668	3	0.0344	annotated		INPP4A	chr2:98544007-98552786	5	0.0189	cryptic
BAZ2B	chr2:159395834-159397345	4	0.0155	cryptic		ITGAX	chr16:31363374-31371630	12	0.00209	cryptic
BCR	chr22:23311836-23312887	2	0.0344	annotated		KAT6A	chr8:41977327-41978663	3	0.0175	cryptic
BNIP2	chr15:59678087-59680241	3	0.0406	cryptic		MINDY1	chr1:150997752-150999369	4	0.0349	cryptic
BSG	chr19:572701-579500	3	0.000601	annotated		MYO5A	chr15:52330499-52336463	3	0.0445	annotated
C5AR1	chr19:47309898-47319781	10	0.00722	cryptic		NAIP	chr5:70779216-71128672	22	0.000372	cryptic
C9orf72	chr9:27548666-27550650	3	0.0312	cryptic		NSMCE2	chr8:125151277-125182103	3	0.0197	annotated
CARD19	chr9:93107816-93112218	6	0.000319	cryptic		OSBPL8	chr12:76392748-76394645	4	0.0473	cryptic
CD47	chr3:108047292-108057477	9	0.000299	cryptic		PGS1	chr17:78404089-78419546	6	0.0434	cryptic
CD53	chr1:110873248-110891392	3	0.0475	cryptic		PSEN1	chr14:73148094-73170797	9	0.0214	cryptic
CDK11B	chr1:1655484-1722708	9	6.22e-05	cryptic		SERPINA1	chr14:94383241-94390457	13	0.0214	cryptic
CDK14	chr7:90899353-90917601	3	0.0304	cryptic		SLC11A1	chr2:218382375-218386635	12	0.00209	cryptic
CDK5RAP2	chr9:120403071-120404036	5	3.27e-05	cryptic		SLC22A15	chr1:116037388-116066520	6	0.0376	cryptic
CHD2	chr15:92997403-93000512	5	0.0438	cryptic		SMARCD3	chr7:151240522-151241492	3	0.00655	cryptic
CLEC7A	chr12:10125448-10129980	9	0.000905	cryptic		STAT5B	chr17:42212190-42217160	5	0.0349	cryptic
CLK4	chr5:178605382-178608376	3	0.00696	annotated		STX11	chr6:144140153-144186623	10	0.000372	cryptic
COPE	chr19:18900449-18904771	3	0.0236	annotated		TREM1	chr6:41217994-41282395	13	0.0473	cryptic
COPS5	chr8:67059445-67061854	2	0.0431	cryptic		TRIM25	chr17:56908563-56913392	7	0.0189	cryptic
CSF2RB	chr22:36935687-36937377	3	4.8e-05	cryptic
CSF3R	chr1:36472686-36473764	4	0.00101	cryptic
CSF3R	chr1:36479516-36481478	10	0.00352	cryptic
CYB5R4	chr6:83924592-83934595	8	0.00722	cryptic
DBN1	chr5:177460703-177466772	2	0.00716	annotated
DDX5	chr17:64500773-64502010	7	9.71e-05	cryptic
DDX59	chr1:200649226-200659027	3	0.0155	cryptic
DEDD2	chr19:42209840-42217632	6	0.00347	cryptic
DENND3	chr8:141168521-141175200	7	4.96e-10	cryptic
DENND3	chr8:141189146-141192331	6	0.0254	cryptic
DNAH1	chr3:52350590-52353103	3	0.0108	cryptic
DOCK5	chr8:25341809-25342401	3	0.0154	cryptic
EIF4E3	chr3:71728623-71781467	6	5.25e-07	cryptic
ENSG00000183889	chr16:16333884-16391891	11	0.014	cryptic
EPSTI1	chr13:42969177-42991978	10	0.00332	cryptic
EPSTI1	chr13:42917624-42926336	3	0.0304	annotated
FBXO9	chr6:53092824-53093466	2	0.0312	cryptic
FCGR1B	chr1:121093250-121095872	4	0.000906	annotated
FLCN	chr17:17228161-17232788	3	0.0438	cryptic
FOXP1	chr3:71299880-71493426	8	0.0332	annotated
FRS2	chr12:69470530-69530865	3	0.00741	annotated
GAK	chr4:877207-881907	3	0.0438	cryptic
GLUL	chr1:182388750-182391679	5	0.0254	cryptic
GPBP1L1	chr1:45655319-45659028	2	0.00644	cryptic
GPR155	chr2:174481987-174486873	4	0.0344	annotated
GSTK1	chr7:143265092-143267617	3	0.0438	annotated
GYG1	chr3:148996892-149009276	6	0.037	cryptic
HCK	chr20:32052486-32071662	3	0.0131	annotated
HCK	chr20:32074721-32083894	9	0.0475	cryptic
IFITM1	chr11:308438-314927	13	0.00899	cryptic
IGFLR1	chr19:35739626-35741024	7	0.00455	cryptic
IRAK3	chr12:66189432-66209456	15	0.003	cryptic
ITGAX	chr16:31363374-31371630	10	3.53e-05	cryptic
KAT6A	chr8:41977327-41978663	3	0.00475	cryptic
KDM1B	chr6:18207529-18208132	2	0.0198	annotated
KLHL21	chr1:6599452-6601797	2	0.0231	annotated
KMT2E	chr7:105107925-105108942	3	6.22e-05	annotated
KPNB1	chr17:47668410-47670702	4	0.0216	cryptic
LILRA2	chr19:54575033-54710107	15	0.0108	cryptic
LRRFIP1	chr2:237749324-237753309	3	0.00899	annotated
LSM14A	chr19:34221738-34227365	3	0.0473	annotated
MAP2K3	chr17:21284969-21298413	6	0.0392	cryptic
MARCHF5	chr10:92349787-92351091	2	0.00332	cryptic
MARCHF7	chr2:159762993-159767284	3	1.89e-05	annotated
MCL1	chr1:150557724-150578843	9	0.0146	cryptic
MOV10	chr1:112696251-112696437	2	0.0117	annotated
MTRR	chr5:7870923-7875258	3	0.0436	annotated
MX1	chr21:41377981-41437015	5	0.0293	cryptic
MYO5A	chr15:52330499-52336463	2	0.0438	annotated
NABP1	chr2:191682017-191683729	6	0.000751	cryptic
NAIP	chr5:70983972-71111631	8	1.87e-12	cryptic
NAIP	chr5:70779216-71128672	22	0.0108	cryptic
NAIPP2	chr5:69904150-70123294	18	7.19e-06	cryptic
NPIPA9	chr16:18320000-18374832	11	0.0421	cryptic
NQO2	chr6:3000085-3006468	10	0.0285	cryptic
NSMCE2	chr8:125151277-125182103	3	0.0438	annotated
NXPE3	chr3:101801989-101807053	2	0.039	cryptic
OGA	chr10:101810314-101813030	3	0.00345	cryptic
OS9	chr12:57719182-57720406	3	0.0172	annotated
PDLIM7	chr5:177489627-177490870	4	0.000717	annotated
PEAK1	chr15:77286504-77365163	7	0.0236	cryptic
PECAM1	chr17:64323845-64352390	11	0.0464	cryptic
PKN2	chr1:88684628-88740988	2	0.0475	cryptic
PLXNC1	chr12:94294540-94297316	7	0.00808	cryptic
PLXNC1	chr12:94255296-94259610	6	0.0194	cryptic
PPCS	chr1:42456628-42457247	2	0.0394	annotated
PPP4R1	chr18:9547952-9550052	3	0.0254	cryptic
PROK2	chr3:71781592-71784957	7	0.00167	cryptic
PSME3IP1	chr16:57173869-57185825	11	0.0244	cryptic
PTPRJ	chr11:48130716-48136039	3	0.0103	cryptic
R3HDM4	chr19:902130-913087	7	0.0104	cryptic
RBX1	chr22:40951476-40964047	6	0.0387	cryptic
RC3H1	chr1:173984619-173992755	3	0.0302	cryptic
RFX3	chr9:3395596-3525747	4	0.0266	cryptic
RGL4	chr22:23698333-23698844	5	0.0291	annotated
RNF213	chr17:80291708-80294720	4	0.00229	cryptic
RNF213	chr17:80364553-80367748	5	0.0438	cryptic
RPS6KA1	chr1:26536969-26547189	8	0.0233	cryptic
RPS6KB1	chr17:59930174-59931622	3	0.0051	annotated
RSRP1	chr1:25243633-25245150	6	0.0048	cryptic
SERPINA1	chr14:94383241-94390457	13	7.76e-07	cryptic
SERPINB9	chr6:2896190-2900444	3	0.000751	cryptic
SF1	chr11:64770408-64776498	3	0.0475	annotated
SHISA5	chr3:48501293-48521986	9	0.00204	cryptic
SIGLEC9	chr19:51125395-51125785	2	0.0422	cryptic
SIRPB2	chr20:1478607-1479994	7	0.0344	cryptic
SLC11A1	chr2:218382375-218386635	12	8.24e-10	cryptic
SLC11A1	chr2:218391495-218392981	4	0.000268	cryptic
SLC25A37	chr8:23529212-23566108	17	4.12e-08	cryptic
SLC6A6	chr3:14402847-14445717	9	0.00573	cryptic
SMARCD3	chr7:151240522-151241492	3	0.00253	cryptic
STX11	chr6:144140153-144186623	10	5.04e-14	cryptic
SYNE1	chr6:152242440-152244537	2	0.0435	cryptic
SYNRG	chr17:37519071-37520538	3	0.000819	annotated
TLR2	chr4:153684360-153702892	12	0.0104	cryptic
TRIM25	chr17:56908563-56913392	7	9.86e-06	cryptic
UBE3A	chr15:25405502-25438489	10	0.0277	annotated
UHRF2	chr9:6486925-6493826	3	0.00651	annotated
USP32	chr17:60214774-60219680	5	0.00512	cryptic
WDFY3	chr4:84721572-84724426	3	0.0105	cryptic
XAF1	chr17:6760601-6770643	8	0.0147	cryptic
ZNF350	chr19:51966214-51968578	4	0.0181	cryptic
ZNF611	chr19:52714141-52833546	7	0.0194	cryptic
