# Supplementary material for: Suppressed transcript diversity and immune response in COVID-19 ICU patients: a longitudinal study
Source: Life Sci Alliance. 2023 Nov 2;7(1):e202302305. doi: 10.26508/lsa.202302305 (PMC10622646; doi:10.26508/lsa.202302305)
Supplement: Supplementary file 5 [file LSA-2023-02305_TableS5.xlsx]

## Sheet: Sheet1
Table S5: Differentially expressed transcripts between T2 Low vs High AUC.
gene_id	tx_name	log2FC	pvalue	locfdr	qvalue	symbol	biotype
ENSG00000127946	ENST00000336926.11	0.934283	5.23e-07	0.0166192	0.015	HIP1-201	protein_coding
ENSG00000147454	ENST00000519973.6	0.69214	5.23e-07	0.0166192	0.015	SLC25A37-206	protein_coding
ENSG00000162777	ENST00000473682.5	-1.03023	8.72e-07	0.0198879	0.0166667	DENND2D-205	processed_transcript
ENSG00000236438	ENST00000634862.1	1.25217	2.09e-06	0.027324	0.02	FAM157A-203	processed_transcript
ENSG00000197081	ENST00000569097.2	0.619627	1.92e-06	0.026709	0.02	IGF2R-205	retained_intron
ENSG00000282508	ENST00000631858.1	1.5369	1.92e-06	0.026709	0.02	LINC01002-209	lncRNA
ENSG00000090316	ENST00000506530.5	1.13062	3.31e-06	0.0294972	0.02625	MAEA-209	retained_intron
ENSG00000285106	ENST00000643779.1	1.12157	3.66e-06	0.0297452	0.02625	0	lncRNA
ENSG00000142676	ENST00000643754.2	-1.06816	1.01e-05	0.031826	0.0295455	RPL11-206	protein_coding
ENSG00000203710	ENST00000400960.7	1.04006	9.24e-06	0.0314918	0.0295455	CR1-206	protein_coding
ENSG00000172116	ENST00000390655.12	-1.58433	8.89e-06	0.0313644	0.0295455	CD8B-203	protein_coding
ENSG00000169967	ENST00000682094.1	0.582781	9.94e-06	0.0317575	0.0295455	MAP3K2-203	protein_coding
ENSG00000144713	ENST00000452606.2	-1.27588	5.41e-06	0.0303393	0.0295455	RPL32-207	retained_intron
ENSG00000163935	ENST00000394752.8	-1.14228	1.13e-05	0.032324	0.0295455	SFMBT1-201	protein_coding
ENSG00000081189	ENST00000510942.5	-1.18464	7.5e-06	0.030897	0.0295455	MEF2C-217	protein_coding
ENSG00000148841	ENST00000337478.3	0.694793	6.63e-06	0.030645	0.0295455	ITPRIP-202	protein_coding
ENSG00000177600	ENST00000321153.9	-1.06569	6.97e-06	0.0307418	0.0295455	RPLP2-201	protein_coding
ENSG00000167716	ENST00000409644.6	-0.819914	1.08e-05	0.0321068	0.0295455	WDR81-202	protein_coding
ENSG00000141480	ENST00000573886.5	0.549657	9.94e-06	0.0317575	0.0295455	ARRB2-213	retained_intron
ENSG00000141480	ENST00000572782.1	0.826083	9.94e-06	0.0317575	0.0295455	ARRB2-212	retained_intron
ENSG00000130255	ENST00000347512.8	-1.05124	1.1e-05	0.0321787	0.0295455	RPL36-201	protein_coding
ENSG00000142173	ENST00000300527.9	-2.26575	1.1e-05	0.0321787	0.0295455	COL6A2-201	protein_coding
ENSG00000213741	ENST00000245458.11	-1.09629	1.22e-05	0.032696	0.0304348	RPS29-201	protein_coding
ENSG00000204568	ENST00000259873.5	-1.07254	1.8e-05	0.0352979	0.0348718	MRPS18B-206	protein_coding
ENSG00000164715	ENST00000297293.6	0.762925	1.76e-05	0.0351377	0.0348718	LMTK2-201	protein_coding
ENSG00000213413	ENST00000317271.2	-1.5067	2.02e-05	0.0363364	0.0348718	PVRIG-201	protein_coding
ENSG00000197157	ENST00000354725.8	-0.637455	2.37e-05	0.0379153	0.0348718	SND1-201	protein_coding
ENSG00000110448	ENST00000347785.8	-1.56067	2.37e-05	0.0379153	0.0348718	CD5-201	protein_coding
ENSG00000059804	ENST00000075120.12	0.704229	2.2e-05	0.0371296	0.0348718	SLC2A3-201	protein_coding
ENSG00000186184	ENST00000302979.5	-0.719685	1.57e-05	0.0342583	0.0348718	POLR1D-201	protein_coding
ENSG00000255302	ENST00000530028.3	-1.11112	2.3e-05	0.037602	0.0348718	EID1-201	protein_coding
ENSG00000168286	ENST00000303596.3	-0.830623	1.92e-05	0.0358578	0.0348718	THAP11-201	protein_coding
ENSG00000167526	ENST00000567815.5	-1.1135	2.3e-05	0.037602	0.0348718	RPL13-214	protein_coding
ENSG00000167895	ENST00000318430.10	-0.67721	2.2e-05	0.0371296	0.0348718	TMC8-201	protein_coding
ENSG00000282508	ENST00000632405.1	1.25693	2.11e-05	0.0367338	0.0348718	LINC01002-217	lncRNA
ENSG00000185361	ENST00000327473.9	-0.803007	1.76e-05	0.0351377	0.0348718	TNFAIP8L1-201	protein_coding
ENSG00000233927	ENST00000600659.3	-1.07086	2.37e-05	0.0379153	0.0348718	RPS28-203	protein_coding
ENSG00000100100	ENST00000215912.10	-2.25419	1.8e-05	0.0352979	0.0348718	PIK3IP1-201	protein_coding
ENSG00000182162	ENST00000381297.10	-0.530458	1.92e-05	0.0358578	0.0348718	P2RY8-201	protein_coding
ENSG00000119535	ENST00000489551.5	0.55886	3.56e-05	0.0429555	0.0351667	CSF3R-213	retained_intron
ENSG00000170989	ENST00000305352.7	-2.47793	3.16e-05	0.0413151	0.0351667	S1PR1-201	protein_coding
ENSG00000156966	ENST00000287590.6	-1.1667	3.68e-05	0.0434408	0.0351667	B3GNT7-201	protein_coding
ENSG00000168028	ENST00000301821.11	-0.935544	3.68e-05	0.0434408	0.0351667	RPSA-201	protein_coding
ENSG00000113916	ENST00000496823.1	0.959817	3.19e-05	0.0414604	0.0351667	BCL6-210	processed_transcript
ENSG00000109475	ENST00000394667.8	-1.04425	3.12e-05	0.0411693	0.0351667	RPL34-202	protein_coding
ENSG00000146592	ENST00000357727.7	0.865078	3.56e-05	0.0429555	0.0351667	CREB5-201	protein_coding
ENSG00000257335	ENST00000475668.6	1.13414	3.68e-05	0.0434408	0.0351667	MGAM-202	protein_coding
ENSG00000173334	ENST00000311922.4	1.06115	3.19e-05	0.0414604	0.0351667	TRIB1-201	protein_coding
ENSG00000197958	ENST00000361436.10	-1.16842	3.56e-05	0.0429555	0.0351667	RPL12-201	protein_coding
ENSG00000165733	ENST00000374518.6	-0.855711	3.68e-05	0.0434408	0.0351667	BMS1-201	protein_coding
ENSG00000134954	ENST00000319397.6	-1.79673	3.03e-05	0.0408025	0.0351667	ETS1-201	protein_coding
ENSG00000059804	ENST00000495813.5	0.72479	3.28e-05	0.0418216	0.0351667	SLC2A3-207	retained_intron
ENSG00000130779	ENST00000501271.2	0.986098	3.68e-05	0.0434408	0.0351667	CLIP1-204	retained_intron
ENSG00000126353	ENST00000246657.2	-1.76245	2.72e-05	0.0394564	0.0351667	CCR7-201	protein_coding
ENSG00000108771	ENST00000251642.8	-2.15662	3.56e-05	0.0429555	0.0351667	DHX58-201	protein_coding
ENSG00000108798	ENST00000225941.6	-1.70385	2.72e-05	0.0394564	0.0351667	ABI3-201	protein_coding
ENSG00000142444	ENST00000270502.7	-0.776505	3.16e-05	0.0413151	0.0351667	TIMM29-201	protein_coding
ENSG00000100345	ENST00000216181.11	0.465122	2.89e-05	0.0402092	0.0351667	MYH9-201	protein_coding
ENSG00000100403	ENST00000352645.5	-0.807984	3.38e-05	0.0422507	0.0351667	ZC3H7B-201	protein_coding
ENSG00000188636	ENST00000341255.4	-1.43756	3.28e-05	0.0418216	0.0351667	RTL6-201	protein_coding
ENSG00000005059	ENST00000394650.7	-1.37209	3.85e-05	0.0441227	0.0362295	MCUB-201	protein_coding
ENSG00000100504	ENST00000530336.2	1.02231	4.05e-05	0.0448572	0.0368254	PYGL-203	retained_intron
ENSG00000108622	ENST00000579788.6	-1.13871	4.05e-05	0.0448572	0.0368254	ICAM2-208	protein_coding
ENSG00000231721	ENST00000647388.1	0.797241	4.15e-05	0.045251	0.0371875	LINC-PINT-222	lncRNA
ENSG00000166341	ENST00000299441.5	-1.51003	4.31e-05	0.0458329	0.038	DCHS1-201	protein_coding
ENSG00000111716	ENST00000350669.5	-1.26186	4.48e-05	0.0464671	0.0389394	LDHB-201	protein_coding
ENSG00000155561	ENST00000285968.11	-0.856679	4.66e-05	0.0470887	0.039	NUP205-201	protein_coding
ENSG00000010610	ENST00000011653.9	-1.9263	4.76e-05	0.0474557	0.039	CD4-201	protein_coding
ENSG00000111052	ENST00000552864.6	0.803824	4.76e-05	0.0474557	0.039	LIN7A-204	protein_coding
ENSG00000185989	ENST00000334062.8	-0.891867	4.66e-05	0.0470887	0.039	RASA3-201	protein_coding
ENSG00000135334	ENST00000257787.6	0.567889	5.25e-05	0.0491116	0.0412329	AKIRIN2-201	protein_coding
ENSG00000175274	ENST00000525680.6	0.92402	5.25e-05	0.0491116	0.0412329	TP53I11-208	protein_coding
ENSG00000253719	ENST00000519948.4	-0.73709	5.25e-05	0.0491116	0.0412329	ATXN7L3B-201	protein_coding
ENSG00000127603	ENST00000289893.8	-0.940279	6.21e-05	0.0521146	0.0434146	MACF1-201	retained_intron
ENSG00000143772	ENST00000366784.1	-0.790868	5.98e-05	0.0514328	0.0434146	ITPKB-202	protein_coding
ENSG00000182179	ENST00000333486.4	-0.825509	6.21e-05	0.0521146	0.0434146	UBA7-201	protein_coding
ENSG00000179021	ENST00000318887.8	-0.671246	6.21e-05	0.0521146	0.0434146	C3orf38-201	protein_coding
ENSG00000107742	ENST00000373109.7	-1.76995	5.61e-05	0.0502953	0.0434146	SPOCK2-202	protein_coding
ENSG00000022840	ENST00000542701.1	1.06527	5.98e-05	0.0514328	0.0434146	RNF10-217	processed_transcript
ENSG00000027075	ENST00000332981.11	-1.86562	5.98e-05	0.0514328	0.0434146	PRKCH-201	protein_coding
ENSG00000198034	ENST00000316084.10	-0.983068	5.98e-05	0.0514328	0.0434146	RPS4X-201	protein_coding
ENSG00000147403	ENST00000436473.5	-1.04403	6.21e-05	0.0521146	0.0434146	RPL10-206	protein_coding
ENSG00000137642	ENST00000527649.1	0.674722	6.38e-05	0.0526278	0.0435714	SORL1-205	retained_intron
ENSG00000186529	ENST00000221307.13	0.825241	6.38e-05	0.0526278	0.0435714	CYP4F3-201	protein_coding
ENSG00000144659	ENST00000650617.1	-1.23001	6.77e-05	0.0537235	0.044086	SLC25A38-209	protein_coding
ENSG00000113368	ENST00000460265.5	1.07736	6.9e-05	0.054111	0.044086	LMNB1-203	nonsense_mediated_decay
ENSG00000059378	ENST00000488726.5	-1.68733	6.97e-05	0.0543026	0.044086	PARP12-207	retained_intron
ENSG00000129292	ENST00000469979.6	0.681415	7.15e-05	0.0547754	0.044086	PHF20L1-212	retained_intron
ENSG00000100461	ENST00000359890.8	0.459126	7.15e-05	0.0547754	0.044086	RBM23-203	protein_coding
ENSG00000140943	ENST00000343411.8	-0.603347	6.9e-05	0.054111	0.044086	MBTPS1-201	protein_coding
ENSG00000204237	ENST00000575963.1	-0.660371	7.15e-05	0.0547754	0.044086	OXLD1-206	retained_intron
ENSG00000083845	ENST00000196551.8	-0.955799	6.77e-05	0.0537235	0.044086	RPS5-201	protein_coding
ENSG00000100220	ENST00000216038.6	-0.709726	7.15e-05	0.0547754	0.044086	RTCB-201	protein_coding
ENSG00000160712	ENST00000368485.8	0.544414	8.75e-05	0.0587528	0.0448214	IL6R-202	protein_coding
ENSG00000163463	ENST00000295682.6	-0.872445	8.75e-05	0.0587528	0.0448214	KRTCAP2-201	protein_coding
ENSG00000136630	ENST00000549319.2	0.794336	8.47e-05	0.0581055	0.0448214	HLX-203	retained_intron
ENSG00000135636	ENST00000258104.8	0.861824	8.04e-05	0.0570586	0.0448214	DYSF-201	protein_coding
ENSG00000071054	ENST00000498066.1	0.790883	8.47e-05	0.0581055	0.0448214	MAP4K4-215	processed_transcript
ENSG00000164151	ENST00000296564.9	-0.745015	8.75e-05	0.0587528	0.0448214	ICE1-201	protein_coding
ENSG00000145592	ENST00000504562.1	-0.895256	8.75e-05	0.0587528	0.0448214	RPL37-202	processed_transcript
ENSG00000186468	ENST00000512493.5	-1.147	8.04e-05	0.0570586	0.0448214	RPS23-208	protein_coding
ENSG00000169567	ENST00000304043.10	-0.900229	8.47e-05	0.0581055	0.0448214	HINT1-201	protein_coding
ENSG00000198502	ENST00000374975.4	-1.59593	7.36e-05	0.0553315	0.0448214	HLA-DRB5-201	protein_coding
ENSG00000211751	ENST00000633705.1	-2.06858	8.28e-05	0.0576503	0.0448214	TRBC1-201	TR_C_gene
ENSG00000013523	ENST00000251089.8	-1.17165	8.28e-05	0.0576503	0.0448214	ANGEL1-201	protein_coding
ENSG00000127152	ENST00000357195.8	-2.004	8.28e-05	0.0576503	0.0448214	BCL11B-202	protein_coding
ENSG00000180357	ENST00000326648.5	-0.850485	8.47e-05	0.0581055	0.0448214	ZNF609-201	protein_coding
ENSG00000189067	ENST00000622633.5	0.680999	8.28e-05	0.0576503	0.0448214	LITAF-219	protein_coding
ENSG00000134419	ENST00000322989.8	-0.704334	8.47e-05	0.0581055	0.0448214	RPS15A-201	protein_coding
ENSG00000108298	ENST00000225430.9	-0.955463	7.69e-05	0.0561878	0.0448214	RPL19-201	protein_coding
ENSG00000196214	ENST00000439461.6	-0.98972	8.47e-05	0.0581055	0.0448214	ZNF766-201	protein_coding
ENSG00000196700	ENST00000369888.6	-1.15879	8.28e-05	0.0576503	0.0448214	ZNF512B-201	protein_coding
ENSG00000159339	ENST00000467001.1	1.03593	9.36e-05	0.0601116	0.0455085	PADI4-203	processed_transcript
ENSG00000163811	ENST00000407426.8	-0.896826	9.08e-05	0.0594999	0.0455085	WDR43-202	protein_coding
ENSG00000113263	ENST00000422843.8	-1.94635	9.36e-05	0.0601116	0.0455085	ITK-201	protein_coding
ENSG00000147443	ENST00000276420.9	-1.15727	9.08e-05	0.0594999	0.0455085	DOK2-201	protein_coding
ENSG00000271503	ENST00000605140.6	-1.4628	9.36e-05	0.0601116	0.0455085	CCL5-202	protein_coding
ENSG00000063177	ENST00000549920.6	-0.926286	9.36e-05	0.0601116	0.0455085	RPL18-208	protein_coding
ENSG00000151692	ENST00000320892.11	-0.985464	9.76e-05	0.0609649	0.046281	RNF144A-201	protein_coding
ENSG00000163162	ENST00000478404.1	0.68155	9.76e-05	0.0609649	0.046281	RNF149-204	retained_intron
ENSG00000131378	ENST00000334133.9	-1.71626	9.76e-05	0.0609649	0.046281	RFTN1-201	protein_coding
ENSG00000124614	ENST00000648437.1	-0.945038	0.000102174	0.0618945	0.0476423	RPS10-208	protein_coding
ENSG00000111371	ENST00000398637.10	-1.03458	0.000102174	0.0618945	0.0476423	SLC38A1-201	protein_coding
ENSG00000144136	ENST00000272542.8	-0.663302	0.000106533	0.0627558	0.0484921	SLC20A1-201	protein_coding
ENSG00000166501	ENST00000643927.1	0.351427	0.000106533	0.0627558	0.0484921	PRKCB-210	protein_coding
ENSG00000105640	ENST00000222247.10	-1.07348	0.000106533	0.0627558	0.0484921	RPL18A-201	protein_coding
ENSG00000069275	ENST00000367142.5	-1.05077	0.000109323	0.0632914	0.0489844	NUCKS1-201	protein_coding
ENSG00000137078	ENST00000259608.8	-1.67192	0.000109323	0.0632914	0.0489844	SIT1-201	protein_coding
ENSG00000174748	ENST00000436146.2	-1.05395	0.000113159	0.0640091	0.0499231	RPL15-208	protein_coding
ENSG00000062716	ENST00000262291.9	0.544497	0.000113159	0.0640091	0.0499231	VMP1-201	protein_coding
ENSG00000115085	ENST00000487283.5	-1.97227	0.000120656	0.0653544	0.0512593	ZAP70-205	retained_intron
ENSG00000172340	ENST00000307227.10	-1.26861	0.000120656	0.0653544	0.0512593	SUCLG2-201	protein_coding
ENSG00000189043	ENST00000339600.6	-0.786619	0.000117343	0.0647689	0.0512593	NDUFA4-201	protein_coding
ENSG00000226380	ENST00000432045.6	1.15441	0.000120656	0.0653544	0.0512593	0	lncRNA
ENSG00000182831	ENST00000574285.2	0.467316	0.000120656	0.0653544	0.0512593	C16orf72-202	protein_coding
ENSG00000071082	ENST00000456292.5	-0.965186	0.000124492	0.0660156	0.0513669	RPL31-211	protein_coding
ENSG00000112306	ENST00000230050.4	-1.11323	0.000124492	0.0660156	0.0513669	RPS12-201	protein_coding
ENSG00000270157	ENST00000602609.1	-1.04195	0.000124492	0.0660156	0.0513669	0	lncRNA
ENSG00000100387	ENST00000216225.9	-0.735376	0.000124492	0.0660156	0.0513669	RBX1-201	protein_coding
ENSG00000180644	ENST00000373209.2	-1.59417	0.000129026	0.0667755	0.0517483	PRF1-201	protein_coding
ENSG00000099821	ENST00000588649.7	-0.906981	0.000129026	0.0667755	0.0517483	POLRMT-202	protein_coding
ENSG00000204519	ENST00000282296.10	-1.27898	0.000129026	0.0667755	0.0517483	ZNF551-201	protein_coding
ENSG00000102054	ENST00000380087.7	-1.29485	0.000129026	0.0667755	0.0517483	RBBP7-203	protein_coding
ENSG00000155846	ENST00000309241.10	-1.10904	0.000132164	0.0672886	0.0519178	PPARGC1B-201	protein_coding
ENSG00000067057	ENST00000381125.9	-0.897438	0.000132164	0.0672886	0.0519178	PFKP-203	protein_coding
ENSG00000160613	ENST00000534529.5	-0.846526	0.000132164	0.0672886	0.0519178	PCSK7-214	retained_intron
ENSG00000171488	ENST00000370454.9	-0.93282	0.000136174	0.0679299	0.0524161	LRRC8C-201	protein_coding
ENSG00000198734	ENST00000367797.9	0.940247	0.000136174	0.0679299	0.0524161	F5-202	protein_coding
ENSG00000100316	ENST00000216146.9	-0.969196	0.000136174	0.0679299	0.0524161	RPL3-201	protein_coding
ENSG00000132182	ENST00000254508.7	-0.738471	0.000139836	0.0685019	0.0527632	NUP210-201	protein_coding
ENSG00000090905	ENST00000315183.11	-0.86454	0.000139836	0.0685019	0.0527632	TNRC6A-201	protein_coding
ENSG00000099977	ENST00000398344.9	-0.719755	0.000139836	0.0685019	0.0527632	DDT-202	protein_coding
ENSG00000143947	ENST00000272317.11	-0.997344	0.000144892	0.0692722	0.0532692	RPS27A-201	protein_coding
ENSG00000110324	ENST00000227752.8	-1.52539	0.000144892	0.0692722	0.0532692	IL10RA-201	protein_coding
ENSG00000022840	ENST00000325954.9	0.723307	0.000144892	0.0692722	0.0532692	RNF10-201	protein_coding
ENSG00000166971	ENST00000571523.2	0.90691	0.000144892	0.0692722	0.0532692	AKTIP-214	retained_intron
ENSG00000211721	ENST00000390368.2	-0.92828	0.000148379	0.0697914	0.0538608	TRBV6-5-201	TR_V_gene
ENSG00000008988	ENST00000009589.8	-1.10121	0.000148379	0.0697914	0.0538608	RPS20-201	protein_coding
ENSG00000143486	ENST00000271764.7	-0.71376	0.000151518	0.0702509	0.0539752	EIF2D-201	protein_coding
ENSG00000259956	ENST00000563281.2	-0.570666	0.000151518	0.0702509	0.0539752	RBM15B-201	protein_coding
ENSG00000198755	ENST00000322203.7	-1.02303	0.000151518	0.0702509	0.0539752	RPL10A-201	protein_coding
ENSG00000074966	ENST00000264316.9	-1.95137	0.000155354	0.0708032	0.0546626	TXK-201	protein_coding
ENSG00000142541	ENST00000391857.9	-1.02405	0.000155354	0.0708032	0.0546626	RPL13A-201	protein_coding
ENSG00000198734	ENST00000367796.3	0.986604	0.000159364	0.0713704	0.0553939	F5-201	protein_coding
ENSG00000133318	ENST00000339997.8	0.9503	0.000159364	0.0713704	0.0553939	RTN3-202	protein_coding
ENSG00000171863	ENST00000645674.2	-0.794361	0.000165292	0.0721913	0.0560947	RPS7-210	protein_coding
ENSG00000181444	ENST00000302017.4	0.582629	0.000165292	0.0721913	0.0560947	ZNF467-201	protein_coding
ENSG00000166949	ENST00000327367.9	-1.21124	0.000165292	0.0721913	0.0560947	SMAD3-201	protein_coding
ENSG00000141968	ENST00000601452.5	0.713273	0.000165292	0.0721913	0.0560947	VAV1-209	retained_intron
ENSG00000153207	ENST00000648844.2	0.621247	0.000171918	0.0730865	0.0566667	AHCTF1-207	protein_coding
ENSG00000188042	ENST00000390645.2	-1.54865	0.000171918	0.0730865	0.0566667	ARL4C-202	protein_coding
ENSG00000137200	ENST00000373451.9	-1.03601	0.000171918	0.0730865	0.0566667	CMTR1-201	protein_coding
ENSG00000136942	ENST00000348462.6	-1.02799	0.000171918	0.0730865	0.0566667	RPL35-201	protein_coding
ENSG00000124177	ENST00000373233.8	-1.0334	0.000171918	0.0730865	0.0566667	CHD6-202	protein_coding
ENSG00000122406	ENST00000370321.8	-0.96268	0.000183425	0.0745922	0.0568649	RPL5-202	protein_coding
ENSG00000152082	ENST00000281871.11	-1.01422	0.000183425	0.0745922	0.0568649	MZT2B-201	protein_coding
ENSG00000234444	ENST00000423484.3	-1.21932	0.00017959	0.0740967	0.0568649	ZNF736-202	protein_coding
ENSG00000285106	ENST00000659385.1	1.0881	0.000183425	0.0745922	0.0568649	0	lncRNA
ENSG00000167110	ENST00000691040.1	0.673478	0.000183425	0.0745922	0.0568649	GOLGA2-222	retained_intron
ENSG00000126882	ENST00000372271.4	-0.811466	0.00017959	0.0740967	0.0568649	FAM78A-203	protein_coding
ENSG00000012779	ENST00000481117.1	0.7976	0.000183425	0.0745922	0.0568649	ALOX5-203	processed_transcript
ENSG00000089248	ENST00000261735.4	-0.768677	0.000183425	0.0745922	0.0568649	ERP29-201	protein_coding
ENSG00000089154	ENST00000300648.7	-0.676239	0.000183425	0.0745922	0.0568649	GCN1-201	protein_coding
ENSG00000182054	ENST00000540499.2	-0.88065	0.00017959	0.0740967	0.0568649	IDH2-202	protein_coding
ENSG00000205138	ENST00000378887.4	-1.02979	0.000183425	0.0745922	0.0568649	SDHAF1-201	protein_coding
ENSG00000116455	ENST00000235090.10	-0.692969	0.000188307	0.0752143	0.057754	WDR77-201	protein_coding
ENSG00000118181	ENST00000527673.2	-1.17055	0.000188307	0.0752143	0.057754	RPS25-202	protein_coding
ENSG00000155366	ENST00000339083.12	-1.4738	0.000193015	0.0758059	0.058883	RHOC-202	protein_coding
ENSG00000198648	ENST00000355999.5	-0.947701	0.000198595	0.076497	0.0590155	STK39-201	protein_coding
ENSG00000163625	ENST00000295888.9	0.57858	0.000198595	0.076497	0.0590155	WDFY3-201	protein_coding
ENSG00000167286	ENST00000300692.9	-1.9402	0.000198595	0.076497	0.0590155	CD3D-201	protein_coding
ENSG00000172081	ENST00000357066.8	0.389494	0.000198595	0.076497	0.0590155	MOB3A-201	protein_coding
ENSG00000187051	ENST00000472291.1	0.699151	0.000198595	0.076497	0.0590155	RPS19BP1-204	retained_intron
ENSG00000138795	ENST00000265165.6	-2.10106	0.000204523	0.0772206	0.0601538	LEF1-201	protein_coding
ENSG00000205710	ENST00000381365.4	1.35107	0.000204523	0.0772206	0.0601538	C17orf107-201	protein_coding
ENSG00000142937	ENST00000396651.8	-1.02055	0.000210974	0.0779968	0.0617347	RPS8-202	protein_coding
ENSG00000115523	ENST00000263863.9	-1.9771	0.000217077	0.0787212	0.0625628	GNLY-201	protein_coding
ENSG00000135365	ENST00000689695.1	0.927215	0.000217077	0.0787212	0.0625628	PHF21A-229	retained_intron
ENSG00000178607	ENST00000606895.2	0.555048	0.000217077	0.0787212	0.0625628	ERN1-207	protein_coding
ENSG00000237094	ENST00000642124.1	0.760531	0.000258225	0.0834142	0.0627542	0	processed_transcript
ENSG00000142657	ENST00000465632.5	1.35588	0.000258225	0.0834142	0.0627542	PGD-203	protein_coding
ENSG00000189337	ENST00000376030.7	1.41181	0.000258225	0.0834142	0.0627542	KAZN-203	protein_coding
ENSG00000020633	ENST00000308873.11	-1.32152	0.000258225	0.0834142	0.0627542	RUNX3-201	protein_coding
ENSG00000223804	ENST00000617318.4	-1.07521	0.000243928	0.0818159	0.0627542	0	processed_transcript
ENSG00000143815	ENST00000272163.9	0.577249	0.000258225	0.0834142	0.0627542	LBR-201	protein_coding
ENSG00000014641	ENST00000233114.13	-0.713745	0.000223354	0.0794573	0.0627542	MDH1-201	protein_coding
ENSG00000135956	ENST00000258439.8	0.393049	0.000237825	0.0811242	0.0627542	TMEM127-201	protein_coding
ENSG00000018280	ENST00000468221.5	0.735142	0.000258225	0.0834142	0.0627542	SLC11A1-205	retained_intron
ENSG00000018280	ENST00000469449.1	1.06759	0.000223354	0.0794573	0.0627542	SLC11A1-207	retained_intron
ENSG00000144713	ENST00000435983.5	-1.40259	0.000237825	0.0811242	0.0627542	RPL32-206	protein_coding
ENSG00000188846	ENST00000479563.5	-1.08681	0.000243928	0.0818159	0.0627542	RPL14-208	retained_intron
ENSG00000138744	ENST00000286733.9	-1.2573	0.000250031	0.0825018	0.0627542	NAAA-201	protein_coding
ENSG00000152409	ENST00000396137.5	-0.750419	0.000237825	0.0811242	0.0627542	JMY-201	protein_coding
ENSG00000224032	ENST00000663232.1	-1.1844	0.000223354	0.0794573	0.0627542	EPB41L4A-AS1-205	lncRNA
ENSG00000160991	ENST00000495936.7	0.728933	0.000237825	0.0811242	0.0627542	ORAI2-207	protein_coding
ENSG00000105835	ENST00000680616.1	1.0362	0.000230851	0.0803258	0.0627542	NAMPT-227	retained_intron
ENSG00000059378	ENST00000467638.1	-1.22137	0.000237825	0.0811242	0.0627542	PARP12-203	retained_intron
ENSG00000257093	ENST00000536163.6	-1.32022	0.000258225	0.0834142	0.0627542	DENND11-202	protein_coding
ENSG00000257743	ENST00000477922.4	1.13772	0.000250031	0.0825018	0.0627542	MGAM2-201	protein_coding
ENSG00000197448	ENST00000479303.1	-0.759001	0.000258225	0.0834142	0.0627542	GSTK1-207	protein_coding
ENSG00000179041	ENST00000320270.4	-1.17572	0.000250031	0.0825018	0.0627542	RRS1-201	protein_coding
ENSG00000106780	ENST00000373930.4	0.604008	0.000243928	0.0818159	0.0627542	MEGF9-201	protein_coding
ENSG00000138326	ENST00000372360.9	-1.08624	0.000237825	0.0811242	0.0627542	RPS24-202	protein_coding
ENSG00000166441	ENST00000531978.5	-0.838493	0.000230851	0.0803258	0.0627542	RPL27A-210	protein_coding
ENSG00000013725	ENST00000313421.11	-1.69111	0.000250031	0.0825018	0.0627542	CD6-201	protein_coding
ENSG00000133318	ENST00000537981.5	0.571064	0.000243928	0.0818159	0.0627542	RTN3-208	protein_coding
ENSG00000213809	ENST00000240618.11	-2.188	0.000237825	0.0811242	0.0627542	KLRK1-201	protein_coding
ENSG00000102445	ENST00000417405.2	1.62374	0.000250031	0.0825018	0.0627542	RUBCNL-207	protein_coding
ENSG00000128881	ENST00000267890.11	-0.725278	0.000223354	0.0794573	0.0627542	TTBK2-201	protein_coding
ENSG00000259660	ENST00000571780.1	-1.41765	0.000230851	0.0803258	0.0627542	DNM1P47-203	transcribed_unprocessed_pseudogene
ENSG00000161970	ENST00000648839.1	-1.10416	0.000237825	0.0811242	0.0627542	RPL26-213	protein_coding
ENSG00000124181	ENST00000244007.7	-1.75721	0.000237825	0.0811242	0.0627542	PLCG1-201	protein_coding
ENSG00000157601	ENST00000398598.8	-2.03655	0.000250031	0.0825018	0.0627542	MX1-202	protein_coding
ENSG00000177663	ENST00000319363.11	0.55386	0.000237825	0.0811242	0.0627542	IL17RA-201	protein_coding
ENSG00000274717	ENST00000616842.1	0.827614	0.000250031	0.0825018	0.0627542	0	processed_pseudogene
ENSG00000047644	ENST00000380861.10	0.482444	0.000230851	0.0803258	0.0627542	WWC3-201	protein_coding
ENSG00000158050	ENST00000288943.5	-1.48132	0.000265374	0.0842026	0.0634167	DUSP2-201	protein_coding
ENSG00000084234	ENST00000525604.1	1.09176	0.000265374	0.0842026	0.0634167	APLP2-207	retained_intron
ENSG00000059804	ENST00000469295.1	0.750583	0.000265374	0.0842026	0.0634167	SLC2A3-202	retained_intron
ENSG00000111615	ENST00000229214.9	-0.782493	0.000265374	0.0842026	0.0634167	KRR1-201	protein_coding
ENSG00000127184	ENST00000247655.4	-0.801453	0.000270954	0.0848134	0.0639506	COX7C-201	protein_coding
ENSG00000196405	ENST00000544450.6	-1.82182	0.000270954	0.0848134	0.0639506	EVL-203	protein_coding
ENSG00000275888	ENST00000620937.1	0.78879	0.000270954	0.0848134	0.0639506	0	lncRNA
ENSG00000144749	ENST00000273261.8	-1.07041	0.000282113	0.0860238	0.0652419	LRIG1-201	protein_coding
ENSG00000231500	ENST00000439602.7	-1.14944	0.000278277	0.0856094	0.0652419	RPS18-230	protein_coding
ENSG00000180992	ENST00000372014.5	-0.92752	0.000282113	0.0860238	0.0652419	MRPL14-201	protein_coding
ENSG00000282508	ENST00000633295.1	0.975195	0.000282113	0.0860238	0.0652419	LINC01002-225	retained_intron
ENSG00000101150	ENST00000474176.2	0.732508	0.000282113	0.0860238	0.0652419	TPD52L2-208	retained_intron
ENSG00000116679	ENST00000480769.5	0.789933	0.000287169	0.0865676	0.0653571	IVNS1ABP-207	retained_intron
ENSG00000115085	ENST00000264972.10	-1.65906	0.000287169	0.0865676	0.0653571	ZAP70-201	protein_coding
ENSG00000124588	ENST00000606474.1	0.873025	0.000287169	0.0865676	0.0653571	NQO2-209	protein_coding
ENSG00000173141	ENST00000309594.5	-0.941148	0.000287169	0.0865676	0.0653571	MRPL57-201	protein_coding
ENSG00000138085	ENST00000380171.9	-1.05265	0.000294492	0.0873503	0.0657198	ATRAID-201	protein_coding
ENSG00000146094	ENST00000500323.2	0.738432	0.000294492	0.0873503	0.0657198	DOK3-204	retained_intron
ENSG00000065675	ENST00000263125.10	-1.44558	0.000294492	0.0873503	0.0657198	PRKCQ-201	protein_coding
ENSG00000131149	ENST00000253458.12	-0.567681	0.000294492	0.0873503	0.0657198	GSE1-201	protein_coding
ENSG00000105372	ENST00000221975.6	-0.830415	0.000294492	0.0873503	0.0657198	RPS19-201	protein_coding
ENSG00000133561	ENST00000328902.9	-1.26264	0.000303559	0.0883117	0.066705	GIMAP6-201	protein_coding
ENSG00000133321	ENST00000255688.8	-1.68404	0.000303559	0.0883117	0.066705	PLAAT4-201	protein_coding
ENSG00000167434	ENST00000587265.1	1.20304	0.000303559	0.0883117	0.066705	CA4-204	protein_coding
ENSG00000077312	ENST00000243563.8	-0.684886	0.000303559	0.0883117	0.066705	SNRPA-201	protein_coding
ENSG00000120942	ENST00000376810.6	-1.0418	0.000312625	0.0892652	0.0670545	UBIAD1-202	protein_coding
ENSG00000177954	ENST00000651669.1	-1.23941	0.000321518	0.090193	0.0670545	RPS27-205	protein_coding
ENSG00000213626	ENST00000395323.9	-1.3515	0.000321518	0.090193	0.0670545	LBH-201	protein_coding
ENSG00000018280	ENST00000233202.11	0.944216	0.000321518	0.090193	0.0670545	SLC11A1-201	protein_coding
ENSG00000114626	ENST00000232744.13	0.588002	0.000312625	0.0892652	0.0670545	ABTB1-201	protein_coding
ENSG00000158691	ENST00000684592.1	-0.991508	0.000321518	0.090193	0.0670545	ZSCAN12-203	protein_coding
ENSG00000148303	ENST00000323345.11	-0.786032	0.000321518	0.090193	0.0670545	RPL7A-202	protein_coding
ENSG00000089220	ENST00000261313.3	-1.01255	0.000321518	0.090193	0.0670545	PEBP1-201	protein_coding
ENSG00000103569	ENST00000559443.1	0.56967	0.000321518	0.090193	0.0670545	AQP9-204	processed_transcript
ENSG00000198909	ENST00000361733.8	0.755297	0.000312625	0.0892652	0.0670545	MAP3K3-202	protein_coding
ENSG00000167785	ENST00000597304.5	-0.973398	0.000312625	0.0892652	0.0670545	ZNF558-205	retained_intron
ENSG00000105514	ENST00000222120.8	0.464949	0.000312625	0.0892652	0.0670545	RAB3D-201	protein_coding
ENSG00000182318	ENST00000329665.5	-0.771267	0.000321518	0.090193	0.0670545	ZSCAN22-201	protein_coding
ENSG00000100385	ENST00000216223.10	-1.5462	0.000312625	0.0892652	0.0670545	IL2RB-201	protein_coding
ENSG00000160803	ENST00000368309.4	-0.895873	0.000330584	0.0911318	0.0674733	UBQLN4-201	protein_coding
ENSG00000112306	ENST00000484616.2	-0.951348	0.000330584	0.0911318	0.0674733	RPS12-202	retained_intron
ENSG00000136040	ENST00000258526.9	0.53762	0.000330584	0.0911318	0.0674733	PLXNC1-201	protein_coding
ENSG00000103404	ENST00000219689.12	-0.797603	0.000330584	0.0911318	0.0674733	USP31-201	protein_coding
ENSG00000102870	ENST00000262525.6	-0.914498	0.000330584	0.0911318	0.0674733	ZNF629-201	protein_coding
ENSG00000184675	ENST00000374869.8	-1.01594	0.000330584	0.0911318	0.0674733	AMER1-201	protein_coding
ENSG00000204387	ENST00000375640.7	-0.932944	0.000339651	0.0920634	0.069078	SNHG32-204	lncRNA
ENSG00000158292	ENST00000377893.3	-0.981451	0.000355343	0.0936578	0.069103	GPR153-201	protein_coding
ENSG00000163162	ENST00000463726.1	0.703954	0.000362666	0.0943941	0.069103	RNF149-203	retained_intron
ENSG00000178562	ENST00000324106.9	-1.64502	0.000362666	0.0943941	0.069103	CD28-201	protein_coding
ENSG00000270170	ENST00000602845.2	-0.738679	0.000348369	0.092952	0.069103	NCBP2AS2-201	protein_coding
ENSG00000215158	ENST00000508395.5	-0.762581	0.000355343	0.0936578	0.069103	GUSBP18-202	processed_transcript
ENSG00000242574	ENST00000418107.3	-1.28217	0.000362666	0.0943941	0.069103	HLA-DMB-258	protein_coding
ENSG00000152818	ENST00000367545.8	-0.442241	0.000362666	0.0943941	0.069103	UTRN-204	protein_coding
ENSG00000006652	ENST00000466459.5	0.976265	0.000348369	0.092952	0.069103	IFRD1-211	processed_transcript
ENSG00000225434	ENST00000659727.2	-1.05691	0.000355343	0.0936578	0.069103	LINC01504-206	lncRNA
ENSG00000133812	ENST00000686079.1	0.825989	0.000362666	0.0943941	0.069103	SBF2-218	protein_coding
ENSG00000196405	ENST00000553694.5	-1.31033	0.000362666	0.0943941	0.069103	EVL-204	retained_intron
ENSG00000182054	ENST00000330062.8	-0.814197	0.000355343	0.0936578	0.069103	IDH2-201	protein_coding
ENSG00000103522	ENST00000337929.8	-1.97851	0.000355343	0.0936578	0.069103	IL21R-201	protein_coding
ENSG00000166164	ENST00000394688.8	-0.863365	0.000355343	0.0936578	0.069103	BRD7-201	protein_coding
ENSG00000260528	ENST00000663989.1	1.26929	0.000348369	0.092952	0.069103	FAM157C-208	lncRNA
ENSG00000173757	ENST00000293328.8	0.555312	0.000355343	0.0936578	0.069103	STAT5B-201	protein_coding
ENSG00000087157	ENST00000591996.1	0.856513	0.000348369	0.092952	0.069103	PGS1-214	retained_intron
ENSG00000187650	ENST00000339485.4	-0.799391	0.000348369	0.092952	0.069103	VMAC-201	protein_coding
ENSG00000166289	ENST00000436066.4	-1.95129	0.000362666	0.0943941	0.069103	PLEKHF1-201	protein_coding
ENSG00000151779	ENST00000281513.10	-0.70099	0.000370512	0.0951774	0.0692182	NBAS-201	protein_coding
ENSG00000138385	ENST00000260956.9	-1.11747	0.000370512	0.0951774	0.0692182	SSB-201	protein_coding
ENSG00000168685	ENST00000303115.8	-2.10679	0.000370512	0.0951774	0.0692182	IL7R-201	protein_coding
ENSG00000187676	ENST00000343307.5	-0.806232	0.000370512	0.0951774	0.0692182	B3GLCT-201	protein_coding
ENSG00000265681	ENST00000580261.6	-0.936325	0.000370512	0.0951774	0.0692182	RPL17-208	protein_coding
ENSG00000101082	ENST00000262866.9	-0.992629	0.000370512	0.0951774	0.0692182	SLA2-201	protein_coding
ENSG00000117597	ENST00000491415.7	-1.1212	0.000379405	0.0960581	0.0699678	UTP25-202	protein_coding
ENSG00000113845	ENST00000264244.7	-1.14887	0.000379405	0.0960581	0.0699678	TIMMDC1-201	nonsense_mediated_decay
ENSG00000096401	ENST00000371477.4	-0.308026	0.000379405	0.0960581	0.0699678	CDC5L-201	protein_coding
ENSG00000226816	ENST00000413042.3	0.93557	0.000379405	0.0960581	0.0699678	0	lncRNA
ENSG00000117091	ENST00000368046.8	-0.832503	0.000390389	0.0971359	0.0701881	CD48-202	protein_coding
ENSG00000152818	ENST00000421035.2	-1.11027	0.000390389	0.0971359	0.0701881	UTRN-206	protein_coding
ENSG00000197555	ENST00000554960.1	0.71914	0.000390389	0.0971359	0.0701881	SIPA1L1-208	retained_intron
ENSG00000128829	ENST00000263791.10	-0.688603	0.000390389	0.0971359	0.0701881	EIF2AK4-201	protein_coding
ENSG00000140740	ENST00000268379.9	-0.616641	0.000390389	0.0971359	0.0701881	UQCRC2-201	protein_coding
ENSG00000102931	ENST00000219204.8	-0.809089	0.000390389	0.0971359	0.0701881	ARL2BP-201	protein_coding
ENSG00000198931	ENST00000378364.8	-1.07094	0.000390389	0.0971359	0.0701881	APRT-201	protein_coding
ENSG00000177370	ENST00000327158.5	-0.572686	0.000390389	0.0971359	0.0701881	TIMM22-201	protein_coding
ENSG00000184677	ENST00000375647.5	-1.43521	0.000398759	0.0979496	0.0703692	ZBTB40-202	protein_coding
ENSG00000196305	ENST00000472894.2	-1.17774	0.000398759	0.0979496	0.0703692	IARS1-206	retained_intron
ENSG00000139684	ENST00000378720.8	-0.742485	0.000398759	0.0979496	0.0703692	ESD-202	protein_coding
ENSG00000126775	ENST00000247178.6	-0.871514	0.000398759	0.0979496	0.0703692	ATG14-201	protein_coding
ENSG00000141497	ENST00000574829.5	0.975682	0.000398759	0.0979496	0.0703692	ZMYND15-205	retained_intron
ENSG00000180884	ENST00000404801.2	-1.1935	0.000398759	0.0979496	0.0703692	ZNF792-201	protein_coding
ENSG00000233431	ENST00000457706.1	1.2513	0.000411835	0.0992079	0.0707186	LINC02596-201	lncRNA
ENSG00000127603	ENST00000372925.6	-0.890097	0.000411835	0.0992079	0.0707186	MACF1-205	protein_coding
ENSG00000229754	ENST00000439871.1	-0.819222	0.000411835	0.0992079	0.0707186	CXCR2P1-201	processed_transcript
ENSG00000198677	ENST00000358746.7	-0.858656	0.000411835	0.0992079	0.0707186	TTC37-201	protein_coding
ENSG00000154079	ENST00000370474.4	-0.758096	0.000411835	0.0992079	0.0707186	SDHAF4-201	protein_coding
ENSG00000158604	ENST00000457408.7	-0.556294	0.000411835	0.0992079	0.0707186	TMED4-203	protein_coding
ENSG00000165802	ENST00000265663.12	-1.70202	0.000411835	0.0992079	0.0707186	NSMF-201	protein_coding
ENSG00000276136	ENST00000616998.1	0.73482	0.000411835	0.0992079	0.0707186	0	lncRNA
ENSG00000223496	ENST00000435634.3	-0.966908	0.000411835	0.0992079	0.0707186	EXOSC6-201	protein_coding
ENSG00000146066	ENST00000274787.3	-0.743526	0.000425261	0.100483	0.0719469	HIGD2A-201	protein_coding
ENSG00000146094	ENST00000510898.7	0.55295	0.000425261	0.100483	0.0719469	DOK3-212	protein_coding
ENSG00000155115	ENST00000329970.8	-0.871094	0.000425261	0.100483	0.0719469	GTF3C6-201	protein_coding
ENSG00000033327	ENST00000361507.5	0.53276	0.000425261	0.100483	0.0719469	GAB2-202	protein_coding
ENSG00000105374	ENST00000221978.10	-1.408	0.000425261	0.100483	0.0719469	NKG7-201	protein_coding
ENSG00000078618	ENST00000352171.12	0.428476	0.000437466	0.101629	0.0726836	NRDC-201	protein_coding
ENSG00000169564	ENST00000303577.7	0.401973	0.000448625	0.102664	0.0726836	PCBP1-201	protein_coding
ENSG00000172939	ENST00000311806.8	0.475712	0.000448625	0.102664	0.0726836	OXSR1-201	protein_coding
ENSG00000173597	ENST00000310613.8	0.87367	0.000448625	0.102664	0.0726836	SULT1B1-201	protein_coding
ENSG00000204482	ENST00000376090.6	-1.13271	0.000448625	0.102664	0.0726836	LST1-206	protein_coding
ENSG00000095319	ENST00000372577.2	-0.695612	0.000448625	0.102664	0.0726836	NUP188-201	protein_coding
ENSG00000012779	ENST00000498461.1	0.979968	0.000448625	0.102664	0.0726836	ALOX5-206	processed_transcript
ENSG00000213465	ENST00000246747.9	-1.03993	0.000448625	0.102664	0.0726836	ARL2-201	protein_coding
ENSG00000256537	ENST00000622602.2	-0.77467	0.000448625	0.102664	0.0726836	SMIM10L1-201	protein_coding
ENSG00000089775	ENST00000394715.1	-1.11026	0.000448625	0.102664	0.0726836	ZBTB25-201	protein_coding
ENSG00000069667	ENST00000558234.1	-1.8155	0.000448625	0.102664	0.0726836	RORA-207	retained_intron
ENSG00000140988	ENST00000343262.9	-0.88249	0.000437466	0.101629	0.0726836	RPS2-201	protein_coding
ENSG00000167526	ENST00000565571.5	-1.08492	0.000437466	0.101629	0.0726836	RPL13-213	retained_intron
ENSG00000131067	ENST00000336431.10	-1.38102	0.000448625	0.102664	0.0726836	GGT7-201	protein_coding
ENSG00000189306	ENST00000323013.7	-0.842405	0.000437466	0.101629	0.0726836	RRP7A-201	protein_coding
ENSG00000114626	ENST00000466612.5	0.668803	0.000458389	0.103561	0.0736415	ABTB1-204	processed_transcript
ENSG00000010810	ENST00000495927.5	-1.46178	0.000458389	0.103561	0.0736415	FYN-215	retained_intron
ENSG00000174444	ENST00000561775.5	-0.865827	0.000458389	0.103561	0.0736415	RPL4-203	retained_intron
ENSG00000143621	ENST00000361891.9	-0.722614	0.000471292	0.104733	0.0744628	ILF2-201	protein_coding
ENSG00000153563	ENST00000283635.8	-1.52206	0.000471292	0.104733	0.0744628	CD8A-201	protein_coding
ENSG00000148339	ENST00000373068.6	-1.06861	0.000471292	0.104733	0.0744628	SLC25A25-203	protein_coding
ENSG00000120686	ENST00000239878.9	-0.714823	0.000471292	0.104733	0.0744628	UFM1-201	protein_coding
ENSG00000063854	ENST00000565097.1	-0.785266	0.000471292	0.104733	0.0744628	HAGH-206	retained_intron
ENSG00000160410	ENST00000598907.5	0.913747	0.000471292	0.104733	0.0744628	SHKBP1-218	retained_intron
ENSG00000154814	ENST00000285083.10	-1.66739	0.000483497	0.105828	0.0751491	OXNAD1-201	protein_coding
ENSG00000038219	ENST00000040738.10	0.494961	0.000483497	0.105828	0.0751491	BOD1L1-201	protein_coding
ENSG00000197892	ENST00000524189.6	-0.568967	0.000483497	0.105828	0.0751491	KIF13B-206	protein_coding
ENSG00000089737	ENST00000555762.1	-1.21342	0.000483497	0.105828	0.0751491	DDX24-207	retained_intron
ENSG00000140332	ENST00000560589.5	0.707953	0.000483497	0.105828	0.0751491	TLE3-221	protein_coding
ENSG00000286030	ENST00000650652.2	-1.58095	0.000483497	0.105828	0.0751491	0	transcribed_unprocessed_pseudogene
ENSG00000198793	ENST00000361445.9	-0.498851	0.000495353	0.106878	0.0751587	MTOR-201	protein_coding
ENSG00000132694	ENST00000487682.5	0.673387	0.000495353	0.106878	0.0751587	ARHGEF11-206	processed_transcript
ENSG00000183696	ENST00000495446.1	0.694409	0.000495353	0.106878	0.0751587	UPP1-212	retained_intron
ENSG00000161036	ENST00000476270.1	1.00357	0.000495353	0.106878	0.0751587	LRWD1-206	nonsense_mediated_decay
ENSG00000197321	ENST00000375398.6	0.687961	0.000495353	0.106878	0.0751587	SVIL-202	protein_coding
ENSG00000139180	ENST00000540688.1	-1.1101	0.000495353	0.106878	0.0751587	NDUFA9-206	protein_coding
ENSG00000287737	ENST00000661217.1	0.872707	0.000495353	0.106878	0.0751587	0	lncRNA
ENSG00000101558	ENST00000577539.1	0.711495	0.000495353	0.106878	0.0751587	VAPA-203	retained_intron
ENSG00000167470	ENST00000300952.7	0.518705	0.000495353	0.106878	0.0751587	MIDN-201	protein_coding
ENSG00000237298	ENST00000592182.5	0.949299	0.000506861	0.107885	0.0755065	TTN-AS1-245	lncRNA
ENSG00000132155	ENST00000494557.2	0.544841	0.000506861	0.107885	0.0755065	RAF1-212	retained_intron
ENSG00000160796	ENST00000651350.1	0.799513	0.000506861	0.107885	0.0755065	NBEAL2-212	retained_intron
ENSG00000197321	ENST00000674475.1	0.824893	0.000506861	0.107885	0.0755065	SVIL-215	protein_coding
ENSG00000172543	ENST00000307886.8	-1.56273	0.000506861	0.107885	0.0755065	CTSW-201	protein_coding
ENSG00000065357	ENST00000331886.10	-1.90287	0.000506861	0.107885	0.0755065	DGKA-201	protein_coding
ENSG00000122026	ENST00000311549.11	-0.983293	0.000506861	0.107885	0.0755065	RPL21-202	protein_coding
ENSG00000071082	ENST00000264258.8	-0.928697	0.000518717	0.108909	0.076087	RPL31-201	protein_coding
ENSG00000162244	ENST00000294189.11	-1.02081	0.000518717	0.108909	0.076087	RPL29-201	protein_coding
ENSG00000110700	ENST00000525634.6	-0.925145	0.000518717	0.108909	0.076087	RPS13-202	protein_coding
ENSG00000141506	ENST00000611902.4	1.64884	0.000518717	0.108909	0.076087	PIK3R5-217	protein_coding
ENSG00000241837	ENST00000290299.7	-0.663958	0.000518717	0.108909	0.076087	ATP5PO-201	protein_coding
ENSG00000160226	ENST00000462742.1	-0.856048	0.000518717	0.108909	0.076087	CFAP410-204	retained_intron
ENSG00000242485	ENST00000344843.12	-0.768021	0.00053441	0.110246	0.076625	MRPL20-201	protein_coding
ENSG00000179818	ENST00000598586.1	1.03755	0.00053441	0.110246	0.076625	PCBP1-AS1-252	lncRNA
ENSG00000163162	ENST00000490553.1	0.588689	0.00053441	0.110246	0.076625	RNF149-206	retained_intron
ENSG00000018280	ENST00000490536.1	0.91038	0.00053441	0.110246	0.076625	SLC11A1-214	retained_intron
ENSG00000146433	ENST00000684151.1	-1.24135	0.00053441	0.110246	0.076625	TMEM181-202	protein_coding
ENSG00000105835	ENST00000681372.1	0.78166	0.00053441	0.110246	0.076625	NAMPT-238	retained_intron
ENSG00000132953	ENST00000255305.11	-0.849978	0.00053441	0.110246	0.076625	XPO4-201	protein_coding
ENSG00000182774	ENST00000647841.1	-1.04376	0.00053441	0.110246	0.076625	RPS17-209	protein_coding
ENSG00000088827	ENST00000344754.6	-4.12015	0.00053441	0.110246	0.076625	SIGLEC1-201	protein_coding
ENSG00000162909	ENST00000295006.6	-0.776957	0.000549928	0.111545	0.0780693	CAPN2-201	protein_coding
ENSG00000063180	ENST00000084798.9	-1.0438	0.000549928	0.111545	0.0780693	CA11-201	protein_coding
ENSG00000185721	ENST00000331457.9	-0.7888	0.000549928	0.111545	0.0780693	DRG1-201	protein_coding
ENSG00000286327	ENST00000663390.1	-0.828809	0.000549928	0.111545	0.0780693	0	lncRNA
ENSG00000054523	ENST00000696501.1	0.962288	0.000564399	0.112738	0.0783777	KIF1B-216	protein_coding
ENSG00000143384	ENST00000464132.2	0.441462	0.000564399	0.112738	0.0783777	MCL1-203	retained_intron
ENSG00000234851	ENST00000471152.1	-1.13294	0.000564399	0.112738	0.0783777	RPL23AP42-201	processed_pseudogene
ENSG00000174165	ENST00000310442.5	-0.722697	0.000564399	0.112738	0.0783777	ZDHHC24-201	protein_coding
ENSG00000188596	ENST00000524981.9	1.25909	0.000564399	0.112738	0.0783777	CFAP54-202	protein_coding
ENSG00000087302	ENST00000261700.8	-0.617038	0.000564399	0.112738	0.0783777	RTRAF-201	protein_coding
ENSG00000273611	ENST00000617429.5	-0.868216	0.000564399	0.112738	0.0783777	ZNHIT3-204	protein_coding
ENSG00000161533	ENST00000293217.10	0.485435	0.000564399	0.112738	0.0783777	ACOX1-201	protein_coding
ENSG00000198205	ENST00000358697.6	-1.20005	0.000564399	0.112738	0.0783777	ZXDA-201	protein_coding
ENSG00000173846	ENST00000493100.1	0.621002	0.000577476	0.113799	0.0784834	PLK3-207	processed_transcript
ENSG00000092978	ENST00000366934.3	-0.777898	0.000577476	0.113799	0.0784834	GPATCH2-201	protein_coding
ENSG00000114331	ENST00000326793.11	0.315845	0.000577476	0.113799	0.0784834	ACAP2-201	protein_coding
ENSG00000133597	ENST00000072869.9	-1.1398	0.000577476	0.113799	0.0784834	ADCK2-201	protein_coding
ENSG00000196405	ENST00000556258.1	-1.25302	0.000577476	0.113799	0.0784834	EVL-219	retained_intron
ENSG00000134419	ENST00000563390.5	-0.985085	0.000577476	0.113799	0.0784834	RPS15A-203	protein_coding
ENSG00000070770	ENST00000563307.2	-0.572897	0.000577476	0.113799	0.0784834	CSNK2A2-203	retained_intron
ENSG00000197540	ENST00000264553.6	-1.52424	0.000577476	0.113799	0.0784834	GZMM-201	protein_coding
ENSG00000105372	ENST00000593863.5	-1.54048	0.000577476	0.113799	0.0784834	RPS19-202	protein_coding
ENSG00000143811	ENST00000343818.11	-0.832392	0.00059282	0.115026	0.0798122	PYCR2-201	protein_coding
ENSG00000204308	ENST00000375094.4	-0.671643	0.00059282	0.115026	0.0798122	RNF5-203	protein_coding
ENSG00000171490	ENST00000571133.6	-1.09325	0.00059282	0.115026	0.0798122	RSL1D1-204	protein_coding
ENSG00000147403	ENST00000458500.5	-1.10821	0.00059282	0.115026	0.0798122	RPL10-209	protein_coding
ENSG00000233355	ENST00000650922.1	-1.23163	0.000607292	0.116164	0.0802535	CHRM3-AS2-210	retained_intron
ENSG00000118689	ENST00000406360.2	0.686107	0.000607292	0.116164	0.0802535	FOXO3-202	protein_coding
ENSG00000156482	ENST00000287038.8	-0.927997	0.000607292	0.116164	0.0802535	RPL30-201	protein_coding
ENSG00000178802	ENST00000352410.9	-1.27109	0.000607292	0.116164	0.0802535	MPI-202	protein_coding
ENSG00000183019	ENST00000333598.8	1.13455	0.000607292	0.116164	0.0802535	MCEMP1-201	protein_coding
ENSG00000154930	ENST00000323482.9	-0.667686	0.000607292	0.116164	0.0802535	ACSS1-201	protein_coding
ENSG00000073150	ENST00000395842.3	0.690603	0.000607292	0.116164	0.0802535	PANX2-202	protein_coding
ENSG00000158526	ENST00000375151.5	-0.796905	0.000607292	0.116164	0.0802535	TSR2-201	protein_coding
ENSG00000084623	ENST00000489353.6	0.655369	0.000622635	0.117352	0.0806095	EIF3I-206	retained_intron
ENSG00000115507	ENST00000282549.7	1.1371	0.000622635	0.117352	0.0806095	OTX1-201	protein_coding
ENSG00000034510	ENST00000233143.6	-0.923547	0.000622635	0.117352	0.0806095	TMSB10-201	protein_coding
ENSG00000116120	ENST00000281828.8	-0.929156	0.000622635	0.117352	0.0806095	FARSB-201	protein_coding
ENSG00000120802	ENST00000556029.6	-0.677361	0.000622635	0.117352	0.0806095	TMPO-212	protein_coding
ENSG00000089009	ENST00000202773.14	-0.895889	0.000622635	0.117352	0.0806095	RPL6-201	protein_coding
ENSG00000280138	ENST00000623210.1	0.550744	0.000622635	0.117352	0.0806095	0	TEC
ENSG00000282508	ENST00000631764.1	0.952719	0.000622635	0.117352	0.0806095	LINC01002-205	retained_intron
ENSG00000142534	ENST00000270625.7	-0.788369	0.000622635	0.117352	0.0806095	RPS11-201	protein_coding
ENSG00000076356	ENST00000486969.1	1.24076	0.000638502	0.118559	0.0817411	PLXNA2-206	processed_transcript
ENSG00000156508	ENST00000678508.1	-0.827917	0.000638502	0.118559	0.0817411	EEF1A1-219	protein_coding
ENSG00000107819	ENST00000393459.5	-0.627436	0.000638502	0.118559	0.0817411	SFXN3-201	protein_coding
ENSG00000136040	ENST00000550080.5	0.742723	0.000638502	0.118559	0.0817411	PLXNC1-209	protein_coding
ENSG00000166974	ENST00000300249.10	-0.784654	0.000638502	0.118559	0.0817411	MAPRE2-201	protein_coding
ENSG00000116157	ENST00000361314.5	-0.925459	0.000653845	0.119707	0.0825991	GPX7-201	protein_coding
ENSG00000135636	ENST00000409582.7	0.749723	0.000653845	0.119707	0.0825991	DYSF-204	protein_coding
ENSG00000018280	ENST00000490872.1	0.816269	0.000653845	0.119707	0.0825991	SLC11A1-215	retained_intron
ENSG00000189241	ENST00000368608.4	-0.456831	0.000653845	0.119707	0.0825991	TSPYL1-201	protein_coding
ENSG00000184384	ENST00000524717.6	-0.507773	0.000653845	0.119707	0.0825991	MAML2-201	protein_coding
ENSG00000140563	ENST00000557742.1	0.704777	0.000653845	0.119707	0.0825991	MCTP2-208	protein_coding
ENSG00000162496	ENST00000616661.5	-1.35491	0.000671281	0.120989	0.0829741	DHRS3-204	protein_coding
ENSG00000213281	ENST00000369535.5	-0.555385	0.000671281	0.120989	0.0829741	NRAS-201	protein_coding
ENSG00000287979	ENST00000664186.1	-1.17342	0.000671281	0.120989	0.0829741	0	lncRNA
ENSG00000198574	ENST00000367929.3	-2.1975	0.000671281	0.120989	0.0829741	SH2D1B-201	protein_coding
ENSG00000163694	ENST00000510871.5	0.832305	0.000671281	0.120989	0.0829741	RBM47-207	nonsense_mediated_decay
ENSG00000211695	ENST00000444775.2	-1.53572	0.000671281	0.120989	0.0829741	TRGV9-201	TR_V_gene
ENSG00000185187	ENST00000431843.7	-1.65206	0.000671281	0.120989	0.0829741	SIGIRR-203	protein_coding
ENSG00000059804	ENST00000476634.1	0.895495	0.000671281	0.120989	0.0829741	SLC2A3-203	retained_intron
ENSG00000196943	ENST00000267425.8	-0.770574	0.000671281	0.120989	0.0829741	NOP9-201	protein_coding
ENSG00000166260	ENST00000571584.1	-1.31171	0.000671281	0.120989	0.0829741	COX11-202	protein_coding
ENSG00000198589	ENST00000648626.1	-1.18498	0.000687497	0.12216	0.0837155	LRBA-214	processed_transcript
ENSG00000181104	ENST00000319211.5	-0.928067	0.000687497	0.12216	0.0837155	F2R-201	protein_coding
ENSG00000112685	ENST00000230449.9	-0.672272	0.000687497	0.12216	0.0837155	EXOC2-201	protein_coding
ENSG00000096063	ENST00000373825.7	0.79774	0.000687497	0.12216	0.0837155	SRPK1-204	protein_coding
ENSG00000197442	ENST00000359015.5	0.272371	0.000687497	0.12216	0.0837155	MAP3K5-201	protein_coding
ENSG00000178980	ENST00000601048.6	-0.93022	0.000687497	0.12216	0.0837155	SELENOW-211	protein_coding
ENSG00000157557	ENST00000432278.5	0.908515	0.000687497	0.12216	0.0837155	ETS2-203	protein_coding
ENSG00000135632	ENST00000389501.9	-0.972806	0.000706153	0.123482	0.084375	SMYD5-202	protein_coding
ENSG00000163519	ENST00000295756.11	-1.49542	0.000706153	0.123482	0.084375	TRAT1-201	protein_coding
ENSG00000197081	ENST00000475834.2	0.650927	0.000706153	0.123482	0.084375	IGF2R-203	protein_coding
ENSG00000104763	ENST00000637840.1	0.884935	0.000706153	0.123482	0.084375	ASAH1-260	retained_intron
ENSG00000107201	ENST00000680883.1	-1.20711	0.000706153	0.123482	0.084375	DDX58-208	retained_intron
ENSG00000110931	ENST00000412367.6	1.03048	0.000706153	0.123482	0.084375	CAMKK2-208	protein_coding
ENSG00000118900	ENST00000592120.5	0.772594	0.000706153	0.123482	0.084375	UBN1-209	protein_coding
ENSG00000103047	ENST00000261778.2	-0.853343	0.000706153	0.123482	0.084375	TANGO6-201	protein_coding
ENSG00000173786	ENST00000393888.1	-0.823891	0.000706153	0.123482	0.084375	CNP-201	protein_coding
ENSG00000169641	ENST00000302291.8	-0.776008	0.000726379	0.124886	0.0851943	LUZP1-201	protein_coding
ENSG00000060688	ENST00000263694.9	-0.691946	0.000726379	0.124886	0.0851943	SNRNP40-201	protein_coding
ENSG00000287255	ENST00000688930.1	0.734044	0.000726379	0.124886	0.0851943	0	lncRNA
ENSG00000145425	ENST00000274065.9	-0.79306	0.000726379	0.124886	0.0851943	RPS3A-201	protein_coding
ENSG00000086730	ENST00000398475.5	0.593348	0.000726379	0.124886	0.0851943	LAT2-204	protein_coding
ENSG00000089248	ENST00000455836.1	-1.40091	0.000726379	0.124886	0.0851943	ERP29-202	protein_coding
ENSG00000140563	ENST00000557505.1	0.81671	0.000726379	0.124886	0.0851943	MCTP2-207	retained_intron
ENSG00000076944	ENST00000595181.5	0.703532	0.000726379	0.124886	0.0851943	STXBP2-207	retained_intron
ENSG00000100079	ENST00000215886.6	-2.74949	0.000726379	0.124886	0.0851943	LGALS2-201	protein_coding
ENSG00000197081	ENST00000650503.1	0.556678	0.000746081	0.126226	0.0864444	IGF2R-207	retained_intron
ENSG00000106560	ENST00000223293.10	-0.812144	0.000746081	0.126226	0.0864444	GIMAP2-201	protein_coding
ENSG00000173334	ENST00000519576.1	1.24722	0.000746081	0.126226	0.0864444	TRIB1-202	protein_coding
ENSG00000135390	ENST00000394349.9	-0.7323	0.000746081	0.126226	0.0864444	ATP5MC2-202	protein_coding
ENSG00000167703	ENST00000301335.10	0.538828	0.000746081	0.126226	0.0864444	SLC43A2-201	protein_coding
ENSG00000147123	ENST00000377811.4	-0.624772	0.000746081	0.126226	0.0864444	NDUFB11-202	protein_coding
ENSG00000075426	ENST00000264716.9	0.50707	0.000764389	0.127447	0.0871571	FOSL2-201	protein_coding
ENSG00000179818	ENST00000654878.1	1.11872	0.000764389	0.127447	0.0871571	PCBP1-AS1-380	lncRNA
ENSG00000163947	ENST00000296315.8	-1.14392	0.000764389	0.127447	0.0871571	ARHGEF3-201	protein_coding
ENSG00000182197	ENST00000378204.7	0.957513	0.000764389	0.127447	0.0871571	EXT1-201	protein_coding
ENSG00000183161	ENST00000327470.6	-1.02671	0.000764389	0.127447	0.0871571	FANCF-201	protein_coding
ENSG00000277734	ENST00000611116.2	-1.7958	0.000764389	0.127447	0.0871571	TRAC-201	TR_C_gene
ENSG00000274180	ENST00000611551.1	0.722098	0.000764389	0.127447	0.0871571	NATD1-201	protein_coding
ENSG00000282416	ENST00000632679.1	1.13702	0.000764389	0.127447	0.0871571	0	processed_pseudogene
ENSG00000132716	ENST00000481831.1	-0.542883	0.000784963	0.128794	0.0884479	DCAF8-214	retained_intron
ENSG00000289273	ENST00000691016.1	0.4746	0.000784963	0.128794	0.0884479	0	lncRNA
ENSG00000130956	ENST00000375249.5	-1.33778	0.000784963	0.128794	0.0884479	HABP4-201	protein_coding
ENSG00000255760	ENST00000693518.1	0.889294	0.000784963	0.128794	0.0884479	LINC02422-207	lncRNA
ENSG00000176700	ENST00000348993.9	-0.60711	0.000784963	0.128794	0.0884479	SCAND2P-201	processed_transcript
ENSG00000147121	ENST00000344302.9	-0.989762	0.000784963	0.128794	0.0884479	KRBOX4-202	protein_coding
ENSG00000115523	ENST00000489980.5	-1.92778	0.000803097	0.129959	0.0887476	GNLY-208	retained_intron
ENSG00000196776	ENST00000471694.1	-0.688368	0.000803097	0.129959	0.0887476	CD47-204	retained_intron
ENSG00000145996	ENST00000274695.8	-0.949069	0.000803097	0.129959	0.0887476	CDKAL1-201	protein_coding
ENSG00000157800	ENST00000460560.5	1.03012	0.000803097	0.129959	0.0887476	SLC37A3-204	retained_intron
ENSG00000136869	ENST00000355622.8	0.522913	0.000803097	0.129959	0.0887476	TLR4-201	protein_coding
ENSG00000177030	ENST00000684249.1	0.729322	0.000803097	0.129959	0.0887476	DEAF1-215	retained_intron
ENSG00000254772	ENST00000329251.5	-0.747098	0.000803097	0.129959	0.0887476	EEF1G-201	protein_coding
ENSG00000103187	ENST00000567786.2	0.601624	0.000803097	0.129959	0.0887476	COTL1-206	protein_coding
ENSG00000141068	ENST00000644974.2	-1.00714	0.000803097	0.129959	0.0887476	KSR1-220	protein_coding
ENSG00000132199	ENST00000584259.6	-1.2915	0.000803097	0.129959	0.0887476	ENOSF1-216	retained_intron
ENSG00000077549	ENST00000674449.1	0.634695	0.000823671	0.131257	0.0901527	CAPZB-215	nonsense_mediated_decay
ENSG00000198821	ENST00000392122.3	-1.85145	0.000823671	0.131257	0.0901527	CD247-202	protein_coding
ENSG00000145592	ENST00000508493.1	-0.887533	0.000823671	0.131257	0.0901527	RPL37-204	protein_coding
ENSG00000182952	ENST00000377575.3	-0.549257	0.000823671	0.131257	0.0901527	HMGN4-201	protein_coding
ENSG00000130818	ENST00000253115.7	-1.03999	0.000823671	0.131257	0.0901527	ZNF426-201	protein_coding
ENSG00000088205	ENST00000263239.7	-0.988157	0.000842327	0.132413	0.0911509	DDX18-201	protein_coding
ENSG00000139641	ENST00000394048.10	-0.894779	0.000842327	0.132413	0.0911509	ESYT1-202	protein_coding
ENSG00000213658	ENST00000395456.7	-1.26695	0.000842327	0.132413	0.0911509	LAT-202	protein_coding
ENSG00000099385	ENST00000215115.5	-0.784601	0.000842327	0.132413	0.0911509	BCL7C-201	protein_coding
ENSG00000127663	ENST00000381759.8	0.671692	0.000842327	0.132413	0.0911509	KDM4B-202	protein_coding
ENSG00000134815	ENST00000486327.6	0.57397	0.000842327	0.132413	0.0911509	DHX34-204	retained_intron
ENSG00000073578	ENST00000503674.5	-0.73391	0.000861856	0.133603	0.0922201	SDHA-203	retained_intron
ENSG00000204628	ENST00000512805.6	-0.817908	0.000861856	0.133603	0.0922201	RACK1-227	protein_coding
ENSG00000147459	ENST00000276440.12	0.399136	0.000861856	0.133603	0.0922201	DOCK5-201	protein_coding
ENSG00000107077	ENST00000381309.8	-0.796813	0.000861856	0.133603	0.0922201	KDM4C-202	protein_coding
ENSG00000134882	ENST00000403766.8	-0.846241	0.000861856	0.133603	0.0922201	UBAC2-203	protein_coding
ENSG00000168610	ENST00000462269.1	0.636755	0.000861856	0.133603	0.0922201	STAT3-204	retained_intron
ENSG00000114942	ENST00000392222.7	-0.949322	0.000881035	0.134753	0.0930571	EEF1B2-203	protein_coding
ENSG00000114391	ENST00000394077.8	-1.00541	0.000881035	0.134753	0.0930571	RPL24-201	protein_coding
ENSG00000231389	ENST00000692443.1	-1.56776	0.000881035	0.134753	0.0930571	HLA-DPA1-248	protein_coding
ENSG00000112365	ENST00000230122.4	-0.680867	0.000881035	0.134753	0.0930571	ZBTB24-201	protein_coding
ENSG00000146828	ENST00000475687.5	0.529041	0.000881035	0.134753	0.0930571	SLC12A9-211	retained_intron
ENSG00000054148	ENST00000247665.12	-0.742881	0.000881035	0.134753	0.0930571	PHPT1-201	protein_coding
ENSG00000131899	ENST00000316843.9	-0.81333	0.000881035	0.134753	0.0930571	LLGL1-201	protein_coding
ENSG00000135763	ENST00000258243.7	-0.750199	0.000903527	0.136077	0.0942182	URB2-201	protein_coding
ENSG00000164366	ENST00000296824.4	-0.805142	0.000903527	0.136077	0.0942182	CCDC127-201	protein_coding
ENSG00000135074	ENST00000257527.9	0.549778	0.000903527	0.136077	0.0942182	ADAM19-201	protein_coding
ENSG00000279821	ENST00000623593.1	0.546979	0.000903527	0.136077	0.0942182	0	TEC
ENSG00000233013	ENST00000446912.3	0.737677	0.000903527	0.136077	0.0942182	FAM157B-201	processed_transcript
ENSG00000089157	ENST00000392514.9	-0.839801	0.000903527	0.136077	0.0942182	RPLP0-203	protein_coding
ENSG00000140563	ENST00000556363.5	0.847516	0.000903527	0.136077	0.0942182	MCTP2-206	retained_intron
ENSG00000189337	ENST00000361144.9	1.47377	0.000925671	0.137358	0.0942984	KAZN-201	protein_coding
ENSG00000084090	ENST00000337288.10	-0.602269	0.000925671	0.137358	0.0942984	STARD7-201	protein_coding
ENSG00000163599	ENST00000648405.2	-1.48752	0.000925671	0.137358	0.0942984	CTLA4-204	protein_coding
ENSG00000152601	ENST00000477171.1	-1.19491	0.000925671	0.137358	0.0942984	MBNL1-215	processed_transcript
ENSG00000163319	ENST00000295491.9	-1.09439	0.000925671	0.137358	0.0942984	MRPS18C-201	protein_coding
ENSG00000124588	ENST00000380455.11	1.0761	0.000925671	0.137358	0.0942984	NQO2-205	protein_coding
ENSG00000198286	ENST00000396946.9	-1.29257	0.000925671	0.137358	0.0942984	CARD11-203	protein_coding
ENSG00000156052	ENST00000286548.9	0.538185	0.000925671	0.137358	0.0942984	GNAQ-201	protein_coding
ENSG00000097007	ENST00000318560.6	-0.710818	0.000925671	0.137358	0.0942984	ABL1-201	protein_coding
ENSG00000152558	ENST00000398136.7	-1.18355	0.000925671	0.137358	0.0942984	TMEM123-202	protein_coding
ENSG00000108107	ENST00000558131.1	-1.40985	0.000925671	0.137358	0.0942984	RPL28-205	protein_coding
ENSG00000235568	ENST00000329021.10	0.38916	0.000925671	0.137358	0.0942984	NFAM1-201	protein_coding
ENSG00000242247	ENST00000435208.1	0.709417	0.000925671	0.137358	0.0942984	ARFGAP3-202	protein_coding
ENSG00000198841	ENST00000371614.2	-0.56007	0.000967168	0.139698	0.0953093	KTI12-201	protein_coding
ENSG00000076321	ENST00000209884.5	-0.72904	0.000944153	0.138409	0.0953093	KLHL20-201	protein_coding
ENSG00000172005	ENST00000309988.9	-1.65274	0.000967168	0.139698	0.0953093	MAL-201	protein_coding
ENSG00000144713	ENST00000273223.10	-1.16666	0.000967168	0.139698	0.0953093	RPL32-201	protein_coding
ENSG00000173706	ENST00000311127.9	-1.69165	0.000967168	0.139698	0.0953093	HEG1-201	protein_coding
ENSG00000159674	ENST00000509697.1	-1.13311	0.000944153	0.138409	0.0953093	SPON2-213	retained_intron
ENSG00000163625	ENST00000509825.1	1.60156	0.000967168	0.139698	0.0953093	WDFY3-209	retained_intron
ENSG00000138738	ENST00000264808.8	1.16249	0.000967168	0.139698	0.0953093	PRDM5-201	protein_coding
ENSG00000198624	ENST00000522179.1	0.70518	0.000967168	0.139698	0.0953093	CCDC69-206	processed_transcript
ENSG00000156508	ENST00000678515.1	-1.07776	0.000944153	0.138409	0.0953093	EEF1A1-220	protein_coding
ENSG00000131558	ENST00000253861.5	-0.699298	0.000967168	0.139698	0.0953093	EXOC4-201	protein_coding
ENSG00000136936	ENST00000375128.5	-1.21251	0.000967168	0.139698	0.0953093	XPA-201	protein_coding
ENSG00000186350	ENST00000481739.2	0.446279	0.000967168	0.139698	0.0953093	RXRA-202	protein_coding
ENSG00000135486	ENST00000547566.5	-1.01445	0.000967168	0.139698	0.0953093	HNRNPA1-205	nonsense_mediated_decay
ENSG00000102898	ENST00000569436.6	-0.791046	0.000944153	0.138409	0.0953093	NUTF2-206	protein_coding
ENSG00000065427	ENST00000302445.8	-0.826766	0.000967168	0.139698	0.0953093	KARS1-201	protein_coding
ENSG00000108556	ENST00000572438.1	1.32758	0.000967168	0.139698	0.0953093	CHRNE-201	retained_intron
ENSG00000167434	ENST00000300900.9	1.07595	0.000967168	0.139698	0.0953093	CA4-201	protein_coding
ENSG00000168234	ENST00000304621.10	-1.15656	0.000944153	0.138409	0.0953093	TTC39C-201	protein_coding
ENSG00000145649	ENST00000274306.7	-1.75315	0.000988963	0.140897	0.0964626	GZMA-201	protein_coding
ENSG00000211772	ENST00000466254.1	-1.83802	0.000988963	0.140897	0.0964626	TRBC2-201	TR_C_gene
ENSG00000137700	ENST00000532085.1	-1.07276	0.000988963	0.140897	0.0964626	SLC37A4-213	retained_intron
ENSG00000177971	ENST00000403490.3	-0.782287	0.000988963	0.140897	0.0964626	IMP3-202	protein_coding
ENSG00000132635	ENST00000360652.7	-1.08098	0.000988963	0.140897	0.0964626	PCED1A-202	protein_coding
ENSG00000228340	ENST00000432910.5	0.941258	0.000988963	0.140897	0.0964626	MIR646HG-207	lncRNA
ENSG00000182866	ENST00000336890.10	-1.66373	0.00101023	0.142049	0.0967279	LCK-202	protein_coding
ENSG00000227740	ENST00000426575.2	0.648726	0.00101023	0.142049	0.0967279	LINC02803-201	lncRNA
ENSG00000119760	ENST00000406540.5	-1.25313	0.00101023	0.142049	0.0967279	SUPT7L-204	protein_coding
ENSG00000008869	ENST00000233099.6	-0.586108	0.00101023	0.142049	0.0967279	HEATR5B-201	protein_coding
ENSG00000071054	ENST00000350878.9	0.577196	0.00101023	0.142049	0.0967279	MAP4K4-203	protein_coding
ENSG00000173890	ENST00000355897.10	0.742622	0.00101023	0.142049	0.0967279	GPR160-201	protein_coding
ENSG00000084092	ENST00000264230.5	-0.595026	0.00101023	0.142049	0.0967279	NOA1-201	protein_coding
ENSG00000147874	ENST00000380502.8	-0.736475	0.00101023	0.142049	0.0967279	HAUS6-202	protein_coding
ENSG00000174718	ENST00000312561.9	0.653805	0.00101023	0.142049	0.0967279	RESF1-201	protein_coding
ENSG00000140471	ENST00000559169.1	-0.997647	0.00101023	0.142049	0.0967279	LINS1-203	retained_intron
ENSG00000189091	ENST00000302516.10	-0.620244	0.00101023	0.142049	0.0967279	SF3B3-201	protein_coding
ENSG00000169905	ENST00000483123.1	0.572546	0.00103273	0.14325	0.0970984	TOR1AIP2-204	processed_transcript
ENSG00000160796	ENST00000486870.1	0.773419	0.00103273	0.14325	0.0970984	NBEAL2-211	retained_intron
ENSG00000121892	ENST00000303538.13	-0.547739	0.00103273	0.14325	0.0970984	PDS5A-201	protein_coding
ENSG00000196329	ENST00000358647.5	-2.19872	0.00103273	0.14325	0.0970984	GIMAP5-201	protein_coding
ENSG00000171045	ENST00000519651.5	-0.700757	0.00103273	0.14325	0.0970984	TSNARE1-204	protein_coding
ENSG00000127081	ENST00000395506.7	-1.55598	0.00103273	0.14325	0.0970984	ZNF484-204	protein_coding
ENSG00000273599	ENST00000617058.1	0.745562	0.00103273	0.14325	0.0970984	0	lncRNA
ENSG00000135365	ENST00000676320.1	0.704127	0.00103273	0.14325	0.0970984	PHF21A-222	protein_coding
ENSG00000165929	ENST00000435962.7	-1.9844	0.00103273	0.14325	0.0970984	TC2N-203	protein_coding
ENSG00000183978	ENST00000328434.8	-0.534661	0.00103273	0.14325	0.0970984	COA3-201	protein_coding
ENSG00000183762	ENST00000400335.9	1.17501	0.00103273	0.14325	0.0970984	KREMEN1-202	protein_coding
ENSG00000125637	ENST00000245796.11	0.378064	0.00105574	0.144459	0.0982955	PSD4-201	protein_coding
ENSG00000182568	ENST00000606296.1	-0.841721	0.00105574	0.144459	0.0982955	SATB1-218	retained_intron
ENSG00000022567	ENST00000519067.5	0.750099	0.00105574	0.144459	0.0982955	SLC45A4-203	protein_coding
ENSG00000125485	ENST00000372159.8	-1.21178	0.00105574	0.144459	0.0982955	DDX31-203	protein_coding
ENSG00000124299	ENST00000244137.12	-0.923662	0.00105574	0.144459	0.0982955	PEPD-201	protein_coding
ENSG00000142405	ENST00000492915.1	0.737841	0.00105574	0.144459	0.0982955	NLRP12-206	retained_intron
ENSG00000138642	ENST00000506714.5	-1.38585	0.00107893	0.14566	0.099008	HERC6-205	retained_intron
ENSG00000197081	ENST00000649737.1	0.379838	0.00107893	0.14566	0.099008	IGF2R-206	retained_intron
ENSG00000105835	ENST00000680482.1	0.696541	0.00107893	0.14566	0.099008	NAMPT-224	retained_intron
ENSG00000256712	ENST00000543969.1	-0.733199	0.00107893	0.14566	0.099008	0	lncRNA
ENSG00000100911	ENST00000216802.10	-1.04168	0.00107893	0.14566	0.099008	PSME2-201	protein_coding
ENSG00000196405	ENST00000555048.5	-1.41006	0.00107893	0.14566	0.099008	EVL-214	protein_coding
ENSG00000078304	ENST00000445439.7	-0.538256	0.00107893	0.14566	0.099008	PPP2R5C-205	protein_coding
ENSG00000248124	ENST00000514813.6	-1.06584	0.00107893	0.14566	0.099008	RRN3P1-201	processed_transcript
ENSG00000178935	ENST00000600397.1	0.629896	0.00107893	0.14566	0.099008	ZNF552-204	retained_intron
ENSG00000241860	ENST00000484859.1	0.754812	0.00110282	0.146878	0.0997634	0	lncRNA
ENSG00000134697	ENST00000373062.8	-0.69866	0.00110282	0.146878	0.0997634	GNL2-201	protein_coding
ENSG00000160785	ENST00000469537.1	0.503696	0.00110282	0.146878	0.0997634	SLC25A44-204	processed_transcript
ENSG00000135636	ENST00000409762.5	1.17628	0.00110282	0.146878	0.0997634	DYSF-207	protein_coding
ENSG00000172053	ENST00000306125.12	-0.803781	0.00110282	0.146878	0.0997634	QARS1-201	protein_coding
ENSG00000178234	ENST00000430044.7	-0.733378	0.00110282	0.146878	0.0997634	GALNT11-205	protein_coding
ENSG00000157306	ENST00000553985.1	-1.30108	0.00110282	0.146878	0.0997634	ZFHX2-AS1-201	lncRNA
ENSG00000172809	ENST00000439590.6	-0.972928	0.00110282	0.146878	0.0997634	RPL38-202	protein_coding
ENSG00000099622	ENST00000320936.9	-0.860713	0.00110282	0.146878	0.0997634	CIRBP-201	protein_coding
ENSG00000171603	ENST00000361311.4	-0.988596	0.00112688	0.148089	0.100513	CLSTN1-201	protein_coding
ENSG00000122085	ENST00000496878.5	-0.904834	0.00112688	0.148089	0.100513	MTERF4-221	retained_intron
ENSG00000215021	ENST00000535923.6	-0.815344	0.00112688	0.148089	0.100513	PHB2-203	protein_coding
ENSG00000197728	ENST00000552361.1	-1.35946	0.00112688	0.148089	0.100513	RPS26-203	protein_coding
ENSG00000197324	ENST00000359591.9	0.502244	0.00112688	0.148089	0.100513	LRP10-201	protein_coding
ENSG00000213741	ENST00000396020.7	-0.709587	0.00112688	0.148089	0.100513	RPS29-202	protein_coding
ENSG00000103496	ENST00000478150.1	0.788069	0.00112688	0.148089	0.100513	STX4-208	retained_intron
ENSG00000141480	ENST00000571206.1	0.503477	0.00112688	0.148089	0.100513	ARRB2-207	protein_coding
ENSG00000109063	ENST00000583535.6	-0.88348	0.00112688	0.148089	0.100513	MYH3-205	protein_coding
ENSG00000154813	ENST00000383775.4	0.566852	0.0011553	0.149497	0.101315	DPH3-202	protein_coding
ENSG00000113368	ENST00000504788.5	0.674779	0.0011553	0.149497	0.101315	LMNB1-208	processed_transcript
ENSG00000196683	ENST00000358435.9	-0.829867	0.0011553	0.149497	0.101315	TOMM7-201	protein_coding
ENSG00000059378	ENST00000263549.8	-1.27677	0.0011553	0.149497	0.101315	PARP12-201	protein_coding
ENSG00000042832	ENST00000220616.9	0.998164	0.0011553	0.149497	0.101315	TG-201	protein_coding
ENSG00000062282	ENST00000603363.5	0.903806	0.0011553	0.149497	0.101315	DGAT2-204	retained_intron
ENSG00000136045	ENST00000412830.8	-0.960708	0.0011553	0.149497	0.101315	PWP1-201	protein_coding
ENSG00000134900	ENST00000651448.1	-0.829396	0.0011553	0.149497	0.101315	TPP2-211	nonsense_mediated_decay
ENSG00000140678	ENST00000571644.1	0.570724	0.0011553	0.149497	0.101315	ITGAX-207	retained_intron
ENSG00000102900	ENST00000569842.5	-0.94123	0.0011553	0.149497	0.101315	NUP93-220	protein_coding
ENSG00000276234	ENST00000615182.5	-0.95899	0.0011553	0.149497	0.101315	TADA2A-205	protein_coding
ENSG00000116824	ENST00000369478.4	-1.77886	0.0011825	0.150824	0.101832	CD2-202	protein_coding
ENSG00000173726	ENST00000366607.5	-0.719187	0.0011825	0.150824	0.101832	TOMM20-201	protein_coding
ENSG00000115295	ENST00000688337.1	-1.16399	0.0011825	0.150824	0.101832	CLIP4-224	retained_intron
ENSG00000138035	ENST00000447944.7	-1.86451	0.0011825	0.150824	0.101832	PNPT1-205	protein_coding
ENSG00000041802	ENST00000265245.10	-0.750577	0.0011825	0.150824	0.101832	LSG1-201	protein_coding
ENSG00000124588	ENST00000338130.7	0.977537	0.0011825	0.150824	0.101832	NQO2-201	protein_coding
ENSG00000166441	ENST00000524496.5	-0.907841	0.0011825	0.150824	0.101832	RPL27A-202	protein_coding
ENSG00000165490	ENST00000532277.5	0.788757	0.0011825	0.150824	0.101832	DDIAS-208	protein_coding
ENSG00000127334	ENST00000393555.3	-1.19101	0.0011825	0.150824	0.101832	DYRK2-203	protein_coding
ENSG00000165792	ENST00000555533.6	-2.0839	0.0011825	0.150824	0.101832	METTL17-216	nonsense_mediated_decay
ENSG00000103335	ENST00000301015.14	-0.591124	0.0011825	0.150824	0.101832	PIEZO1-201	protein_coding
ENSG00000101224	ENST00000245960.10	-1.53029	0.0011825	0.150824	0.101832	CDC25B-201	protein_coding
ENSG00000159788	ENST00000382788.7	-1.08549	0.00120761	0.152033	0.102607	RGS12-204	protein_coding
ENSG00000118418	ENST00000344726.9	-1.31567	0.00120761	0.152033	0.102607	HMGN3-202	protein_coding
ENSG00000166441	ENST00000530022.5	-0.957106	0.00120761	0.152033	0.102607	RPL27A-206	protein_coding
ENSG00000062282	ENST00000605608.1	0.668046	0.00120761	0.152033	0.102607	DGAT2-209	processed_transcript
ENSG00000139131	ENST00000324868.13	-0.975272	0.00120761	0.152033	0.102607	YARS2-201	protein_coding
ENSG00000136104	ENST00000613449.4	-0.701965	0.00120761	0.152033	0.102607	RNASEH2B-207	retained_intron
ENSG00000166501	ENST00000482000.2	1.08309	0.00120761	0.152033	0.102607	PRKCB-205	processed_transcript
ENSG00000108559	ENST00000573584.6	-1.05035	0.00120761	0.152033	0.102607	NUP88-207	protein_coding
ENSG00000105372	ENST00000598742.6	-0.733303	0.00120761	0.152033	0.102607	RPS19-206	protein_coding
ENSG00000185477	ENST00000333209.4	-1.05966	0.00123551	0.153358	0.103294	GPRIN3-201	protein_coding
ENSG00000180712	ENST00000317596.3	0.911286	0.00123551	0.153358	0.103294	LINC02363-201	lncRNA
ENSG00000256039	ENST00000544591.2	-1.28013	0.00123551	0.153358	0.103294	LINC02446-201	lncRNA
ENSG00000188322	ENST00000341901.5	-1.62967	0.00123551	0.153358	0.103294	SBK1-201	protein_coding
ENSG00000273559	ENST00000614790.5	0.437159	0.00123551	0.153358	0.103294	CWC25-202	protein_coding
ENSG00000089327	ENST00000392219.7	-0.650301	0.00123551	0.153358	0.103294	FXYD5-204	protein_coding
ENSG00000100994	ENST00000216962.9	-0.57697	0.00123551	0.153358	0.103294	PYGB-201	protein_coding
ENSG00000101346	ENST00000375749.8	-0.716518	0.00123551	0.153358	0.103294	POFUT1-202	protein_coding
ENSG00000054793	ENST00000338821.6	0.71038	0.00123551	0.153358	0.103294	ATP9A-202	protein_coding
ENSG00000186951	ENST00000407236.6	-0.766205	0.00123551	0.153358	0.103294	PPARA-202	protein_coding
ENSG00000078596	ENST00000373298.7	-1.32031	0.00123551	0.153358	0.103294	ITM2A-201	protein_coding
ENSG00000113088	ENST00000231009.3	-1.70665	0.00126375	0.154682	0.10474	GZMK-201	protein_coding
ENSG00000135365	ENST00000527401.5	0.924971	0.00126375	0.154682	0.10474	PHF21A-207	retained_intron
ENSG00000111261	ENST00000535902.6	0.846758	0.00126375	0.154682	0.10474	MANSC1-202	protein_coding
ENSG00000015133	ENST00000389857.11	-0.863037	0.00126375	0.154682	0.10474	CCDC88C-203	protein_coding
ENSG00000136383	ENST00000258888.6	1.06162	0.00126375	0.154682	0.10474	ALPK3-201	protein_coding
ENSG00000276293	ENST00000619039.5	-0.730782	0.00126375	0.154682	0.10474	PIP4K2B-204	protein_coding
ENSG00000163348	ENST00000368457.3	-0.495219	0.00129426	0.156093	0.10544	PYGO2-202	protein_coding
ENSG00000145214	ENST00000273814.8	-1.05363	0.00129426	0.156093	0.10544	DGKQ-201	protein_coding
ENSG00000006652	ENST00000403825.8	0.671556	0.00129426	0.156093	0.10544	IFRD1-202	protein_coding
ENSG00000171316	ENST00000695851.1	1.00889	0.00129426	0.156093	0.10544	CHD7-216	retained_intron
ENSG00000136986	ENST00000259512.9	-0.693728	0.00129426	0.156093	0.10544	DERL1-201	protein_coding
ENSG00000137038	ENST00000358227.5	-0.802037	0.00129426	0.156093	0.10544	DMAC1-201	protein_coding
ENSG00000173145	ENST00000371361.3	-0.99886	0.00129426	0.156093	0.10544	NOC3L-201	protein_coding
ENSG00000135108	ENST00000622495.5	-0.923295	0.00129426	0.156093	0.10544	FBXO21-207	protein_coding
ENSG00000211788	ENST00000390436.2	-1.06255	0.00129426	0.156093	0.10544	TRAV13-1-201	TR_V_gene
ENSG00000130755	ENST00000598034.5	0.515362	0.00129426	0.156093	0.10544	GMFG-207	protein_coding
ENSG00000167625	ENST00000301215.8	-0.714754	0.00129426	0.156093	0.10544	ZNF526-201	protein_coding
ENSG00000160201	ENST00000475639.5	0.680821	0.00129426	0.156093	0.10544	U2AF1-208	retained_intron
ENSG00000118263	ENST00000309446.11	0.589818	0.00132181	0.157351	0.106624	KLF7-201	protein_coding
ENSG00000215712	ENST00000400788.9	-0.829517	0.00132181	0.157351	0.106624	TMEM242-202	protein_coding
ENSG00000271204	ENST00000605249.1	0.753893	0.00132181	0.157351	0.106624	0	lncRNA
ENSG00000147854	ENST00000492853.1	-0.910516	0.00132181	0.157351	0.106624	UHRF2-213	processed_transcript
ENSG00000183458	ENST00000534164.6	-0.893712	0.00132181	0.157351	0.106624	PKD1P3-201	transcribed_unprocessed_pseudogene
ENSG00000104964	ENST00000327141.9	-1.14137	0.00132181	0.157351	0.106624	TLE5-202	protein_coding
ENSG00000018610	ENST00000644802.2	-0.644394	0.00132181	0.157351	0.106624	STEEP1-204	protein_coding
ENSG00000127824	ENST00000475683.1	0.802653	0.00134901	0.158579	0.107608	TUBA4A-209	retained_intron
ENSG00000163625	ENST00000426414.6	0.79812	0.00134901	0.158579	0.107608	WDFY3-203	retained_intron
ENSG00000113719	ENST00000686449.1	1.09601	0.00134901	0.158579	0.107608	ERGIC1-217	processed_transcript
ENSG00000112799	ENST00000230568.5	-0.920719	0.00134901	0.158579	0.107608	LY86-201	protein_coding
ENSG00000135272	ENST00000393486.6	-1.15579	0.00134901	0.158579	0.107608	MDFIC-201	protein_coding
ENSG00000102445	ENST00000487195.5	0.956285	0.00134901	0.158579	0.107608	RUBCNL-211	retained_intron
ENSG00000185115	ENST00000332303.6	-0.965589	0.00134901	0.158579	0.107608	NSMCE3-201	protein_coding
ENSG00000184076	ENST00000330029.6	-0.627958	0.00134901	0.158579	0.107608	UQCR10-201	protein_coding
ENSG00000187862	ENST00000368236.8	-1.05234	0.00137865	0.159903	0.108167	TTC24-201	protein_coding
ENSG00000234741	ENST00000689238.1	-1.36846	0.00137865	0.159903	0.108167	GAS5-255	lncRNA
ENSG00000155903	ENST00000505833.1	0.592848	0.00137865	0.159903	0.108167	RASA2-202	processed_transcript
ENSG00000138764	ENST00000497512.5	0.904473	0.00137865	0.159903	0.108167	CCNG2-203	processed_transcript
ENSG00000196262	ENST00000355968.10	-0.71137	0.00137865	0.159903	0.108167	PPIA-201	protein_coding
ENSG00000213462	ENST00000528878.1	0.571133	0.00137865	0.159903	0.108167	ERV3-1-202	processed_transcript
ENSG00000168495	ENST00000306433.9	-1.70455	0.00137865	0.159903	0.108167	POLR3D-201	protein_coding
ENSG00000139722	ENST00000371248.3	0.624658	0.00137865	0.159903	0.108167	VPS37B-202	protein_coding
ENSG00000261471	ENST00000564809.1	0.640217	0.00137865	0.159903	0.108167	0	lncRNA
ENSG00000142347	ENST00000596645.1	0.503306	0.00137865	0.159903	0.108167	MYO1F-207	retained_intron
ENSG00000105372	ENST00000601492.5	-1.08367	0.00137865	0.159903	0.108167	RPS19-208	protein_coding
ENSG00000124203	ENST00000637017.1	-1.51234	0.00137865	0.159903	0.108167	ZNF831-203	protein_coding
ENSG00000096063	ENST00000507909.1	0.775564	0.00141056	0.161311	0.108883	SRPK1-209	protein_coding
ENSG00000065491	ENST00000373491.3	-0.460591	0.00141056	0.161311	0.108883	TBC1D22B-201	protein_coding
ENSG00000227508	ENST00000607074.1	-0.759689	0.00141056	0.161311	0.108883	LINC01624-203	lncRNA
ENSG00000182487	ENST00000423083.1	0.585247	0.00141056	0.161311	0.108883	NCF1B-201	processed_transcript
ENSG00000155158	ENST00000505732.5	-1.43567	0.00141056	0.161311	0.108883	TTC39B-204	retained_intron
ENSG00000167110	ENST00000490628.3	0.650849	0.00141056	0.161311	0.108883	GOLGA2-210	protein_coding
ENSG00000176978	ENST00000371579.7	-0.830187	0.00141056	0.161311	0.108883	DPP7-201	protein_coding
ENSG00000263465	ENST00000587424.3	-1.06136	0.00141056	0.161311	0.108883	SRSF8-201	protein_coding
ENSG00000278600	ENST00000618835.1	0.514421	0.00141056	0.161311	0.108883	0	lncRNA
ENSG00000154760	ENST00000533791.5	-1.11903	0.00141056	0.161311	0.108883	SLFN13-209	protein_coding
ENSG00000131469	ENST00000253788.12	-0.892414	0.00141056	0.161311	0.108883	RPL27-201	protein_coding
ENSG00000099331	ENST00000595641.5	0.29486	0.00141056	0.161311	0.108883	MYO9B-207	protein_coding
ENSG00000143376	ENST00000458013.7	0.451456	0.00143741	0.162484	0.109192	SNX27-204	protein_coding
ENSG00000204406	ENST00000478190.3	0.471885	0.00143741	0.162484	0.109192	MBD5-206	processed_transcript
ENSG00000114446	ENST00000264538.4	-0.799082	0.00143741	0.162484	0.109192	IFT57-201	protein_coding
ENSG00000145491	ENST00000274134.5	0.660419	0.00143741	0.162484	0.109192	ROPN1L-201	protein_coding
ENSG00000181163	ENST00000296930.10	-0.930456	0.00143741	0.162484	0.109192	NPM1-201	protein_coding
ENSG00000111832	ENST00000487832.6	-0.992256	0.00143741	0.162484	0.109192	RWDD1-204	protein_coding
ENSG00000165512	ENST00000298299.4	-1.03033	0.00143741	0.162484	0.109192	ZNF22-201	protein_coding
ENSG00000149136	ENST00000278412.7	-0.702538	0.00143741	0.162484	0.109192	SSRP1-201	protein_coding
ENSG00000137496	ENST00000497194.6	-0.700402	0.00143741	0.162484	0.109192	IL18BP-209	protein_coding
ENSG00000167286	ENST00000695668.1	-1.22578	0.00143741	0.162484	0.109192	CD3D-208	retained_intron
ENSG00000261069	ENST00000567527.1	-1.02453	0.00143741	0.162484	0.109192	0	lncRNA
ENSG00000100353	ENST00000216190.13	-0.594906	0.00143741	0.162484	0.109192	EIF3D-201	protein_coding
ENSG00000178585	ENST00000377263.6	-0.664818	0.00147141	0.163954	0.11017	CTNNBIP1-203	protein_coding
ENSG00000287937	ENST00000670671.1	0.686531	0.00147141	0.163954	0.11017	0	lncRNA
ENSG00000137441	ENST00000259989.7	-1.89253	0.00147141	0.163954	0.11017	FGFBP2-201	protein_coding
ENSG00000109606	ENST00000336812.5	-0.433434	0.00147141	0.163954	0.11017	DHX15-201	protein_coding
ENSG00000147454	ENST00000518881.5	0.531526	0.00147141	0.163954	0.11017	SLC25A37-204	retained_intron
ENSG00000237943	ENST00000449648.2	-1.07075	0.00147141	0.163954	0.11017	PRKCQ-AS1-203	lncRNA
ENSG00000255529	ENST00000299638.8	-0.859693	0.00147141	0.163954	0.11017	POLR2M-201	protein_coding
ENSG00000166501	ENST00000463752.1	0.705564	0.00147141	0.163954	0.11017	PRKCB-202	retained_intron
ENSG00000279432	ENST00000622996.1	0.788667	0.00147141	0.163954	0.11017	0	TEC
ENSG00000204316	ENST00000309352.4	-0.68708	0.00147141	0.163954	0.11017	MRPL38-201	protein_coding
ENSG00000130703	ENST00000620616.1	0.503766	0.00147141	0.163954	0.11017	OSBPL2-209	retained_intron
ENSG00000197386	ENST00000680291.1	-0.639957	0.00150472	0.165378	0.110925	HTT-220	retained_intron
ENSG00000113263	ENST00000519402.5	-1.82377	0.00150472	0.165378	0.110925	ITK-203	retained_intron
ENSG00000136213	ENST00000432336.1	-0.842899	0.00150472	0.165378	0.110925	CHST12-203	protein_coding
ENSG00000005020	ENST00000345317.7	0.459628	0.00150472	0.165378	0.110925	SKAP2-201	protein_coding
ENSG00000105821	ENST00000379263.8	-1.48928	0.00150472	0.165378	0.110925	DNAJC2-203	protein_coding
ENSG00000284977	ENST00000647206.1	0.816116	0.00150472	0.165378	0.110925	0	lncRNA
ENSG00000035664	ENST00000558482.5	1.21639	0.00150472	0.165378	0.110925	DAPK2-207	processed_transcript
ENSG00000217930	ENST00000575942.1	0.847853	0.00150472	0.165378	0.110925	PAM16-213	processed_transcript
ENSG00000090863	ENST00000422840.7	-0.620119	0.00150472	0.165378	0.110925	GLG1-202	protein_coding
ENSG00000109118	ENST00000577226.5	0.661737	0.00150472	0.165378	0.110925	PHF12-205	protein_coding
ENSG00000141526	ENST00000581287.5	0.778012	0.00150472	0.165378	0.110925	SLC16A3-210	protein_coding
ENSG00000101445	ENST00000299824.6	-1.27664	0.00150472	0.165378	0.110925	PPP1R16B-201	protein_coding
ENSG00000188315	ENST00000343010.8	0.723197	0.00153941	0.166847	0.112186	C3orf62-201	protein_coding
ENSG00000060762	ENST00000360961.11	-0.587407	0.00153941	0.166847	0.112186	MPC1-202	protein_coding
ENSG00000135365	ENST00000686153.1	0.878826	0.00153941	0.166847	0.112186	PHF21A-224	retained_intron
ENSG00000131634	ENST00000566264.2	-1.93435	0.00153941	0.166847	0.112186	TMEM204-202	protein_coding
ENSG00000102901	ENST00000565157.5	-0.974581	0.00153941	0.166847	0.112186	CENPT-218	retained_intron
ENSG00000141232	ENST00000499247.3	0.949026	0.00153941	0.166847	0.112186	TOB1-202	protein_coding
ENSG00000083828	ENST00000651718.1	0.756747	0.00153941	0.166847	0.112186	ZNF586-207	nonsense_mediated_decay
ENSG00000157514	ENST00000372390.8	1.04838	0.00153941	0.166847	0.112186	TSC22D3-205	protein_coding
ENSG00000101842	ENST00000217957.10	-1.50725	0.00153941	0.166847	0.112186	VSIG1-201	protein_coding
ENSG00000168159	ENST00000305943.9	-0.754925	0.00157062	0.168155	0.112459	RNF187-201	protein_coding
ENSG00000132300	ENST00000254630.12	-0.92661	0.00157062	0.168155	0.112459	PTCD3-201	protein_coding
ENSG00000114735	ENST00000455834.5	-0.998705	0.00157062	0.168155	0.112459	HEMK1-206	protein_coding
ENSG00000159674	ENST00000290902.10	-1.82026	0.00157062	0.168155	0.112459	SPON2-201	protein_coding
ENSG00000145416	ENST00000339875.9	-0.85571	0.00157062	0.168155	0.112459	MARCHF1-202	protein_coding
ENSG00000175029	ENST00000309035.11	0.676827	0.00157062	0.168155	0.112459	CTBP2-201	protein_coding
ENSG00000151500	ENST00000352327.5	-1.05252	0.00157062	0.168155	0.112459	THYN1-202	protein_coding
ENSG00000022840	ENST00000366112.6	0.858906	0.00157062	0.168155	0.112459	RNF10-202	retained_intron
ENSG00000182957	ENST00000488060.1	0.586588	0.00157062	0.168155	0.112459	SPATA13-211	protein_coding
ENSG00000135686	ENST00000564996.6	-1.13763	0.00157062	0.168155	0.112459	KLHL36-204	protein_coding
ENSG00000108262	ENST00000225394.8	-0.647968	0.00157062	0.168155	0.112459	GIT1-201	protein_coding
ENSG00000108784	ENST00000225927.7	-0.892496	0.00157062	0.168155	0.112459	NAGLU-201	protein_coding
ENSG00000125817	ENST00000379751.5	-0.795488	0.00157062	0.168155	0.112459	CENPB-201	protein_coding
ENSG00000147403	ENST00000406022.6	-0.944416	0.00157062	0.168155	0.112459	RPL10-203	protein_coding
ENSG00000068024	ENST00000461113.5	0.852914	0.00160532	0.169595	0.113108	HDAC4-207	retained_intron
ENSG00000138674	ENST00000348405.8	-1.53576	0.00160532	0.169595	0.113108	SEC31A-203	protein_coding
ENSG00000136213	ENST00000258711.7	-0.81272	0.00160532	0.169595	0.113108	CHST12-201	protein_coding
ENSG00000083168	ENST00000426524.6	0.614406	0.00160532	0.169595	0.113108	KAT6A-205	protein_coding
ENSG00000139651	ENST00000416904.5	-0.553347	0.00160532	0.169595	0.113108	ZNF740-201	protein_coding
ENSG00000125384	ENST00000245457.6	-0.648416	0.00160532	0.169595	0.113108	PTGER2-201	protein_coding
ENSG00000072042	ENST00000381346.9	-0.680763	0.00160532	0.169595	0.113108	RDH11-201	protein_coding
ENSG00000077238	ENST00000563886.1	0.552131	0.00160532	0.169595	0.113108	IL4R-210	retained_intron
ENSG00000167721	ENST00000301364.10	-0.77394	0.00160532	0.169595	0.113108	TSR1-201	protein_coding
ENSG00000169696	ENST00000306739.9	-1.14666	0.00160532	0.169595	0.113108	ASPSCR1-202	protein_coding
ENSG00000247315	ENST00000500893.4	-0.72881	0.00160532	0.169595	0.113108	ZCCHC3-201	protein_coding
ENSG00000132670	ENST00000356147.3	-0.745977	0.00160532	0.169595	0.113108	PTPRA-203	protein_coding
ENSG00000100216	ENST00000216034.6	-0.657968	0.00160532	0.169595	0.113108	TOMM22-201	protein_coding
ENSG00000162777	ENST00000357640.9	-1.01255	0.00163897	0.170978	0.114355	DENND2D-201	protein_coding
ENSG00000174606	ENST00000366962.8	-1.16741	0.00163897	0.170978	0.114355	ANGEL2-202	protein_coding
ENSG00000108094	ENST00000688705.1	-0.758232	0.00163897	0.170978	0.114355	CUL2-230	retained_intron
ENSG00000167325	ENST00000300738.10	-0.974383	0.00163897	0.170978	0.114355	RRM1-201	protein_coding
ENSG00000171823	ENST00000339235.4	-0.72789	0.00163897	0.170978	0.114355	FBXL14-201	protein_coding
ENSG00000129562	ENST00000250498.9	-0.463462	0.00163897	0.170978	0.114355	DAD1-201	protein_coding
ENSG00000004660	ENST00000573483.1	0.783028	0.00163897	0.170978	0.114355	CAMKK1-204	retained_intron
ENSG00000205542	ENST00000451311.7	-0.311582	0.00163897	0.170978	0.114355	TMSB4X-204	protein_coding
ENSG00000152382	ENST00000367874.5	-0.851109	0.00167384	0.172399	0.115802	TADA1-201	protein_coding
ENSG00000155744	ENST00000418596.7	0.638985	0.00167384	0.172399	0.115802	FAM126B-202	protein_coding
ENSG00000146701	ENST00000315758.10	-0.57477	0.00167384	0.172399	0.115802	MDH2-201	protein_coding
ENSG00000107951	ENST00000263063.9	-0.839409	0.00167384	0.172399	0.115802	MTPAP-201	protein_coding
ENSG00000169896	ENST00000648685.1	0.602645	0.00167384	0.172399	0.115802	ITGAM-208	protein_coding
ENSG00000109016	ENST00000581020.1	0.689714	0.00167384	0.172399	0.115802	DHRS7B-207	retained_intron
ENSG00000228340	ENST00000663127.1	0.901875	0.00167384	0.172399	0.115802	MIR646HG-251	lncRNA
ENSG00000006555	ENST00000488771.1	-0.729651	0.00170732	0.17375	0.115882	TTC22-205	retained_intron
ENSG00000270231	ENST00000652355.1	-1.16994	0.00170732	0.17375	0.115882	NBPF8-202	processed_transcript
ENSG00000144579	ENST00000492545.1	0.619183	0.00170732	0.17375	0.115882	CTDSP1-211	processed_transcript
ENSG00000182568	ENST00000454909.6	-1.28751	0.00170732	0.17375	0.115882	SATB1-209	protein_coding
ENSG00000152795	ENST00000602300.5	-0.920094	0.00170732	0.17375	0.115882	HNRNPDL-206	protein_coding
ENSG00000196923	ENST00000506537.1	0.703669	0.00170732	0.17375	0.115882	PDLIM7-216	protein_coding
ENSG00000093134	ENST00000673794.1	1.01713	0.00170732	0.17375	0.115882	VNN3P-215	retained_intron
ENSG00000136878	ENST00000372429.8	-1.24089	0.00170732	0.17375	0.115882	USP20-203	protein_coding
ENSG00000197321	ENST00000375400.7	0.448814	0.00170732	0.17375	0.115882	SVIL-203	protein_coding
ENSG00000151117	ENST00000280734.3	-0.855365	0.00170732	0.17375	0.115882	TMEM86A-201	protein_coding
ENSG00000003056	ENST00000000412.8	-0.797745	0.00170732	0.17375	0.115882	M6PR-201	protein_coding
ENSG00000035664	ENST00000612884.4	0.754681	0.00170732	0.17375	0.115882	DAPK2-213	protein_coding
ENSG00000172057	ENST00000304046.7	-0.89988	0.00170732	0.17375	0.115882	ORMDL3-201	protein_coding
ENSG00000184922	ENST00000585852.5	0.415925	0.00170732	0.17375	0.115882	FMNL1-202	retained_intron
ENSG00000130255	ENST00000579649.5	-1.51456	0.00170732	0.17375	0.115882	RPL36-205	protein_coding
ENSG00000242114	ENST00000266263.10	-1.03416	0.00170732	0.17375	0.115882	MTFP1-201	protein_coding
ENSG00000143815	ENST00000421383.1	1.06186	0.00174307	0.175181	0.116787	LBR-203	protein_coding
ENSG00000069849	ENST00000286371.8	-0.561285	0.00174307	0.175181	0.116787	ATP1B3-201	protein_coding
ENSG00000113407	ENST00000265112.8	-0.806979	0.00174307	0.175181	0.116787	TARS1-201	protein_coding
ENSG00000010810	ENST00000368667.6	-1.70911	0.00174307	0.175181	0.116787	FYN-203	protein_coding
ENSG00000105835	ENST00000679717.1	0.775136	0.00174307	0.175181	0.116787	NAMPT-216	retained_intron
ENSG00000088387	ENST00000427887.2	-1.701	0.00174307	0.175181	0.116787	DOCK9-206	protein_coding
ENSG00000169180	ENST00000570033.1	0.959416	0.00174307	0.175181	0.116787	XPO6-219	protein_coding
ENSG00000073861	ENST00000177694.2	-1.73374	0.00174307	0.175181	0.116787	TBX21-201	protein_coding
ENSG00000274173	ENST00000620459.1	0.928734	0.00174307	0.175181	0.116787	0	lncRNA
ENSG00000239713	ENST00000407997.4	-0.894832	0.00174307	0.175181	0.116787	APOBEC3G-201	protein_coding
ENSG00000101849	ENST00000415293.6	0.520778	0.00174307	0.175181	0.116787	TBL1X-203	retained_intron
ENSG00000143797	ENST00000305997.8	0.535517	0.00177985	0.176639	0.117739	MBOAT2-201	protein_coding
ENSG00000163466	ENST00000477992.1	0.500972	0.00177985	0.176639	0.117739	ARPC2-212	processed_transcript
ENSG00000213462	ENST00000394323.3	0.486051	0.00177985	0.176639	0.117739	ERV3-1-201	protein_coding
ENSG00000095380	ENST00000427646.1	0.644782	0.00177985	0.176639	0.117739	NANS-203	protein_coding
ENSG00000100503	ENST00000673657.1	0.7754	0.00177985	0.176639	0.117739	NIN-217	nonsense_mediated_decay
ENSG00000103569	ENST00000219919.9	0.536231	0.00177985	0.176639	0.117739	AQP9-201	protein_coding
ENSG00000169018	ENST00000306917.5	-0.526274	0.00177985	0.176639	0.117739	FEM1B-201	protein_coding
ENSG00000087253	ENST00000262134.10	0.458226	0.00177985	0.176639	0.117739	LPCAT2-201	protein_coding
ENSG00000170832	ENST00000300896.9	0.408226	0.00177985	0.176639	0.117739	USP32-201	protein_coding
ENSG00000100346	ENST00000404898.5	-1.33562	0.00177985	0.176639	0.117739	CACNA1I-203	protein_coding
ENSG00000100380	ENST00000216218.8	-0.613818	0.00177985	0.176639	0.117739	ST13-201	protein_coding
ENSG00000274210	ENST00000622285.1	-0.958358	0.00182013	0.178222	0.118625	RNVU1-27-201	snRNA
ENSG00000197043	ENST00000523714.5	-0.713389	0.00182013	0.178222	0.118625	ANXA6-215	protein_coding
ENSG00000196923	ENST00000359895.6	1.07134	0.00182013	0.178222	0.118625	PDLIM7-203	protein_coding
ENSG00000146278	ENST00000354922.3	0.55958	0.00182013	0.178222	0.118625	PNRC1-202	protein_coding
ENSG00000164916	ENST00000328914.5	-0.496397	0.00182013	0.178222	0.118625	FOXK1-201	protein_coding
ENSG00000160959	ENST00000292524.6	-0.682279	0.00182013	0.178222	0.118625	LRRC14-201	protein_coding
ENSG00000175768	ENST00000321301.7	-0.87301	0.00182013	0.178222	0.118625	TOMM5-201	protein_coding
ENSG00000138190	ENST00000260762.10	1.12684	0.00182013	0.178222	0.118625	EXOC6-201	protein_coding
ENSG00000107829	ENST00000331272.9	-0.71469	0.00182013	0.178222	0.118625	FBXW4-201	protein_coding
ENSG00000139626	ENST00000267082.10	-1.19186	0.00182013	0.178222	0.118625	ITGB7-201	protein_coding
ENSG00000103326	ENST00000219611.7	-0.660762	0.00182013	0.178222	0.118625	CAPN15-201	protein_coding
ENSG00000170832	ENST00000587651.1	0.83495	0.00182013	0.178222	0.118625	USP32-206	retained_intron
ENSG00000131116	ENST00000300811.8	-1.08166	0.00182013	0.178222	0.118625	ZNF428-201	protein_coding
ENSG00000054523	ENST00000696500.1	1.97226	0.00186111	0.179816	0.119396	KIF1B-215	nonsense_mediated_decay
ENSG00000179051	ENST00000375436.9	-0.516692	0.00186111	0.179816	0.119396	RCC2-202	protein_coding
ENSG00000170989	ENST00000561748.2	-1.43094	0.00186111	0.179816	0.119396	S1PR1-204	processed_transcript
ENSG00000131779	ENST00000369306.8	-0.604205	0.00186111	0.179816	0.119396	PEX11B-201	protein_coding
ENSG00000163605	ENST00000356692.10	0.556918	0.00186111	0.179816	0.119396	PPP4R2-201	protein_coding
ENSG00000163644	ENST00000608933.6	-1.22331	0.00186111	0.179816	0.119396	PPM1K-210	protein_coding
ENSG00000161057	ENST00000292644.5	-0.967018	0.00186111	0.179816	0.119396	PSMC2-201	protein_coding
ENSG00000166801	ENST00000531676.1	-1.03926	0.00186111	0.179816	0.119396	FAM111A-209	retained_intron
ENSG00000069667	ENST00000449337.6	-1.6583	0.00186111	0.179816	0.119396	RORA-204	protein_coding
ENSG00000075399	ENST00000389386.8	0.975929	0.00186111	0.179816	0.119396	VPS9D1-201	protein_coding
ENSG00000125743	ENST00000342669.8	-1.10781	0.00186111	0.179816	0.119396	SNRPD2-201	protein_coding
ENSG00000160310	ENST00000481861.1	-0.673042	0.00186111	0.179816	0.119396	PRMT2-211	retained_intron
ENSG00000128185	ENST00000248879.8	-0.832849	0.00186111	0.179816	0.119396	DGCR6L-201	protein_coding
ENSG00000125354	ENST00000394610.7	-0.973	0.00186111	0.179816	0.119396	SEPTIN6-205	protein_coding
ENSG00000116044	ENST00000397063.8	0.572291	0.001904	0.18147	0.121199	NFE2L2-202	protein_coding
ENSG00000248323	ENST00000648015.1	0.514946	0.001904	0.18147	0.121199	LUCAT1-209	lncRNA
ENSG00000111886	ENST00000402938.4	0.774921	0.001904	0.18147	0.121199	GABRR2-201	protein_coding
ENSG00000237702	ENST00000390387.3	-0.892372	0.001904	0.18147	0.121199	TRBV3-1-201	TR_V_gene
ENSG00000110651	ENST00000263645.10	-0.949266	0.001904	0.18147	0.121199	CD81-201	protein_coding
ENSG00000103043	ENST00000571759.1	-0.798425	0.001904	0.18147	0.121199	VAC14-212	processed_transcript
ENSG00000101442	ENST00000243903.6	-0.827795	0.001904	0.18147	0.121199	ACTR5-201	protein_coding
ENSG00000157978	ENST00000374338.5	-0.878392	0.00194201	0.182922	0.122261	LDLRAP1-201	protein_coding
ENSG00000177272	ENST00000369769.4	-1.07583	0.00194201	0.182922	0.122261	KCNA3-201	protein_coding
ENSG00000124731	ENST00000589882.1	0.768193	0.00194201	0.182922	0.122261	TREM1-206	retained_intron
ENSG00000104228	ENST00000305364.9	-0.800475	0.00194201	0.182922	0.122261	TRIM35-201	protein_coding
ENSG00000104331	ENST00000262644.9	-0.65079	0.00194201	0.182922	0.122261	BPNT2-201	protein_coding
ENSG00000136861	ENST00000686842.1	-0.860836	0.00194201	0.182922	0.122261	CDK5RAP2-223	retained_intron
ENSG00000137478	ENST00000409418.9	-0.328978	0.00194201	0.182922	0.122261	FCHSD2-204	protein_coding
ENSG00000153933	ENST00000284061.8	-1.14944	0.00194201	0.182922	0.122261	DGKE-201	protein_coding
ENSG00000179820	ENST00000391770.9	0.609848	0.00194201	0.182922	0.122261	MYADM-204	protein_coding
ENSG00000196924	ENST00000369856.8	-0.993201	0.00194201	0.182922	0.122261	FLNA-203	protein_coding
ENSG00000174748	ENST00000307839.10	-0.891749	0.00198211	0.184441	0.123164	RPL15-201	protein_coding
ENSG00000074276	ENST00000510636.5	0.907504	0.00198211	0.184441	0.123164	CDHR2-206	protein_coding
ENSG00000253250	ENST00000517562.3	0.893655	0.00198211	0.184441	0.123164	C8orf88-201	protein_coding
ENSG00000135049	ENST00000489265.1	0.759192	0.00198211	0.184441	0.123164	AGTPBP1-206	processed_transcript
ENSG00000107223	ENST00000224073.6	-0.678453	0.00198211	0.184441	0.123164	EDF1-201	protein_coding
ENSG00000165916	ENST00000602866.5	-0.685258	0.00198211	0.184441	0.123164	PSMC3-212	protein_coding
ENSG00000196405	ENST00000392920.8	-1.56471	0.00198211	0.184441	0.123164	EVL-201	protein_coding
ENSG00000174917	ENST00000309324.9	-0.791156	0.00198211	0.184441	0.123164	MICOS13-201	protein_coding
ENSG00000174652	ENST00000592904.7	-0.868831	0.00198211	0.184441	0.123164	ZNF266-206	protein_coding
ENSG00000105202	ENST00000221801.8	-1.15218	0.00198211	0.184441	0.123164	FBL-201	protein_coding
ENSG00000142168	ENST00000270142.11	-0.993548	0.00198211	0.184441	0.123164	SOD1-201	protein_coding
ENSG00000126756	ENST00000333119.7	-0.703296	0.00198211	0.184441	0.123164	UXT-201	protein_coding
ENSG00000230124	ENST00000367595.4	-0.926677	0.00202553	0.186071	0.123981	ACBD6-201	protein_coding
ENSG00000163807	ENST00000296121.6	-0.706531	0.00202553	0.186071	0.123981	KIAA1143-201	protein_coding
ENSG00000164054	ENST00000426002.5	-1.28267	0.00202553	0.186071	0.123981	SHISA5-206	protein_coding
ENSG00000198218	ENST00000395443.7	-0.781598	0.00202553	0.186071	0.123981	QRICH1-202	protein_coding
ENSG00000072786	ENST00000523615.1	0.698551	0.00202553	0.186071	0.123981	STK10-216	retained_intron
ENSG00000148200	ENST00000487099.7	0.563098	0.00202553	0.186071	0.123981	NR6A1-205	protein_coding
ENSG00000213221	ENST00000371738.4	-0.875765	0.00202553	0.186071	0.123981	DNLZ-201	protein_coding
ENSG00000148362	ENST00000371620.4	-1.10907	0.00202553	0.186071	0.123981	PAXX-201	protein_coding
ENSG00000052841	ENST00000299240.10	-0.597987	0.00202553	0.186071	0.123981	TTC17-202	protein_coding
ENSG00000186635	ENST00000542612.1	0.65721	0.00202553	0.186071	0.123981	ARAP1-217	retained_intron
ENSG00000090470	ENST00000204549.9	-1.03757	0.00202553	0.186071	0.123981	PDCD7-201	protein_coding
ENSG00000169718	ENST00000578846.5	-0.857077	0.00202553	0.186071	0.123981	DUS1L-210	retained_intron
ENSG00000161671	ENST00000334976.11	-0.850596	0.00202553	0.186071	0.123981	EMC10-201	protein_coding
ENSG00000232528	ENST00000458670.1	0.712986	0.00202553	0.186071	0.123981	0	processed_transcript
ENSG00000115484	ENST00000394440.8	-0.500541	0.0020679	0.187648	0.124711	CCT4-201	protein_coding
ENSG00000072858	ENST00000264852.9	-1.29409	0.0020679	0.187648	0.124711	SIDT1-201	protein_coding
ENSG00000114013	ENST00000330540.7	-1.08818	0.0020679	0.187648	0.124711	CD86-202	protein_coding
ENSG00000186222	ENST00000320776.5	-0.73344	0.0020679	0.187648	0.124711	BLOC1S4-201	protein_coding
ENSG00000146192	ENST00000274963.13	-0.738357	0.0020679	0.187648	0.124711	FGD2-201	protein_coding
ENSG00000197037	ENST00000481424.5	-0.903127	0.0020679	0.187648	0.124711	ZSCAN25-208	retained_intron
ENSG00000147684	ENST00000276689.8	-0.62258	0.0020679	0.187648	0.124711	NDUFB9-201	protein_coding
ENSG00000135049	ENST00000357081.8	0.457396	0.0020679	0.187648	0.124711	AGTPBP1-202	protein_coding
ENSG00000136888	ENST00000374050.4	-0.511922	0.0020679	0.187648	0.124711	ATP6V1G1-201	protein_coding
ENSG00000166946	ENST00000566882.5	0.851706	0.0020679	0.187648	0.124711	CCNDBP1-210	retained_intron
ENSG00000272079	ENST00000607794.2	0.573205	0.0020679	0.187648	0.124711	0	lncRNA
ENSG00000132510	ENST00000448097.7	0.831316	0.0020679	0.187648	0.124711	KDM6B-202	protein_coding
ENSG00000170832	ENST00000393003.7	0.65271	0.0020679	0.187648	0.124711	USP32-202	protein_coding
ENSG00000177410	ENST00000623640.1	0.65954	0.0020679	0.187648	0.124711	ZFAS1-210	lncRNA
ENSG00000181754	ENST00000369864.5	-1.54682	0.00211131	0.18925	0.125093	AMIGO1-202	protein_coding
ENSG00000116584	ENST00000470874.5	0.897048	0.00211131	0.18925	0.125093	ARHGEF2-208	nonsense_mediated_decay
ENSG00000143226	ENST00000467525.5	0.601805	0.00211131	0.18925	0.125093	FCGR2A-205	nonsense_mediated_decay
ENSG00000132155	ENST00000685653.1	0.671763	0.00211131	0.18925	0.125093	RAF1-217	protein_coding
ENSG00000011198	ENST00000644371.2	0.713294	0.00211131	0.18925	0.125093	ABHD5-213	protein_coding
ENSG00000050344	ENST00000056233.4	-0.947731	0.00211131	0.18925	0.125093	NFE2L3-201	protein_coding
ENSG00000160271	ENST00000469972.5	-0.905847	0.00211131	0.18925	0.125093	RALGDS-208	retained_intron
ENSG00000150687	ENST00000280258.6	-1.83159	0.00211131	0.18925	0.125093	PRSS23-201	protein_coding
ENSG00000135439	ENST00000257897.7	0.383272	0.00211131	0.18925	0.125093	AGAP2-201	protein_coding
ENSG00000111670	ENST00000299314.12	-0.738073	0.00211131	0.18925	0.125093	GNPTAB-201	protein_coding
ENSG00000102445	ENST00000676114.1	1.05084	0.00211131	0.18925	0.125093	RUBCNL-221	protein_coding
ENSG00000211789	ENST00000390437.2	-0.948142	0.00211131	0.18925	0.125093	TRAV12-2-201	TR_V_gene
ENSG00000172366	ENST00000619674.1	-0.846536	0.00211131	0.18925	0.125093	MCRIP2-209	retained_intron
ENSG00000186594	ENST00000574306.2	0.631296	0.00211131	0.18925	0.125093	MIR22HG-208	lncRNA
ENSG00000178607	ENST00000680493.1	0.608779	0.00211131	0.18925	0.125093	ERN1-209	protein_coding
ENSG00000239948	ENST00000473384.2	0.749916	0.00211131	0.18925	0.125093	RN7SL368P-201	misc_RNA
ENSG00000273253	ENST00000608025.2	0.590954	0.00211131	0.18925	0.125093	0	lncRNA
ENSG00000171824	ENST00000376936.9	-0.905679	0.00215298	0.190773	0.125106	EXOSC10-202	protein_coding
ENSG00000265491	ENST00000539368.2	-0.55199	0.00215298	0.190773	0.125106	RNF115-201	retained_intron
ENSG00000198821	ENST00000479979.1	-1.4669	0.00215298	0.190773	0.125106	CD247-205	processed_transcript
ENSG00000135838	ENST00000614468.1	0.917517	0.00215298	0.190773	0.125106	NPL-212	protein_coding
ENSG00000211456	ENST00000471207.1	-0.753839	0.00215298	0.190773	0.125106	SACM1L-213	retained_intron
ENSG00000240891	ENST00000636933.1	-1.18229	0.00215298	0.190773	0.125106	PLCXD2-205	protein_coding
ENSG00000164951	ENST00000297598.5	-0.74588	0.00215298	0.190773	0.125106	PDP1-201	protein_coding
ENSG00000280543	ENST00000626977.1	0.74431	0.00215298	0.190773	0.125106	ASAP1-IT2-201	lncRNA
ENSG00000198642	ENST00000359039.5	-0.593755	0.00215298	0.190773	0.125106	KLHL9-201	protein_coding
ENSG00000176248	ENST00000323927.3	-0.67669	0.00215298	0.190773	0.125106	ANAPC2-201	protein_coding
ENSG00000256581	ENST00000540920.1	0.859925	0.00215298	0.190773	0.125106	NLRP9P1-201	unprocessed_pseudogene
ENSG00000061936	ENST00000261674.9	-0.639381	0.00215298	0.190773	0.125106	SFSWAP-201	protein_coding
ENSG00000206149	ENST00000529624.5	-1.09517	0.00215298	0.190773	0.125106	HERC2P9-206	transcribed_unprocessed_pseudogene
ENSG00000141098	ENST00000602279.2	0.533271	0.00215298	0.190773	0.125106	GFOD2-202	protein_coding
ENSG00000176624	ENST00000406189.4	-0.702568	0.00215298	0.190773	0.125106	MEX3C-201	protein_coding
ENSG00000091157	ENST00000357574.7	-0.550643	0.00215298	0.190773	0.125106	WDR7-202	protein_coding
ENSG00000115268	ENST00000592588.7	-0.98352	0.00215298	0.190773	0.125106	RPS15-209	protein_coding
ENSG00000147155	ENST00000495186.6	-1.17326	0.00215298	0.190773	0.125106	EBP-205	protein_coding
ENSG00000078589	ENST00000171757.3	-1.35035	0.00215298	0.190773	0.125106	P2RY10-201	protein_coding
ENSG00000134698	ENST00000373210.4	0.397193	0.00220058	0.192497	0.12621	AGO4-201	protein_coding
ENSG00000198162	ENST00000356554.7	-0.317482	0.00220058	0.192497	0.12621	MAN1A2-201	protein_coding
ENSG00000154310	ENST00000436636.7	-0.99649	0.00220058	0.192497	0.12621	TNIK-204	protein_coding
ENSG00000151726	ENST00000281455.7	0.682094	0.00220058	0.192497	0.12621	ACSL1-201	protein_coding
ENSG00000105835	ENST00000489732.2	0.692045	0.00220058	0.192497	0.12621	NAMPT-212	retained_intron
ENSG00000110455	ENST00000527346.5	-1.26688	0.00220058	0.192497	0.12621	ACCS-204	retained_intron
ENSG00000160654	ENST00000532917.3	-1.98568	0.00220058	0.192497	0.12621	CD3G-206	protein_coding
ENSG00000022840	ENST00000535417.1	0.850114	0.00220058	0.192497	0.12621	RNF10-205	retained_intron
ENSG00000005339	ENST00000262367.10	0.436769	0.00220058	0.192497	0.12621	CREBBP-201	protein_coding
ENSG00000205710	ENST00000521575.1	1.05635	0.00220058	0.192497	0.12621	C17orf107-202	protein_coding
ENSG00000008283	ENST00000360793.8	-1.40405	0.00220058	0.192497	0.12621	CYB561-201	protein_coding
ENSG00000125901	ENST00000380325.4	-0.696756	0.00220058	0.192497	0.12621	MRPS26-201	protein_coding
ENSG00000172315	ENST00000372114.4	-1.11697	0.00220058	0.192497	0.12621	TP53RK-202	protein_coding
ENSG00000134202	ENST00000256594.7	-0.97247	0.00224487	0.194086	0.126847	GSTM3-201	protein_coding
ENSG00000115310	ENST00000337526.11	0.780835	0.00224487	0.194086	0.126847	RTN4-202	protein_coding
ENSG00000135932	ENST00000258418.10	0.51761	0.00224487	0.194086	0.126847	CAB39-201	protein_coding
ENSG00000272886	ENST00000610213.6	-0.5148	0.00224487	0.194086	0.126847	DCP1A-206	protein_coding
ENSG00000163590	ENST00000498165.6	-0.794409	0.00224487	0.194086	0.126847	PPM1L-205	protein_coding
ENSG00000090316	ENST00000508634.1	1.04913	0.00224487	0.194086	0.126847	MAEA-210	retained_intron
ENSG00000071205	ENST00000506054.5	-1.09128	0.00224487	0.194086	0.126847	ARHGAP10-203	retained_intron
ENSG00000176087	ENST00000323146.8	-0.597266	0.00224487	0.194086	0.126847	SLC35A4-201	protein_coding
ENSG00000127954	ENST00000380079.9	0.753802	0.00224487	0.194086	0.126847	STEAP4-202	protein_coding
ENSG00000052841	ENST00000039989.9	-0.602757	0.00224487	0.194086	0.126847	TTC17-201	protein_coding
ENSG00000080854	ENST00000533871.8	-1.72274	0.00224487	0.194086	0.126847	IGSF9B-206	protein_coding
ENSG00000182831	ENST00000327827.12	0.467048	0.00224487	0.194086	0.126847	C16orf72-201	protein_coding
ENSG00000166579	ENST00000578172.1	0.488091	0.00224487	0.194086	0.126847	NDEL1-204	retained_intron
ENSG00000275023	ENST00000621332.5	-0.859686	0.00224487	0.194086	0.126847	MLLT6-211	protein_coding
ENSG00000104998	ENST00000263379.4	-0.783941	0.00224487	0.194086	0.126847	IL27RA-201	protein_coding
ENSG00000198700	ENST00000361565.9	-0.660788	0.00229665	0.195925	0.128633	IPO9-201	protein_coding
ENSG00000235576	ENST00000690653.1	-1.31394	0.00229665	0.195925	0.128633	LINC01871-203	lncRNA
ENSG00000182899	ENST00000448864.6	-1.1491	0.00229665	0.195925	0.128633	RPL35A-205	protein_coding
ENSG00000272734	ENST00000609111.1	-1.03448	0.00229665	0.195925	0.128633	ADIRF-AS1-203	lncRNA
ENSG00000111361	ENST00000424014.7	-0.609368	0.00229665	0.195925	0.128633	EIF2B1-201	protein_coding
ENSG00000072110	ENST00000556083.1	0.569918	0.00229665	0.195925	0.128633	ACTN1-216	retained_intron
ENSG00000126351	ENST00000450525.7	-0.636374	0.00229665	0.195925	0.128633	THRA-203	protein_coding
ENSG00000167851	ENST00000648095.1	-1.39748	0.00229665	0.195925	0.128633	CD300A-207	protein_coding
ENSG00000244482	ENST00000396365.6	0.618636	0.00229665	0.195925	0.128633	LILRA6-203	protein_coding
ENSG00000126709	ENST00000361157.11	-2.29557	0.00233989	0.197445	0.128667	IFI6-202	protein_coding
ENSG00000143815	ENST00000487054.1	0.667826	0.00233989	0.197445	0.128667	LBR-207	processed_transcript
ENSG00000011198	ENST00000486764.1	0.744122	0.00233989	0.197445	0.128667	ABHD5-207	retained_intron
ENSG00000153283	ENST00000465428.1	-1.01484	0.00233989	0.197445	0.128667	CD96-205	protein_coding
ENSG00000184584	ENST00000330794.9	-1.28808	0.00233989	0.197445	0.128667	STING1-201	protein_coding
ENSG00000096654	ENST00000683788.1	-1.31591	0.00233989	0.197445	0.128667	ZNF184-203	protein_coding
ENSG00000128524	ENST00000249289.5	-0.711366	0.00233989	0.197445	0.128667	ATP6V1F-201	protein_coding
ENSG00000165801	ENST00000555232.5	0.63031	0.00233989	0.197445	0.128667	ARHGEF40-206	retained_intron
ENSG00000279344	ENST00000624289.1	0.875271	0.00233989	0.197445	0.128667	0	TEC
ENSG00000132612	ENST00000566354.1	-0.481811	0.00233989	0.197445	0.128667	VPS4A-204	retained_intron
ENSG00000167522	ENST00000566973.1	0.664116	0.00233989	0.197445	0.128667	ANKRD11-212	processed_transcript
ENSG00000121060	ENST00000316881.9	0.383319	0.00233989	0.197445	0.128667	TRIM25-201	protein_coding
ENSG00000175155	ENST00000312655.9	-0.479302	0.00233989	0.197445	0.128667	YPEL2-201	protein_coding
ENSG00000233927	ENST00000417088.2	-0.86263	0.00233989	0.197445	0.128667	RPS28-201	retained_intron
ENSG00000126458	ENST00000246792.4	-0.66429	0.00233989	0.197445	0.128667	RRAS-201	protein_coding
ENSG00000269343	ENST00000594901.2	0.544247	0.00233989	0.197445	0.128667	ZNF587B-203	protein_coding
ENSG00000215193	ENST00000399744.8	-0.643218	0.00233989	0.197445	0.128667	PEX26-202	protein_coding
ENSG00000244486	ENST00000622235.5	-0.964152	0.00233989	0.197445	0.128667	SCARF2-202	protein_coding
ENSG00000273188	ENST00000607943.1	0.724918	0.00233989	0.197445	0.128667	0	lncRNA
ENSG00000152332	ENST00000489294.2	-0.655393	0.00238941	0.19917	0.129773	UHMK1-202	protein_coding
ENSG00000070950	ENST00000264926.7	-0.894107	0.00238941	0.19917	0.129773	RAD18-201	protein_coding
ENSG00000160796	ENST00000651450.1	0.374648	0.00238941	0.19917	0.129773	NBEAL2-213	retained_intron
ENSG00000178988	ENST00000320848.7	-0.784959	0.00238941	0.19917	0.129773	MRFAP1L1-201	protein_coding
ENSG00000109466	ENST00000509704.5	0.786047	0.00238941	0.19917	0.129773	KLHL2-207	protein_coding
ENSG00000145819	ENST00000645722.2	0.452638	0.00238941	0.19917	0.129773	ARHGAP26-222	protein_coding
ENSG00000168795	ENST00000307750.5	-0.622917	0.00238941	0.19917	0.129773	ZBTB5-201	protein_coding
ENSG00000167106	ENST00000373095.6	-1.46264	0.00238941	0.19917	0.129773	FAM102A-203	protein_coding
ENSG00000118900	ENST00000396658.8	0.844194	0.00238941	0.19917	0.129773	UBN1-202	protein_coding
ENSG00000197943	ENST00000564138.6	0.279685	0.00238941	0.19917	0.129773	PLCG2-206	protein_coding
ENSG00000121058	ENST00000240316.5	-0.608544	0.00238941	0.19917	0.129773	COIL-201	protein_coding
ENSG00000100395	ENST00000216237.10	-0.664254	0.00238941	0.19917	0.129773	L3MBTL2-201	protein_coding
ENSG00000102053	ENST00000696369.1	-0.963806	0.00238941	0.19917	0.129773	ZC3H12B-204	processed_transcript
ENSG00000159658	ENST00000674435.1	-0.475957	0.00243719	0.200817	0.130514	EFCAB14-213	protein_coding
ENSG00000120705	ENST00000503183.1	0.835724	0.00243719	0.200817	0.130514	ETF1-204	retained_intron
ENSG00000165178	ENST00000438382.2	0.274056	0.00243719	0.200817	0.130514	NCF1C-201	unprocessed_pseudogene
ENSG00000084207	ENST00000398606.10	-0.79365	0.00243719	0.200817	0.130514	GSTP1-202	protein_coding
ENSG00000137642	ENST00000528339.5	0.625425	0.00243719	0.200817	0.130514	SORL1-207	retained_intron
ENSG00000133935	ENST00000256319.7	-0.801342	0.00243719	0.200817	0.130514	ERG28-201	protein_coding
ENSG00000180953	ENST00000485386.1	0.751236	0.00243719	0.200817	0.130514	ST20-202	protein_coding
ENSG00000167984	ENST00000359128.10	-1.65965	0.00243719	0.200817	0.130514	NLRC3-202	protein_coding
ENSG00000140807	ENST00000268459.6	-0.823855	0.00243719	0.200817	0.130514	NKD1-201	protein_coding
ENSG00000167508	ENST00000301012.8	-1.52525	0.00243719	0.200817	0.130514	MVD-201	protein_coding
ENSG00000109118	ENST00000582436.5	0.651771	0.00243719	0.200817	0.130514	PHF12-209	retained_intron
ENSG00000101695	ENST00000217740.4	-1.38396	0.00243719	0.200817	0.130514	RNF125-201	protein_coding
ENSG00000142459	ENST00000270530.8	-0.606653	0.00243719	0.200817	0.130514	EVI5L-201	protein_coding
ENSG00000105373	ENST00000246802.10	-1.1331	0.00243719	0.200817	0.130514	NOP53-201	protein_coding
ENSG00000101361	ENST00000329276.10	-0.863853	0.00243719	0.200817	0.130514	NOP56-201	protein_coding
ENSG00000121310	ENST00000460612.5	-1.13901	0.00249176	0.202679	0.131351	ECHDC2-204	retained_intron
ENSG00000196352	ENST00000695824.1	0.798581	0.00249176	0.202679	0.131351	CD55-216	protein_coding
ENSG00000181804	ENST00000316549.11	-0.847474	0.00249176	0.202679	0.131351	SLC9A9-201	protein_coding
ENSG00000138668	ENST00000352301.8	-0.976009	0.00249176	0.202679	0.131351	HNRNPD-202	protein_coding
ENSG00000137145	ENST00000434457.7	-0.890605	0.00249176	0.202679	0.131351	DENND4C-205	protein_coding
ENSG00000137154	ENST00000380394.9	-1.01466	0.00249176	0.202679	0.131351	RPS6-204	protein_coding
ENSG00000167094	ENST00000489226.5	-1.3571	0.00249176	0.202679	0.131351	TTC16-203	retained_intron
ENSG00000167106	ENST00000465821.5	-1.82644	0.00249176	0.202679	0.131351	FAM102A-204	retained_intron
ENSG00000151893	ENST00000369151.8	0.435909	0.00249176	0.202679	0.131351	CACUL1-201	protein_coding
ENSG00000120802	ENST00000266732.8	-0.789931	0.00249176	0.202679	0.131351	TMPO-202	protein_coding
ENSG00000139505	ENST00000381801.6	0.386701	0.00249176	0.202679	0.131351	MTMR6-201	protein_coding
ENSG00000132965	ENST00000617770.4	0.940634	0.00249176	0.202679	0.131351	ALOX5AP-203	protein_coding
ENSG00000140511	ENST00000558770.5	-1.49534	0.00249176	0.202679	0.131351	HAPLN3-202	nonsense_mediated_decay
ENSG00000005339	ENST00000571763.5	0.802496	0.00249176	0.202679	0.131351	CREBBP-204	retained_intron
ENSG00000167261	ENST00000572888.5	0.601873	0.00249176	0.202679	0.131351	DPEP2-204	protein_coding
ENSG00000130544	ENST00000252840.11	-0.852533	0.00249176	0.202679	0.131351	ZNF557-201	protein_coding
ENSG00000105374	ENST00000595217.1	-1.0863	0.00249176	0.202679	0.131351	NKG7-204	protein_coding
ENSG00000175701	ENST00000611969.5	-0.791691	0.00254512	0.204479	0.132579	MTLN-203	protein_coding
ENSG00000144228	ENST00000280098.9	0.417093	0.00254512	0.204479	0.132579	SPOPL-201	protein_coding
ENSG00000197635	ENST00000678583.1	-1.10681	0.00254512	0.204479	0.132579	DPP4-220	retained_intron
ENSG00000197756	ENST00000456586.5	-0.985447	0.00254512	0.204479	0.132579	RPL37A-206	protein_coding
ENSG00000204305	ENST00000484849.5	0.718808	0.00254512	0.204479	0.132579	AGER-211	retained_intron
ENSG00000136261	ENST00000630952.2	-1.56976	0.00254512	0.204479	0.132579	BZW2-213	protein_coding
ENSG00000078668	ENST00000022615.9	-0.452859	0.00254512	0.204479	0.132579	VDAC3-201	protein_coding
ENSG00000078668	ENST00000521348.5	-1.00171	0.00254512	0.204479	0.132579	VDAC3-207	retained_intron
ENSG00000107672	ENST00000369023.8	-1.02831	0.00254512	0.204479	0.132579	NSMCE4A-202	protein_coding
ENSG00000008516	ENST00000575441.1	0.657499	0.00254512	0.204479	0.132579	MMP25-203	retained_intron
ENSG00000126861	ENST00000582029.1	0.953644	0.00254512	0.204479	0.132579	OMG-203	retained_intron
ENSG00000173757	ENST00000481517.1	0.51901	0.00254512	0.204479	0.132579	STAT5B-206	retained_intron
ENSG00000167434	ENST00000585705.5	0.702288	0.00254512	0.204479	0.132579	CA4-202	retained_intron
ENSG00000197756	ENST00000491306.6	-0.749049	0.00259742	0.206225	0.133366	RPL37A-210	protein_coding
ENSG00000175928	ENST00000319331.4	0.960965	0.00259742	0.206225	0.133366	LRRN1-201	protein_coding
ENSG00000145287	ENST00000311507.9	-0.797856	0.00259742	0.206225	0.133366	PLAC8-201	protein_coding
ENSG00000164284	ENST00000329271.8	-1.10307	0.00259742	0.206225	0.133366	GRPEL2-201	protein_coding
ENSG00000104763	ENST00000636691.1	1.00602	0.00259742	0.206225	0.133366	ASAH1-231	protein_coding
ENSG00000156804	ENST00000517956.5	-1.57069	0.00259742	0.206225	0.133366	FBXO32-203	protein_coding
ENSG00000122359	ENST00000447489.1	1.20658	0.00259742	0.206225	0.133366	ANXA11-206	protein_coding
ENSG00000162302	ENST00000334205.9	-0.811858	0.00259742	0.206225	0.133366	RPS6KA4-201	protein_coding
ENSG00000137486	ENST00000420843.7	-0.718343	0.00259742	0.206225	0.133366	ARRB1-202	protein_coding
ENSG00000285966	ENST00000647580.1	1.03452	0.00259742	0.206225	0.133366	0	lncRNA
ENSG00000015133	ENST00000556726.5	-0.995545	0.00259742	0.206225	0.133366	CCDC88C-210	protein_coding
ENSG00000173575	ENST00000625662.2	0.729037	0.00259742	0.206225	0.133366	CHD2-205	nonsense_mediated_decay
ENSG00000168461	ENST00000578921.6	0.428978	0.00259742	0.206225	0.133366	RAB31-207	protein_coding
ENSG00000072062	ENST00000587533.1	1.20687	0.00259742	0.206225	0.133366	PRKACA-205	retained_intron
ENSG00000197586	ENST00000485936.5	-1.11338	0.00259742	0.206225	0.133366	ENTPD6-217	processed_transcript
ENSG00000169084	ENST00000334651.11	0.673485	0.00259742	0.206225	0.133366	DHRSX-201	protein_coding
ENSG00000125611	ENST00000324913.10	-0.789491	0.00264851	0.207912	0.133833	CHCHD5-201	protein_coding
ENSG00000145819	ENST00000477867.6	0.899443	0.00264851	0.207912	0.133833	ARHGAP26-217	processed_transcript
ENSG00000196329	ENST00000476324.1	-1.78107	0.00264851	0.207912	0.133833	GIMAP5-204	retained_intron
ENSG00000170525	ENST00000379775.9	1.36816	0.00264851	0.207912	0.133833	PFKFB3-203	protein_coding
ENSG00000181915	ENST00000373783.3	-0.781224	0.00264851	0.207912	0.133833	ADO-201	protein_coding
ENSG00000180817	ENST00000373232.8	-0.878448	0.00264851	0.207912	0.133833	PPA1-202	protein_coding
ENSG00000139112	ENST00000541960.5	0.598591	0.00264851	0.207912	0.133833	GABARAPL1-210	nonsense_mediated_decay
ENSG00000167548	ENST00000550356.1	0.896328	0.00264851	0.207912	0.133833	KMT2D-203	retained_intron
ENSG00000008405	ENST00000008527.10	-0.740301	0.00264851	0.207912	0.133833	CRY1-201	protein_coding
ENSG00000102804	ENST00000458659.3	-0.893701	0.00264851	0.207912	0.133833	TSC22D1-203	protein_coding
ENSG00000100568	ENST00000216456.6	-1.03806	0.00264851	0.207912	0.133833	VTI1B-201	nonsense_mediated_decay
ENSG00000140564	ENST00000618099.4	1.2299	0.00264851	0.207912	0.133833	FURIN-205	protein_coding
ENSG00000156853	ENST00000287461.8	-0.726607	0.00264851	0.207912	0.133833	ZNF689-201	protein_coding
ENSG00000007237	ENST00000578456.1	0.960945	0.00264851	0.207912	0.133833	GAS7-206	retained_intron
ENSG00000141068	ENST00000580822.1	-0.622875	0.00264851	0.207912	0.133833	KSR1-212	processed_transcript
ENSG00000205045	ENST00000628453.4	-1.87817	0.00264851	0.207912	0.133833	SLFN12L-204	protein_coding
ENSG00000141552	ENST00000573956.1	0.484524	0.00264851	0.207912	0.133833	ANAPC11-209	retained_intron
ENSG00000130749	ENST00000253048.10	0.306433	0.00264851	0.207912	0.133833	ZC3H4-201	protein_coding
ENSG00000137996	ENST00000370128.9	-0.621498	0.00270326	0.2097	0.135052	RTCA-203	protein_coding
ENSG00000069248	ENST00000261396.6	-0.618848	0.00270326	0.2097	0.135052	NUP133-201	protein_coding
ENSG00000145592	ENST00000274242.10	-0.307176	0.00270326	0.2097	0.135052	RPL37-201	protein_coding
ENSG00000146676	ENST00000395699.5	0.280438	0.00270326	0.2097	0.135052	PURB-201	protein_coding
ENSG00000107341	ENST00000263228.4	0.362377	0.00270326	0.2097	0.135052	UBE2R2-201	protein_coding
ENSG00000258728	ENST00000691183.1	-1.0956	0.00270326	0.2097	0.135052	0	nonsense_mediated_decay
ENSG00000136869	ENST00000472304.2	0.594129	0.00270326	0.2097	0.135052	TLR4-203	protein_coding
ENSG00000227097	ENST00000473748.1	-1.05915	0.00270326	0.2097	0.135052	RPS28P7-201	processed_pseudogene
ENSG00000258819	ENST00000660476.1	1.46684	0.00270326	0.2097	0.135052	LINC02289-207	lncRNA
ENSG00000174444	ENST00000567229.5	-1.35973	0.00270326	0.2097	0.135052	RPL4-214	retained_intron
ENSG00000184056	ENST00000333371.8	-1.65322	0.00270326	0.2097	0.135052	VPS33B-201	protein_coding
ENSG00000223571	ENST00000437244.6	0.576736	0.00270326	0.2097	0.135052	DHRSX-IT1-201	lncRNA
ENSG00000198960	ENST00000497931.5	-0.770353	0.00270326	0.2097	0.135052	ARMCX6-206	processed_transcript
ENSG00000179163	ENST00000374479.4	-0.715242	0.00275539	0.211383	0.135532	FUCA1-201	protein_coding
ENSG00000154764	ENST00000285018.5	-0.840889	0.00275539	0.211383	0.135532	WNT7A-201	protein_coding
ENSG00000127954	ENST00000414498.1	0.683757	0.00275539	0.211383	0.135532	STEAP4-203	protein_coding
ENSG00000214022	ENST00000473391.1	-1.03523	0.00275539	0.211383	0.135532	REPIN1-207	retained_intron
ENSG00000082014	ENST00000470588.1	0.931121	0.00275539	0.211383	0.135532	SMARCD3-206	retained_intron
ENSG00000105993	ENST00000487480.1	0.430804	0.00275539	0.211383	0.135532	DNAJB6-216	retained_intron
ENSG00000154529	ENST00000618777.4	1.59566	0.00275539	0.211383	0.135532	CNTNAP3B-214	retained_intron
ENSG00000033327	ENST00000534823.1	0.551121	0.00275539	0.211383	0.135532	GAB2-207	retained_intron
ENSG00000126749	ENST00000611981.1	-1.217	0.00275539	0.211383	0.135532	EMG1-205	retained_intron
ENSG00000135426	ENST00000449076.6	-1.56843	0.00275539	0.211383	0.135532	TESPA1-202	protein_coding
ENSG00000135439	ENST00000547588.6	0.899745	0.00275539	0.211383	0.135532	AGAP2-203	protein_coding
ENSG00000186298	ENST00000553024.1	-0.866201	0.00275539	0.211383	0.135532	PPP1CC-210	retained_intron
ENSG00000007168	ENST00000571289.1	0.995891	0.00275539	0.211383	0.135532	PAFAH1B1-204	retained_intron
ENSG00000171791	ENST00000398117.1	-1.39318	0.00275539	0.211383	0.135532	BCL2-202	protein_coding
ENSG00000167470	ENST00000590136.1	0.598395	0.00275539	0.211383	0.135532	MIDN-202	retained_intron
ENSG00000197405	ENST00000355085.4	0.546213	0.00275539	0.211383	0.135532	C5AR1-201	protein_coding
ENSG00000280387	ENST00000623967.1	0.574986	0.00275539	0.211383	0.135532	0	TEC
ENSG00000092758	ENST00000472880.1	0.868397	0.00275539	0.211383	0.135532	COL9A3-209	retained_intron
ENSG00000153107	ENST00000341068.8	-0.992432	0.00281711	0.213353	0.136461	ANAPC1-201	protein_coding
ENSG00000093167	ENST00000496479.5	0.531747	0.00281711	0.213353	0.136461	LRRFIP2-219	retained_intron
ENSG00000137177	ENST00000358380.10	0.886658	0.00281711	0.213353	0.136461	KIF13A-202	protein_coding
ENSG00000156711	ENST00000211287.9	0.623986	0.00281711	0.213353	0.136461	MAPK13-201	protein_coding
ENSG00000024048	ENST00000372901.2	0.380675	0.00281711	0.213353	0.136461	UBR2-202	protein_coding
ENSG00000175003	ENST00000366963.9	0.990756	0.00281711	0.213353	0.136461	SLC22A1-202	protein_coding
ENSG00000196262	ENST00000468812.6	-1.21155	0.00281711	0.213353	0.136461	PPIA-204	protein_coding
ENSG00000166136	ENST00000299166.9	-0.557805	0.00281711	0.213353	0.136461	NDUFB8-201	protein_coding
ENSG00000149476	ENST00000394900.8	-1.02177	0.00281711	0.213353	0.136461	TKFC-201	protein_coding
ENSG00000182774	ENST00000561157.5	-0.578415	0.00281711	0.213353	0.136461	RPS17-208	protein_coding
ENSG00000176463	ENST00000553653.5	1.15465	0.00281711	0.213353	0.136461	SLCO3A1-204	retained_intron
ENSG00000103429	ENST00000261658.7	-0.878127	0.00281711	0.213353	0.136461	BFAR-201	protein_coding
ENSG00000149925	ENST00000566130.1	2.00416	0.00281711	0.213353	0.136461	ALDOA-212	retained_intron
ENSG00000034152	ENST00000477540.1	0.639982	0.00281711	0.213353	0.136461	MAP2K3-205	retained_intron
ENSG00000108344	ENST00000264639.9	-0.44902	0.00281711	0.213353	0.136461	PSMD3-201	protein_coding
ENSG00000007264	ENST00000310132.11	-2.04303	0.00281711	0.213353	0.136461	MATK-201	protein_coding
ENSG00000267534	ENST00000646641.1	-1.06082	0.00281711	0.213353	0.136461	S1PR2-201	protein_coding
ENSG00000184983	ENST00000498737.8	-0.746831	0.00281711	0.213353	0.136461	NDUFA6-202	protein_coding
ENSG00000135932	ENST00000409788.7	0.571606	0.00287518	0.215182	0.137876	CAB39-202	protein_coding
ENSG00000177721	ENST00000616064.2	-1.10534	0.00287518	0.215182	0.137876	ANXA2R-202	protein_coding
ENSG00000197448	ENST00000494735.1	-0.906585	0.00287518	0.215182	0.137876	GSTK1-209	processed_transcript
ENSG00000185163	ENST00000397333.4	-1.13642	0.00287518	0.215182	0.137876	DDX51-202	protein_coding
ENSG00000247077	ENST00000498926.7	-0.666324	0.00287518	0.215182	0.137876	PGAM5-203	protein_coding
ENSG00000139826	ENST00000375898.4	0.405758	0.00287518	0.215182	0.137876	ABHD13-201	protein_coding
ENSG00000233695	ENST00000458001.2	-1.06715	0.00287518	0.215182	0.137876	GAS6-AS1-201	lncRNA
ENSG00000035664	ENST00000559007.5	0.805861	0.00287518	0.215182	0.137876	DAPK2-208	nonsense_mediated_decay
ENSG00000185338	ENST00000644787.1	-0.964943	0.00287518	0.215182	0.137876	SOCS1-202	protein_coding
ENSG00000121281	ENST00000568930.1	-0.808914	0.00287518	0.215182	0.137876	ADCY7-211	retained_intron
ENSG00000196696	ENST00000530079.5	-1.09615	0.00287518	0.215182	0.137876	PDXDC2P-NPIPB14P-204	lncRNA
ENSG00000282508	ENST00000631797.1	0.948258	0.00287518	0.215182	0.137876	LINC01002-207	retained_intron
ENSG00000214922	ENST00000399247.6	-0.800208	0.00292748	0.216811	0.139221	HLA-F-AS1-207	lncRNA
ENSG00000198851	ENST00000361763.9	-1.95756	0.00292748	0.216811	0.139221	CD3E-201	protein_coding
ENSG00000175197	ENST00000552740.5	0.621803	0.00292748	0.216811	0.139221	DDIT3-205	protein_coding
ENSG00000100647	ENST00000342745.5	0.320816	0.00292748	0.216811	0.139221	SUSD6-201	protein_coding
ENSG00000162066	ENST00000563145.1	0.850077	0.00292748	0.216811	0.139221	AMDHD2-205	retained_intron
ENSG00000109107	ENST00000226253.9	-1.32152	0.00292748	0.216811	0.139221	ALDOC-201	protein_coding
ENSG00000099800	ENST00000215570.8	-0.889666	0.00292748	0.216811	0.139221	TIMM13-201	protein_coding
ENSG00000105248	ENST00000262962.12	-0.691315	0.00292748	0.216811	0.139221	YJU2-201	protein_coding
ENSG00000183918	ENST00000371139.9	-1.54953	0.00292748	0.216811	0.139221	SH2D1A-202	protein_coding
ENSG00000147274	ENST00000320676.11	-0.72131	0.00292748	0.216811	0.139221	RBMX-201	protein_coding
ENSG00000119535	ENST00000480825.6	0.358076	0.00298415	0.218556	0.140633	CSF3R-210	retained_intron
ENSG00000121851	ENST00000369314.2	-0.657085	0.00298415	0.218556	0.140633	POLR3GL-202	protein_coding
ENSG00000027869	ENST00000495306.1	-1.43023	0.00298415	0.218556	0.140633	SH2D2A-206	processed_transcript
ENSG00000115687	ENST00000472072.5	-1.58241	0.00298415	0.218556	0.140633	PASK-210	retained_intron
ENSG00000181163	ENST00000677741.1	-1.34864	0.00298415	0.218556	0.140633	NPM1-224	retained_intron
ENSG00000196262	ENST00000451562.5	-0.739224	0.00298415	0.218556	0.140633	PPIA-203	protein_coding
ENSG00000155926	ENST00000517615.1	0.942357	0.00298415	0.218556	0.140633	SLA-205	processed_transcript
ENSG00000196531	ENST00000551775.5	-0.847388	0.00298415	0.218556	0.140633	NACA-217	processed_transcript
ENSG00000162104	ENST00000294016.8	-0.916826	0.00298415	0.218556	0.140633	ADCY9-201	protein_coding
ENSG00000140678	ENST00000562918.5	0.502255	0.00298415	0.218556	0.140633	ITGAX-204	protein_coding
ENSG00000197971	ENST00000585201.5	0.885569	0.00298415	0.218556	0.140633	MBP-247	protein_coding
ENSG00000142657	ENST00000493288.1	0.777964	0.00304465	0.220396	0.141852	PGD-208	retained_intron
ENSG00000159339	ENST00000468945.1	0.712469	0.00304465	0.220396	0.141852	PADI4-204	processed_transcript
ENSG00000163257	ENST00000382247.6	-0.760896	0.00304465	0.220396	0.141852	DCAF16-201	protein_coding
ENSG00000164022	ENST00000684504.1	-1.18207	0.00304465	0.220396	0.141852	AIMP1-219	protein_coding
ENSG00000284981	ENST00000644544.1	-0.864621	0.00304465	0.220396	0.141852	UPK3BL2-201	protein_coding
ENSG00000177613	ENST00000331173.6	-0.52341	0.00304465	0.220396	0.141852	CSTF2T-201	protein_coding
ENSG00000256720	ENST00000540396.1	-0.91515	0.00304465	0.220396	0.141852	BTG1P1-201	processed_pseudogene
ENSG00000069667	ENST00000335670.11	-1.69898	0.00304465	0.220396	0.141852	RORA-203	protein_coding
ENSG00000141560	ENST00000269373.11	-0.888186	0.00304465	0.220396	0.141852	FN3KRP-201	protein_coding
ENSG00000167658	ENST00000309311.7	-0.614058	0.00304465	0.220396	0.141852	EEF2-201	protein_coding
ENSG00000167766	ENST00000541777.6	-0.964884	0.00304465	0.220396	0.141852	ZNF83-203	processed_transcript
ENSG00000232838	ENST00000432901.4	-0.878887	0.00304465	0.220396	0.141852	PET117-201	protein_coding
ENSG00000124224	ENST00000497138.5	0.835339	0.00304465	0.220396	0.141852	PPP4R1L-209	processed_transcript
ENSG00000184083	ENST00000477084.1	-0.783398	0.00304465	0.220396	0.141852	FAM120C-203	protein_coding
ENSG00000031698	ENST00000468588.1	-0.598487	0.00311108	0.222389	0.143432	SARS1-203	processed_transcript
ENSG00000197329	ENST00000468869.2	0.825264	0.00311108	0.222389	0.143432	PELI1-203	processed_transcript
ENSG00000187514	ENST00000409115.8	-0.784542	0.00311108	0.222389	0.143432	PTMA-202	protein_coding
ENSG00000114268	ENST00000478516.1	0.654351	0.00311108	0.222389	0.143432	PFKFB4-212	retained_intron
ENSG00000204628	ENST00000502548.5	-0.767347	0.00311108	0.222389	0.143432	RACK1-202	retained_intron
ENSG00000105339	ENST00000518198.1	0.60171	0.00311108	0.222389	0.143432	DENND3-205	nonsense_mediated_decay
ENSG00000110047	ENST00000320631.8	0.501509	0.00311108	0.222389	0.143432	EHD1-201	protein_coding
ENSG00000174851	ENST00000376901.9	-0.770179	0.00311108	0.222389	0.143432	YIF1A-203	protein_coding
ENSG00000279276	ENST00000622948.1	0.731889	0.00311108	0.222389	0.143432	0	TEC
ENSG00000170310	ENST00000306357.9	-0.760996	0.00311108	0.222389	0.143432	STX8-201	protein_coding
ENSG00000125753	ENST00000588463.1	0.55386	0.00311108	0.222389	0.143432	VASP-206	retained_intron
ENSG00000105136	ENST00000522346.1	-0.869628	0.00311108	0.222389	0.143432	ZNF419-212	retained_intron
ENSG00000286288	ENST00000654380.1	0.831233	0.00311108	0.222389	0.143432	0	lncRNA
ENSG00000162551	ENST00000374829.2	0.975319	0.00317438	0.224263	0.144722	ALPL-201	processed_transcript
ENSG00000175792	ENST00000322623.10	-0.919922	0.00317438	0.224263	0.144722	RUVBL1-201	protein_coding
ENSG00000019582	ENST00000353334.11	-1.03302	0.00317438	0.224263	0.144722	CD74-202	protein_coding
ENSG00000223865	ENST00000428835.5	-1.36535	0.00317438	0.224263	0.144722	HLA-DPB1-212	protein_coding
ENSG00000268170	ENST00000595842.2	0.926524	0.00317438	0.224263	0.144722	0	lncRNA
ENSG00000139187	ENST00000356986.8	-1.71901	0.00317438	0.224263	0.144722	KLRG1-202	protein_coding
ENSG00000134899	ENST00000652225.2	-1.35484	0.00317438	0.224263	0.144722	ERCC5-212	protein_coding
ENSG00000206190	ENST00000673849.1	-1.18999	0.00317438	0.224263	0.144722	ATP10A-216	retained_intron
ENSG00000175265	ENST00000473125.5	-1.28434	0.00317438	0.224263	0.144722	GOLGA8A-203	retained_intron
ENSG00000188897	ENST00000696174.1	1.01355	0.00317438	0.224263	0.144722	0	protein_coding
ENSG00000185722	ENST00000341657.9	-0.403068	0.00317438	0.224263	0.144722	ANKFY1-201	protein_coding
ENSG00000278845	ENST00000613675.5	-1.1644	0.00317438	0.224263	0.144722	MRPL45-203	protein_coding
ENSG00000141867	ENST00000360016.9	0.564726	0.00317438	0.224263	0.144722	BRD4-202	protein_coding
ENSG00000159228	ENST00000290349.11	-0.79553	0.00317438	0.224263	0.144722	CBR1-201	protein_coding
ENSG00000115738	ENST00000396290.2	-0.741734	0.00323436	0.226015	0.145376	ID2-203	protein_coding
ENSG00000174501	ENST00000295246.7	-0.880325	0.00323436	0.226015	0.145376	ANKRD36C-201	protein_coding
ENSG00000172053	ENST00000459870.6	-0.87995	0.00323436	0.226015	0.145376	QARS1-208	retained_intron
ENSG00000052795	ENST00000264433.11	-0.836648	0.00323436	0.226015	0.145376	FNIP2-201	protein_coding
ENSG00000073578	ENST00000264932.11	-0.970468	0.00323436	0.226015	0.145376	SDHA-201	protein_coding
ENSG00000225921	ENST00000451315.7	-0.583292	0.00323436	0.226015	0.145376	NOL7-202	protein_coding
ENSG00000166997	ENST00000262932.5	-1.01454	0.00323436	0.226015	0.145376	CNPY4-201	protein_coding
ENSG00000120910	ENST00000240139.10	-1.43726	0.00323436	0.226015	0.145376	PPP3CC-201	protein_coding
ENSG00000147475	ENST00000519638.3	-0.576576	0.00323436	0.226015	0.145376	ERLIN2-204	protein_coding
ENSG00000148834	ENST00000369713.10	-0.4063	0.00323436	0.226015	0.145376	GSTO1-202	protein_coding
ENSG00000167996	ENST00000534180.1	0.489524	0.00323436	0.226015	0.145376	FTH1-210	nonsense_mediated_decay
ENSG00000173327	ENST00000527304.1	0.474998	0.00323436	0.226015	0.145376	MAP3K11-206	retained_intron
ENSG00000100504	ENST00000216392.8	0.84933	0.00323436	0.226015	0.145376	PYGL-201	protein_coding
ENSG00000141401	ENST00000588167.1	0.754311	0.00323436	0.226015	0.145376	IMPA2-204	retained_intron
ENSG00000101665	ENST00000262158.8	-1.41476	0.00323436	0.226015	0.145376	SMAD7-201	protein_coding
ENSG00000101290	ENST00000468817.5	0.547509	0.00323436	0.226015	0.145376	CDS2-205	processed_transcript
ENSG00000125971	ENST00000357156.7	-0.505592	0.00323436	0.226015	0.145376	DYNLRB1-202	protein_coding
ENSG00000182541	ENST00000482270.5	0.927619	0.00323436	0.226015	0.145376	LIMK2-209	retained_intron
ENSG00000116251	ENST00000234875.9	-0.98001	0.00330148	0.227951	0.146442	RPL22-201	protein_coding
ENSG00000142657	ENST00000477958.5	0.925113	0.00330148	0.227951	0.146442	PGD-204	nonsense_mediated_decay
ENSG00000151690	ENST00000281416.11	-0.873368	0.00330148	0.227951	0.146442	MFSD6-201	protein_coding
ENSG00000132155	ENST00000688543.1	0.712654	0.00330148	0.227951	0.146442	RAF1-236	protein_coding
ENSG00000163932	ENST00000654719.1	0.738817	0.00330148	0.227951	0.146442	PRKCD-211	protein_coding
ENSG00000245910	ENST00000520944.6	-1.00263	0.00330148	0.227951	0.146442	SNHG6-203	lncRNA
ENSG00000171988	ENST00000542921.5	0.454304	0.00330148	0.227951	0.146442	JMJD1C-210	protein_coding
ENSG00000171862	ENST00000618586.1	0.706127	0.00330148	0.227951	0.146442	PTEN-207	processed_transcript
ENSG00000277687	ENST00000613826.1	0.701847	0.00330148	0.227951	0.146442	0	lncRNA
ENSG00000111581	ENST00000378905.6	-1.27967	0.00330148	0.227951	0.146442	NUP107-202	protein_coding
ENSG00000076513	ENST00000550404.1	0.511014	0.00330148	0.227951	0.146442	ANKRD13A-206	processed_transcript
ENSG00000012963	ENST00000013070.11	-0.40769	0.00330148	0.227951	0.146442	UBR7-201	protein_coding
ENSG00000262712	ENST00000574705.1	0.655906	0.00330148	0.227951	0.146442	0	lncRNA
ENSG00000187531	ENST00000572976.5	0.453441	0.00330148	0.227951	0.146442	SIRT7-211	retained_intron
ENSG00000141385	ENST00000269143.8	-1.36389	0.00330148	0.227951	0.146442	AFG3L2-201	protein_coding
ENSG00000178982	ENST00000248342.9	-0.586054	0.00330148	0.227951	0.146442	EIF3K-201	protein_coding
ENSG00000142541	ENST00000624069.3	-1.18188	0.00330148	0.227951	0.146442	RPL13A-214	nonsense_mediated_decay
ENSG00000241860	ENST00000466557.6	0.69571	0.00336478	0.22975	0.147426	0	lncRNA
ENSG00000131791	ENST00000254101.4	-0.580565	0.00336478	0.22975	0.147426	PRKAB2-201	protein_coding
ENSG00000168958	ENST00000470090.5	0.840507	0.00336478	0.22975	0.147426	MFF-217	retained_intron
ENSG00000144711	ENST00000618604.4	0.811519	0.00336478	0.22975	0.147426	IQSEC1-205	protein_coding
ENSG00000161204	ENST00000429586.7	-0.908128	0.00336478	0.22975	0.147426	ABCF3-203	protein_coding
ENSG00000113916	ENST00000438077.1	1.05486	0.00336478	0.22975	0.147426	BCL6-205	protein_coding
ENSG00000019582	ENST00000009530.13	-1.16611	0.00336478	0.22975	0.147426	CD74-201	protein_coding
ENSG00000111801	ENST00000480110.5	-1.09919	0.00336478	0.22975	0.147426	BTN3A3-207	retained_intron
ENSG00000227191	ENST00000436911.6	-1.11966	0.00336478	0.22975	0.147426	TRGC2-201	TR_C_gene
ENSG00000120899	ENST00000522245.1	0.447902	0.00336478	0.22975	0.147426	PTK2B-215	retained_intron
ENSG00000130193	ENST00000336138.4	-0.700786	0.00336478	0.22975	0.147426	THEM6-201	protein_coding
ENSG00000162298	ENST00000449943.5	0.457285	0.00336478	0.22975	0.147426	SYVN1-204	retained_intron
ENSG00000160613	ENST00000528217.1	-0.879629	0.00336478	0.22975	0.147426	PCSK7-206	retained_intron
ENSG00000161791	ENST00000335154.10	-1.14352	0.00336478	0.22975	0.147426	FMNL3-201	protein_coding
ENSG00000072110	ENST00000682378.1	0.790332	0.00336478	0.22975	0.147426	ACTN1-227	retained_intron
ENSG00000168610	ENST00000677270.1	0.482491	0.00336478	0.22975	0.147426	STAT3-218	retained_intron
ENSG00000132676	ENST00000343043.7	-0.881764	0.00343312	0.231667	0.148828	DAP3-201	protein_coding
ENSG00000197756	ENST00000600880.5	-0.975488	0.00343312	0.231667	0.148828	RPL37A-212	protein_coding
ENSG00000204257	ENST00000374843.9	-1.00672	0.00343312	0.231667	0.148828	HLA-DMA-201	protein_coding
ENSG00000124571	ENST00000265351.12	-0.765367	0.00343312	0.231667	0.148828	XPO5-201	protein_coding
ENSG00000077454	ENST00000498539.1	0.604617	0.00343312	0.231667	0.148828	LRCH4-210	retained_intron
ENSG00000108061	ENST00000691151.1	0.72173	0.00343312	0.231667	0.148828	SHOC2-215	retained_intron
ENSG00000197142	ENST00000356116.6	-0.992412	0.00343312	0.231667	0.148828	ACSL5-203	protein_coding
ENSG00000111796	ENST00000229402.4	-1.49025	0.00343312	0.231667	0.148828	KLRB1-201	protein_coding
ENSG00000169062	ENST00000619079.1	-0.624169	0.00343312	0.231667	0.148828	UPF3A-212	retained_intron
ENSG00000137880	ENST00000260447.6	-0.840093	0.00343312	0.231667	0.148828	GCHFR-201	protein_coding
ENSG00000180357	ENST00000416172.1	-1.08052	0.00343312	0.231667	0.148828	ZNF609-202	protein_coding
ENSG00000103160	ENST00000219439.9	-0.57043	0.00343312	0.231667	0.148828	HSDL1-201	protein_coding
ENSG00000152234	ENST00000282050.6	-0.471247	0.00343312	0.231667	0.148828	ATP5F1A-201	protein_coding
ENSG00000267385	ENST00000586020.1	0.897157	0.00343312	0.231667	0.148828	0	nonsense_mediated_decay
ENSG00000074964	ENST00000375408.7	-1.02592	0.00350409	0.233628	0.14942	ARHGEF10L-203	protein_coding
ENSG00000132773	ENST00000495703.5	-1.24777	0.00350409	0.233628	0.14942	TOE1-205	processed_transcript
ENSG00000143458	ENST00000368916.1	-1.13199	0.00350409	0.233628	0.14942	GABPB2-201	protein_coding
ENSG00000180398	ENST00000319466.9	-0.469426	0.00350409	0.233628	0.14942	MCFD2-201	protein_coding
ENSG00000144043	ENST00000272438.9	-0.6736	0.00350409	0.233628	0.14942	TEX261-201	protein_coding
ENSG00000135636	ENST00000461565.1	0.998911	0.00350409	0.233628	0.14942	DYSF-212	processed_transcript
ENSG00000071054	ENST00000477711.1	0.748213	0.00350409	0.233628	0.14942	MAP4K4-212	retained_intron
ENSG00000170837	ENST00000304411.3	0.517633	0.00350409	0.233628	0.14942	GPR27-201	protein_coding
ENSG00000111961	ENST00000367467.8	-1.21051	0.00350409	0.233628	0.14942	SASH1-201	protein_coding
ENSG00000231721	ENST00000644804.1	0.756841	0.00350409	0.233628	0.14942	LINC-PINT-217	lncRNA
ENSG00000198887	ENST00000361138.7	-0.501815	0.00350409	0.233628	0.14942	SMC5-201	protein_coding
ENSG00000107372	ENST00000376962.10	0.45615	0.00350409	0.233628	0.14942	ZFAND5-205	protein_coding
ENSG00000136930	ENST00000259457.8	-0.53055	0.00350409	0.233628	0.14942	PSMB7-201	protein_coding
ENSG00000213402	ENST00000326294.4	-1.1887	0.00350409	0.233628	0.14942	PTPRCAP-201	protein_coding
ENSG00000109971	ENST00000534624.6	-0.695557	0.00350409	0.233628	0.14942	HSPA8-224	protein_coding
ENSG00000166532	ENST00000619374.4	-1.26655	0.00350409	0.233628	0.14942	RIMKLB-213	protein_coding
ENSG00000089127	ENST00000445409.7	-3.52439	0.00350409	0.233628	0.14942	OAS1-202	protein_coding
ENSG00000034053	ENST00000559814.5	-1.76452	0.00350409	0.233628	0.14942	APBA2-210	retained_intron
ENSG00000249240	ENST00000502574.1	1.04037	0.00350409	0.233628	0.14942	0	retained_intron
ENSG00000123136	ENST00000589318.5	-1.17687	0.00350409	0.233628	0.14942	DDX39A-209	retained_intron
ENSG00000089063	ENST00000202834.11	-0.789246	0.00350409	0.233628	0.14942	TMEM230-201	protein_coding
ENSG00000130684	ENST00000376436.5	-1.00651	0.00350409	0.233628	0.14942	ZNF337-202	protein_coding
ENSG00000162551	ENST00000539907.5	1.67919	0.00357104	0.235451	0.150264	ALPL-206	protein_coding
ENSG00000092847	ENST00000373204.6	0.412612	0.00357104	0.235451	0.150264	AGO1-201	protein_coding
ENSG00000196352	ENST00000695830.1	0.969301	0.00357104	0.235451	0.150264	CD55-222	retained_intron
ENSG00000115241	ENST00000344034.5	-0.510861	0.00357104	0.235451	0.150264	PPM1G-201	protein_coding
ENSG00000136710	ENST00000259229.7	-0.915151	0.00357104	0.235451	0.150264	CCDC115-201	protein_coding
ENSG00000075884	ENST00000469117.5	-0.826079	0.00357104	0.235451	0.150264	ARHGAP15-205	processed_transcript
ENSG00000170542	ENST00000380698.5	-0.73065	0.00357104	0.235451	0.150264	SERPINB9-201	protein_coding
ENSG00000165138	ENST00000353234.5	-0.837917	0.00357104	0.235451	0.150264	ANKS6-201	protein_coding
ENSG00000241058	ENST00000377304.7	-0.787514	0.00357104	0.235451	0.150264	NSUN6-201	protein_coding
ENSG00000137642	ENST00000530365.1	0.668261	0.00357104	0.235451	0.150264	SORL1-209	retained_intron
ENSG00000178449	ENST00000550487.6	-0.556846	0.00357104	0.235451	0.150264	COX14-203	protein_coding
ENSG00000123066	ENST00000551197.2	0.743082	0.00357104	0.235451	0.150264	MED13L-207	protein_coding
ENSG00000110917	ENST00000228506.8	-0.500275	0.00357104	0.235451	0.150264	MLEC-201	protein_coding
ENSG00000181026	ENST00000332810.4	-0.848664	0.00357104	0.235451	0.150264	AEN-201	protein_coding
ENSG00000141040	ENST00000395824.5	-1.158	0.00357104	0.235451	0.150264	ZNF287-201	protein_coding
ENSG00000159314	ENST00000528273.5	0.509461	0.00357104	0.235451	0.150264	ARHGAP27-207	protein_coding
ENSG00000271461	ENST00000603520.1	0.67885	0.00357104	0.235451	0.150264	CKAP2LP1-201	processed_pseudogene
ENSG00000130703	ENST00000621075.1	0.540453	0.00357104	0.235451	0.150264	OSBPL2-210	retained_intron
ENSG00000171960	ENST00000304979.8	-1.07173	0.003638	0.237249	0.15065	PPIH-201	protein_coding
ENSG00000115652	ENST00000409501.7	-0.970646	0.003638	0.237249	0.15065	UXS1-203	protein_coding
ENSG00000060971	ENST00000469559.5	0.517776	0.003638	0.237249	0.15065	ACAA1-213	retained_intron
ENSG00000130449	ENST00000252744.6	0.32761	0.003638	0.237249	0.15065	ZSWIM6-201	protein_coding
ENSG00000288587	ENST00000673857.1	-1.73404	0.003638	0.237249	0.15065	0	lncRNA
ENSG00000204287	ENST00000395388.7	-1.31547	0.003638	0.237249	0.15065	HLA-DRA-202	protein_coding
ENSG00000171130	ENST00000425642.3	-1.55589	0.003638	0.237249	0.15065	ATP6V0E2-202	protein_coding
ENSG00000120533	ENST00000523335.1	-1.10397	0.003638	0.237249	0.15065	ENY2-215	nonsense_mediated_decay
ENSG00000137106	ENST00000318158.11	-0.723445	0.003638	0.237249	0.15065	GRHPR-201	protein_coding
ENSG00000135387	ENST00000532820.5	-0.621845	0.003638	0.237249	0.15065	CAPRIN1-212	protein_coding
ENSG00000109861	ENST00000227266.10	-0.634137	0.003638	0.237249	0.15065	CTSC-201	protein_coding
ENSG00000173456	ENST00000311413.5	-0.519754	0.003638	0.237249	0.15065	RNF26-201	protein_coding
ENSG00000111678	ENST00000537087.5	-0.951754	0.003638	0.237249	0.15065	C12orf57-202	protein_coding
ENSG00000185088	ENST00000439025.1	-0.838669	0.003638	0.237249	0.15065	RPS27L-203	protein_coding
ENSG00000167721	ENST00000576202.1	-0.620237	0.003638	0.237249	0.15065	TSR1-205	retained_intron
ENSG00000141551	ENST00000579308.1	0.646556	0.003638	0.237249	0.15065	CSNK1D-210	retained_intron
ENSG00000280407	ENST00000624920.1	0.946232	0.003638	0.237249	0.15065	0	TEC
ENSG00000101493	ENST00000443185.7	0.452986	0.003638	0.237249	0.15065	ZNF516-201	protein_coding
ENSG00000171858	ENST00000343986.9	-1.10508	0.003638	0.237249	0.15065	RPS21-201	protein_coding
ENSG00000157601	ENST00000680629.1	-2.20024	0.003638	0.237249	0.15065	MX1-231	protein_coding
ENSG00000173638	ENST00000468508.1	0.987009	0.003638	0.237249	0.15065	SLC19A1-208	processed_transcript
ENSG00000002586	ENST00000381192.10	-0.75649	0.003638	0.237249	0.15065	CD99-205	protein_coding
ENSG00000135778	ENST00000490807.5	-0.971164	0.00371123	0.239186	0.151711	NTPCR-206	processed_transcript
ENSG00000162851	ENST00000366514.5	-0.612047	0.00371123	0.239186	0.151711	TFB2M-201	protein_coding
ENSG00000135624	ENST00000258091.10	-0.647548	0.00371123	0.239186	0.151711	CCT7-201	protein_coding
ENSG00000144580	ENST00000273064.11	-1.45414	0.00371123	0.239186	0.151711	CNOT9-201	protein_coding
ENSG00000198925	ENST00000475339.1	1.1691	0.00371123	0.239186	0.151711	ATG9A-219	retained_intron
ENSG00000188389	ENST00000334409.10	-0.814671	0.00371123	0.239186	0.151711	PDCD1-201	protein_coding
ENSG00000088538	ENST00000266037.10	-0.667954	0.00371123	0.239186	0.151711	DOCK3-201	protein_coding
ENSG00000185261	ENST00000513200.7	0.786943	0.00371123	0.239186	0.151711	KIAA0825-203	protein_coding
ENSG00000124549	ENST00000465856.5	-0.969104	0.00371123	0.239186	0.151711	BTN2A3P-203	processed_transcript
ENSG00000137309	ENST00000311487.9	-0.785246	0.00371123	0.239186	0.151711	HMGA1-201	protein_coding
ENSG00000107331	ENST00000466707.1	0.768332	0.00371123	0.239186	0.151711	ABCA2-212	retained_intron
ENSG00000213551	ENST00000372950.6	-0.514247	0.00371123	0.239186	0.151711	DNAJC9-201	protein_coding
ENSG00000095564	ENST00000265990.12	-0.475314	0.00371123	0.239186	0.151711	BTAF1-201	protein_coding
ENSG00000166902	ENST00000300151.5	-0.594154	0.00371123	0.239186	0.151711	MRPL16-201	protein_coding
ENSG00000111269	ENST00000228865.3	-0.915058	0.00371123	0.239186	0.151711	CREBL2-201	protein_coding
ENSG00000165801	ENST00000298694.9	0.701425	0.00371123	0.239186	0.151711	ARHGEF40-201	protein_coding
ENSG00000140575	ENST00000633485.1	0.897752	0.00371123	0.239186	0.151711	IQGAP1-218	nonsense_mediated_decay
ENSG00000184640	ENST00000427180.5	-1.40056	0.00371123	0.239186	0.151711	SEPTIN9-204	protein_coding
ENSG00000263528	ENST00000581977.7	-0.707468	0.00378969	0.24123	0.153713	IKBKE-203	protein_coding
ENSG00000146285	ENST00000476798.1	-1.04753	0.00378969	0.24123	0.153713	SCML4-210	retained_intron
ENSG00000010810	ENST00000229471.8	-1.84417	0.00378969	0.24123	0.153713	FYN-201	protein_coding
ENSG00000026297	ENST00000684086.1	0.669626	0.00378969	0.24123	0.153713	RNASET2-221	retained_intron
ENSG00000120913	ENST00000622226.1	0.415479	0.00378969	0.24123	0.153713	PDLIM2-220	retained_intron
ENSG00000133816	ENST00000530021.5	0.556292	0.00378969	0.24123	0.153713	MICAL2-219	retained_intron
ENSG00000256582	ENST00000541404.1	-0.613081	0.00378969	0.24123	0.153713	LINC02390-201	lncRNA
ENSG00000167543	ENST00000579674.1	-1.10019	0.00378969	0.24123	0.153713	TP53I13-206	retained_intron
ENSG00000115286	ENST00000233627.14	-0.808175	0.00378969	0.24123	0.153713	NDUFS7-201	protein_coding
ENSG00000105656	ENST00000596915.1	0.712369	0.00378969	0.24123	0.153713	ELL-204	retained_intron
ENSG00000183506	ENST00000360806.9	-1.32125	0.00378969	0.24123	0.153713	PI4KAP2-201	transcribed_unitary_pseudogene
ENSG00000187961	ENST00000338591.8	-0.639179	0.00386832	0.243244	0.154069	KLHL17-201	protein_coding
ENSG00000125945	ENST00000374608.3	-0.837034	0.00386832	0.243244	0.154069	ZNF436-202	protein_coding
ENSG00000065243	ENST00000370513.9	0.582427	0.00386832	0.243244	0.154069	PKN2-202	protein_coding
ENSG00000163468	ENST00000295688.8	-0.681027	0.00386832	0.243244	0.154069	CCT3-201	protein_coding
ENSG00000143207	ENST00000308769.12	0.542373	0.00386832	0.243244	0.154069	COP1-201	protein_coding
ENSG00000143811	ENST00000478402.5	-1.05842	0.00386832	0.243244	0.154069	PYCR2-206	retained_intron
ENSG00000168395	ENST00000636051.1	-0.558982	0.00386832	0.243244	0.154069	ING5-213	protein_coding
ENSG00000188846	ENST00000338970.10	-0.714406	0.00386832	0.243244	0.154069	RPL14-201	protein_coding
ENSG00000204389	ENST00000375651.7	0.480551	0.00386832	0.243244	0.154069	HSPA1A-201	protein_coding
ENSG00000198755	ENST00000467020.5	-1.13572	0.00386832	0.243244	0.154069	RPL10A-203	processed_transcript
ENSG00000012232	ENST00000696179.1	0.9104	0.00386832	0.243244	0.154069	EXTL3-216	protein_coding
ENSG00000122705	ENST00000464497.5	0.592135	0.00386832	0.243244	0.154069	CLTA-205	nonsense_mediated_decay
ENSG00000134539	ENST00000350274.9	-1.95504	0.00386832	0.243244	0.154069	KLRD1-203	protein_coding
ENSG00000119655	ENST00000555619.6	-0.521242	0.00386832	0.243244	0.154069	NPC2-207	protein_coding
ENSG00000089902	ENST00000262241.7	0.281074	0.00386832	0.243244	0.154069	RCOR1-201	protein_coding
ENSG00000280402	ENST00000625130.1	0.796493	0.00386832	0.243244	0.154069	0	TEC
ENSG00000213658	ENST00000564447.5	-1.2069	0.00386832	0.243244	0.154069	LAT-209	retained_intron
ENSG00000169592	ENST00000563197.6	-0.651205	0.00386832	0.243244	0.154069	INO80E-207	protein_coding
ENSG00000258429	ENST00000288022.2	-0.971394	0.00386832	0.243244	0.154069	PDF-201	protein_coding
ENSG00000141480	ENST00000577054.1	0.786629	0.00386832	0.243244	0.154069	ARRB2-220	retained_intron
ENSG00000108578	ENST00000261714.11	-0.783682	0.00386832	0.243244	0.154069	BLMH-201	protein_coding
ENSG00000268573	ENST00000586922.2	-0.625041	0.00386832	0.243244	0.154069	0	lncRNA
ENSG00000167210	ENST00000335730.6	0.778007	0.00386832	0.243244	0.154069	LOXHD1-202	retained_intron
ENSG00000142347	ENST00000600885.1	0.78926	0.00386832	0.243244	0.154069	MYO1F-218	retained_intron
ENSG00000244482	ENST00000430421.5	0.554102	0.00386832	0.243244	0.154069	LILRA6-204	nonsense_mediated_decay
ENSG00000244687	ENST00000490555.1	-0.726246	0.00386832	0.243244	0.154069	UBE2V1-218	retained_intron
ENSG00000241860	ENST00000490997.5	0.750941	0.00395027	0.245308	0.156356	0	lncRNA
ENSG00000189266	ENST00000334351.8	-0.586337	0.00395027	0.245308	0.156356	PNRC2-201	protein_coding
ENSG00000224536	ENST00000454651.2	-0.615366	0.00395027	0.245308	0.156356	CSRP1-AS1-201	lncRNA
ENSG00000105963	ENST00000481406.1	0.646554	0.00395027	0.245308	0.156356	ADAP1-212	retained_intron
ENSG00000280035	ENST00000624864.1	0.639911	0.00395027	0.245308	0.156356	0	TEC
ENSG00000179715	ENST00000546455.6	-1.45132	0.00395027	0.245308	0.156356	PCED1B-202	protein_coding
ENSG00000166971	ENST00000570041.1	0.867649	0.00395027	0.245308	0.156356	AKTIP-213	protein_coding
ENSG00000278774	ENST00000613956.1	2.11328	0.00395027	0.245308	0.156356	U2.20-201	snRNA
ENSG00000100359	ENST00000248929.14	-0.722921	0.00395027	0.245308	0.156356	SGSM3-201	protein_coding
ENSG00000279663	ENST00000633055.1	0.926686	0.00402455	0.24715	0.158204	0	TEC
ENSG00000197713	ENST00000454822.5	-1.71913	0.00402455	0.24715	0.158204	RPE-216	protein_coding
ENSG00000163754	ENST00000296048.10	0.718997	0.00402455	0.24715	0.158204	GYG1-201	protein_coding
ENSG00000152818	ENST00000367525.3	-0.990365	0.00402455	0.24715	0.158204	UTRN-202	protein_coding
ENSG00000107281	ENST00000371600.7	-1.23444	0.00402455	0.24715	0.158204	NPDC1-201	protein_coding
ENSG00000186635	ENST00000393605.7	0.603637	0.00402455	0.24715	0.158204	ARAP1-203	protein_coding
ENSG00000139629	ENST00000543196.6	-0.953132	0.00402455	0.24715	0.158204	GALNT6-202	protein_coding
ENSG00000188895	ENST00000577454.5	0.489901	0.00402455	0.24715	0.158204	MSL1-203	protein_coding
ENSG00000171051	ENST00000595042.5	0.56006	0.00402455	0.24715	0.158204	FPR1-203	protein_coding
ENSG00000100226	ENST00000461428.1	0.731287	0.00402455	0.24715	0.158204	GTPBP1-205	retained_intron
ENSG00000188976	ENST00000327044.7	-0.495348	0.00409935	0.248976	0.159613	NOC2L-201	protein_coding
ENSG00000135842	ENST00000367511.4	0.608544	0.00409935	0.248976	0.159613	NIBAN1-201	protein_coding
ENSG00000115232	ENST00000465522.5	-1.70711	0.00409935	0.248976	0.159613	ITGA4-204	retained_intron
ENSG00000038210	ENST00000264864.8	-0.619938	0.00409935	0.248976	0.159613	PI4K2B-201	protein_coding
ENSG00000026950	ENST00000289361.11	-0.711096	0.00409935	0.248976	0.159613	BTN3A1-202	protein_coding
ENSG00000198169	ENST00000292562.12	-0.829076	0.00409935	0.248976	0.159613	ZNF251-201	protein_coding
ENSG00000254826	ENST00000524768.1	0.881165	0.00409935	0.248976	0.159613	0	lncRNA
ENSG00000134954	ENST00000392668.8	-1.26026	0.00409935	0.248976	0.159613	ETS1-202	protein_coding
ENSG00000136156	ENST00000648898.1	0.688824	0.00409935	0.248976	0.159613	ITM2B-207	processed_transcript
ENSG00000176903	ENST00000316836.5	-0.47489	0.00409935	0.248976	0.159613	PNMA1-201	protein_coding
ENSG00000103342	ENST00000434724.7	-0.741052	0.00409935	0.248976	0.159613	GSPT1-202	protein_coding
ENSG00000184922	ENST00000592527.1	0.514088	0.00409935	0.248976	0.159613	FMNL1-211	retained_intron
ENSG00000130755	ENST00000601387.5	0.626579	0.00409935	0.248976	0.159613	GMFG-210	protein_coding
ENSG00000046651	ENST00000683454.1	-1.04728	0.00409935	0.248976	0.159613	OFD1-217	processed_transcript
ENSG00000157191	ENST00000337132.10	-0.488691	0.00417642	0.250829	0.160866	NECAP2-201	protein_coding
ENSG00000188786	ENST00000373036.5	0.35109	0.00417642	0.250829	0.160866	MTF1-201	protein_coding
ENSG00000143207	ENST00000367669.8	0.40535	0.00417642	0.250829	0.160866	COP1-204	protein_coding
ENSG00000115993	ENST00000332624.8	-0.61824	0.00417642	0.250829	0.160866	TRAK2-201	protein_coding
ENSG00000178035	ENST00000326739.9	-0.6458	0.00417642	0.250829	0.160866	IMPDH2-201	protein_coding
ENSG00000172765	ENST00000393238.8	0.482586	0.00417642	0.250829	0.160866	TMCC1-201	protein_coding
ENSG00000173930	ENST00000310954.7	0.77806	0.00417642	0.250829	0.160866	SLCO4C1-201	protein_coding
ENSG00000146592	ENST00000461921.5	0.571536	0.00417642	0.250829	0.160866	CREB5-208	processed_transcript
ENSG00000012232	ENST00000696184.1	0.649484	0.00417642	0.250829	0.160866	EXTL3-221	protein_coding
ENSG00000012232	ENST00000523271.1	0.716132	0.00417642	0.250829	0.160866	EXTL3-213	retained_intron
ENSG00000169508	ENST00000376414.5	-0.879702	0.00417642	0.250829	0.160866	GPR183-201	protein_coding
ENSG00000183576	ENST00000446066.5	-1.13991	0.00417642	0.250829	0.160866	SETD3-205	nonsense_mediated_decay
ENSG00000169180	ENST00000570007.1	0.458889	0.00417642	0.250829	0.160866	XPO6-218	retained_intron
ENSG00000103187	ENST00000567278.1	0.650022	0.00417642	0.250829	0.160866	COTL1-205	processed_transcript
ENSG00000136463	ENST00000258975.7	-1.07045	0.00417642	0.250829	0.160866	TACO1-201	protein_coding
ENSG00000196419	ENST00000360079.8	-0.557216	0.00417642	0.250829	0.160866	XRCC6-202	protein_coding
ENSG00000188529	ENST00000485841.5	-0.463803	0.00425523	0.252696	0.161837	SRSF10-213	retained_intron
ENSG00000162402	ENST00000294383.7	-0.521966	0.00425523	0.252696	0.161837	USP24-201	protein_coding
ENSG00000143207	ENST00000461830.6	0.435165	0.00425523	0.252696	0.161837	COP1-206	retained_intron
ENSG00000135766	ENST00000366641.4	0.533972	0.00425523	0.252696	0.161837	EGLN1-201	protein_coding
ENSG00000258082	ENST00000549744.2	0.677539	0.00425523	0.252696	0.161837	0	lncRNA
ENSG00000115523	ENST00000533041.5	-1.17256	0.00425523	0.252696	0.161837	GNLY-213	processed_transcript
ENSG00000163162	ENST00000424632.5	0.660761	0.00425523	0.252696	0.161837	RNF149-202	nonsense_mediated_decay
ENSG00000223960	ENST00000665039.1	-1.15406	0.00425523	0.252696	0.161837	CHROMR-213	lncRNA
ENSG00000109445	ENST00000262990.9	-0.58614	0.00425523	0.252696	0.161837	ZNF330-201	protein_coding
ENSG00000145819	ENST00000470032.1	0.69111	0.00425523	0.252696	0.161837	ARHGAP26-215	processed_transcript
ENSG00000137312	ENST00000376389.8	0.575331	0.00425523	0.252696	0.161837	FLOT1-201	protein_coding
ENSG00000150990	ENST00000542400.5	-0.914929	0.00425523	0.252696	0.161837	DHX37-203	retained_intron
ENSG00000118939	ENST00000377595.8	-0.724373	0.00425523	0.252696	0.161837	UCHL3-201	protein_coding
ENSG00000072110	ENST00000556432.1	0.839895	0.00425523	0.252696	0.161837	ACTN1-219	retained_intron
ENSG00000128739	ENST00000390687.9	-0.846061	0.00425523	0.252696	0.161837	SNRPN-202	protein_coding
ENSG00000058600	ENST00000564061.5	-0.763343	0.00425523	0.252696	0.161837	POLR3E-208	retained_intron
ENSG00000108771	ENST00000586522.5	-1.44668	0.00425523	0.252696	0.161837	DHX58-204	retained_intron
ENSG00000130803	ENST00000590152.1	-0.671174	0.00425523	0.252696	0.161837	ZNF317-204	retained_intron
ENSG00000102218	ENST00000218340.4	0.3578	0.00425523	0.252696	0.161837	RP2-201	protein_coding
ENSG00000117115	ENST00000466151.1	0.783407	0.00433997	0.254671	0.162899	PADI2-203	processed_transcript
ENSG00000117560	ENST00000367721.3	-1.37212	0.00433997	0.254671	0.162899	FASLG-202	protein_coding
ENSG00000215158	ENST00000514048.5	-0.733706	0.00433997	0.254671	0.162899	GUSBP18-204	processed_transcript
ENSG00000113448	ENST00000509368.6	0.789606	0.00433997	0.254671	0.162899	PDE4D-218	nonsense_mediated_decay
ENSG00000245556	ENST00000421004.4	-0.779755	0.00433997	0.254671	0.162899	SCAMP1-AS1-201	lncRNA
ENSG00000146386	ENST00000367660.4	-0.883873	0.00433997	0.254671	0.162899	ABRACL-201	protein_coding
ENSG00000128607	ENST00000335420.10	-0.425041	0.00433997	0.254671	0.162899	KLHDC10-201	protein_coding
ENSG00000134453	ENST00000379888.9	-0.845526	0.00433997	0.254671	0.162899	RBM17-201	protein_coding
ENSG00000215244	ENST00000670319.1	0.651392	0.00433997	0.254671	0.162899	LINC02649-205	lncRNA
ENSG00000137642	ENST00000260197.12	0.503322	0.00433997	0.254671	0.162899	SORL1-201	protein_coding
ENSG00000135469	ENST00000549545.1	-0.758197	0.00433997	0.254671	0.162899	COQ10A-205	retained_intron
ENSG00000080815	ENST00000406768.1	0.5294	0.00433997	0.254671	0.162899	PSEN1-205	protein_coding
ENSG00000258301	ENST00000556072.2	-0.988011	0.00433997	0.254671	0.162899	VASH1-AS1-202	lncRNA
ENSG00000197535	ENST00000689526.1	0.699379	0.00433997	0.254671	0.162899	MYO5A-232	protein_coding
ENSG00000187688	ENST00000338560.12	-0.572015	0.00433997	0.254671	0.162899	TRPV2-201	protein_coding
ENSG00000131480	ENST00000253799.8	0.751731	0.00433997	0.254671	0.162899	AOC2-201	protein_coding
ENSG00000186300	ENST00000591539.1	-0.951661	0.00433997	0.254671	0.162899	ZNF555-203	protein_coding
ENSG00000079805	ENST00000590806.5	0.579495	0.00433997	0.254671	0.162899	DNM2-215	retained_intron
ENSG00000186431	ENST00000391726.7	1.47269	0.00433997	0.254671	0.162899	FCAR-208	protein_coding
ENSG00000166619	ENST00000373537.7	-0.437526	0.00433997	0.254671	0.162899	BLCAP-201	protein_coding
ENSG00000117242	ENST00000451424.1	-0.647403	0.00442401	0.256599	0.16317	PINK1-AS-201	lncRNA
ENSG00000146463	ENST00000314607.11	-0.64507	0.00442401	0.256599	0.16317	ZMYM4-201	protein_coding
ENSG00000122484	ENST00000610020.2	-0.876369	0.00442401	0.256599	0.16317	RPAP2-203	protein_coding
ENSG00000143515	ENST00000672630.1	-1.85212	0.00442401	0.256599	0.16317	ATP8B2-207	protein_coding
ENSG00000143669	ENST00000389793.7	0.363624	0.00442401	0.256599	0.16317	LYST-201	protein_coding
ENSG00000172878	ENST00000315796.5	-0.748013	0.00442401	0.256599	0.16317	METAP1D-201	protein_coding
ENSG00000172215	ENST00000304552.5	-1.03372	0.00442401	0.256599	0.16317	CXCR6-201	protein_coding
ENSG00000198218	ENST00000489642.5	-0.791159	0.00442401	0.256599	0.16317	QRICH1-211	retained_intron
ENSG00000114391	ENST00000464595.1	-0.968194	0.00442401	0.256599	0.16317	RPL24-202	retained_intron
ENSG00000073578	ENST00000511810.5	-0.729551	0.00442401	0.256599	0.16317	SDHA-214	retained_intron
ENSG00000197226	ENST00000355235.8	-0.535204	0.00442401	0.256599	0.16317	TBC1D9B-201	protein_coding
ENSG00000093134	ENST00000509351.5	0.663545	0.00442401	0.256599	0.16317	VNN3P-211	retained_intron
ENSG00000156162	ENST00000414645.6	-0.91559	0.00442401	0.256599	0.16317	DPY19L4-201	protein_coding
ENSG00000030066	ENST00000378460.7	-0.805034	0.00442401	0.256599	0.16317	NUP160-201	protein_coding
ENSG00000186174	ENST00000683865.1	-1.02194	0.00442401	0.256599	0.16317	BCL9L-205	protein_coding
ENSG00000170581	ENST00000652741.1	-2.18473	0.00442401	0.256599	0.16317	STAT2-224	nonsense_mediated_decay
ENSG00000136141	ENST00000311191.10	-0.794584	0.00442401	0.256599	0.16317	LRCH1-201	protein_coding
ENSG00000196663	ENST00000359520.12	0.46586	0.00442401	0.256599	0.16317	TECPR2-201	protein_coding
ENSG00000206190	ENST00000555815.7	-1.86419	0.00442401	0.256599	0.16317	ATP10A-206	protein_coding
ENSG00000140332	ENST00000451782.7	0.467007	0.00442401	0.256599	0.16317	TLE3-203	protein_coding
ENSG00000161921	ENST00000573123.1	0.859462	0.00442401	0.256599	0.16317	CXCL16-202	protein_coding
ENSG00000275023	ENST00000615858.1	-1.11486	0.00442401	0.256599	0.16317	MLLT6-206	protein_coding
ENSG00000262879	ENST00000658121.1	-0.832411	0.00442401	0.256599	0.16317	0	lncRNA
ENSG00000081913	ENST00000262719.10	0.692364	0.00442401	0.256599	0.16317	PHLPP1-201	protein_coding
ENSG00000104886	ENST00000326631.7	-0.518652	0.00442401	0.256599	0.16317	PLEKHJ1-201	protein_coding
ENSG00000183617	ENST00000330133.5	-0.601468	0.00442401	0.256599	0.16317	MRPL54-201	protein_coding
ENSG00000142405	ENST00000324134.11	0.585109	0.00442401	0.256599	0.16317	NLRP12-201	protein_coding
ENSG00000131591	ENST00000487177.5	-0.761177	0.0045084	0.258504	0.164589	C1orf159-219	retained_intron
ENSG00000143110	ENST00000343534.9	-1.10038	0.0045084	0.258504	0.164589	C1orf162-201	protein_coding
ENSG00000071575	ENST00000155926.9	-1.17564	0.0045084	0.258504	0.164589	TRIB2-201	protein_coding
ENSG00000160796	ENST00000475689.1	0.667287	0.0045084	0.258504	0.164589	NBEAL2-208	retained_intron
ENSG00000156711	ENST00000373766.9	1.13008	0.0045084	0.258504	0.164589	MAPK13-203	protein_coding
ENSG00000165030	ENST00000297689.4	0.593144	0.0045084	0.258504	0.164589	NFIL3-201	protein_coding
ENSG00000149541	ENST00000265471.10	-0.641656	0.0045084	0.258504	0.164589	B3GAT3-201	protein_coding
ENSG00000100450	ENST00000216338.9	-1.84105	0.0045084	0.258504	0.164589	GZMH-201	protein_coding
ENSG00000137818	ENST00000260379.11	-0.715955	0.0045084	0.258504	0.164589	RPLP1-201	protein_coding
ENSG00000166847	ENST00000563614.1	-0.576161	0.0045084	0.258504	0.164589	DCTN5-203	retained_intron
ENSG00000135736	ENST00000258214.3	-1.23485	0.0045084	0.258504	0.164589	CCDC102A-201	protein_coding
ENSG00000196696	ENST00000531894.5	-0.85548	0.0045084	0.258504	0.164589	PDXDC2P-NPIPB14P-205	lncRNA
ENSG00000108591	ENST00000582528.5	-0.822857	0.0045084	0.258504	0.164589	DRG2-218	retained_intron
ENSG00000104872	ENST00000593629.5	-0.734779	0.0045084	0.258504	0.164589	PIH1D1-202	retained_intron
ENSG00000286288	ENST00000653463.1	0.944671	0.0045084	0.258504	0.164589	0	lncRNA
ENSG00000160131	ENST00000330374.7	-0.715854	0.0045084	0.258504	0.164589	VMA21-201	protein_coding
ENSG00000265241	ENST00000632555.1	-0.86641	0.0045947	0.260423	0.165945	RBM8A-205	protein_coding
ENSG00000143622	ENST00000462687.1	0.678746	0.0045947	0.260423	0.165945	RIT1-204	retained_intron
ENSG00000071054	ENST00000491743.1	0.491485	0.0045947	0.260423	0.165945	MAP4K4-214	retained_intron
ENSG00000163820	ENST00000296137.7	-0.875785	0.0045947	0.260423	0.165945	FYCO1-201	protein_coding
ENSG00000240429	ENST00000498774.1	-0.673092	0.0045947	0.260423	0.165945	LRRFIP1P1-201	processed_pseudogene
ENSG00000043143	ENST00000361895.6	-1.33382	0.0045947	0.260423	0.165945	JADE2-202	protein_coding
ENSG00000254122	ENST00000612073.1	-0.593471	0.0045947	0.260423	0.165945	PCDHGB7-202	protein_coding
ENSG00000105835	ENST00000679873.1	1.02293	0.0045947	0.260423	0.165945	NAMPT-217	nonsense_mediated_decay
ENSG00000120594	ENST00000377252.5	0.290725	0.0045947	0.260423	0.165945	PLXDC2-203	protein_coding
ENSG00000276644	ENST00000613252.5	0.857114	0.0045947	0.260423	0.165945	DACH1-202	protein_coding
ENSG00000185950	ENST00000375856.5	0.972956	0.0045947	0.260423	0.165945	IRS2-201	protein_coding
ENSG00000262246	ENST00000572518.1	0.628009	0.0045947	0.260423	0.165945	CORO7-215	processed_transcript
ENSG00000188897	ENST00000600548.1	0.713659	0.0045947	0.260423	0.165945	0	retained_intron
ENSG00000101596	ENST00000690757.1	0.617846	0.0045947	0.260423	0.165945	SMCHD1-225	processed_transcript
ENSG00000130811	ENST00000253108.9	-0.675065	0.0045947	0.260423	0.165945	EIF3G-201	protein_coding
ENSG00000101307	ENST00000381605.9	0.46831	0.0045947	0.260423	0.165945	SIRPB1-205	protein_coding
ENSG00000101849	ENST00000684110.1	0.433992	0.0045947	0.260423	0.165945	TBL1X-214	retained_intron
ENSG00000134717	ENST00000489308.6	-1.12797	0.00468066	0.262304	0.166636	BTF3L4-205	protein_coding
ENSG00000162636	ENST00000370035.8	-0.555073	0.00468066	0.262304	0.166636	FAM102B-201	protein_coding
ENSG00000266028	ENST00000605610.5	-1.11492	0.00468066	0.262304	0.166636	SRGAP2-214	protein_coding
ENSG00000289013	ENST00000686249.1	0.837015	0.00468066	0.262304	0.166636	0	lncRNA
ENSG00000163466	ENST00000465395.5	0.607522	0.00468066	0.262304	0.166636	ARPC2-208	retained_intron
ENSG00000112941	ENST00000230859.8	-0.530476	0.00468066	0.262304	0.166636	TENT4A-201	protein_coding
ENSG00000171522	ENST00000302472.4	-0.622915	0.00468066	0.262304	0.166636	PTGER4-201	protein_coding
ENSG00000238160	ENST00000454380.1	0.763355	0.00468066	0.262304	0.166636	LINC02863-202	lncRNA
ENSG00000211694	ENST00000390341.2	-0.691196	0.00468066	0.262304	0.166636	TRGV10-201	TR_V_gene
ENSG00000062582	ENST00000317534.6	-0.578763	0.00468066	0.262304	0.166636	MRPS24-201	protein_coding
ENSG00000168255	ENST00000502415.5	-0.99499	0.00468066	0.262304	0.166636	POLR2J3-205	processed_transcript
ENSG00000257335	ENST00000490593.1	0.702205	0.00468066	0.262304	0.166636	MGAM-204	retained_intron
ENSG00000147677	ENST00000518034.5	-1.01809	0.00468066	0.262304	0.166636	EIF3H-203	retained_intron
ENSG00000185745	ENST00000371804.4	-2.61798	0.00468066	0.262304	0.166636	IFIT1-201	protein_coding
ENSG00000110046	ENST00000461701.5	0.878077	0.00468066	0.262304	0.166636	ATG2A-204	retained_intron
ENSG00000257218	ENST00000551765.6	-0.485465	0.00468066	0.262304	0.166636	GATC-203	protein_coding
ENSG00000102858	ENST00000590457.5	0.827741	0.00468066	0.262304	0.166636	MGRN1-212	retained_intron
ENSG00000077238	ENST00000562142.5	0.598671	0.00468066	0.262304	0.166636	IL4R-206	protein_coding
ENSG00000182224	ENST00000332439.5	0.890511	0.00468066	0.262304	0.166636	CYB5D1-201	protein_coding
ENSG00000089639	ENST00000203556.9	0.432011	0.00468066	0.262304	0.166636	GMIP-201	protein_coding
ENSG00000269825	ENST00000598322.2	-1.23396	0.00468066	0.262304	0.166636	0	protein_coding
ENSG00000224397	ENST00000658717.2	0.572694	0.00468066	0.262304	0.166636	PELATON-209	lncRNA
ENSG00000183943	ENST00000262848.6	-1.0749	0.00468066	0.262304	0.166636	PRKX-201	protein_coding
ENSG00000160075	ENST00000378726.1	0.58902	0.00477639	0.264365	0.168578	SSU72-204	retained_intron
ENSG00000127603	ENST00000672812.1	-1.12837	0.00477639	0.264365	0.168578	MACF1-235	protein_coding
ENSG00000036549	ENST00000370801.8	-0.62286	0.00477639	0.264365	0.168578	ZZZ3-202	protein_coding
ENSG00000040933	ENST00000074304.9	-0.514062	0.00477639	0.264365	0.168578	INPP4A-201	protein_coding
ENSG00000185414	ENST00000338148.8	-0.786863	0.00477639	0.264365	0.168578	MRPL30-201	protein_coding
ENSG00000225205	ENST00000442417.5	0.583295	0.00477639	0.264365	0.168578	0	lncRNA
ENSG00000150995	ENST00000357086.10	-0.763624	0.00477639	0.264365	0.168578	ITPR1-203	protein_coding
ENSG00000114503	ENST00000463783.1	-0.896484	0.00477639	0.264365	0.168578	NCBP2-209	retained_intron
ENSG00000284691	ENST00000641330.1	-1.12906	0.00477639	0.264365	0.168578	0	processed_transcript
ENSG00000249859	ENST00000668619.1	-0.856856	0.00477639	0.264365	0.168578	PVT1-357	lncRNA
ENSG00000254682	ENST00000529369.2	-0.652752	0.00477639	0.264365	0.168578	0	lncRNA
ENSG00000169696	ENST00000583693.5	-0.775289	0.00477639	0.264365	0.168578	ASPSCR1-217	retained_intron
ENSG00000100347	ENST00000350028.5	-0.775793	0.00477639	0.264365	0.168578	SAMM50-201	protein_coding
ENSG00000089289	ENST00000356413.5	-0.338216	0.00477639	0.264365	0.168578	IGBP1-202	protein_coding
ENSG00000117115	ENST00000375486.9	0.691487	0.00486914	0.266329	0.169763	PADI2-202	protein_coding
ENSG00000117643	ENST00000374332.9	-1.34361	0.00486914	0.266329	0.169763	MAN1C1-203	protein_coding
ENSG00000134324	ENST00000256720.6	-1.29861	0.00486914	0.266329	0.169763	LPIN1-201	protein_coding
ENSG00000113916	ENST00000419510.6	1.60487	0.00486914	0.266329	0.169763	BCL6-203	nonsense_mediated_decay
ENSG00000135083	ENST00000257536.13	1.03463	0.00486914	0.266329	0.169763	CCNJL-201	protein_coding
ENSG00000261211	ENST00000563225.2	0.844872	0.00486914	0.266329	0.169763	0	lncRNA
ENSG00000155085	ENST00000448084.6	0.901935	0.00486914	0.266329	0.169763	AK9-205	protein_coding
ENSG00000008988	ENST00000524349.5	-1.12531	0.00486914	0.266329	0.169763	RPS20-211	protein_coding
ENSG00000132541	ENST00000254878.8	-0.842367	0.00486914	0.266329	0.169763	RIDA-201	protein_coding
ENSG00000120008	ENST00000263461.11	-0.983567	0.00486914	0.266329	0.169763	WDR11-201	protein_coding
ENSG00000170430	ENST00000651593.1	-0.930959	0.00486914	0.266329	0.169763	MGMT-205	protein_coding
ENSG00000084463	ENST00000261167.7	-0.596376	0.00486914	0.266329	0.169763	WBP11-201	protein_coding
ENSG00000213145	ENST00000392531.4	-1.14027	0.00486914	0.266329	0.169763	CRIP1-202	protein_coding
ENSG00000100726	ENST00000262319.11	-0.676911	0.00486914	0.266329	0.169763	TELO2-201	protein_coding
ENSG00000034152	ENST00000534743.1	0.517473	0.00486914	0.266329	0.169763	MAP2K3-212	processed_transcript
ENSG00000109118	ENST00000579563.1	0.5382	0.00486914	0.266329	0.169763	PHF12-208	processed_transcript
ENSG00000236194	ENST00000597755.2	0.523059	0.00486914	0.266329	0.169763	0	lncRNA
ENSG00000170889	ENST00000460761.1	0.838719	0.00486914	0.266329	0.169763	RPS9-210	retained_intron
ENSG00000249471	ENST00000336614.9	-1.24973	0.00486914	0.266329	0.169763	ZNF324B-201	protein_coding
ENSG00000198171	ENST00000354488.8	-0.710425	0.00486914	0.266329	0.169763	DDRGK1-201	protein_coding
ENSG00000204160	ENST00000478902.1	0.466839	0.0049626	0.268278	0.170533	ZDHHC18-203	processed_transcript
ENSG00000143742	ENST00000366839.8	-1.3144	0.0049626	0.268278	0.170533	SRP9-203	protein_coding
ENSG00000115232	ENST00000484404.1	-0.8904	0.0049626	0.268278	0.170533	ITGA4-210	retained_intron
ENSG00000173545	ENST00000308683.3	-0.416934	0.0049626	0.268278	0.170533	ZNF622-201	protein_coding
ENSG00000172262	ENST00000499046.1	-0.637018	0.0049626	0.268278	0.170533	ZNF131-202	processed_transcript
ENSG00000113319	ENST00000265080.9	-1.64598	0.0049626	0.268278	0.170533	RASGRF2-201	protein_coding
ENSG00000081059	ENST00000522653.5	-1.75504	0.0049626	0.268278	0.170533	TCF7-223	retained_intron
ENSG00000124608	ENST00000244571.5	-0.664561	0.0049626	0.268278	0.170533	AARS2-201	protein_coding
ENSG00000112303	ENST00000326499.11	0.890353	0.0049626	0.268278	0.170533	VNN2-201	protein_coding
ENSG00000277053	ENST00000621948.4	0.632849	0.0049626	0.268278	0.170533	GTF2IP1-208	retained_intron
ENSG00000058091	ENST00000380050.8	0.479948	0.0049626	0.268278	0.170533	CDK14-202	protein_coding
ENSG00000106565	ENST00000326442.10	-3.25933	0.0049626	0.268278	0.170533	TMEM176B-201	protein_coding
ENSG00000164830	ENST00000312046.10	-0.372961	0.0049626	0.268278	0.170533	OXR1-202	protein_coding
ENSG00000122359	ENST00000438331.5	0.982369	0.0049626	0.268278	0.170533	ANXA11-205	protein_coding
ENSG00000120868	ENST00000551964.6	0.646187	0.0049626	0.268278	0.170533	APAF1-210	protein_coding
ENSG00000102743	ENST00000338625.9	-0.870778	0.0049626	0.268278	0.170533	SLC25A15-201	protein_coding
ENSG00000211821	ENST00000390469.2	-1.36106	0.0049626	0.268278	0.170533	TRDV2-201	TR_V_gene
ENSG00000100439	ENST00000539344.1	0.576216	0.0049626	0.268278	0.170533	ABHD4-206	retained_intron
ENSG00000166825	ENST00000559887.1	0.670261	0.0049626	0.268278	0.170533	ANPEP-206	retained_intron
ENSG00000188897	ENST00000595168.1	0.890888	0.0049626	0.268278	0.170533	0	protein_coding
ENSG00000140743	ENST00000268383.7	-1.166	0.0049626	0.268278	0.170533	CDR2-201	protein_coding
ENSG00000284526	ENST00000640006.1	0.493528	0.0049626	0.268278	0.170533	0	protein_coding
ENSG00000168675	ENST00000679303.1	-1.03225	0.0049626	0.268278	0.170533	LDLRAD4-240	processed_transcript
ENSG00000134779	ENST00000590258.2	-0.733995	0.0049626	0.268278	0.170533	TPGS2-210	protein_coding
ENSG00000053372	ENST00000330263.5	-0.681997	0.005051	0.270092	0.172127	MRTO4-201	protein_coding
ENSG00000001461	ENST00000374399.9	-1.0291	0.005051	0.270092	0.172127	NIPAL3-204	protein_coding
ENSG00000116574	ENST00000366691.4	-0.702243	0.005051	0.270092	0.172127	RHOU-201	protein_coding
ENSG00000157500	ENST00000288266.8	-0.64818	0.005051	0.270092	0.172127	APPL1-201	protein_coding
ENSG00000288758	ENST00000691200.1	-0.92939	0.005051	0.270092	0.172127	0	lncRNA
ENSG00000186470	ENST00000604202.1	-1.29508	0.005051	0.270092	0.172127	BTN3A2-219	retained_intron
ENSG00000132434	ENST00000254770.3	-0.847599	0.005051	0.270092	0.172127	LANCL2-201	protein_coding
ENSG00000009335	ENST00000348165.10	-0.534166	0.005051	0.270092	0.172127	UBE3C-201	protein_coding
ENSG00000245025	ENST00000665917.1	-0.677469	0.005051	0.270092	0.172127	0	lncRNA
ENSG00000104529	ENST00000395119.7	-1.27691	0.005051	0.270092	0.172127	EEF1D-202	protein_coding
ENSG00000155592	ENST00000328086.12	-0.98008	0.005051	0.270092	0.172127	ZKSCAN2-201	protein_coding
ENSG00000282508	ENST00000632790.1	0.906512	0.005051	0.270092	0.172127	LINC01002-220	lncRNA
ENSG00000025293	ENST00000461405.1	0.668174	0.005051	0.270092	0.172127	PHF20-208	retained_intron
ENSG00000177663	ENST00000694949.1	0.617356	0.005051	0.270092	0.172127	IL17RA-206	processed_transcript
ENSG00000075151	ENST00000634778.1	0.45383	0.00514184	0.27193	0.173471	EIF4G3-213	processed_transcript
ENSG00000136720	ENST00000259241.7	-0.440182	0.00514184	0.27193	0.173471	HS6ST1-201	protein_coding
ENSG00000058063	ENST00000491699.6	0.527174	0.00514184	0.27193	0.173471	ATP11B-208	protein_coding
ENSG00000043143	ENST00000681547.2	-1.60025	0.00514184	0.27193	0.173471	JADE2-215	protein_coding
ENSG00000160883	ENST00000506834.5	0.578263	0.00514184	0.27193	0.173471	HK3-203	retained_intron
ENSG00000169919	ENST00000304895.9	-0.554824	0.00514184	0.27193	0.173471	GUSB-201	protein_coding
ENSG00000106028	ENST00000265304.11	-0.654381	0.00514184	0.27193	0.173471	SSBP1-201	protein_coding
ENSG00000182150	ENST00000653738.2	-0.953696	0.00514184	0.27193	0.173471	ERCC6L2-208	protein_coding
ENSG00000131626	ENST00000528750.1	1.06453	0.00514184	0.27193	0.173471	PPFIA1-211	protein_coding
ENSG00000233560	ENST00000396270.3	-0.64252	0.00514184	0.27193	0.173471	KRT8P39-201	processed_pseudogene
ENSG00000110851	ENST00000228437.10	-0.414818	0.00514184	0.27193	0.173471	PRDM4-201	protein_coding
ENSG00000110931	ENST00000652382.1	1.1048	0.00514184	0.27193	0.173471	CAMKK2-217	protein_coding
ENSG00000089737	ENST00000621632.5	-1.07509	0.00514184	0.27193	0.173471	DDX24-209	protein_coding
ENSG00000159720	ENST00000568620.5	0.53533	0.00514184	0.27193	0.173471	ATP6V0D1-217	retained_intron
ENSG00000154945	ENST00000285243.7	-0.834386	0.00514184	0.27193	0.173471	ANKRD40-201	protein_coding
ENSG00000116017	ENST00000263620.8	0.48623	0.00514184	0.27193	0.173471	ARID3A-201	protein_coding
ENSG00000169188	ENST00000374987.4	-0.631115	0.00514184	0.27193	0.173471	APEX2-201	protein_coding
ENSG00000160072	ENST00000474481.1	-0.905132	0.00523233	0.273734	0.174471	ATAD3B-204	retained_intron
ENSG00000169442	ENST00000374213.3	-1.0317	0.00523233	0.273734	0.174471	CD52-201	protein_coding
ENSG00000076321	ENST00000483154.5	-0.908775	0.00523233	0.273734	0.174471	KLHL20-203	processed_transcript
ENSG00000143727	ENST00000272065.10	-0.976162	0.00523233	0.273734	0.174471	ACP1-201	protein_coding
ENSG00000174748	ENST00000645079.1	-0.6522	0.00523233	0.273734	0.174471	RPL15-216	protein_coding
ENSG00000163812	ENST00000424952.7	0.405142	0.00523233	0.273734	0.174471	ZDHHC3-205	protein_coding
ENSG00000163872	ENST00000305135.10	-0.494099	0.00523233	0.273734	0.174471	YEATS2-201	protein_coding
ENSG00000164022	ENST00000682186.1	-1.32118	0.00523233	0.273734	0.174471	AIMP1-216	processed_transcript
ENSG00000027697	ENST00000644894.1	0.885023	0.00523233	0.273734	0.174471	IFNGR1-207	protein_coding
ENSG00000105993	ENST00000453383.5	0.61419	0.00523233	0.273734	0.174471	DNAJB6-210	protein_coding
ENSG00000054967	ENST00000064780.7	0.302604	0.00523233	0.273734	0.174471	RELT-201	protein_coding
ENSG00000133961	ENST00000557774.5	0.720285	0.00523233	0.273734	0.174471	NUMB-226	retained_intron
ENSG00000260916	ENST00000569205.5	0.820015	0.00523233	0.273734	0.174471	CCPG1-212	protein_coding
ENSG00000182768	ENST00000331497.3	-0.660724	0.00523233	0.273734	0.174471	NGRN-201	processed_transcript
ENSG00000102858	ENST00000615397.1	0.509652	0.00523233	0.273734	0.174471	MGRN1-218	retained_intron
ENSG00000184110	ENST00000331666.11	-0.77956	0.00523233	0.273734	0.174471	EIF3C-201	protein_coding
ENSG00000105618	ENST00000419967.5	-1.21711	0.00523233	0.273734	0.174471	PRPF31-203	protein_coding
ENSG00000101109	ENST00000487587.2	0.300342	0.00523233	0.273734	0.174471	STK4-205	nonsense_mediated_decay
ENSG00000100294	ENST00000290429.11	0.706812	0.00523233	0.273734	0.174471	MCAT-201	protein_coding
ENSG00000101986	ENST00000370129.4	0.676841	0.00523233	0.273734	0.174471	ABCD1-202	protein_coding
ENSG00000066422	ENST00000312938.5	-1.95752	0.00532788	0.275611	0.176324	ZBTB11-201	protein_coding
ENSG00000138231	ENST00000260803.9	-0.598634	0.00532788	0.275611	0.176324	DBR1-201	protein_coding
ENSG00000174004	ENST00000328557.5	-0.703859	0.00532788	0.275611	0.176324	NRROS-201	protein_coding
ENSG00000145293	ENST00000273920.8	-1.0333	0.00532788	0.275611	0.176324	ENOPH1-201	protein_coding
ENSG00000113368	ENST00000494185.1	0.701899	0.00532788	0.275611	0.176324	LMNB1-207	retained_intron
ENSG00000112062	ENST00000474429.5	1.4023	0.00532788	0.275611	0.176324	MAPK14-206	nonsense_mediated_decay
ENSG00000105835	ENST00000463871.2	0.748017	0.00532788	0.275611	0.176324	NAMPT-207	retained_intron
ENSG00000228801	ENST00000656129.1	-0.9608	0.00532788	0.275611	0.176324	PCMTD1-DT-205	lncRNA
ENSG00000134574	ENST00000256996.9	-1.19264	0.00532788	0.275611	0.176324	DDB2-201	protein_coding
ENSG00000279520	ENST00000624099.1	0.608858	0.00532788	0.275611	0.176324	0	TEC
ENSG00000103363	ENST00000693239.1	0.534549	0.00532788	0.275611	0.176324	ELOB-208	protein_coding
ENSG00000167461	ENST00000588105.1	0.459759	0.00532788	0.275611	0.176324	RAB8A-204	processed_transcript
ENSG00000197951	ENST00000599599.7	-1.0228	0.00532788	0.275611	0.176324	ZNF71-203	protein_coding
ENSG00000185104	ENST00000396153.7	-0.768068	0.00542517	0.277495	0.176589	FAF1-201	protein_coding
ENSG00000177954	ENST00000477151.2	-0.691094	0.00542517	0.277495	0.176589	RPS27-202	retained_intron
ENSG00000143815	ENST00000651341.1	0.538625	0.00542517	0.277495	0.176589	LBR-209	nonsense_mediated_decay
ENSG00000119760	ENST00000337768.10	-0.827254	0.00542517	0.277495	0.176589	SUPT7L-201	protein_coding
ENSG00000179818	ENST00000625439.2	0.568117	0.00542517	0.277495	0.176589	PCBP1-AS1-275	lncRNA
ENSG00000071054	ENST00000634702.1	0.487599	0.00542517	0.277495	0.176589	MAP4K4-218	protein_coding
ENSG00000196549	ENST00000491597.5	0.668704	0.00542517	0.277495	0.176589	MME-208	retained_intron
ENSG00000109519	ENST00000504920.5	0.592421	0.00542517	0.277495	0.176589	GRPEL1-202	retained_intron
ENSG00000173597	ENST00000510821.1	0.694124	0.00542517	0.277495	0.176589	SULT1B1-202	protein_coding
ENSG00000146109	ENST00000274849.3	-0.505373	0.00542517	0.277495	0.176589	ABT1-201	protein_coding
ENSG00000223865	ENST00000469120.1	-1.3195	0.00542517	0.277495	0.176589	HLA-DPB1-213	retained_intron
ENSG00000157800	ENST00000477571.5	0.738018	0.00542517	0.277495	0.176589	SLC37A3-215	nonsense_mediated_decay
ENSG00000156675	ENST00000522774.1	0.615683	0.00542517	0.277495	0.176589	RAB11FIP1-204	retained_intron
ENSG00000205808	ENST00000381883.5	-0.682668	0.00542517	0.277495	0.176589	PLPP6-201	protein_coding
ENSG00000110172	ENST00000533724.5	-0.811861	0.00542517	0.277495	0.176589	CHORDC1-209	retained_intron
ENSG00000068650	ENST00000610419.1	0.632204	0.00542517	0.277495	0.176589	ATP11A-216	protein_coding
ENSG00000100461	ENST00000557667.5	0.642522	0.00542517	0.277495	0.176589	RBM23-233	retained_intron
ENSG00000166825	ENST00000560028.1	0.692456	0.00542517	0.277495	0.176589	ANPEP-207	nonsense_mediated_decay
ENSG00000169180	ENST00000561488.1	0.535342	0.00542517	0.277495	0.176589	XPO6-202	processed_transcript
ENSG00000260528	ENST00000691845.1	0.626403	0.00542517	0.277495	0.176589	FAM157C-210	lncRNA
ENSG00000166579	ENST00000583683.1	0.517677	0.00542517	0.277495	0.176589	NDEL1-217	retained_intron
ENSG00000004139	ENST00000585482.6	-0.753961	0.00542517	0.277495	0.176589	SARM1-208	protein_coding
ENSG00000141569	ENST00000269383.8	-0.873582	0.00542517	0.277495	0.176589	TRIM65-201	protein_coding
ENSG00000129657	ENST00000436233.9	0.36585	0.00542517	0.277495	0.176589	SEC14L1-204	protein_coding
ENSG00000095059	ENST00000210060.12	-0.675223	0.00542517	0.277495	0.176589	DHPS-201	protein_coding
ENSG00000105640	ENST00000602216.1	-0.815906	0.00542517	0.277495	0.176589	RPL18A-207	retained_intron
ENSG00000282826	ENST00000650751.1	-0.819384	0.00542517	0.277495	0.176589	FRG1CP-202	processed_transcript
ENSG00000100077	ENST00000324198.11	-0.568965	0.00542517	0.277495	0.176589	GRK3-201	protein_coding
ENSG00000100100	ENST00000441972.5	-1.8829	0.00542517	0.277495	0.176589	PIK3IP1-203	protein_coding
ENSG00000027869	ENST00000486350.1	-1.07592	0.00553363	0.279562	0.1788	SH2D2A-205	processed_transcript
ENSG00000143977	ENST00000272348.7	-0.611482	0.00553363	0.279562	0.1788	SNRPG-201	protein_coding
ENSG00000163083	ENST00000295228.4	0.941561	0.00553363	0.279562	0.1788	INHBB-201	protein_coding
ENSG00000124535	ENST00000618555.4	-0.737305	0.00553363	0.279562	0.1788	WRNIP1-205	protein_coding
ENSG00000223865	ENST00000418931.7	-1.34843	0.00553363	0.279562	0.1788	HLA-DPB1-211	protein_coding
ENSG00000157259	ENST00000287957.5	-0.704624	0.00553363	0.279562	0.1788	GATAD1-201	protein_coding
ENSG00000105339	ENST00000523015.1	0.620687	0.00553363	0.279562	0.1788	DENND3-218	retained_intron
ENSG00000133812	ENST00000693022.1	0.856968	0.00553363	0.279562	0.1788	SBF2-243	nonsense_mediated_decay
ENSG00000109943	ENST00000227348.9	-1.53145	0.00553363	0.279562	0.1788	CRTAM-201	protein_coding
ENSG00000180329	ENST00000315286.13	-1.20625	0.00553363	0.279562	0.1788	CCDC43-201	protein_coding
ENSG00000132002	ENST00000677204.1	0.496624	0.00553363	0.279562	0.1788	DNAJB1-217	protein_coding
ENSG00000064547	ENST00000592061.1	0.480365	0.00553363	0.279562	0.1788	LPAR2-209	protein_coding
ENSG00000184979	ENST00000215794.8	-2.5561	0.00553363	0.279562	0.1788	USP18-201	protein_coding
ENSG00000127603	ENST00000686657.1	-0.65783	0.00563196	0.281408	0.180151	MACF1-242	retained_intron
ENSG00000116857	ENST00000472411.1	-0.811764	0.00563196	0.281408	0.180151	TMEM9-208	processed_transcript
ENSG00000138378	ENST00000392320.7	-1.93814	0.00563196	0.281408	0.180151	STAT4-202	protein_coding
ENSG00000255423	ENST00000533473.1	0.553475	0.00563196	0.281408	0.180151	EBLN2-201	protein_coding
ENSG00000065518	ENST00000184266.3	-0.55235	0.00563196	0.281408	0.180151	NDUFB4-201	protein_coding
ENSG00000134516	ENST00000696258.1	0.651044	0.00563196	0.281408	0.180151	DOCK2-218	processed_transcript
ENSG00000137312	ENST00000487376.5	0.822661	0.00563196	0.281408	0.180151	FLOT1-212	retained_intron
ENSG00000198042	ENST00000360128.11	-0.855503	0.00563196	0.281408	0.180151	MAK16-201	protein_coding
ENSG00000244115	ENST00000374294.3	0.526664	0.00563196	0.281408	0.180151	DNAJC25-GNG10-201	protein_coding
ENSG00000149273	ENST00000524851.5	-0.850648	0.00563196	0.281408	0.180151	RPS3-203	protein_coding
ENSG00000165502	ENST00000298289.7	-0.626171	0.00563196	0.281408	0.180151	RPL36AL-201	protein_coding
ENSG00000140563	ENST00000357742.10	0.694923	0.00563196	0.281408	0.180151	MCTP2-201	protein_coding
ENSG00000213937	ENST00000445369.3	0.815506	0.00563196	0.281408	0.180151	CLDN9-201	protein_coding
ENSG00000183044	ENST00000563215.1	0.563467	0.00563196	0.281408	0.180151	ABAT-206	processed_transcript
ENSG00000121067	ENST00000503676.5	1.10493	0.00563196	0.281408	0.180151	SPOP-205	protein_coding
ENSG00000185624	ENST00000466567.3	0.753699	0.00563196	0.281408	0.180151	P4HB-204	retained_intron
ENSG00000089639	ENST00000593186.1	0.711664	0.00563196	0.281408	0.180151	GMIP-208	protein_coding
ENSG00000184117	ENST00000216121.12	-0.73911	0.00563196	0.281408	0.180151	NIPSNAP1-201	protein_coding
ENSG00000289176	ENST00000687578.1	-0.93839	0.00574111	0.283427	0.18232	0	lncRNA
ENSG00000187605	ENST00000496886.1	0.508175	0.00574111	0.283427	0.18232	TET3-204	processed_transcript
ENSG00000109466	ENST00000514860.5	0.788078	0.00574111	0.283427	0.18232	KLHL2-209	protein_coding
ENSG00000082516	ENST00000285873.8	-0.843158	0.00574111	0.283427	0.18232	GEMIN5-201	protein_coding
ENSG00000196923	ENST00000463411.1	0.497763	0.00574111	0.283427	0.18232	PDLIM7-206	retained_intron
ENSG00000001629	ENST00000265742.8	-0.441963	0.00574111	0.283427	0.18232	ANKIB1-201	protein_coding
ENSG00000172785	ENST00000382447.8	-1.39612	0.00574111	0.283427	0.18232	CBWD1-207	protein_coding
ENSG00000137642	ENST00000534754.5	0.641682	0.00574111	0.283427	0.18232	SORL1-213	retained_intron
ENSG00000133943	ENST00000522816.1	0.601585	0.00574111	0.283427	0.18232	DGLUCY-224	protein_coding
ENSG00000189091	ENST00000565990.2	-1.179	0.00574111	0.283427	0.18232	SF3B3-206	retained_intron
ENSG00000176155	ENST00000584717.1	-0.801522	0.00574111	0.283427	0.18232	CCDC57-218	processed_transcript
ENSG00000101439	ENST00000376925.8	-0.700649	0.00574111	0.283427	0.18232	CST3-201	protein_coding
ENSG00000086758	ENST00000342160.7	-0.346879	0.00574111	0.283427	0.18232	HUWE1-203	protein_coding
ENSG00000116984	ENST00000681937.1	-1.5277	0.00584677	0.285352	0.183541	MTR-217	retained_intron
ENSG00000179818	ENST00000670036.1	0.755766	0.00584677	0.285352	0.183541	PCBP1-AS1-434	lncRNA
ENSG00000232931	ENST00000661329.1	-0.57568	0.00584677	0.285352	0.183541	LINC00342-209	lncRNA
ENSG00000224442	ENST00000411999.1	0.578297	0.00584677	0.285352	0.183541	RPL4P7-201	processed_pseudogene
ENSG00000114857	ENST00000460807.2	-1.07757	0.00584677	0.285352	0.183541	NKTR-206	retained_intron
ENSG00000113812	ENST00000335754.8	-0.729745	0.00584677	0.285352	0.183541	ACTR8-201	protein_coding
ENSG00000153283	ENST00000352690.9	-1.37007	0.00584677	0.285352	0.183541	CD96-202	protein_coding
ENSG00000151726	ENST00000513001.5	0.801467	0.00584677	0.285352	0.183541	ACSL1-209	retained_intron
ENSG00000065060	ENST00000192788.6	-0.522364	0.00584677	0.285352	0.183541	UHRF1BP1-201	protein_coding
ENSG00000211746	ENST00000390393.3	-1.0502	0.00584677	0.285352	0.183541	TRBV19-201	TR_V_gene
ENSG00000119403	ENST00000373896.8	-1.10306	0.00584677	0.285352	0.183541	PHF19-202	protein_coding
ENSG00000176978	ENST00000483783.1	-0.758709	0.00584677	0.285352	0.183541	DPP7-210	retained_intron
ENSG00000166295	ENST00000621663.4	-0.866018	0.00584677	0.285352	0.183541	ANAPC16-205	protein_coding
ENSG00000149177	ENST00000418331.7	0.403357	0.00584677	0.285352	0.183541	PTPRJ-201	protein_coding
ENSG00000184743	ENST00000398868.8	-0.537545	0.00584677	0.285352	0.183541	ATL3-201	protein_coding
ENSG00000109971	ENST00000532091.1	-1.14918	0.00584677	0.285352	0.183541	HSPA8-215	retained_intron
ENSG00000166987	ENST00000355673.8	0.532862	0.00584677	0.285352	0.183541	MBD6-201	protein_coding
ENSG00000100453	ENST00000216341.9	-1.55866	0.00584677	0.285352	0.183541	GZMB-201	protein_coding
ENSG00000140443	ENST00000650285.1	0.609228	0.00584677	0.285352	0.183541	IGF1R-217	protein_coding
ENSG00000103363	ENST00000691758.1	0.510708	0.00584677	0.285352	0.183541	ELOB-207	protein_coding
ENSG00000180747	ENST00000440195.2	-0.671273	0.00584677	0.285352	0.183541	SMG1P3-203	processed_transcript
ENSG00000182004	ENST00000414487.7	-0.68557	0.00595714	0.287333	0.184581	SNRPE-202	protein_coding
ENSG00000247626	ENST00000282276.8	-0.696026	0.00595714	0.287333	0.184581	MARS2-201	protein_coding
ENSG00000132323	ENST00000254654.8	-1.186	0.00595714	0.287333	0.184581	ILKAP-201	protein_coding
ENSG00000213186	ENST00000309784.9	-1.03926	0.00595714	0.287333	0.184581	TRIM59-201	protein_coding
ENSG00000082074	ENST00000647313.1	1.75626	0.00595714	0.287333	0.184581	FYB1-214	retained_intron
ENSG00000186687	ENST00000379380.9	-0.98214	0.00595714	0.287333	0.184581	LYRM7-201	protein_coding
ENSG00000238160	ENST00000422204.1	0.548156	0.00595714	0.287333	0.184581	LINC02863-201	lncRNA
ENSG00000248559	ENST00000503470.1	0.806437	0.00595714	0.287333	0.184581	0	lncRNA
ENSG00000187037	ENST00000334425.2	0.741728	0.00595714	0.287333	0.184581	GPR141-201	protein_coding
ENSG00000154710	ENST00000450873.6	0.982033	0.00595714	0.287333	0.184581	RABGEF1-204	protein_coding
ENSG00000173535	ENST00000517558.1	0.625703	0.00595714	0.287333	0.184581	TNFRSF10C-202	nonsense_mediated_decay
ENSG00000157693	ENST00000288502.9	-0.984632	0.00595714	0.287333	0.184581	TMEM268-201	protein_coding
ENSG00000148484	ENST00000377921.7	-1.304	0.00595714	0.287333	0.184581	RSU1-203	protein_coding
ENSG00000066336	ENST00000533968.1	0.668722	0.00595714	0.287333	0.184581	SPI1-204	protein_coding
ENSG00000130038	ENST00000333750.9	-0.4621	0.00595714	0.287333	0.184581	CRACR2A-202	nonsense_mediated_decay
ENSG00000276045	ENST00000646827.1	-0.57646	0.00595714	0.287333	0.184581	ORAI1-203	processed_transcript
ENSG00000118922	ENST00000377669.7	-1.45501	0.00595714	0.287333	0.184581	KLF12-201	protein_coding
ENSG00000100442	ENST00000396062.4	-0.547693	0.00595714	0.287333	0.184581	FKBP3-202	protein_coding
ENSG00000196405	ENST00000555848.1	-1.51661	0.00595714	0.287333	0.184581	EVL-217	retained_intron
ENSG00000169896	ENST00000544665.9	0.574498	0.00595714	0.287333	0.184581	ITGAM-201	protein_coding
ENSG00000177200	ENST00000565803.2	-1.16979	0.00595714	0.287333	0.184581	CHD9-216	protein_coding
ENSG00000179029	ENST00000437139.7	-1.01502	0.00595714	0.287333	0.184581	TMEM107-204	protein_coding
ENSG00000172809	ENST00000584577.5	-1.01031	0.00595714	0.287333	0.184581	RPL38-208	protein_coding
ENSG00000153885	ENST00000683859.1	-1.17506	0.00595714	0.287333	0.184581	KCTD15-213	protein_coding
ENSG00000159339	ENST00000375448.4	0.659518	0.00606594	0.289258	0.185646	PADI4-201	protein_coding
ENSG00000011007	ENST00000613537.5	-0.773894	0.00606594	0.289258	0.185646	ELOA-204	protein_coding
ENSG00000115828	ENST00000338415.8	0.586733	0.00606594	0.289258	0.185646	QPCT-201	protein_coding
ENSG00000173272	ENST00000491265.1	-0.798382	0.00606594	0.289258	0.185646	MZT2A-206	retained_intron
ENSG00000178038	ENST00000318962.9	-1.20275	0.00606594	0.289258	0.185646	ALS2CL-201	protein_coding
ENSG00000163938	ENST00000497356.1	-0.722628	0.00606594	0.289258	0.185646	GNL3-212	retained_intron
ENSG00000004399	ENST00000324093.9	-0.76621	0.00606594	0.289258	0.185646	PLXND1-201	protein_coding
ENSG00000043143	ENST00000470876.1	-1.36267	0.00606594	0.289258	0.185646	JADE2-208	retained_intron
ENSG00000196230	ENST00000327892.13	-0.581804	0.00606594	0.289258	0.185646	TUBB-205	protein_coding
ENSG00000124731	ENST00000244709.9	0.486383	0.00606594	0.289258	0.185646	TREM1-201	protein_coding
ENSG00000170260	ENST00000335870.7	-0.484254	0.00606594	0.289258	0.185646	ZNF212-201	protein_coding
ENSG00000110711	ENST00000279146.8	-0.576636	0.00606594	0.289258	0.185646	AIP-201	protein_coding
ENSG00000251301	ENST00000441255.7	-1.17649	0.00606594	0.289258	0.185646	LINC02384-202	lncRNA
ENSG00000130779	ENST00000514271.2	0.552299	0.00606594	0.289258	0.185646	CLIP1-205	retained_intron
ENSG00000253710	ENST00000519151.1	-0.62425	0.00606594	0.289258	0.185646	ALG11-201	retained_intron
ENSG00000169062	ENST00000474056.5	-0.883	0.00606594	0.289258	0.185646	UPF3A-203	processed_transcript
ENSG00000206190	ENST00000673805.1	-1.15143	0.00606594	0.289258	0.185646	ATP10A-215	retained_intron
ENSG00000142347	ENST00000598529.5	0.454046	0.00606594	0.289258	0.185646	MYO1F-214	retained_intron
ENSG00000126457	ENST00000391851.8	-0.957218	0.00606594	0.289258	0.185646	PRMT1-201	protein_coding
ENSG00000142556	ENST00000270649.11	-0.681857	0.00606594	0.289258	0.185646	ZNF614-201	protein_coding
ENSG00000160209	ENST00000327574.4	0.896372	0.00606594	0.289258	0.185646	PDXK-202	protein_coding
ENSG00000100324	ENST00000216160.11	-0.632318	0.00606594	0.289258	0.185646	TAB1-201	protein_coding
ENSG00000198455	ENST00000374888.3	-1.07615	0.00606594	0.289258	0.185646	ZXDB-201	protein_coding
ENSG00000188157	ENST00000379370.7	-2.02359	0.0061798	0.291244	0.187034	AGRN-201	protein_coding
ENSG00000134684	ENST00000481895.6	-1.0003	0.0061798	0.291244	0.187034	YARS1-207	nonsense_mediated_decay
ENSG00000135801	ENST00000258281.6	-0.644304	0.0061798	0.291244	0.187034	TAF5L-201	protein_coding
ENSG00000175137	ENST00000494837.1	0.540741	0.0061798	0.291244	0.187034	SH3BP5L-204	processed_transcript
ENSG00000163600	ENST00000316386.11	-1.77761	0.0061798	0.291244	0.187034	ICOS-201	protein_coding
ENSG00000241939	ENST00000462240.3	0.62938	0.0061798	0.291244	0.187034	RN7SL517P-201	misc_RNA
ENSG00000012223	ENST00000462667.1	0.676971	0.0061798	0.291244	0.187034	LTF-206	retained_intron
ENSG00000144909	ENST00000296220.6	0.315023	0.0061798	0.291244	0.187034	OSBPL11-201	protein_coding
ENSG00000058262	ENST00000243253.8	-0.348942	0.0061798	0.291244	0.187034	SEC61A1-201	protein_coding
ENSG00000163625	ENST00000425179.2	0.767166	0.0061798	0.291244	0.187034	WDFY3-202	retained_intron
ENSG00000111843	ENST00000229563.6	-0.745802	0.0061798	0.291244	0.187034	TMEM14C-201	protein_coding
ENSG00000111837	ENST00000474039.5	1.25896	0.0061798	0.291244	0.187034	MAK-203	protein_coding
ENSG00000211689	ENST00000443402.6	-1.43022	0.0061798	0.291244	0.187034	TRGC1-201	TR_C_gene
ENSG00000156675	ENST00000330843.9	0.402043	0.0061798	0.291244	0.187034	RAB11FIP1-202	protein_coding
ENSG00000196363	ENST00000358625.4	-0.483324	0.0061798	0.291244	0.187034	WDR5-201	protein_coding
ENSG00000068976	ENST00000483742.1	0.572666	0.0061798	0.291244	0.187034	PYGM-205	retained_intron
ENSG00000168092	ENST00000419197.6	0.67672	0.0061798	0.291244	0.187034	PAFAH1B2-202	protein_coding
ENSG00000176422	ENST00000338146.7	-0.840566	0.0061798	0.291244	0.187034	SPRYD4-201	protein_coding
ENSG00000111364	ENST00000539934.5	-0.678526	0.0061798	0.291244	0.187034	DDX55-206	retained_intron
ENSG00000168610	ENST00000471989.5	0.540408	0.0061798	0.291244	0.187034	STAT3-206	retained_intron
ENSG00000129351	ENST00000587928.5	-0.565085	0.0061798	0.291244	0.187034	ILF3-208	retained_intron
ENSG00000215788	ENST00000513135.5	-1.64195	0.00629383	0.293205	0.187907	TNFRSF25-219	retained_intron
ENSG00000143222	ENST00000368003.6	-0.823641	0.00629383	0.293205	0.187907	UFC1-201	protein_coding
ENSG00000169905	ENST00000474318.1	0.493261	0.00629383	0.293205	0.187907	TOR1AIP2-202	processed_transcript
ENSG00000196549	ENST00000382989.7	0.705857	0.00629383	0.293205	0.187907	MME-202	protein_coding
ENSG00000138663	ENST00000264389.7	-0.633155	0.00629383	0.293205	0.187907	COPS4-201	protein_coding
ENSG00000155034	ENST00000382368.8	0.587439	0.00629383	0.293205	0.187907	FBXL18-201	protein_coding
ENSG00000146909	ENST00000275820.4	-0.965217	0.00629383	0.293205	0.187907	NOM1-201	protein_coding
ENSG00000009335	ENST00000497368.1	-0.557167	0.00629383	0.293205	0.187907	UBE3C-208	retained_intron
ENSG00000125484	ENST00000372146.5	-0.654285	0.00629383	0.293205	0.187907	GTF3C4-201	protein_coding
ENSG00000118181	ENST00000532567.5	-1.19466	0.00629383	0.293205	0.187907	RPS25-206	nonsense_mediated_decay
ENSG00000118971	ENST00000261254.8	-0.907337	0.00629383	0.293205	0.187907	CCND2-201	protein_coding
ENSG00000126749	ENST00000599672.6	-0.607409	0.00629383	0.293205	0.187907	EMG1-203	protein_coding
ENSG00000110880	ENST00000546571.5	0.659057	0.00629383	0.293205	0.187907	CORO1C-205	protein_coding
ENSG00000211829	ENST00000390477.2	-2.38653	0.00629383	0.293205	0.187907	TRDC-201	TR_C_gene
ENSG00000186469	ENST00000557208.1	0.569158	0.00629383	0.293205	0.187907	GNG2-214	retained_intron
ENSG00000248334	ENST00000512149.3	-0.831624	0.00629383	0.293205	0.187907	WHAMMP2-201	processed_transcript
ENSG00000171262	ENST00000491535.5	-1.12375	0.00629383	0.293205	0.187907	FAM98B-203	protein_coding
ENSG00000174171	ENST00000309874.2	-1.52227	0.00629383	0.293205	0.187907	0	lncRNA
ENSG00000261512	ENST00000574180.1	0.643434	0.00629383	0.293205	0.187907	0	lncRNA
ENSG00000070444	ENST00000174618.5	0.353635	0.00629383	0.293205	0.187907	MNT-201	protein_coding
ENSG00000133030	ENST00000651222.2	-0.845088	0.00629383	0.293205	0.187907	MPRIP-221	protein_coding
ENSG00000275302	ENST00000613947.1	-1.07009	0.00629383	0.293205	0.187907	CCL4-201	retained_intron
ENSG00000167895	ENST00000591983.5	-0.633941	0.00629383	0.293205	0.187907	TMC8-208	retained_intron
ENSG00000169727	ENST00000392357.1	-0.561119	0.00629383	0.293205	0.187907	GPS1-203	retained_intron
ENSG00000100029	ENST00000354694.12	-0.793618	0.00629383	0.293205	0.187907	PES1-202	protein_coding
ENSG00000147130	ENST00000314425.9	-0.866884	0.00629383	0.293205	0.187907	ZMYM3-201	protein_coding
ENSG00000232811	ENST00000440689.1	0.583646	0.00641222	0.295213	0.18908	0	lncRNA
ENSG00000035928	ENST00000349703.7	-0.81635	0.00641222	0.295213	0.18908	RFC1-201	protein_coding
ENSG00000163694	ENST00000513044.1	0.750219	0.00641222	0.295213	0.18908	RBM47-210	retained_intron
ENSG00000138758	ENST00000264893.11	-1.1311	0.00641222	0.295213	0.18908	SEPTIN11-201	protein_coding
ENSG00000145741	ENST00000335895.12	-0.705674	0.00641222	0.295213	0.18908	BTF3-201	protein_coding
ENSG00000213722	ENST00000375792.7	0.557228	0.00641222	0.295213	0.18908	DDAH2-213	protein_coding
ENSG00000196126	ENST00000360004.5	-1.336	0.00641222	0.295213	0.18908	HLA-DRB1-201	protein_coding
ENSG00000236567	ENST00000423021.2	0.769217	0.00641222	0.295213	0.18908	TCF3P1-201	processed_pseudogene
ENSG00000131626	ENST00000530548.5	0.74474	0.00641222	0.295213	0.18908	PPFIA1-215	processed_transcript
ENSG00000183542	ENST00000309384.3	-1.72963	0.00641222	0.295213	0.18908	KLRC4-201	protein_coding
ENSG00000084112	ENST00000546433.5	0.523193	0.00641222	0.295213	0.18908	SSH1-203	nonsense_mediated_decay
ENSG00000027075	ENST00000556245.1	-1.26708	0.00641222	0.295213	0.18908	PRKCH-221	processed_transcript
ENSG00000100644	ENST00000394997.5	0.63755	0.00641222	0.295213	0.18908	HIF1A-203	protein_coding
ENSG00000224078	ENST00000640631.2	-0.980752	0.00641222	0.295213	0.18908	SNHG14-224	lncRNA
ENSG00000103363	ENST00000262306.11	-0.76079	0.00641222	0.295213	0.18908	ELOB-201	protein_coding
ENSG00000005339	ENST00000570939.2	2.19085	0.00641222	0.295213	0.18908	CREBBP-203	protein_coding
ENSG00000166579	ENST00000579150.1	0.637249	0.00641222	0.295213	0.18908	NDEL1-205	processed_transcript
ENSG00000141526	ENST00000579572.1	0.651554	0.00641222	0.295213	0.18908	SLC16A3-207	retained_intron
ENSG00000011132	ENST00000588984.5	1.00312	0.00641222	0.295213	0.18908	APBA3-203	retained_intron
ENSG00000105519	ENST00000452990.8	-0.832768	0.00641222	0.295213	0.18908	CAPS-201	protein_coding
ENSG00000186431	ENST00000469767.5	1.17315	0.00641222	0.295213	0.18908	FCAR-209	protein_coding
ENSG00000093000	ENST00000469163.1	0.570529	0.00641222	0.295213	0.18908	NUP50-214	retained_intron
ENSG00000180879	ENST00000460616.5	-0.692749	0.00641222	0.295213	0.18908	SSR4-206	processed_transcript
ENSG00000180879	ENST00000370086.8	-0.51088	0.00641222	0.295213	0.18908	SSR4-203	protein_coding
ENSG00000196352	ENST00000695831.1	0.703305	0.00652259	0.29706	0.190086	CD55-223	retained_intron
ENSG00000152133	ENST00000674370.2	-0.938995	0.00652259	0.29706	0.190086	GPATCH11-203	protein_coding
ENSG00000115042	ENST00000233379.9	-1.02344	0.00652259	0.29706	0.190086	FAHD2A-201	protein_coding
ENSG00000065548	ENST00000337859.11	-0.458059	0.00652259	0.29706	0.190086	ZC3H15-201	protein_coding
ENSG00000177034	ENST00000512528.3	-1.28649	0.00652259	0.29706	0.190086	MTX3-202	protein_coding
ENSG00000011275	ENST00000389900.8	-0.702927	0.00652259	0.29706	0.190086	RNF216-201	nonsense_mediated_decay
ENSG00000006459	ENST00000397560.7	0.291286	0.00652259	0.29706	0.190086	KDM7A-201	protein_coding
ENSG00000147649	ENST00000336273.8	-0.528767	0.00652259	0.29706	0.190086	MTDH-201	protein_coding
ENSG00000169583	ENST00000494426.2	-1.02616	0.00652259	0.29706	0.190086	CLIC3-203	protein_coding
ENSG00000135372	ENST00000257829.8	-1.10654	0.00652259	0.29706	0.190086	NAT10-201	protein_coding
ENSG00000149485	ENST00000350997.12	-0.797609	0.00652259	0.29706	0.190086	FADS1-201	protein_coding
ENSG00000139112	ENST00000421801.6	0.704412	0.00652259	0.29706	0.190086	GABARAPL1-202	protein_coding
ENSG00000139651	ENST00000549739.1	-0.724627	0.00652259	0.29706	0.190086	ZNF740-202	retained_intron
ENSG00000168970	ENST00000491746.5	-1.00479	0.00652259	0.29706	0.190086	JMJD7-PLA2G4B-206	retained_intron
ENSG00000140455	ENST00000540797.5	0.813159	0.00652259	0.29706	0.190086	USP3-204	protein_coding
ENSG00000117906	ENST00000558598.1	-0.714553	0.00652259	0.29706	0.190086	RCN2-205	retained_intron
ENSG00000255987	ENST00000540082.1	-1.22287	0.00652259	0.29706	0.190086	TOMM20P2-201	processed_pseudogene
ENSG00000214456	ENST00000381848.7	0.763468	0.00652259	0.29706	0.190086	PLIN5-201	protein_coding
ENSG00000221983	ENST00000430157.6	-0.701832	0.00652259	0.29706	0.190086	UBA52-201	protein_coding
ENSG00000011422	ENST00000598875.1	0.540101	0.00652259	0.29706	0.190086	PLAUR-211	retained_intron
ENSG00000131043	ENST00000680185.1	-1.06187	0.00652259	0.29706	0.190086	AAR2-206	retained_intron
ENSG00000243927	ENST00000399312.3	-0.702193	0.00652259	0.29706	0.190086	MRPS6-201	protein_coding
ENSG00000099992	ENST00000215790.12	-0.782157	0.00652259	0.29706	0.190086	TBC1D10A-201	protein_coding
ENSG00000243749	ENST00000373337.3	-0.83998	0.00664045	0.299008	0.190807	TMEM35B-201	protein_coding
ENSG00000138018	ENST00000260585.12	-0.659527	0.00664045	0.299008	0.190807	SELENOI-201	protein_coding
ENSG00000088179	ENST00000430976.5	-0.949265	0.00664045	0.299008	0.190807	PTPN4-203	nonsense_mediated_decay
ENSG00000144445	ENST00000453904.2	0.499539	0.00664045	0.299008	0.190807	KANSL1L-208	retained_intron
ENSG00000188846	ENST00000416518.1	-0.86457	0.00664045	0.299008	0.190807	RPL14-203	protein_coding
ENSG00000079691	ENST00000329474.7	-1.00137	0.00664045	0.299008	0.190807	CARMIL1-201	protein_coding
ENSG00000231721	ENST00000642483.1	0.72816	0.00664045	0.299008	0.190807	LINC-PINT-210	lncRNA
ENSG00000104613	ENST00000397977.8	-0.38942	0.00664045	0.299008	0.190807	INTS10-201	protein_coding
ENSG00000198363	ENST00000517661.5	1.42938	0.00664045	0.299008	0.190807	ASPH-206	protein_coding
ENSG00000173334	ENST00000521778.1	1.06489	0.00664045	0.299008	0.190807	TRIB1-204	processed_transcript
ENSG00000173113	ENST00000544844.6	-0.684015	0.00664045	0.299008	0.190807	TRMT112-206	protein_coding
ENSG00000151062	ENST00000537784.5	-0.823017	0.00664045	0.299008	0.190807	CACNA2D4-206	nonsense_mediated_decay
ENSG00000111481	ENST00000262061.7	-0.588335	0.00664045	0.299008	0.190807	COPZ1-201	protein_coding
ENSG00000089127	ENST00000681466.1	-1.70054	0.00664045	0.299008	0.190807	OAS1-229	processed_transcript
ENSG00000155465	ENST00000674313.1	-0.634687	0.00664045	0.299008	0.190807	SLC7A7-222	protein_coding
ENSG00000259374	ENST00000600530.1	0.657322	0.00664045	0.299008	0.190807	NDUFB4P11-202	processed_transcript
ENSG00000285628	ENST00000648391.1	-0.986569	0.00664045	0.299008	0.190807	0	lncRNA
ENSG00000013364	ENST00000570061.1	0.37211	0.00664045	0.299008	0.190807	MVP-217	processed_transcript
ENSG00000103005	ENST00000565151.1	0.744343	0.00664045	0.299008	0.190807	USB1-210	retained_intron
ENSG00000051523	ENST00000567174.5	0.347127	0.00664045	0.299008	0.190807	CYBA-207	protein_coding
ENSG00000064932	ENST00000586109.1	0.619497	0.00664045	0.299008	0.190807	SBNO2-203	retained_intron
ENSG00000101004	ENST00000278886.11	-1.20019	0.00664045	0.299008	0.190807	NINL-201	protein_coding
ENSG00000198646	ENST00000374796.6	0.600504	0.00664045	0.299008	0.190807	NCOA6-202	protein_coding
ENSG00000130703	ENST00000642957.1	0.626534	0.00664045	0.299008	0.190807	OSBPL2-215	protein_coding
ENSG00000130590	ENST00000369886.8	-0.8242	0.00664045	0.299008	0.190807	SAMD10-201	protein_coding
ENSG00000155307	ENST00000463807.1	1.04164	0.00664045	0.299008	0.190807	SAMSN1-206	processed_transcript
ENSG00000093072	ENST00000649915.2	-1.01657	0.00664045	0.299008	0.190807	ADA2-216	nonsense_mediated_decay
ENSG00000083750	ENST00000374941.9	-0.648597	0.00664045	0.299008	0.190807	RRAGB-202	protein_coding
ENSG00000137965	ENST00000485662.1	-1.92326	0.00676373	0.301019	0.19204	IFI44-208	processed_transcript
ENSG00000117090	ENST00000302035.11	-1.03503	0.00676373	0.301019	0.19204	SLAMF1-201	protein_coding
[truncated: 55,355 more rows]
