# Supplementary material for: Suppressed transcript diversity and immune response in COVID-19 ICU patients: a longitudinal study
Source: Life Sci Alliance. 2023 Nov 2;7(1):e202302305. doi: 10.26508/lsa.202302305 (PMC10622646; doi:10.26508/lsa.202302305)
Supplement: Supplementary file 6 [file LSA-2023-02305_TableS6.xlsx]

## Sheet: Sheet1
Table S6: Differentially expressed transcripts between T3 Low vs High AUC.
gene_id	tx_name	log10mean	log2FC	pvalue	locfdr	qvalue	symbol	biotype
ENSG00000115085	ENST00000264972.10	2.18042	-1.96952	5.45e-07	0.0162376	0.01	ZAP70-201	protein_coding
ENSG00000022840	ENST00000325954.9	2.89192	0.795972	5.45e-07	0.0162376	0.01	RNF10-201	protein_coding
ENSG00000182162	ENST00000381297.10	2.67987	-0.703731	1.82e-07	0.0109043	0.01	P2RY8	protein_coding
ENSG00000106070	ENST00000461886.1	0.932437	1.53508	1.27e-06	0.0236182	0.0175	GRB10-213	retained_intron
ENSG00000147454	ENST00000519973.6	3.35206	0.781556	1.82e-06	0.0265335	0.0183333	SLC25A37-206	protein_coding
ENSG00000167895	ENST00000318430.10	2.64613	-0.938467	2e-06	0.0272321	0.0183333	TMC8	protein_coding
ENSG00000203710	ENST00000400960.7	3.18414	1.12368	3.45e-06	0.030614	0.0254545	CR1-206	protein_coding
ENSG00000115607	ENST00000497795.1	1.95757	1.66145	5.09e-06	0.0325544	0.0254545	IL18RAP-204	retained_intron
ENSG00000013725	ENST00000313421.11	2.02221	-1.7258	4.73e-06	0.0322022	0.0254545	CD6-201	protein_coding
ENSG00000103196	ENST00000262424.10	2.90702	1.0901	4.73e-06	0.0322022	0.0254545	CRISPLD2	protein_coding
ENSG00000203999	ENST00000653657.1	1.94066	1.56275	4.55e-06	0.032013	0.0254545	LINC01270	lncRNA
ENSG00000161912	ENST00000567255.2	1.65108	1.09119	7.27e-06	0.0341618	0.0307692	ADCY10P1-203	processed_transcript
ENSG00000101442	ENST00000243903.6	1.45747	-1.34912	6.73e-06	0.0338244	0.0307692	ACTR5	protein_coding
ENSG00000115594	ENST00000410023.6	2.4348	1.61563	1.18e-05	0.0361157	0.0325	IL1R1-205	protein_coding
ENSG00000198189	ENST00000358290.9	2.86449	0.390056	1.18e-05	0.0361157	0.0325	HSD17B11-201	protein_coding
ENSG00000168916	ENST00000513986.2	1.88559	4.12888	1.18e-05	0.0361157	0.0325	ZNF608-209	protein_coding
ENSG00000152463	ENST00000378217.3	1.65456	3.28828	1.07e-05	0.0357395	0.0325	OLAH-201	protein_coding
ENSG00000135365	ENST00000690039.1	1.98792	0.994857	8.73e-06	0.0349212	0.0325	PHF21A-230	retained_intron
ENSG00000140563	ENST00000557742.1	2.20455	1.03197	1.07e-05	0.0357395	0.0325	MCTP2	protein_coding
ENSG00000188559	ENST00000427175.2	1.80398	1.28932	1.18e-05	0.0361157	0.0325	RALGAPA2	protein_coding
ENSG00000183160	ENST00000392806.4	1.72513	1.82675	1.27e-05	0.0364034	0.0333333	TMEM119-201	protein_coding
ENSG00000087116	ENST00000251582.12	1.67488	2.19882	1.53e-05	0.0371231	0.035	ADAMTS2-201	protein_coding
ENSG00000223865	ENST00000418931.7	2.23779	-1.44885	1.53e-05	0.0371231	0.035	HLA-DPB1-211	protein_coding
ENSG00000042832	ENST00000220616.9	1.84955	1.38999	1.44e-05	0.0368778	0.035	TG-201	protein_coding
ENSG00000236525	ENST00000436582.1	1.9527	1.81017	1.78e-05	0.0377682	0.0362963	0	lncRNA
ENSG00000110448	ENST00000347785.8	2.03138	-1.66517	1.78e-05	0.0377682	0.0362963	CD5-201	protein_coding
ENSG00000224397	ENST00000663009.2	2.6847	1.14581	1.75e-05	0.0376787	0.0362963	PELATON	lncRNA
ENSG00000116824	ENST00000369478.4	1.99436	-1.7737	2.35e-05	0.0391083	0.0385714	CD2-202	protein_coding
ENSG00000158050	ENST00000288943.5	2.20278	-1.79736	2.78e-05	0.0401356	0.0385714	DUSP2-201	protein_coding
ENSG00000188042	ENST00000390645.2	2.51937	-1.92205	2.95e-05	0.0405234	0.0385714	ARL4C-202	protein_coding
ENSG00000073331	ENST00000505912.1	1.695	0.826261	2.85e-05	0.0403077	0.0385714	ALPK1-210	processed_transcript
ENSG00000146094	ENST00000510898.7	2.90807	0.77368	2.95e-05	0.0405234	0.0385714	DOK3-212	protein_coding
ENSG00000078053	ENST00000325590.9	0.92662	1.84142	2.65e-05	0.0398352	0.0385714	AMPH-201	protein_coding
ENSG00000213413	ENST00000317271.2	1.49051	-1.48657	2.95e-05	0.0405234	0.0385714	PVRIG-201	protein_coding
ENSG00000254325	ENST00000518552.2	1.68289	0.7801	2.65e-05	0.0398352	0.0385714	0	lncRNA
ENSG00000105339	ENST00000518249.5	2.21507	0.871756	2.44e-05	0.0393218	0.0385714	DENND3-206	protein_coding
ENSG00000277027	ENST00000363046.1	4.34074	-3.52521	2.78e-05	0.0401356	0.0385714	RMRP-202	ribozyme
ENSG00000165030	ENST00000297689.4	2.91287	0.71641	2.95e-05	0.0405234	0.0385714	NFIL3-201	protein_coding
ENSG00000214456	ENST00000381848.7	2.10538	1.0965	1.96e-05	0.0382079	0.0385714	PLIN5	protein_coding
ENSG00000141965	ENST00000269856.5	2.25686	-0.429713	2.95e-05	0.0405234	0.0385714	FEM1A	protein_coding
ENSG00000203999	ENST00000661795.1	1.24934	1.42781	2.24e-05	0.0388522	0.0385714	LINC01270	lncRNA
ENSG00000203999	ENST00000457853.1	1.39317	1.36762	2.95e-05	0.0405234	0.0385714	LINC01270	lncRNA
ENSG00000198821	ENST00000392122.3	2.08391	-2.02203	4.44e-05	0.044128	0.04	CD247-202	protein_coding
ENSG00000213626	ENST00000395323.9	2.3269	-1.43053	4.62e-05	0.0445722	0.04	LBH-201	protein_coding
ENSG00000115073	ENST00000289228.7	2.0261	-0.838437	4.11e-05	0.0433297	0.04	ACTR1B-201	protein_coding
ENSG00000163625	ENST00000295888.9	3.38104	0.724341	4.44e-05	0.044128	0.04	WDFY3-201	protein_coding
ENSG00000111886	ENST00000402938.4	1.63831	1.26933	4.11e-05	0.0433297	0.04	GABRR2-201	protein_coding
ENSG00000227191	ENST00000436911.6	1.6474	-1.40999	4.55e-05	0.0443945	0.04	TRGC2-201	TR_C_gene
ENSG00000183696	ENST00000495446.1	2.38913	1.02251	3.82e-05	0.0426222	0.04	UPP1-212	retained_intron
ENSG00000164715	ENST00000297293.6	2.76645	0.709227	3.36e-05	0.0415233	0.04	LMTK2-201	protein_coding
ENSG00000104228	ENST00000305364.9	1.76277	-1.07549	3.24e-05	0.0412177	0.04	TRIM35-201	protein_coding
ENSG00000198917	ENST00000361256.10	1.60635	-1.07524	3.82e-05	0.0426222	0.04	SPOUT1-201	protein_coding
ENSG00000198879	ENST00000682896.1	1.23591	-1.77064	4.11e-05	0.0433297	0.04	SFMBT2-209	nonsense_mediated_decay
ENSG00000134954	ENST00000319397.6	2.34311	-1.61296	4.16e-05	0.0434626	0.04	ETS1-201	protein_coding
ENSG00000213809	ENST00000240618.11	2.03956	-2.19056	4e-05	0.0430641	0.04	KLRK1-201	protein_coding
ENSG00000165801	ENST00000555232.5	2.14628	0.977507	4.62e-05	0.0445722	0.04	ARHGEF40-206	retained_intron
ENSG00000277734	ENST00000611116.2	2.20254	-1.68995	4.73e-05	0.0448389	0.04	TRAC-201	TR_C_gene
ENSG00000100504	ENST00000530336.2	2.23529	0.870087	3.65e-05	0.0422255	0.04	PYGL-203	retained_intron
ENSG00000170468	ENST00000304061.8	1.48799	-1.10013	4.44e-05	0.044128	0.04	RIOX1-201	protein_coding
ENSG00000289347	ENST00000693076.1	1.61298	1.71046	4.33e-05	0.0438616	0.04	0	lncRNA
ENSG00000181026	ENST00000332810.4	1.72207	-1.0997	4.16e-05	0.0434626	0.04	AEN	protein_coding
ENSG00000167703	ENST00000301335.10	2.73105	0.565851	4.11e-05	0.0433297	0.04	SLC43A2	protein_coding
ENSG00000168234	ENST00000304621.10	1.63962	-1.07874	4.62e-05	0.0445722	0.04	TTC39C	protein_coding
ENSG00000105122	ENST00000343625.12	2.3307	-0.735192	4.44e-05	0.044128	0.04	RASAL3	protein_coding
ENSG00000125780	ENST00000381458.6	1.19779	-1.39889	4.73e-05	0.0448389	0.04	TGM3	protein_coding
ENSG00000109466	ENST00000509704.5	1.78693	1.50806	5.11e-05	0.0457726	0.0413235	KLHL2-207	protein_coding
ENSG00000101307	ENST00000381605.9	2.74797	0.709308	5.11e-05	0.0457726	0.0413235	SIRPB1	protein_coding
ENSG00000100297	ENST00000493076.5	1.64044	-0.880263	5.11e-05	0.0457726	0.0413235	MCM5	retained_intron
ENSG00000188897	ENST00000696174.1	2.96708	1.74272	5.35e-05	0.0463503	0.0426087	LOC400499	protein_coding
ENSG00000160072	ENST00000472194.6	1.62135	-1.60173	5.75e-05	0.0473265	0.0428	ATAD3B-203	retained_intron
ENSG00000112062	ENST00000496250.5	2.51951	1.36406	5.75e-05	0.0473265	0.0428	MAPK14-209	retained_intron
ENSG00000196329	ENST00000358647.5	2.07013	-2.06844	5.56e-05	0.0468831	0.0428	GIMAP5-201	protein_coding
ENSG00000127191	ENST00000247668.7	1.49706	-0.779802	5.84e-05	0.047548	0.0428	TRAF2-201	protein_coding
ENSG00000127152	ENST00000357195.8	2.26793	-2.1344	5.84e-05	0.047548	0.0428	BCL11B-202	protein_coding
ENSG00000167543	ENST00000301057.8	1.3624	-1.1461	5.75e-05	0.0473265	0.0428	TP53I13	protein_coding
ENSG00000198734	ENST00000367796.3	2.63277	1.12443	6.22e-05	0.0484762	0.0438462	F5-201	protein_coding
ENSG00000003402	ENST00000423241.6	2.93657	0.638954	6.22e-05	0.0484762	0.0438462	CFLAR-207	protein_coding
ENSG00000149182	ENST00000524782.6	2.32678	-0.639818	6.22e-05	0.0484762	0.0438462	ARFGAP2-205	protein_coding
ENSG00000196363	ENST00000358625.4	1.67159	-0.850381	6.6e-05	0.0494006	0.0448148	WDR5-201	protein_coding
ENSG00000285737	ENST00000649291.1	1.41658	1.00207	6.6e-05	0.0494006	0.0448148	LINC02680-201	lncRNA
ENSG00000147274	ENST00000320676.11	2.21347	-1.12318	6.6e-05	0.0494006	0.0448148	RBMX	protein_coding
ENSG00000003402	ENST00000309955.8	3.45277	0.795672	6.76e-05	0.0497955	0.0448193	CFLAR-201	protein_coding
ENSG00000141560	ENST00000269373.11	1.36027	-1.05579	6.76e-05	0.0497955	0.0448193	FN3KRP	protein_coding
ENSG00000136869	ENST00000472304.2	2.52462	1.08097	7.02e-05	0.0504081	0.0459524	TLR4-203	protein_coding
ENSG00000068024	ENST00000460235.1	0.817721	0.989245	8.02e-05	0.0527875	0.0464211	HDAC4-206	retained_intron
ENSG00000109466	ENST00000514860.5	2.24577	1.5478	7.69e-05	0.0520143	0.0464211	KLHL2-209	protein_coding
ENSG00000211751	ENST00000633705.1	2.18629	-1.68093	7.36e-05	0.0512355	0.0464211	TRBC1-201	TR_C_gene
ENSG00000211772	ENST00000466254.1	2.36293	-1.59919	7.89e-05	0.0524875	0.0464211	TRBC2-201	TR_C_gene
ENSG00000150054	ENST00000683449.1	2.28318	0.796329	7.69e-05	0.0520143	0.0464211	MPP7-209	protein_coding
ENSG00000172732	ENST00000308110.9	1.82317	-0.862379	7.89e-05	0.0524875	0.0464211	MUS81-201	protein_coding
ENSG00000161791	ENST00000352151.9	1.59822	-1.99417	7.89e-05	0.0524875	0.0464211	FMNL3-202	protein_coding
ENSG00000285966	ENST00000647580.1	1.39568	1.70047	7.36e-05	0.0512355	0.0464211	0	lncRNA
ENSG00000140350	ENST00000483551.6	2.25392	0.641276	8.02e-05	0.0527875	0.0464211	ANP32A-206	processed_transcript
ENSG00000063854	ENST00000565097.1	0.903123	-1.05115	7.89e-05	0.0524875	0.0464211	HAGH	retained_intron
ENSG00000181035	ENST00000318596.8	1.36887	-1.15809	8.02e-05	0.0527875	0.0464211	SLC25A42	protein_coding
ENSG00000123933	ENST00000337190.7	2.12232	-0.699294	8.36e-05	0.0535968	0.0469388	MXD4-201	protein_coding
ENSG00000150687	ENST00000280258.6	1.34584	-2.07115	8.36e-05	0.0535968	0.0469388	PRSS23-201	protein_coding
ENSG00000125817	ENST00000379751.5	2.16856	-1.0894	8.36e-05	0.0535968	0.0469388	CENPB	protein_coding
ENSG00000112062	ENST00000229794.9	3.02759	0.885605	8.55e-05	0.0540199	0.0474747	MAPK14-201	protein_coding
ENSG00000117298	ENST00000531334.1	1.26188	0.956659	0.000117639	0.0611353	0.0477419	ECE1-213	retained_intron
ENSG00000233431	ENST00000457706.1	1.54721	1.09732	0.000103638	0.0581322	0.0477419	LINC02596-201	lncRNA
ENSG00000020633	ENST00000308873.11	2.36767	-1.74473	0.000100365	0.0574084	0.0477419	RUNX3-201	protein_coding
ENSG00000182866	ENST00000336890.10	2.31584	-1.65235	8.98e-05	0.0550266	0.0477419	LCK-202	protein_coding
ENSG00000187147	ENST00000484745.5	1.84819	-0.968312	0.000108729	0.0592422	0.0477419	RNF220-214	processed_transcript
ENSG00000143797	ENST00000305997.8	2.25076	0.632305	0.000134548	0.0645477	0.0477419	MBOAT2-201	protein_coding
ENSG00000115484	ENST00000394440.8	2.10631	-0.871852	0.00012473	0.0625953	0.0477419	CCT4-201	protein_coding
ENSG00000155744	ENST00000418596.7	2.9936	1.17629	0.000120911	0.0618143	0.0477419	FAM126B-202	protein_coding
ENSG00000144659	ENST00000650617.1	1.60586	-1.3378	0.000134548	0.0645477	0.0477419	SLC25A38-209	protein_coding
ENSG00000259956	ENST00000563281.2	2.33906	-0.581854	0.000108729	0.0592422	0.0477419	RBM15B-201	protein_coding
ENSG00000243273	ENST00000691762.1	1.49845	1.78458	0.000100365	0.0574084	0.0477419	0	lncRNA
ENSG00000137441	ENST00000259989.7	1.96988	-2.08725	0.000130366	0.063726	0.0477419	FGFBP2-201	protein_coding
ENSG00000109381	ENST00000511184.5	1.8964	0.678645	0.000134548	0.0645477	0.0477419	ELF2-208	nonsense_mediated_decay
ENSG00000185261	ENST00000504117.1	1.71262	0.965844	0.000108729	0.0592422	0.0477419	KIAA0825-202	retained_intron
ENSG00000164466	ENST00000321442.10	1.77288	-0.839919	0.000134548	0.0645477	0.0477419	SFXN1-201	protein_coding
ENSG00000198755	ENST00000464112.5	1.42053	-1.4902	0.000130366	0.063726	0.0477419	RPL10A-202	processed_transcript
ENSG00000112062	ENST00000229795.7	2.67627	1.0827	0.000100365	0.0574084	0.0477419	MAPK14-202	protein_coding
ENSG00000220494	ENST00000401504.2	0.709809	0.962767	0.000108729	0.0592422	0.0477419	YAP1P1-201	processed_pseudogene
ENSG00000211689	ENST00000443402.6	1.53451	-1.42811	0.000117639	0.0611353	0.0477419	TRGC1-201	TR_C_gene
ENSG00000277053	ENST00000621948.4	1.92799	0.935957	9.38e-05	0.0559387	0.0477419	GTF2IP1-208	retained_intron
ENSG00000270157	ENST00000602609.1	1.05661	-1.41061	0.000117639	0.0611353	0.0477419	0	lncRNA
ENSG00000196642	ENST00000311502.12	2.03747	-1.09772	8.98e-05	0.0550266	0.0477419	RABL6-201	protein_coding
ENSG00000107954	ENST00000369780.9	1.09005	-1.51311	0.000134548	0.0645477	0.0477419	NEURL1-201	protein_coding
ENSG00000148926	ENST00000278175.10	2.5615	1.37017	0.000127457	0.0631457	0.0477419	ADM-201	protein_coding
ENSG00000168010	ENST00000534905.5	1.89001	0.642884	9.38e-05	0.0559387	0.0477419	ATG16L2-205	protein_coding
ENSG00000167548	ENST00000682693.1	1.91207	0.769639	0.000106729	0.0588085	0.0477419	KMT2D-207	retained_intron
ENSG00000090376	ENST00000261233.9	3.14566	1.52376	8.98e-05	0.0550266	0.0477419	IRAK3-201	protein_coding
ENSG00000090376	ENST00000457197.2	2.21587	1.43286	9.38e-05	0.0559387	0.0477419	IRAK3-202	protein_coding
ENSG00000127334	ENST00000393555.3	1.60903	-1.826	9.78e-05	0.0568402	0.0477419	DYRK2-203	protein_coding
ENSG00000136040	ENST00000550080.5	1.35345	1.12896	0.00012473	0.0625953	0.0477419	PLXNC1-209	protein_coding
ENSG00000139343	ENST00000266735.10	1.42727	-1.04121	0.000127457	0.0631457	0.0477419	SNRPF-201	protein_coding
ENSG00000100836	ENST00000216727.9	2.15064	-0.757543	0.00011382	0.0603319	0.0477419	PABPN1-201	protein_coding
ENSG00000133961	ENST00000554546.5	3.10613	0.564611	0.000127457	0.0631457	0.0477419	NUMB-211	protein_coding
ENSG00000140287	ENST00000559816.1	1.16663	-2.08737	0.000111638	0.0598674	0.0477419	HDC-207	retained_intron
ENSG00000103569	ENST00000559443.1	2.86707	0.607039	0.000117639	0.0611353	0.0477419	AQP9-204	processed_transcript
ENSG00000136383	ENST00000258888.6	1.51306	1.38848	0.00012473	0.0625953	0.0477419	ALPK3	protein_coding
ENSG00000269937	ENST00000569852.1	1.48258	0.887325	9.38e-05	0.0559387	0.0477419	NA	lncRNA
ENSG00000188897	ENST00000595168.1	0.731445	1.02038	0.000100365	0.0574084	0.0477419	LOC400499	protein_coding
ENSG00000166501	ENST00000645517.1	1.97491	0.709282	8.75e-05	0.0544828	0.0477419	PRKCB	processed_transcript
ENSG00000103005	ENST00000624720.1	1.98277	0.9921	0.000134548	0.0645477	0.0477419	USB1	TEC
ENSG00000103047	ENST00000261778.2	1.84482	-1.1741	0.000100365	0.0574084	0.0477419	TANGO6	protein_coding
ENSG00000103196	ENST00000566789.1	0.888579	1.1832	0.000111638	0.0598674	0.0477419	CRISPLD2	protein_coding
ENSG00000187688	ENST00000338560.12	2.20514	-0.735148	0.000106729	0.0588085	0.0477419	TRPV2	protein_coding
ENSG00000108798	ENST00000225941.6	1.8707	-1.3301	0.000117639	0.0611353	0.0477419	ABI3	protein_coding
ENSG00000121060	ENST00000570749.5	1.79041	0.818459	0.000130366	0.063726	0.0477419	TRIM25	retained_intron
ENSG00000280407	ENST00000624920.1	2.25686	1.23702	0.000103638	0.0581322	0.0477419	NA	TEC
ENSG00000282508	ENST00000631797.1	1.82809	1.01188	0.00011382	0.0603319	0.0477419	NA	retained_intron
ENSG00000282508	ENST00000633295.1	1.41485	1.25711	0.000108729	0.0592422	0.0477419	NA	retained_intron
ENSG00000268081	ENST00000691994.1	0.980924	1.49074	0.000127457	0.0631457	0.0477419	NA	lncRNA
ENSG00000104814	ENST00000396857.7	1.85399	-1.36595	0.000100365	0.0574084	0.0477419	MAP4K1	protein_coding
ENSG00000101361	ENST00000329276.10	1.82101	-1.22138	0.000127457	0.0631457	0.0477419	NOP56	protein_coding
ENSG00000101346	ENST00000375749.8	1.89034	-0.978743	0.000127457	0.0631457	0.0477419	POFUT1	protein_coding
ENSG00000197183	ENST00000359676.9	2.21135	0.920341	0.000134548	0.0645477	0.0477419	NOL4L	protein_coding
ENSG00000064601	ENST00000678512.1	1.92382	1.05344	0.000127457	0.0631457	0.0477419	CTSA	retained_intron
ENSG00000100181	ENST00000426585.5	1.31888	1.51351	0.000108729	0.0592422	0.0477419	c("TPTEP1"	processed_transcript
ENSG00000186376	ENST00000370766.8	1.94919	-0.727682	0.000134548	0.0645477	0.0477419	ZNF75D	protein_coding
ENSG00000181754	ENST00000369864.5	1.3581	-1.95041	0.000139093	0.0654238	0.0478125	AMIGO1-202	protein_coding
ENSG00000183023	ENST00000417271.1	1.06235	1.17462	0.000139093	0.0654238	0.0478125	SLC8A1-210	protein_coding
ENSG00000182578	ENST00000675795.1	2.46661	-1.58073	0.000139093	0.0654238	0.0478125	CSF1R-210	protein_coding
ENSG00000196405	ENST00000392920.8	2.34486	-1.50561	0.000139093	0.0654238	0.0478125	EVL-201	protein_coding
ENSG00000142459	ENST00000270530.8	1.42348	-0.89826	0.000139093	0.0654238	0.0478125	EVI5L	protein_coding
ENSG00000196923	ENST00000359895.6	1.6891	1.70743	0.000143094	0.0661796	0.048882	PDLIM7-203	protein_coding
ENSG00000197540	ENST00000264553.6	1.67303	-1.48128	0.000148548	0.0671871	0.0501227	GZMM	protein_coding
ENSG00000158526	ENST00000375151.5	1.77133	-0.989771	0.000148548	0.0671871	0.0501227	TSR2	protein_coding
ENSG00000179820	ENST00000391770.9	3.07185	0.854925	0.000154366	0.0682321	0.0517683	MYADM	protein_coding
ENSG00000134698	ENST00000373210.4	3.17822	0.50412	0.000162912	0.0697117	0.0519886	AGO4-201	protein_coding
ENSG00000119535	ENST00000480825.6	3.47913	0.587437	0.000162912	0.0697117	0.0519886	CSF3R-210	retained_intron
ENSG00000238005	ENST00000659687.1	1.27012	0.810646	0.000166367	0.0702914	0.0519886	0	lncRNA
ENSG00000179818	ENST00000655086.1	2.26596	0.98941	0.000162912	0.0697117	0.0519886	PCBP1-AS1-383	lncRNA
ENSG00000234389	ENST00000450893.1	2.06656	1.47131	0.000166367	0.0702914	0.0519886	0	lncRNA
ENSG00000152117	ENST00000438378.2	1.65277	-0.968245	0.000159094	0.0690587	0.0519886	SMPD4BP-202	processed_transcript
ENSG00000106070	ENST00000401949.6	1.68817	2.11671	0.000162912	0.0697117	0.0519886	GRB10-205	protein_coding
ENSG00000012779	ENST00000481117.1	1.91637	0.713779	0.000166367	0.0702914	0.0519886	ALOX5-203	processed_transcript
ENSG00000010610	ENST00000011653.9	2.51928	-1.82662	0.000166367	0.0702914	0.0519886	CD4-201	protein_coding
ENSG00000253719	ENST00000519948.4	2.34199	-0.842666	0.000162912	0.0697117	0.0519886	ATXN7L3B-201	protein_coding
ENSG00000159713	ENST00000393957.7	1.20351	-1.70557	0.000166367	0.0702914	0.0519886	TPPP3	protein_coding
ENSG00000105374	ENST00000221978.10	2.5456	-1.80658	0.000166367	0.0702914	0.0519886	NKG7	protein_coding
ENSG00000159445	ENST00000368814.8	1.25031	-1.33216	0.000172185	0.0712441	0.0532022	THEM4-201	protein_coding
ENSG00000166925	ENST00000493217.1	2.17237	0.686271	0.000172185	0.0712441	0.0532022	TSC22D4-205	retained_intron
ENSG00000078618	ENST00000352171.12	2.90764	0.528557	0.000176003	0.0718534	0.0534807	NRDC-201	protein_coding
ENSG00000254826	ENST00000524768.1	1.87509	0.799292	0.000176003	0.0718534	0.0534807	0	lncRNA
ENSG00000090376	ENST00000545837.1	2.02938	1.58883	0.000176003	0.0718534	0.0534807	IRAK3-203	protein_coding
ENSG00000135083	ENST00000257536.13	2.28734	1.38613	0.00018164	0.0727302	0.0545902	CCNJL-201	protein_coding
ENSG00000120802	ENST00000556029.6	2.39228	-0.910142	0.00018164	0.0727302	0.0545902	TMPO-212	protein_coding
ENSG00000287771	ENST00000657796.1	2.21906	1.60674	0.000186185	0.073418	0.0553514	0	lncRNA
ENSG00000183134	ENST00000332539.5	1.44349	-1.93499	0.000186185	0.073418	0.0553514	PTGDR2-201	protein_coding
ENSG00000145819	ENST00000642734.1	2.9648	0.590029	0.000191458	0.0741947	0.0566129	ARHGAP26-220	protein_coding
ENSG00000174125	ENST00000510552.1	2.00213	0.777266	0.000197276	0.0750261	0.0568063	TLR1-209	processed_transcript
ENSG00000136193	ENST00000242059.10	1.81823	-1.37036	0.000197276	0.0750261	0.0568063	SCRN1-201	protein_coding
ENSG00000082014	ENST00000470588.1	1.53659	1.16256	0.000197276	0.0750261	0.0568063	SMARCD3-206	retained_intron
ENSG00000136045	ENST00000412830.8	1.67503	-1.23742	0.000197276	0.0750261	0.0568063	PWP1-201	protein_coding
ENSG00000247315	ENST00000500893.4	1.78747	-0.790446	0.000197276	0.0750261	0.0568063	ZCCHC3	protein_coding
ENSG00000247626	ENST00000282276.8	1.29762	-1.12415	0.000204913	0.0760777	0.0577949	MARS2-201	protein_coding
ENSG00000124608	ENST00000244571.5	1.55648	-1.00947	0.000204913	0.0760777	0.0577949	AARS2-201	protein_coding
ENSG00000015676	ENST00000460110.5	1.69668	-1.10904	0.000204913	0.0760777	0.0577949	NUDCD3-203	processed_transcript
ENSG00000160410	ENST00000598907.5	2.14444	0.904308	0.000204913	0.0760777	0.0577949	SHKBP1	retained_intron
ENSG00000172116	ENST00000390655.12	1.63658	-1.35996	0.000216368	0.0775743	0.0578774	CD8B-203	protein_coding
ENSG00000160796	ENST00000651350.1	1.56076	0.981231	0.000212004	0.0770153	0.0578774	NBEAL2-212	retained_intron
ENSG00000279821	ENST00000623593.1	1.77057	0.708911	0.000223095	0.0784103	0.0578774	0	TEC
ENSG00000146122	ENST00000632657.1	1.52096	2.52995	0.000216368	0.0775743	0.0578774	DAAM2-210	retained_intron
ENSG00000257743	ENST00000477922.4	2.39933	1.57864	0.000216368	0.0775743	0.0578774	MGAM2-201	protein_coding
ENSG00000135365	ENST00000688222.1	1.9444	1.02511	0.000223095	0.0784103	0.0578774	PHF21A-226	retained_intron
ENSG00000110107	ENST00000227524.9	1.81133	-0.7522	0.000216368	0.0775743	0.0578774	PRPF19-201	protein_coding
ENSG00000149480	ENST00000278823.7	2.38998	-0.717551	0.000223095	0.0784103	0.0578774	MTA2-201	protein_coding
ENSG00000162241	ENST00000531791.1	1.64775	-0.910621	0.000223095	0.0784103	0.0578774	SLC25A45-212	retained_intron
ENSG00000121316	ENST00000240617.10	3.11743	0.54468	0.000212004	0.0770153	0.0578774	PLBD1-201	protein_coding
ENSG00000133961	ENST00000556600.1	1.52192	0.690853	0.000223095	0.0784103	0.0578774	NUMB-220	processed_transcript
ENSG00000103326	ENST00000219611.7	2.00785	-1.22006	0.000223095	0.0784103	0.0578774	CAPN15	protein_coding
ENSG00000198848	ENST00000360526.8	1.73849	2.05099	0.000216368	0.0775743	0.0578774	CES1	protein_coding
ENSG00000223496	ENST00000435634.3	1.84594	-1.10002	0.000212004	0.0770153	0.0578774	EXOSC6	protein_coding
ENSG00000103187	ENST00000567278.1	2.42348	0.711216	0.000223095	0.0784103	0.0578774	COTL1	processed_transcript
ENSG00000088256	ENST00000078429.9	0.931333	-0.943538	0.000223095	0.0784103	0.0578774	GNA11	protein_coding
ENSG00000142347	ENST00000602136.2	1.61076	0.927494	0.000216368	0.0775743	0.0578774	MYO1F	nonsense_mediated_decay
ENSG00000109466	ENST00000226725.11	2.36361	1.07012	0.000229822	0.0792161	0.0585185	KLHL2-201	protein_coding
ENSG00000106070	ENST00000473696.1	1.21633	1.49044	0.000229822	0.0792161	0.0585185	GRB10-217	retained_intron
ENSG00000105339	ENST00000523015.1	1.5601	0.705656	0.000229822	0.0792161	0.0585185	DENND3-218	retained_intron
ENSG00000267283	ENST00000587498.1	0.943434	0.862679	0.000229822	0.0792161	0.0585185	NA	lncRNA
ENSG00000153563	ENST00000283635.8	2.07783	-1.84119	0.000235641	0.0798895	0.0591781	CD8A-201	protein_coding
ENSG00000198502	ENST00000374975.4	2.65307	-1.60195	0.000235641	0.0798895	0.0591781	HLA-DRB5-201	protein_coding
ENSG00000027075	ENST00000332981.11	2.39718	-1.89048	0.000235641	0.0798895	0.0591781	PRKCH-201	protein_coding
ENSG00000185261	ENST00000513200.7	2.18506	1.00973	0.000243459	0.0807616	0.0597768	KIAA0825-203	protein_coding
ENSG00000107742	ENST00000373109.7	2.73732	-1.80877	0.000243459	0.0807616	0.0597768	SPOCK2-202	protein_coding
ENSG00000149541	ENST00000265471.10	1.70434	-0.879157	0.000243459	0.0807616	0.0597768	B3GAT3-201	protein_coding
ENSG00000080815	ENST00000394164.5	2.27425	0.667745	0.000243459	0.0807616	0.0597768	PSEN1-204	protein_coding
ENSG00000100403	ENST00000352645.5	2.10105	-0.924562	0.000243459	0.0807616	0.0597768	ZC3H7B	protein_coding
ENSG00000198821	ENST00000479979.1	1.09091	-1.58614	0.000248186	0.0812715	0.0598684	CD247-205	processed_transcript
ENSG00000103335	ENST00000497793.2	1.13888	-1.10645	0.000248186	0.0812715	0.0598684	PIEZO1	retained_intron
ENSG00000154016	ENST00000284154.10	1.50677	-1.31191	0.000248186	0.0812715	0.0598684	GRAP	protein_coding
ENSG00000127507	ENST00000315576.8	2.9776	0.801967	0.000248186	0.0812715	0.0598684	ADGRE2	protein_coding
ENSG00000114735	ENST00000448997.5	1.2096	-1.69872	0.00025455	0.0819383	0.0600858	HEMK1-205	nonsense_mediated_decay
ENSG00000214975	ENST00000414949.2	0.8789	0.80188	0.00025455	0.0819383	0.0600858	PPIAP29-201	processed_pseudogene
ENSG00000136040	ENST00000258526.9	3.60295	0.637638	0.00025455	0.0819383	0.0600858	PLXNC1-201	protein_coding
ENSG00000072110	ENST00000684096.1	2.04771	0.670451	0.00025455	0.0819383	0.0600858	ACTN1-239	retained_intron
ENSG00000198858	ENST00000586080.1	1.33851	0.751791	0.00025455	0.0819383	0.0600858	R3HDM4	retained_intron
ENSG00000114656	ENST00000265068.9	1.43608	0.921004	0.000261641	0.0826558	0.0604622	CFAP92-201	protein_coding
ENSG00000182180	ENST00000372945.8	1.80794	-0.850291	0.000261641	0.0826558	0.0604622	MRPS16-202	protein_coding
ENSG00000130592	ENST00000421485.5	1.5003	0.93251	0.000261641	0.0826558	0.0604622	LSP1-207	protein_coding
ENSG00000246548	ENST00000500215.3	0.875552	0.918619	0.000261641	0.0826558	0.0604622	LINC02288-201	lncRNA
ENSG00000132635	ENST00000360652.7	1.65095	-1.15994	0.000261641	0.0826558	0.0604622	PCED1A	protein_coding
ENSG00000215788	ENST00000513135.5	1.49368	-2.27764	0.00027055	0.0835214	0.0604878	TNFRSF25-219	retained_intron
ENSG00000238160	ENST00000422204.1	1.36372	0.677811	0.00027055	0.0835214	0.0604878	LINC02863-201	lncRNA
ENSG00000226380	ENST00000432045.6	2.5456	0.782517	0.00027055	0.0835214	0.0604878	0	lncRNA
ENSG00000086062	ENST00000379731.5	2.82767	0.484374	0.00027055	0.0835214	0.0604878	B4GALT1-201	protein_coding
ENSG00000197321	ENST00000375398.6	2.33418	0.876992	0.00027055	0.0835214	0.0604878	SVIL-202	protein_coding
ENSG00000130592	ENST00000381775.5	1.687	1.00061	0.00027055	0.0835214	0.0604878	LSP1-202	protein_coding
ENSG00000129757	ENST00000440480.8	1.46005	-2.10227	0.00027055	0.0835214	0.0604878	CDKN1C-204	protein_coding
ENSG00000179218	ENST00000587486.6	1.54391	-1.17323	0.00027055	0.0835214	0.0604878	CALR	retained_intron
ENSG00000084090	ENST00000337288.10	2.36729	-0.759557	0.000279641	0.0843662	0.0617671	STARD7-201	protein_coding
ENSG00000177352	ENST00000321895.7	1.67651	-0.724411	0.000279641	0.0843662	0.0617671	CCDC71-201	protein_coding
ENSG00000182487	ENST00000423083.1	2.60688	0.701011	0.000279641	0.0843662	0.0617671	NCF1B-201	processed_transcript
ENSG00000204304	ENST00000496171.1	2.07024	0.770563	0.000290551	0.0853322	0.0634127	PBX2-205	retained_intron
ENSG00000198286	ENST00000396946.9	2.14676	-1.61517	0.000290551	0.0853322	0.0634127	CARD11-203	protein_coding
ENSG00000197457	ENST00000370053.3	1.62209	-1.26587	0.000290551	0.0853322	0.0634127	STMN3	protein_coding
ENSG00000241860	ENST00000466557.6	2.77293	0.736165	0.000300187	0.0861452	0.0642412	0	lncRNA
ENSG00000119535	ENST00000489551.5	3.06073	0.418268	0.000300187	0.0861452	0.0642412	CSF3R-213	retained_intron
ENSG00000123643	ENST00000243389.8	2.4096	0.747529	0.000300187	0.0861452	0.0642412	SLC36A1-201	protein_coding
ENSG00000156414	ENST00000409874.9	1.91246	1.71933	0.000300187	0.0861452	0.0642412	TDRD9-201	protein_coding
ENSG00000171051	ENST00000595042.5	2.81455	0.493801	0.000300187	0.0861452	0.0642412	FPR1	protein_coding
ENSG00000148341	ENST00000479237.5	1.49904	-1.15894	0.000306551	0.0866626	0.0648462	SH3GLB2-211	retained_intron
ENSG00000059804	ENST00000075120.12	3.5154	0.654763	0.000306551	0.0866626	0.0648462	SLC2A3-201	protein_coding
ENSG00000130779	ENST00000537123.2	1.3646	0.809471	0.000306551	0.0866626	0.0648462	CLIP1-209	protein_coding
ENSG00000086200	ENST00000409534.1	1.18297	1.21541	0.000316006	0.0874048	0.06659	IPO11-203	protein_coding
ENSG00000136213	ENST00000258711.7	1.81699	-1.24522	0.000325097	0.0880909	0.0674717	CHST12-201	protein_coding
ENSG00000213203	ENST00000307194.6	2.00328	-1.22571	0.000325097	0.0880909	0.0674717	GIMAP1-201	protein_coding
ENSG00000168672	ENST00000304916.4	1.26225	-2.07949	0.000325097	0.0880909	0.0674717	LRATD2-201	protein_coding
ENSG00000225032	ENST00000439298.5	0.80346	-0.90567	0.000325097	0.0880909	0.0674717	0	lncRNA
ENSG00000124831	ENST00000289175.10	3.11067	0.432081	0.000332733	0.088648	0.0675277	LRRFIP1-202	protein_coding
ENSG00000132155	ENST00000494557.2	2.23063	0.73105	0.000332733	0.088648	0.0675277	RAF1-212	retained_intron
ENSG00000174165	ENST00000310442.5	1.5932	-0.927599	0.000332733	0.088648	0.0675277	ZDHHC24-201	protein_coding
ENSG00000140575	ENST00000268182.10	3.78439	0.54917	0.000332733	0.088648	0.0675277	IQGAP1	protein_coding
ENSG00000131634	ENST00000566264.2	1.33556	-1.68925	0.000332733	0.088648	0.0675277	TMEM204	protein_coding
ENSG00000108559	ENST00000573584.6	1.6181	-1.69457	0.000332733	0.088648	0.0675277	NUP88	protein_coding
ENSG00000120942	ENST00000376810.6	1.49207	-0.957801	0.000342734	0.0893535	0.0682394	UBIAD1-202	protein_coding
ENSG00000188641	ENST00000370192.8	3.09653	0.487043	0.00035237	0.0900096	0.0682394	DPYD-202	protein_coding
ENSG00000081721	ENST00000367943.5	1.33079	-0.918851	0.00035237	0.0900096	0.0682394	DUSP12-201	protein_coding
ENSG00000198821	ENST00000362089.10	1.82005	-2.19192	0.00035237	0.0900096	0.0682394	CD247-201	protein_coding
ENSG00000235576	ENST00000690653.1	1.17045	-1.65137	0.00035237	0.0900096	0.0682394	LINC01871-203	lncRNA
ENSG00000179818	ENST00000596259.3	1.28476	1.09097	0.00035237	0.0900096	0.0682394	PCBP1-AS1-248	lncRNA
ENSG00000180346	ENST00000603357.3	0.972757	-1.0006	0.000342734	0.0893535	0.0682394	TIGD2-201	protein_coding
ENSG00000096433	ENST00000605930.3	2.0403	-1.26187	0.00035237	0.0900096	0.0682394	ITPR3-202	protein_coding
ENSG00000196968	ENST00000372841.8	1.56947	-1.14611	0.000342734	0.0893535	0.0682394	FUT11-201	protein_coding
ENSG00000089159	ENST00000323871.9	2.58869	0.913225	0.000342734	0.0893535	0.0682394	PXN-203	nonsense_mediated_decay
ENSG00000069974	ENST00000569493.5	2.22742	0.586593	0.00035237	0.0900096	0.0682394	RAB27A-212	protein_coding
ENSG00000176619	ENST00000325327.4	1.78525	-1.12424	0.000342734	0.0893535	0.0682394	LMNB2	protein_coding
ENSG00000167670	ENST00000301280.10	1.66399	-0.743175	0.00035237	0.0900096	0.0682394	CHAF1A	protein_coding
ENSG00000084070	ENST00000539317.2	1.73226	1.97675	0.000361825	0.0906327	0.069338	SMAP2-205	protein_coding
ENSG00000106070	ENST00000482397.1	1.2339	1.79512	0.000361825	0.0906327	0.069338	GRB10-218	retained_intron
ENSG00000197321	ENST00000375400.7	2.94959	0.589811	0.000361825	0.0906327	0.069338	SVIL-203	protein_coding
ENSG00000198216	ENST00000367570.5	1.7575	1.20569	0.000373098	0.0913513	0.0700341	CACNA1E-204	protein_coding
ENSG00000213626	ENST00000467242.1	1.00775	-1.21496	0.000373098	0.0913513	0.0700341	LBH-208	processed_transcript
ENSG00000112877	ENST00000264935.6	1.02322	-0.903914	0.000373098	0.0913513	0.0700341	CEP72-201	protein_coding
ENSG00000158941	ENST00000308511.9	1.98358	-1.3173	0.000373098	0.0913513	0.0700341	CCAR2-201	protein_coding
ENSG00000170832	ENST00000300896.9	3.20468	0.539275	0.000373098	0.0913513	0.0700341	USP32	protein_coding
ENSG00000105393	ENST00000595393.5	1.19128	-1.08286	0.000373098	0.0913513	0.0700341	BABAM1	retained_intron
ENSG00000115241	ENST00000344034.5	2.16521	-0.697825	0.000380734	0.0918244	0.0702685	PPM1G-201	protein_coding
ENSG00000280046	ENST00000624171.1	1.54976	1.3091	0.000380734	0.0918244	0.0702685	NA	TEC
ENSG00000121060	ENST00000316881.9	3.36467	0.576837	0.000380734	0.0918244	0.0702685	TRIM25	protein_coding
ENSG00000169660	ENST00000644886.1	1.3701	-1.17509	0.000380734	0.0918244	0.0702685	HEXD	retained_intron
ENSG00000105655	ENST00000578963.5	0.914536	1.22151	0.000380734	0.0918244	0.0702685	ISYNA1	protein_coding
ENSG00000241860	ENST00000490997.5	1.77646	0.772086	0.00038928	0.0923415	0.070894	0	lncRNA
ENSG00000198734	ENST00000367797.9	2.42272	1.15299	0.00038928	0.0923415	0.070894	F5-202	protein_coding
ENSG00000115590	ENST00000493749.1	2.32602	2.05526	0.00038928	0.0923415	0.070894	IL1R2-209	retained_intron
ENSG00000121060	ENST00000570473.5	1.70266	0.695722	0.00038928	0.0923415	0.070894	TRIM25	retained_intron
ENSG00000280184	ENST00000625058.1	0.60597	0.823523	0.000399462	0.0929421	0.0717974	0	TEC
ENSG00000135049	ENST00000357081.8	2.8217	0.558401	0.000399462	0.0929421	0.0717974	AGTPBP1-202	protein_coding
ENSG00000250644	ENST00000636397.1	1.81288	0.859533	0.000399462	0.0929421	0.0717974	0	protein_coding
ENSG00000188559	ENST00000202677.12	3.13051	0.903605	0.000399462	0.0929421	0.0717974	RALGAPA2	protein_coding
ENSG00000003402	ENST00000395148.6	3.18451	0.972002	0.000408917	0.0934859	0.0730195	CFLAR-205	protein_coding
ENSG00000002834	ENST00000579123.1	1.8775	0.778866	0.000408917	0.0934859	0.0730195	LASP1	protein_coding
ENSG00000079277	ENST00000468852.2	1.33	1.18544	0.000419462	0.0940783	0.0734713	MKNK1-208	retained_intron
ENSG00000162923	ENST00000651911.2	2.67816	0.700752	0.000419462	0.0940783	0.0734713	WDR26-210	protein_coding
ENSG00000144535	ENST00000429283.2	0.96882	-1.03962	0.000419462	0.0940783	0.0734713	DIS3L2-207	retained_intron
ENSG00000217128	ENST00000623690.1	2.11014	0.773695	0.000419462	0.0940783	0.0734713	FNIP1-205	TEC
ENSG00000166046	ENST00000299045.8	2.69738	0.553795	0.000419462	0.0940783	0.0734713	TCP11L2-201	protein_coding
ENSG00000125753	ENST00000588273.1	1.36149	0.905397	0.000419462	0.0940783	0.0734713	VASP	retained_intron
ENSG00000071575	ENST00000155926.9	1.95823	-1.61575	0.000432371	0.0947855	0.074081	TRIB2-201	protein_coding
ENSG00000077044	ENST00000474488.1	1.66235	0.825214	0.000432371	0.0947855	0.074081	DGKD-210	retained_intron
ENSG00000146122	ENST00000631498.1	2.37944	2.93877	0.000432371	0.0947855	0.074081	DAAM2-209	retained_intron
ENSG00000180644	ENST00000373209.2	2.79619	-1.90134	0.000432371	0.0947855	0.074081	PRF1-201	protein_coding
ENSG00000108262	ENST00000225394.8	1.98923	-0.651745	0.000432371	0.0947855	0.074081	GIT1	protein_coding
ENSG00000169683	ENST00000306688.8	1.38413	-0.901095	0.000432371	0.0947855	0.074081	LRRC45	protein_coding
ENSG00000100393	ENST00000263253.9	3.19583	0.489318	0.000432371	0.0947855	0.074081	EP300	protein_coding
ENSG00000147408	ENST00000397998.7	1.62644	1.6629	0.000441826	0.0952922	0.0743119	CSGALNACT1-202	nonsense_mediated_decay
ENSG00000169826	ENST00000374466.4	2.83587	0.854273	0.000441826	0.0952922	0.0743119	CSGALNACT2-201	protein_coding
ENSG00000111530	ENST00000544619.1	1.73644	-0.961024	0.000441826	0.0952922	0.0743119	CAND1-207	protein_coding
ENSG00000177084	ENST00000320574.10	2.07112	-0.86147	0.000441826	0.0952922	0.0743119	POLE-201	protein_coding
ENSG00000103544	ENST00000417362.7	1.87804	-0.888931	0.000441826	0.0952922	0.0743119	VPS35L	protein_coding
ENSG00000180096	ENST00000321367.8	1.66891	-1.71162	0.000441826	0.0952922	0.0743119	SEPTIN1	protein_coding
ENSG00000162551	ENST00000374840.8	3.2538	1.29889	0.000454008	0.0959328	0.0756667	ALPL-204	protein_coding
ENSG00000069275	ENST00000367142.5	2.36665	-1.22913	0.000454008	0.0959328	0.0756667	NUCKS1-201	protein_coding
ENSG00000154930	ENST00000323482.9	2.01895	-1.10659	0.000454008	0.0959328	0.0756667	ACSS1	protein_coding
ENSG00000117298	ENST00000526194.5	2.09215	1.02307	0.000466008	0.0965518	0.0765075	ECE1-210	retained_intron
ENSG00000285106	ENST00000643779.1	2.43627	0.989956	0.000466008	0.0965518	0.0765075	0	lncRNA
ENSG00000284691	ENST00000641330.1	1.12162	-1.10479	0.000466008	0.0965518	0.0765075	0	processed_transcript
ENSG00000176978	ENST00000460830.1	1.27371	-1.04329	0.000466008	0.0965518	0.0765075	DPP7-202	retained_intron
ENSG00000247287	ENST00000661303.1	0.578853	-0.82561	0.000466008	0.0965518	0.0765075	PRKCH-AS1-203	lncRNA
ENSG00000135632	ENST00000389501.9	1.2746	-1.06722	0.000477281	0.0971235	0.0774336	SMYD5-202	protein_coding
ENSG00000132182	ENST00000254508.7	2.60006	-0.988916	0.000477281	0.0971235	0.0774336	NUP210-201	protein_coding
ENSG00000168916	ENST00000509799.5	1.69993	2.06756	0.000477281	0.0971235	0.0774336	ZNF608-205	protein_coding
ENSG00000026297	ENST00000682498.1	2.27038	0.724636	0.000477281	0.0971235	0.0774336	RNASET2-215	retained_intron
ENSG00000188786	ENST00000468190.1	1.25001	1.01198	0.000489827	0.0977499	0.0774438	MTF1-202	processed_transcript
ENSG00000158615	ENST00000687263.1	2.00078	0.701918	0.000489827	0.0977499	0.0774438	PPP1R15B-202	retained_intron
ENSG00000076356	ENST00000367033.4	2.18875	1.20629	0.000489827	0.0977499	0.0774438	PLXNA2-201	protein_coding
ENSG00000197043	ENST00000523714.5	2.64102	-1.00438	0.000489827	0.0977499	0.0774438	ANXA6-215	protein_coding
ENSG00000146122	ENST00000475489.5	1.58331	2.59855	0.000489827	0.0977499	0.0774438	DAAM2-204	retained_intron
ENSG00000187713	ENST00000343666.6	1.67967	-0.58586	0.000501282	0.0983138	0.0774438	TMEM203-201	protein_coding
ENSG00000215244	ENST00000670319.1	1.81948	0.977772	0.000501282	0.0983138	0.0774438	LINC02649-205	lncRNA
ENSG00000212743	ENST00000391437.2	1.96712	0.769303	0.000501282	0.0983138	0.0774438	LINC02656-201	lncRNA
ENSG00000042088	ENST00000335725.9	1.3627	-1.69503	0.000501282	0.0983138	0.0774438	TDP1-201	protein_coding
ENSG00000140563	ENST00000556363.5	2.35107	0.850792	0.000489827	0.0977499	0.0774438	MCTP2	retained_intron
ENSG00000126602	ENST00000575671.5	1.17009	-1.72873	0.000489827	0.0977499	0.0774438	TRAP1	protein_coding
ENSG00000121058	ENST00000240316.5	1.6224	-0.90478	0.000489827	0.0977499	0.0774438	COIL	protein_coding
ENSG00000170832	ENST00000393003.7	2.05264	0.714978	0.000501282	0.0983138	0.0774438	USP32	protein_coding
ENSG00000142207	ENST00000382751.4	1.70489	-1.00387	0.000501282	0.0983138	0.0774438	URB1	protein_coding
ENSG00000100138	ENST00000401959.6	1.9691	-0.982517	0.000501282	0.0983138	0.0774438	SNU13	protein_coding
ENSG00000101849	ENST00000415293.6	2.35683	0.656447	0.000501282	0.0983138	0.0774438	TBL1X	retained_intron
ENSG00000101849	ENST00000684110.1	1.94553	0.736909	0.000501282	0.0983138	0.0774438	TBL1X	retained_intron
ENSG00000211695	ENST00000444775.2	0.860694	-1.09877	0.000514918	0.0989761	0.078232	TRGV9-201	TR_V_gene
ENSG00000156471	ENST00000337004.8	2.17146	-0.77519	0.000514918	0.0989761	0.078232	PTDSS1-201	nonsense_mediated_decay
ENSG00000070081	ENST00000532240.2	1.294	-0.993132	0.000514918	0.0989761	0.078232	NUCB2-213	processed_transcript
ENSG00000123395	ENST00000336854.9	1.68384	-0.82822	0.000514918	0.0989761	0.078232	ATG101-201	protein_coding
ENSG00000211792	ENST00000390440.2	0.653074	-0.913088	0.000514918	0.0989761	0.078232	TRAV14DV4-201	TR_V_gene
ENSG00000187650	ENST00000339485.4	1.50422	-0.74806	0.000514918	0.0989761	0.078232	VMAC	protein_coding
ENSG00000241860	ENST00000484859.1	3.16429	0.765231	0.000540737	0.100207	0.0782632	0	lncRNA
ENSG00000143226	ENST00000271450.12	3.34905	0.465076	0.000526555	0.0995345	0.0782632	FCGR2A-201	protein_coding
ENSG00000115590	ENST00000474085.5	1.88639	1.70769	0.000526555	0.0995345	0.0782632	IL1R2-206	retained_intron
ENSG00000137462	ENST00000260010.6	3.05385	0.986327	0.000540737	0.100207	0.0782632	TLR2-201	protein_coding
ENSG00000078401	ENST00000379375.6	1.03471	1.38059	0.000526555	0.0995345	0.0782632	EDN1-201	protein_coding
ENSG00000158373	ENST00000377777.6	2.73068	-1.05436	0.000540737	0.100207	0.0782632	H2BC5-202	protein_coding
ENSG00000223865	ENST00000469120.1	1.66016	-1.24466	0.000540737	0.100207	0.0782632	HLA-DPB1-213	retained_intron
ENSG00000136897	ENST00000374865.5	1.35687	-0.885803	0.000540737	0.100207	0.0782632	MRPL50-201	protein_coding
ENSG00000003056	ENST00000000412.8	2.48997	-0.86124	0.000526555	0.0995345	0.0782632	M6PR-201	protein_coding
ENSG00000100504	ENST00000553872.1	1.64538	0.816254	0.000540737	0.100207	0.0782632	PYGL-207	retained_intron
ENSG00000185115	ENST00000332303.6	1.68433	-1.14912	0.000540737	0.100207	0.0782632	NSMCE3-201	protein_coding
ENSG00000103005	ENST00000219281.8	2.0146	0.811501	0.000540737	0.100207	0.0782632	USB1	protein_coding
ENSG00000189091	ENST00000302516.10	2.37313	-0.857892	0.000526555	0.0995345	0.0782632	SF3B3	protein_coding
ENSG00000109047	ENST00000226193.6	0.890978	1.40041	0.000526555	0.0995345	0.0782632	RCVRN	protein_coding
ENSG00000173757	ENST00000481517.1	1.90106	0.770327	0.000526555	0.0995345	0.0782632	STAT5B	retained_intron
ENSG00000204577	ENST00000436504.2	1.72367	0.682866	0.000526555	0.0995345	0.0782632	NA	retained_intron
ENSG00000100385	ENST00000216223.10	2.04188	-1.84669	0.000540737	0.100207	0.0782632	IL2RB	protein_coding
ENSG00000100242	ENST00000689035.1	3.03826	-0.619452	0.000540737	0.100207	0.0782632	SUN2	protein_coding
ENSG00000179051	ENST00000375436.9	2.38592	-0.840277	0.000555828	0.100915	0.0787887	RCC2-202	protein_coding
ENSG00000144749	ENST00000273261.8	1.76592	-1.7425	0.000555828	0.100915	0.0787887	LRIG1-201	protein_coding
ENSG00000113368	ENST00000504788.5	2.57062	0.833374	0.000555828	0.100915	0.0787887	LMNB1-208	processed_transcript
ENSG00000097007	ENST00000318560.6	1.62535	-0.659454	0.000555828	0.100915	0.0787887	ABL1-201	protein_coding
ENSG00000279283	ENST00000624048.1	1.96638	0.685032	0.000555828	0.100915	0.0787887	0	TEC
ENSG00000081913	ENST00000262719.10	2.10856	0.786709	0.000555828	0.100915	0.0787887	PHLPP1	protein_coding
ENSG00000183762	ENST00000400335.9	2.65228	1.19488	0.000555828	0.100915	0.0787887	KREMEN1	protein_coding
ENSG00000182541	ENST00000482270.5	2.13612	0.736187	0.000555828	0.100915	0.0787887	LIMK2	retained_intron
ENSG00000049089	ENST00000372748.8	2.1721	1.91166	0.000573647	0.101742	0.079471	COL9A2-202	protein_coding
ENSG00000142937	ENST00000470475.1	1.26542	-0.936894	0.000573647	0.101742	0.079471	RPS8-204	processed_transcript
ENSG00000134072	ENST00000256460.8	1.6095	-1.25143	0.000573647	0.101742	0.079471	CAMK1-201	protein_coding
ENSG00000156711	ENST00000373766.9	1.95696	2.09966	0.000573647	0.101742	0.079471	MAPK13-203	protein_coding
ENSG00000136869	ENST00000355622.8	3.04242	0.97651	0.000573647	0.101742	0.079471	TLR4-201	protein_coding
ENSG00000062282	ENST00000603363.5	2.509	0.971741	0.000573647	0.101742	0.079471	DGAT2-204	retained_intron
ENSG00000103335	ENST00000301015.14	2.45446	-1.01676	0.000573647	0.101742	0.079471	PIEZO1	protein_coding
ENSG00000073861	ENST00000177694.2	1.78684	-1.98338	0.000573647	0.101742	0.079471	TBX21	protein_coding
ENSG00000177410	ENST00000667889.1	1.99144	0.626853	0.000573647	0.101742	0.079471	ZFAS1	lncRNA
ENSG00000289013	ENST00000686249.1	2.12085	1.58715	0.00058692	0.102352	0.0797037	0	lncRNA
ENSG00000137312	ENST00000487376.5	1.86909	0.865063	0.00058692	0.102352	0.0797037	FLOT1-212	retained_intron
ENSG00000223865	ENST00000428835.5	2.02474	-1.30775	0.00058692	0.102352	0.0797037	HLA-DPB1-212	protein_coding
ENSG00000165272	ENST00000297991.6	1.75166	-1.36426	0.00058692	0.102352	0.0797037	AQP3-201	protein_coding
ENSG00000168610	ENST00000677270.1	2.03286	0.662014	0.00058692	0.102352	0.0797037	STAT3	retained_intron
ENSG00000105374	ENST00000595217.1	2.01276	-1.56749	0.00058692	0.102352	0.0797037	NKG7	protein_coding
ENSG00000124181	ENST00000244007.7	2.06246	-1.75707	0.00058692	0.102352	0.0797037	PLCG1	protein_coding
ENSG00000196700	ENST00000369888.6	1.51309	-0.990507	0.00058692	0.102352	0.0797037	ZNF512B	protein_coding
ENSG00000138795	ENST00000265165.6	1.85963	-1.85872	0.000601284	0.103007	0.0806585	LEF1-201	protein_coding
ENSG00000166532	ENST00000535829.6	1.33268	-1.32008	0.000601284	0.103007	0.0806585	RIMKLB-205	protein_coding
ENSG00000140553	ENST00000486253.1	0.901993	0.99027	0.000601284	0.103007	0.0806585	UNC45A	retained_intron
ENSG00000166847	ENST00000563614.1	1.85392	-1.02053	0.000601284	0.103007	0.0806585	DCTN5	retained_intron
ENSG00000063601	ENST00000445323.7	2.07652	-0.650184	0.000601284	0.103007	0.0806585	MTMR1	protein_coding
ENSG00000287255	ENST00000688930.1	1.52005	1.74061	0.00061892	0.103807	0.0816307	0	lncRNA
ENSG00000018280	ENST00000233202.11	3.02312	0.986398	0.00061892	0.103807	0.0816307	SLC11A1-201	protein_coding
ENSG00000113916	ENST00000438077.1	1.83016	1.07585	0.00061892	0.103807	0.0816307	BCL6-205	protein_coding
ENSG00000151726	ENST00000281455.7	3.77896	0.87779	0.00061892	0.103807	0.0816307	ACSL1-201	protein_coding
ENSG00000139641	ENST00000394048.10	2.51085	-1.10311	0.00061892	0.103807	0.0816307	ESYT1-202	protein_coding
ENSG00000179409	ENST00000319004.6	1.52289	-0.896909	0.00061892	0.103807	0.0816307	GEMIN4	protein_coding
ENSG00000205181	ENST00000379053.4	1.43462	0.921793	0.00061892	0.103807	0.0816307	LINC00654	lncRNA
ENSG00000229989	ENST00000692165.1	1.22247	1.12693	0.000634012	0.104487	0.0816628	MIR181A1HG-210	lncRNA
ENSG00000003402	ENST00000342795.9	2.40814	0.742103	0.000634012	0.104487	0.0816628	CFLAR-204	protein_coding
ENSG00000130193	ENST00000336138.4	1.16447	-0.811451	0.000634012	0.104487	0.0816628	THEM6-201	protein_coding
ENSG00000135365	ENST00000676320.1	2.57368	0.70739	0.000634012	0.104487	0.0816628	PHF21A-222	protein_coding
ENSG00000168496	ENST00000305885.3	1.64598	-0.875238	0.000634012	0.104487	0.0816628	FEN1-201	protein_coding
ENSG00000170962	ENST00000393158.7	1.06364	-1.53562	0.000634012	0.104487	0.0816628	PDGFD-202	protein_coding
ENSG00000111796	ENST00000229402.4	1.62734	-1.8289	0.000634012	0.104487	0.0816628	KLRB1-201	protein_coding
ENSG00000211794	ENST00000390442.3	0.678032	-0.922559	0.000634012	0.104487	0.0816628	TRAV12-3-201	TR_V_gene
ENSG00000157350	ENST00000393640.8	2.26216	1.07435	0.000634012	0.104487	0.0816628	ST3GAL2	protein_coding
ENSG00000169891	ENST00000469714.1	1.79987	0.650573	0.000634012	0.104487	0.0816628	REPS2	processed_transcript
ENSG00000076356	ENST00000483048.1	1.17909	1.11987	0.000650375	0.105221	0.0822299	PLXNA2-205	processed_transcript
ENSG00000011198	ENST00000644371.2	2.51395	0.813944	0.000650375	0.105221	0.0822299	ABHD5-213	protein_coding
ENSG00000026297	ENST00000684086.1	1.95216	1.04984	0.000650375	0.105221	0.0822299	RNASET2-221	retained_intron
ENSG00000242616	ENST00000374293.5	2.629	0.547208	0.000650375	0.105221	0.0822299	GNG10-201	protein_coding
ENSG00000123358	ENST00000394825.6	1.49404	-2.03664	0.000650375	0.105221	0.0822299	NR4A1-204	protein_coding
ENSG00000140678	ENST00000571644.1	3.15032	0.699683	0.000650375	0.105221	0.0822299	ITGAX	retained_intron
ENSG00000161956	ENST00000321337.12	1.85071	-1.02886	0.000650375	0.105221	0.0822299	SENP3	protein_coding
ENSG00000124203	ENST00000371030.4	1.70357	-2.03201	0.000650375	0.105221	0.0822299	ZNF831	protein_coding
ENSG00000138385	ENST00000260956.9	1.79668	-1.22364	0.000666739	0.105951	0.0831519	SSB-201	protein_coding
ENSG00000112062	ENST00000490379.1	1.66943	0.86102	0.000666739	0.105951	0.0831519	MAPK14-207	retained_intron
ENSG00000126882	ENST00000372271.4	2.32681	-0.732468	0.000666739	0.105951	0.0831519	FAM78A-203	protein_coding
ENSG00000103005	ENST00000561743.5	1.66517	1.21971	0.000666739	0.105951	0.0831519	USB1	protein_coding
ENSG00000103196	ENST00000566151.1	0.960646	1.11575	0.000666739	0.105951	0.0831519	CRISPLD2	protein_coding
ENSG00000167526	ENST00000563749.1	1.45124	-1.24027	0.000666739	0.105951	0.0831519	RPL13	retained_intron
ENSG00000171603	ENST00000435891.5	1.74324	-1.41159	0.000711649	0.107943	0.0832766	CLSTN1-203	protein_coding
ENSG00000171824	ENST00000376936.9	1.96318	-0.938946	0.000684012	0.106719	0.0832766	EXOSC10-202	protein_coding
ENSG00000123838	ENST00000367070.8	1.52611	2.66508	0.000711649	0.107943	0.0832766	C4BPA-201	protein_coding
ENSG00000183023	ENST00000406391.2	2.7774	1.25043	0.000711649	0.107943	0.0832766	SLC8A1-206	protein_coding
ENSG00000018280	ENST00000465984.5	1.7694	1.68764	0.000696922	0.107292	0.0832766	SLC11A1-204	retained_intron
ENSG00000178252	ENST00000608424.6	2.24888	-0.738292	0.000696922	0.107292	0.0832766	WDR6-220	protein_coding
ENSG00000163714	ENST00000493598.6	1.88842	-0.776767	0.000696922	0.107292	0.0832766	U2SURP-214	protein_coding
ENSG00000073849	ENST00000169298.8	2.1917	-1.35721	0.000711649	0.107943	0.0832766	ST6GAL1-201	protein_coding
ENSG00000248483	ENST00000606183.4	1.84742	0.913477	0.000696922	0.107292	0.0832766	POU5F2-201	protein_coding
ENSG00000120318	ENST00000504448.1	1.82402	0.825893	0.000684012	0.106719	0.0832766	ARAP3-202	protein_coding
ENSG00000288884	ENST00000690978.1	2.05287	0.572891	0.000684012	0.106719	0.0832766	0	lncRNA
ENSG00000147454	ENST00000518881.5	3.36684	0.72438	0.000711649	0.107943	0.0832766	SLC25A37-204	retained_intron
ENSG00000148362	ENST00000371620.4	1.36581	-0.966097	0.000684012	0.106719	0.0832766	PAXX-201	protein_coding
ENSG00000166228	ENST00000299299.4	0.823636	-0.908137	0.000711649	0.107943	0.0832766	PCBD1-201	protein_coding
ENSG00000186635	ENST00000544721.5	1.87214	0.442283	0.000696922	0.107292	0.0832766	ARAP1-219	retained_intron
ENSG00000137504	ENST00000527447.2	2.2175	-0.839766	0.000684012	0.106719	0.0832766	CREBZF-204	protein_coding
ENSG00000109971	ENST00000534624.6	3.10952	-0.862413	0.000696922	0.107292	0.0832766	HSPA8-224	protein_coding
ENSG00000111679	ENST00000543744.1	2.34604	0.859963	0.000711649	0.107943	0.0832766	PTPN6-222	retained_intron
ENSG00000089094	ENST00000538503.5	1.35081	-1.19177	0.000711649	0.107943	0.0832766	KDM2B-208	retained_intron
ENSG00000280138	ENST00000623210.1	2.97186	0.697932	0.000696922	0.107292	0.0832766	0	TEC
ENSG00000139890	ENST00000267396.9	1.98827	0.768241	0.000696922	0.107292	0.0832766	REM2-201	protein_coding
ENSG00000100731	ENST00000439984.7	3.037	0.789435	0.000711649	0.107943	0.0832766	PCNX1-202	protein_coding
ENSG00000013523	ENST00000251089.8	1.60328	-1.03323	0.000711649	0.107943	0.0832766	ANGEL1-201	protein_coding
ENSG00000155393	ENST00000685571.1	1.18089	-1.57504	0.000684012	0.106719	0.0832766	HEATR3	retained_intron
ENSG00000173757	ENST00000293328.8	3.38099	0.484029	0.000696922	0.107292	0.0832766	STAT5B	protein_coding
ENSG00000161091	ENST00000355415.7	1.85616	-0.951279	0.000711649	0.107943	0.0832766	MFSD12	protein_coding
ENSG00000183019	ENST00000333598.8	2.21593	1.07137	0.000711649	0.107943	0.0832766	MCEMP1	protein_coding
ENSG00000064607	ENST00000594773.5	1.96177	-0.917741	0.000711649	0.107943	0.0832766	SUGP2	nonsense_mediated_decay
ENSG00000125520	ENST00000266077.5	1.48628	-1.19125	0.000684012	0.106719	0.0832766	SLC2A4RG	protein_coding
ENSG00000132155	ENST00000688543.1	2.04328	0.852766	0.000730377	0.108769	0.0836875	RAF1-236	protein_coding
ENSG00000105339	ENST00000523308.5	2.40885	0.785709	0.000730377	0.108769	0.0836875	DENND3-221	protein_coding
ENSG00000148362	ENST00000498095.4	1.48808	-1.10785	0.000730377	0.108769	0.0836875	PAXX-208	retained_intron
ENSG00000213402	ENST00000326294.4	2.281	-1.20495	0.000730377	0.108769	0.0836875	PTPRCAP-201	protein_coding
ENSG00000033327	ENST00000361507.5	3.23934	0.492792	0.000730377	0.108769	0.0836875	GAB2-202	protein_coding
ENSG00000100450	ENST00000216338.9	2.13292	-1.71532	0.000730377	0.108769	0.0836875	GZMH-201	protein_coding
ENSG00000178789	ENST00000392621.6	2.21864	-0.936259	0.000730377	0.108769	0.0836875	CD300LB	protein_coding
ENSG00000188612	ENST00000578238.2	1.84141	-0.708366	0.000730377	0.108769	0.0836875	SUMO2	protein_coding
ENSG00000276649	ENST00000619200.1	1.57181	0.701371	0.000730377	0.108769	0.0836875	NA	lncRNA
ENSG00000177663	ENST00000459971.1	1.26452	0.651938	0.000730377	0.108769	0.0836875	IL17RA	retained_intron
ENSG00000188004	ENST00000675716.1	0.760004	1.52551	0.000748014	0.109545	0.0846502	SNHG28-220	lncRNA
ENSG00000137642	ENST00000534754.5	2.58674	0.775792	0.000748014	0.109545	0.0846502	SORL1-213	retained_intron
ENSG00000080815	ENST00000394157.7	1.36602	1.0757	0.000748014	0.109545	0.0846502	PSEN1-203	protein_coding
ENSG00000132612	ENST00000566354.1	1.72875	-0.664271	0.000748014	0.109545	0.0846502	VPS4A	retained_intron
ENSG00000087157	ENST00000591996.1	2.73278	0.653856	0.000748014	0.109545	0.0846502	PGS1	retained_intron
ENSG00000101445	ENST00000299824.6	2.30742	-1.83301	0.000748014	0.109545	0.0846502	PPP1R16B	protein_coding
ENSG00000114491	ENST00000232607.7	1.27395	-1.4306	0.000765105	0.110295	0.0851822	UMPS-201	protein_coding
ENSG00000164327	ENST00000510711.5	2.0433	0.774823	0.000765105	0.110295	0.0851822	RICTOR-206	retained_intron
ENSG00000146122	ENST00000491083.2	2.03825	2.88902	0.000765105	0.110295	0.0851822	DAAM2-205	retained_intron
ENSG00000026297	ENST00000358165.7	1.86534	0.758064	0.000765105	0.110295	0.0851822	RNASET2-202	retained_intron
ENSG00000119403	ENST00000373896.8	1.77069	-1.50736	0.000765105	0.110295	0.0851822	PHF19-202	protein_coding
ENSG00000185736	ENST00000381312.6	1.16718	1.06081	0.000765105	0.110295	0.0851822	ADARB2-203	protein_coding
ENSG00000150457	ENST00000382592.5	2.28436	0.64059	0.000765105	0.110295	0.0851822	LATS2-201	protein_coding
ENSG00000005339	ENST00000576720.1	2.02366	0.736384	0.000765105	0.110295	0.0851822	CREBBP	retained_intron
ENSG00000183023	ENST00000332839.9	2.37729	1.71149	0.000783469	0.111099	0.0858367	SLC8A1-201	protein_coding
ENSG00000113916	ENST00000496823.1	2.69814	1.16731	0.000783469	0.111099	0.0858367	BCL6-210	processed_transcript
ENSG00000288887	ENST00000690973.1	1.48968	0.971738	0.000783469	0.111099	0.0858367	0	lncRNA
ENSG00000112406	ENST00000367658.3	3.10253	0.335592	0.000783469	0.111099	0.0858367	HECA-201	protein_coding
ENSG00000146592	ENST00000357727.7	3.09603	0.965059	0.000783469	0.111099	0.0858367	CREB5-201	protein_coding
ENSG00000196405	ENST00000556921.1	0.957773	-1.13894	0.000783469	0.111099	0.0858367	EVL-220	processed_transcript
ENSG00000078043	ENST00000324794.11	1.54558	1.4288	0.000783469	0.111099	0.0858367	PIAS2	protein_coding
ENSG00000128159	ENST00000491449.5	1.59504	-1.27485	0.000783469	0.111099	0.0858367	TUBGCP6	processed_transcript
ENSG00000168028	ENST00000301821.11	3.20481	-0.736986	0.000804196	0.112004	0.0860506	RPSA-201	protein_coding
ENSG00000159692	ENST00000382952.8	2.33734	-0.665802	0.000804196	0.112004	0.0860506	CTBP1-203	protein_coding
ENSG00000171503	ENST00000512251.6	0.979717	-1.00351	0.000804196	0.112004	0.0860506	ETFDH-207	processed_transcript
ENSG00000135083	ENST00000644926.1	1.72316	1.33131	0.000804196	0.112004	0.0860506	CCNJL-211	nonsense_mediated_decay
ENSG00000197409	ENST00000356476.3	2.96178	-2.41588	0.000804196	0.112004	0.0860506	H3C4-201	protein_coding
ENSG00000231389	ENST00000453337.1	2.0056	-1.73279	0.000804196	0.112004	0.0860506	HLA-DPA1-244	protein_coding
ENSG00000127954	ENST00000414498.1	2.42912	0.623833	0.000804196	0.112004	0.0860506	STEAP4-203	protein_coding
ENSG00000153310	ENST00000520887.1	1.47481	0.900001	0.000804196	0.112004	0.0860506	CYRIB-218	retained_intron
ENSG00000152219	ENST00000282032.4	1.39148	-0.965613	0.000804196	0.112004	0.0860506	ARL14EP-201	protein_coding
ENSG00000149806	ENST00000529639.6	3.09021	-0.375873	0.000804196	0.112004	0.0860506	FAU-207	protein_coding
ENSG00000005156	ENST00000378526.9	1.82711	-0.722495	0.000804196	0.112004	0.0860506	LIG3	protein_coding
ENSG00000142173	ENST00000300527.9	1.44729	-2.11314	0.000804196	0.112004	0.0860506	COL6A2	protein_coding
ENSG00000162702	ENST00000294740.3	2.10747	1.3086	0.000822197	0.112788	0.0861333	ZNF281-201	protein_coding
ENSG00000073331	ENST00000509688.5	2.23723	0.67594	0.000822197	0.112788	0.0861333	ALPK1-213	retained_intron
ENSG00000105835	ENST00000680616.1	3.06342	1.1108	0.000822197	0.112788	0.0861333	NAMPT-227	retained_intron
ENSG00000105339	ENST00000517985.5	1.59874	0.820942	0.000822197	0.112788	0.0861333	DENND3-204	protein_coding
ENSG00000095319	ENST00000372577.2	1.98687	-0.838495	0.000822197	0.112788	0.0861333	NUP188-201	protein_coding
ENSG00000137486	ENST00000360025.7	2.03316	-0.832163	0.000822197	0.112788	0.0861333	ARRB1-201	protein_coding
ENSG00000168806	ENST00000305641.7	1.00628	-1.02009	0.000822197	0.112788	0.0861333	LCMT2-201	protein_coding
ENSG00000262879	ENST00000658121.1	1.579	-0.864023	0.000822197	0.112788	0.0861333	LOC101927060	lncRNA
ENSG00000180448	ENST00000586937.2	1.22622	0.961691	0.000822197	0.112788	0.0861333	ARHGAP45	retained_intron
ENSG00000272333	ENST00000685062.1	0.989533	0.743151	0.000822197	0.112788	0.0861333	KMT2B	retained_intron
ENSG00000104866	ENST00000221462.9	1.30853	-0.995762	0.000822197	0.112788	0.0861333	PPP1R37	protein_coding
ENSG00000116754	ENST00000469170.5	0.769735	-1.21032	0.000858561	0.114367	0.0864835	SRSF11-210	processed_transcript
ENSG00000198821	ENST00000483825.5	1.47641	-2.34358	0.000858561	0.114367	0.0864835	CD247-206	processed_transcript
ENSG00000014641	ENST00000233114.13	1.94774	-0.781965	0.000841288	0.113618	0.0864835	MDH1-201	protein_coding
ENSG00000205716	ENST00000421987.1	0.735292	1.36636	0.000841288	0.113618	0.0864835	FAM183DP-201	processed_pseudogene
ENSG00000169967	ENST00000682094.1	3.09253	0.622875	0.000841288	0.113618	0.0864835	MAP3K2-203	protein_coding
ENSG00000059377	ENST00000469630.1	2.22253	0.543029	0.000858561	0.114367	0.0864835	TBXAS1-213	retained_intron
ENSG00000151929	ENST00000369085.8	1.12727	-0.910458	0.000858561	0.114367	0.0864835	BAG3-201	protein_coding
ENSG00000184575	ENST00000332707.10	2.02806	-0.821864	0.000858561	0.114367	0.0864835	XPOT-201	protein_coding
ENSG00000089157	ENST00000392514.9	3.22515	-0.594344	0.000858561	0.114367	0.0864835	RPLP0-203	protein_coding
ENSG00000198668	ENST00000553630.1	2.5339	-0.478411	0.000858561	0.114367	0.0864835	CALM1-206	nonsense_mediated_decay
ENSG00000261069	ENST00000567527.1	1.61229	-1.04229	0.000858561	0.114367	0.0864835	0	lncRNA
ENSG00000074696	ENST00000261875.10	1.35052	-1.25631	0.000858561	0.114367	0.0864835	HACD3-201	protein_coding
ENSG00000157353	ENST00000288078.11	1.46312	-0.931562	0.000841288	0.113618	0.0864835	FCSK	protein_coding
ENSG00000175691	ENST00000314531.5	0.828368	-0.912049	0.000858561	0.114367	0.0864835	ZNF77	protein_coding
ENSG00000167785	ENST00000597304.5	1.08488	-0.979312	0.000841288	0.113618	0.0864835	ZNF558	retained_intron
ENSG00000105643	ENST00000379656.7	2.14576	-0.957996	0.000841288	0.113618	0.0864835	ARRDC2	protein_coding
ENSG00000083845	ENST00000196551.8	2.88723	-0.657707	0.000858561	0.114367	0.0864835	RPS5	protein_coding
ENSG00000124181	ENST00000470528.1	0.623884	-0.944167	0.000841288	0.113618	0.0864835	PLCG1	retained_intron
ENSG00000198089	ENST00000540643.5	1.78595	-0.949139	0.000841288	0.113618	0.0864835	SFI1	protein_coding
ENSG00000100292	ENST00000216117.9	2.18898	-0.75736	0.000841288	0.113618	0.0864835	HMOX1	protein_coding
ENSG00000274717	ENST00000616842.1	0.955541	0.767593	0.000858561	0.114367	0.0864835	NA	processed_pseudogene
ENSG00000119862	ENST00000238875.10	2.09851	0.71012	0.000877834	0.115202	0.086991	LGALSL-201	protein_coding
ENSG00000105339	ENST00000523530.1	2.11169	0.557984	0.000877834	0.115202	0.086991	DENND3-222	retained_intron
ENSG00000215244	ENST00000659311.1	1.46819	0.920722	0.000877834	0.115202	0.086991	LINC02649-202	lncRNA
ENSG00000066336	ENST00000533968.1	2.58421	0.845702	0.000877834	0.115202	0.086991	SPI1-204	protein_coding
ENSG00000167792	ENST00000528377.1	0.923841	-0.94257	0.000877834	0.115202	0.086991	NDUFV1-213	retained_intron
ENSG00000167286	ENST00000300692.9	1.98988	-1.16424	0.000877834	0.115202	0.086991	CD3D-201	protein_coding
ENSG00000054654	ENST00000553308.1	1.30446	-1.25428	0.000877834	0.115202	0.086991	SYNE2-208	retained_intron
ENSG00000167658	ENST00000309311.7	3.51532	-0.74139	0.000877834	0.115202	0.086991	EEF2	protein_coding
ENSG00000185658	ENST00000341322.4	1.68732	-0.762928	0.000877834	0.115202	0.086991	BRWD1	protein_coding
ENSG00000092978	ENST00000366934.3	1.46376	-0.861988	0.000901653	0.116231	0.088712	GPATCH2-201	protein_coding
ENSG00000181638	ENST00000520584.6	0.883642	-1.29595	0.000901653	0.116231	0.088712	ZFP41-203	protein_coding
ENSG00000188897	ENST00000595170.1	1.81239	1.13573	0.000901653	0.116231	0.088712	LOC400499	nonsense_mediated_decay
ENSG00000125731	ENST00000245908.11	1.05677	-1.39933	0.000901653	0.116231	0.088712	SH2D3A	protein_coding
ENSG00000198492	ENST00000478283.5	1.52304	-1.52753	0.00092038	0.117037	0.0891197	YTHDF2-206	processed_transcript
ENSG00000163171	ENST00000295324.4	2.9688	0.754375	0.00092038	0.117037	0.0891197	CDC42EP3-201	protein_coding
ENSG00000179818	ENST00000654878.1	2.12701	0.95616	0.00092038	0.117037	0.0891197	PCBP1-AS1-380	lncRNA
ENSG00000167106	ENST00000373095.6	1.82827	-1.67735	0.00092038	0.117037	0.0891197	FAM102A-203	protein_coding
ENSG00000180644	ENST00000441259.2	1.62214	-3.4196	0.00092038	0.117037	0.0891197	PRF1-202	protein_coding
ENSG00000030066	ENST00000378460.7	1.97129	-1.01429	0.00092038	0.117037	0.0891197	NUP160-201	protein_coding
ENSG00000111667	ENST00000389231.9	1.91522	-0.940985	0.00092038	0.117037	0.0891197	USP5-202	protein_coding
ENSG00000104964	ENST00000327141.9	2.53316	-0.997104	0.00092038	0.117037	0.0891197	TLE5	protein_coding
ENSG00000101236	ENST00000358395.11	3.22117	0.740236	0.00092038	0.117037	0.0891197	RNF24	protein_coding
ENSG00000065526	ENST00000375759.8	2.98913	0.375661	0.000963472	0.118887	0.090119	SPEN-201	protein_coding
ENSG00000117242	ENST00000451424.1	1.42297	-0.669574	0.000963472	0.118887	0.090119	PINK1-AS-201	lncRNA
ENSG00000115523	ENST00000263863.9	2.30193	-1.49142	0.000963472	0.118887	0.090119	GNLY-201	protein_coding
ENSG00000118263	ENST00000309446.11	2.74445	0.69911	0.000963472	0.118887	0.090119	KLF7-201	protein_coding
ENSG00000164048	ENST00000354698.8	1.59994	-1.21949	0.000963472	0.118887	0.090119	ZNF589-201	protein_coding
ENSG00000145592	ENST00000508493.1	2.54406	-0.429121	0.000963472	0.118887	0.090119	RPL37-204	protein_coding
ENSG00000145819	ENST00000646213.1	2.22958	0.737987	0.000963472	0.118887	0.090119	ARHGAP26-223	processed_transcript
ENSG00000086730	ENST00000398475.5	1.88629	0.632051	0.000963472	0.118887	0.090119	LAT2-204	protein_coding
ENSG00000175073	ENST00000310421.5	3.0269	0.346628	0.000943835	0.118045	0.090119	VCPIP1-201	protein_coding
ENSG00000167112	ENST00000372890.6	1.3714	-0.889317	0.000943835	0.118045	0.090119	TRUB2-201	protein_coding
ENSG00000136770	ENST00000376980.8	1.77617	-0.567794	0.000943835	0.118045	0.090119	DNAJC1-202	protein_coding
ENSG00000110108	ENST00000227525.8	1.757	-1.12975	0.000943835	0.118045	0.090119	TMEM109-201	protein_coding
ENSG00000110025	ENST00000377244.8	1.6169	-0.803086	0.000943835	0.118045	0.090119	SNX15-202	protein_coding
ENSG00000102760	ENST00000379359.4	1.68517	-1.10659	0.000963472	0.118887	0.090119	RGCC-201	protein_coding
ENSG00000196943	ENST00000267425.8	2.09138	-1.08986	0.000943835	0.118045	0.090119	NOP9-201	protein_coding
ENSG00000259660	ENST00000571780.1	1.68224	-1.74735	0.000943835	0.118045	0.090119	NA	transcribed_unprocessed_pseudogene
ENSG00000173786	ENST00000393888.1	1.96676	-1.02494	0.000963472	0.118887	0.090119	CNP	protein_coding
ENSG00000128789	ENST00000317615.11	1.6274	-1.03937	0.000963472	0.118887	0.090119	PSMG2	protein_coding
ENSG00000101493	ENST00000443185.7	3.04854	0.561975	0.000963472	0.118887	0.090119	ZNF516	protein_coding
ENSG00000105618	ENST00000321030.9	1.79573	-0.664547	0.000943835	0.118045	0.090119	PRPF31	protein_coding
ENSG00000135636	ENST00000258104.8	3.22942	0.656484	0.000985654	0.119834	0.0906522	DYSF-201	protein_coding
ENSG00000188315	ENST00000343010.8	2.31396	0.717634	0.000985654	0.119834	0.0906522	C3orf62-201	protein_coding
ENSG00000059377	ENST00000462275.5	1.79329	0.901817	0.000985654	0.119834	0.0906522	TBXAS1-212	processed_transcript
ENSG00000232869	ENST00000422143.2	0.889811	-0.993115	0.000985654	0.119834	0.0906522	TRBV29-1-201	TR_V_gene
ENSG00000135365	ENST00000527401.5	2.25012	0.918937	0.000985654	0.119834	0.0906522	PHF21A-207	retained_intron
ENSG00000022840	ENST00000537376.1	1.46298	0.754966	0.000985654	0.119834	0.0906522	RNF10-208	retained_intron
ENSG00000198931	ENST00000568575.1	0.628907	-0.743366	0.000985654	0.119834	0.0906522	APRT	retained_intron
ENSG00000267385	ENST00000586020.1	1.75642	0.926836	0.000985654	0.119834	0.0906522	NA	nonsense_mediated_decay
ENSG00000130520	ENST00000252816.10	1.74805	-0.893416	0.000985654	0.119834	0.0906522	LSM4	protein_coding
ENSG00000232528	ENST00000458670.1	1.226	1.01883	0.000985654	0.119834	0.0906522	LOC100289473	processed_transcript
ENSG00000117115	ENST00000466151.1	2.09229	1.35094	0.00101002	0.12087	0.0913651	PADI2-203	processed_transcript
ENSG00000003402	ENST00000425030.1	1.78011	0.909065	0.00101002	0.12087	0.0913651	CFLAR-208	protein_coding
ENSG00000173744	ENST00000310078.13	2.5142	0.700178	0.00101002	0.12087	0.0913651	AGFG1-201	protein_coding
ENSG00000175792	ENST00000322623.10	1.53818	-0.849878	0.00101002	0.12087	0.0913651	RUVBL1-201	protein_coding
ENSG00000156931	ENST00000424463.4	1.91975	0.644902	0.00101002	0.12087	0.0913651	VPS8-204	protein_coding
ENSG00000196663	ENST00000359520.12	2.75433	0.40707	0.00101002	0.12087	0.0913651	TECPR2-201	protein_coding
ENSG00000103051	ENST00000323786.10	1.82881	-1.41936	0.00101002	0.12087	0.0913651	COG4	protein_coding
ENSG00000167526	ENST00000565571.5	2.34813	-0.712319	0.00101002	0.12087	0.0913651	RPL13	retained_intron
ENSG00000184922	ENST00000585852.5	2.23431	0.528255	0.00101002	0.12087	0.0913651	FMNL1	retained_intron
ENSG00000282508	ENST00000631858.1	1.84406	1.67283	0.00101002	0.12087	0.0913651	NA	lncRNA
ENSG00000138411	ENST00000498146.2	1.20144	0.984371	0.00103184	0.121795	0.0913849	HECW2-204	retained_intron
ENSG00000135932	ENST00000258418.10	2.89157	0.597189	0.00103184	0.121795	0.0913849	CAB39-201	protein_coding
ENSG00000058063	ENST00000323116.10	2.83321	0.621094	0.00103184	0.121795	0.0913849	ATP11B-201	protein_coding
ENSG00000005059	ENST00000394650.7	1.76528	-1.04233	0.00103184	0.121795	0.0913849	MCUB-201	protein_coding
ENSG00000196405	ENST00000555048.5	1.51666	-1.25251	0.00103184	0.121795	0.0913849	EVL-214	protein_coding
ENSG00000141506	ENST00000583810.5	1.98269	0.452786	0.00103184	0.121795	0.0913849	PIK3R5	retained_intron
ENSG00000136444	ENST00000258955.7	1.59141	-0.943428	0.00103184	0.121795	0.0913849	RSAD1	protein_coding
ENSG00000125450	ENST00000581104.5	1.35401	-0.923613	0.00103184	0.121795	0.0913849	NUP85	nonsense_mediated_decay
ENSG00000083844	ENST00000536056.1	1.67398	-0.782126	0.00103184	0.121795	0.0913849	ZNF264	protein_coding
ENSG00000125827	ENST00000246024.7	3.01387	0.642234	0.00103184	0.121795	0.0913849	TMX4	protein_coding
ENSG00000100393	ENST00000635083.1	1.42886	0.690756	0.00103184	0.121795	0.0913849	EP300	retained_intron
ENSG00000230590	ENST00000455395.6	1.46603	1.03185	0.00103184	0.121795	0.0913849	FTX	lncRNA
ENSG00000183918	ENST00000371139.9	1.61953	-1.79344	0.00103184	0.121795	0.0913849	SH2D1A	protein_coding
ENSG00000120708	ENST00000442011.7	2.46271	-1.11678	0.00105384	0.122723	0.0925879	TGFBI-201	protein_coding
ENSG00000204257	ENST00000374843.9	2.08891	-0.982575	0.00105384	0.122723	0.0925879	HLA-DMA-201	protein_coding
ENSG00000072110	ENST00000556083.1	2.30722	0.630241	0.00105384	0.122723	0.0925879	ACTN1-216	retained_intron
ENSG00000248905	ENST00000320930.7	1.19775	1.1501	0.00105384	0.122723	0.0925879	FMN1-201	protein_coding
ENSG00000286030	ENST00000650652.2	1.38098	-1.24264	0.00105384	0.122723	0.0925879	NA	transcribed_unprocessed_pseudogene
ENSG00000114544	ENST00000360370.9	1.42518	-1.04543	0.00107984	0.123816	0.0936751	SLC41A3-203	protein_coding
ENSG00000236438	ENST00000634862.1	2.83173	0.973479	0.00107984	0.123816	0.0936751	FAM157A-203	processed_transcript
ENSG00000231389	ENST00000692443.1	2.58186	-1.21954	0.00107984	0.123816	0.0936751	HLA-DPA1-248	protein_coding
ENSG00000107341	ENST00000263228.4	2.89478	0.451698	0.00107984	0.123816	0.0936751	UBE2R2-201	protein_coding
ENSG00000127081	ENST00000375495.8	1.38132	-1.68728	0.00107984	0.123816	0.0936751	ZNF484-202	protein_coding
ENSG00000140400	ENST00000565652.1	1.35224	-1.07205	0.00107984	0.123816	0.0936751	MAN2C1	retained_intron
ENSG00000102931	ENST00000219204.8	1.77948	-0.895932	0.00107984	0.123816	0.0936751	ARL2BP	protein_coding
ENSG00000123136	ENST00000589318.5	1.60765	-1.7385	0.00107984	0.123816	0.0936751	DDX39A	retained_intron
ENSG00000213172	ENST00000392713.3	0.738966	0.735025	0.00110602	0.124911	0.094003	0	processed_pseudogene
ENSG00000143622	ENST00000368323.8	2.56443	0.599663	0.00110602	0.124911	0.094003	RIT1-202	protein_coding
ENSG00000162734	ENST00000360472.9	1.83975	-1.09565	0.00110602	0.124911	0.094003	PEA15-201	protein_coding
ENSG00000115687	ENST00000489256.5	0.87338	-1.21846	0.00113148	0.12597	0.094003	PASK-213	retained_intron
ENSG00000144791	ENST00000273317.5	2.0698	-1.06172	0.00113148	0.12597	0.094003	LIMD1-201	protein_coding
ENSG00000170006	ENST00000304385.8	3.40222	0.496052	0.00110602	0.124911	0.094003	TMEM154-201	protein_coding
ENSG00000130449	ENST00000252744.6	2.52915	0.413318	0.00110602	0.124911	0.094003	ZSWIM6-201	protein_coding
ENSG00000216316	ENST00000406333.1	0.9847	0.826119	0.00113148	0.12597	0.094003	0	processed_pseudogene
ENSG00000288640	ENST00000676282.1	1.82711	1.04937	0.00110602	0.124911	0.094003	0	nonsense_mediated_decay
ENSG00000128594	ENST00000249363.4	2.61819	0.533392	0.00110602	0.124911	0.094003	LRRC4-201	protein_coding
ENSG00000257335	ENST00000490593.1	1.43958	0.891372	0.00113148	0.12597	0.094003	MGAM-204	retained_intron
ENSG00000105339	ENST00000518806.1	2.54696	0.577671	0.00113148	0.12597	0.094003	DENND3-209	processed_transcript
ENSG00000185972	ENST00000335119.4	1.44675	0.860867	0.00110602	0.124911	0.094003	CCIN-201	protein_coding
ENSG00000244115	ENST00000374294.3	2.1019	0.704942	0.00110602	0.124911	0.094003	DNAJC25-GNG10-201	protein_coding
ENSG00000228302	ENST00000421657.1	1.05001	1.23714	0.00113148	0.12597	0.094003	0	lncRNA
ENSG00000166224	ENST00000373202.8	2.21868	-0.478	0.00113148	0.12597	0.094003	SGPL1-202	protein_coding
ENSG00000177600	ENST00000321153.9	3.12978	-0.828763	0.00110602	0.124911	0.094003	RPLP2-201	protein_coding
ENSG00000167325	ENST00000300738.10	1.78138	-1.15487	0.00113148	0.12597	0.094003	RRM1-201	protein_coding
ENSG00000059804	ENST00000495813.5	2.45746	0.633898	0.00113148	0.12597	0.094003	SLC2A3-207	retained_intron
ENSG00000277715	ENST00000611145.1	0.906834	0.734325	0.00113148	0.12597	0.094003	0	lncRNA
ENSG00000103569	ENST00000219919.9	3.65941	0.596811	0.00113148	0.12597	0.094003	AQP9-201	protein_coding
ENSG00000058600	ENST00000564061.5	1.67133	-1.33054	0.00110602	0.124911	0.094003	POLR3E	retained_intron
ENSG00000125166	ENST00000245206.10	1.61125	-0.8518	0.00110602	0.124911	0.094003	GOT2	protein_coding
ENSG00000167107	ENST00000300441.9	1.20488	-1.32695	0.00113148	0.12597	0.094003	ACSF2	protein_coding
ENSG00000170832	ENST00000587651.1	1.59948	0.921467	0.00110602	0.124911	0.094003	USP32	retained_intron
ENSG00000172081	ENST00000357066.8	3.19931	0.51408	0.00113148	0.12597	0.094003	MOB3A	protein_coding
ENSG00000243646	ENST00000609556.3	1.1031	1.00667	0.00113148	0.12597	0.094003	IL10RB	protein_coding
ENSG00000100427	ENST00000311597.10	1.85929	-1.26301	0.00113148	0.12597	0.094003	MLC1	protein_coding
ENSG00000008128	ENST00000468800.5	1.24905	1.04456	0.0011622	0.127242	0.0952608	CDK11A-213	retained_intron
ENSG00000115590	ENST00000482658.1	2.00455	1.87408	0.0011622	0.127242	0.0952608	IL1R2-207	retained_intron
ENSG00000226950	ENST00000441504.2	1.14372	-1.12734	0.0011622	0.127242	0.0952608	DANCR-203	lncRNA
ENSG00000109466	ENST00000509028.1	1.77246	0.928244	0.0011622	0.127242	0.0952608	KLHL2-206	processed_transcript
ENSG00000198874	ENST00000359626.10	1.68043	-1.28818	0.0011622	0.127242	0.0952608	TYW1-201	protein_coding
ENSG00000148841	ENST00000337478.3	2.9863	0.581369	0.0011622	0.127242	0.0952608	ITPRIP-202	protein_coding
ENSG00000137880	ENST00000260447.6	1.3193	-1.41544	0.0011622	0.127242	0.0952608	GCHFR-201	protein_coding
ENSG00000177663	ENST00000319363.11	3.44411	0.699324	0.0011622	0.127242	0.0952608	IL17RA	protein_coding
ENSG00000099899	ENST00000252136.12	1.52862	-1.48918	0.0011622	0.127242	0.0952608	TRMT2A	protein_coding
ENSG00000142784	ENST00000491239.2	1.97877	0.755787	0.00118566	0.128208	0.0954758	WDTC1-205	retained_intron
ENSG00000176444	ENST00000497188.1	1.55762	-0.610422	0.00118566	0.128208	0.0954758	CLK2-207	processed_transcript
ENSG00000156931	ENST00000436792.6	2.67414	0.504334	0.00118566	0.128208	0.0954758	VPS8-207	protein_coding
ENSG00000109689	ENST00000465503.6	1.65644	-1.11098	0.00118566	0.128208	0.0954758	STIM2-202	protein_coding
ENSG00000113088	ENST00000231009.3	1.56061	-1.22737	0.00118566	0.128208	0.0954758	GZMK-201	protein_coding
ENSG00000124575	ENST00000244534.7	2.75512	-0.718244	0.00118566	0.128208	0.0954758	H1-3-201	protein_coding
ENSG00000089248	ENST00000261735.4	2.39551	-0.732683	0.00118566	0.128208	0.0954758	ERP29-201	protein_coding
ENSG00000175970	ENST00000344651.5	1.85202	-0.690644	0.00118566	0.128208	0.0954758	UNC119B-201	protein_coding
ENSG00000131899	ENST00000316843.9	1.6385	-0.943442	0.00118566	0.128208	0.0954758	LLGL1	protein_coding
ENSG00000108984	ENST00000589647.5	1.69585	0.897381	0.00118566	0.128208	0.0954758	MAP2K6	protein_coding
ENSG00000221890	ENST00000333039.4	0.66963	-0.93746	0.00118566	0.128208	0.0954758	NPTXR	protein_coding
ENSG00000169891	ENST00000357277.8	2.27099	1.03636	0.00118566	0.128208	0.0954758	REPS2	protein_coding
ENSG00000060688	ENST00000263694.9	1.76495	-0.699944	0.0013013	0.132897	0.0959383	SNRNP40-201	protein_coding
ENSG00000084072	ENST00000475350.5	1.08731	-1.61227	0.0012733	0.131773	0.0959383	PPIE-210	nonsense_mediated_decay
ENSG00000065243	ENST00000316005.11	2.03721	0.64575	0.0013013	0.132897	0.0959383	PKN2-201	protein_coding
ENSG00000027869	ENST00000368199.8	1.34078	-1.84522	0.00121511	0.129414	0.0959383	SH2D2A-202	protein_coding
ENSG00000152382	ENST00000367874.5	1.20685	-1.04316	0.00121511	0.129414	0.0959383	TADA1-201	protein_coding
ENSG00000115539	ENST00000264254.11	1.33023	-1.01223	0.0013013	0.132897	0.0959383	PDCL3-201	protein_coding
ENSG00000115594	ENST00000452403.5	0.715901	0.858215	0.0013013	0.132897	0.0959383	IL1R1-213	protein_coding
ENSG00000144118	ENST00000272519.10	2.81108	0.639102	0.0013013	0.132897	0.0959383	RALB-201	protein_coding
ENSG00000075785	ENST00000265062.8	2.80088	0.440285	0.0013013	0.132897	0.0959383	RAB7A-201	protein_coding
ENSG00000163626	ENST00000449739.6	1.33033	-1.15384	0.0012733	0.131773	0.0959383	COX18-203	nonsense_mediated_decay
ENSG00000109475	ENST00000394667.8	2.98618	-0.614498	0.0012733	0.131773	0.0959383	RPL34-202	protein_coding
ENSG00000151726	ENST00000513001.5	2.72903	0.786884	0.0012733	0.131773	0.0959383	ACSL1-209	retained_intron
ENSG00000145592	ENST00000504562.1	3.02489	-0.605038	0.0012442	0.130597	0.0959383	RPL37-202	processed_transcript
ENSG00000186468	ENST00000512493.5	2.75055	-0.419444	0.0012733	0.131773	0.0959383	RPS23-208	protein_coding
ENSG00000286676	ENST00000660293.1	1.40459	0.635035	0.0012733	0.131773	0.0959383	ACTBP4-201	processed_pseudogene
ENSG00000125347	ENST00000443093.2	2.52667	1.10654	0.0013013	0.132897	0.0959383	IRF1-205	retained_intron
ENSG00000145819	ENST00000470032.1	1.64646	0.795065	0.0012442	0.130597	0.0959383	ARHGAP26-215	processed_transcript
ENSG00000196923	ENST00000486828.6	2.01366	0.854313	0.00121511	0.129414	0.0959383	PDLIM7-207	nonsense_mediated_decay
ENSG00000111913	ENST00000644621.1	2.32625	0.895924	0.0013013	0.132897	0.0959383	RIPOR2-213	protein_coding
ENSG00000275714	ENST00000613854.2	2.19832	-1.57588	0.00121511	0.129414	0.0959383	H3C1-201	protein_coding
ENSG00000137312	ENST00000484168.1	1.62139	0.718686	0.0012733	0.131773	0.0959383	FLOT1-210	retained_intron
ENSG00000204304	ENST00000495300.1	1.73994	0.617808	0.0012442	0.130597	0.0959383	PBX2-204	retained_intron
ENSG00000137413	ENST00000691805.1	1.14556	0.844793	0.0013013	0.132897	0.0959383	TAF8-220	retained_intron
ENSG00000026297	ENST00000683968.1	2.48474	0.67431	0.0012442	0.130597	0.0959383	RNASET2-220	retained_intron
ENSG00000272941	ENST00000608819.1	2.17646	0.58273	0.0013013	0.132897	0.0959383	0	lncRNA
ENSG00000257335	ENST00000475668.6	3.80612	1.34625	0.0013013	0.132897	0.0959383	MGAM-202	protein_coding
ENSG00000147324	ENST00000276282.7	1.84545	-1.1717	0.0013013	0.132897	0.0959383	MFHAS1-201	protein_coding
ENSG00000261236	ENST00000569669.6	1.60487	-0.781954	0.0013013	0.132897	0.0959383	BOP1-205	protein_coding
ENSG00000167094	ENST00000489226.5	1.1264	-1.68732	0.0012733	0.131773	0.0959383	TTC16-203	retained_intron
ENSG00000148303	ENST00000323345.11	3.22729	-0.753855	0.0013013	0.132897	0.0959383	RPL7A-202	protein_coding
ENSG00000176978	ENST00000371579.7	2.01131	-0.903003	0.00121511	0.129414	0.0959383	DPP7-201	protein_coding
ENSG00000152463	ENST00000378228.8	1.42728	3.00008	0.0012442	0.130597	0.0959383	OLAH-203	protein_coding
ENSG00000127884	ENST00000368547.4	1.68146	-0.575635	0.00121511	0.129414	0.0959383	ECHS1-201	protein_coding
ENSG00000213619	ENST00000263774.9	1.61472	-0.795817	0.0013013	0.132897	0.0959383	NDUFS3-201	protein_coding
ENSG00000173621	ENST00000309602.5	1.15238	-1.25668	0.0013013	0.132897	0.0959383	LRFN4-201	protein_coding
ENSG00000084207	ENST00000398606.10	2.46699	-0.41487	0.0013013	0.132897	0.0959383	GSTP1-202	protein_coding
ENSG00000139626	ENST00000267082.10	2.32695	-1.1666	0.0013013	0.132897	0.0959383	ITGB7-201	protein_coding
ENSG00000110931	ENST00000538733.5	2.20089	1.09283	0.0013013	0.132897	0.0959383	CAMKK2-211	protein_coding
ENSG00000132965	ENST00000380490.5	3.01236	0.263503	0.00121511	0.129414	0.0959383	ALOX5AP-201	protein_coding
ENSG00000213741	ENST00000245458.11	3.00678	-0.723429	0.0012733	0.131773	0.0959383	RPS29-201	protein_coding
ENSG00000165929	ENST00000435962.7	1.97623	-2.3338	0.0012442	0.130597	0.0959383	TC2N-203	protein_coding
ENSG00000100599	ENST00000556418.1	2.59749	0.776434	0.00121511	0.129414	0.0959383	RIN3-210	protein_coding
ENSG00000206190	ENST00000673898.1	0.756122	-0.965483	0.0012442	0.130597	0.0959383	ATP10A-217	processed_transcript
ENSG00000102900	ENST00000569842.5	1.8263	-0.927416	0.0012442	0.130597	0.0959383	NUP93	protein_coding
ENSG00000205250	ENST00000379378.8	2.25503	-0.42619	0.0013013	0.132897	0.0959383	E2F4	protein_coding
ENSG00000091640	ENST00000206020.8	1.81348	-0.711932	0.00121511	0.129414	0.0959383	SPAG7	protein_coding
ENSG00000108298	ENST00000225430.9	3.25662	-0.633507	0.0012733	0.131773	0.0959383	RPL19	protein_coding
ENSG00000062716	ENST00000262291.9	3.21699	0.606506	0.0012733	0.131773	0.0959383	VMP1	protein_coding
ENSG00000141569	ENST00000269383.8	1.52756	-0.994212	0.0012442	0.130597	0.0959383	TRIM65	protein_coding
ENSG00000169718	ENST00000578846.5	1.45636	-0.99669	0.00121511	0.129414	0.0959383	DUS1L	retained_intron
ENSG00000101665	ENST00000262158.8	1.69038	-1.07164	0.0012733	0.131773	0.0959383	SMAD7	protein_coding
ENSG00000099821	ENST00000588649.7	1.77917	-0.934488	0.0012733	0.131773	0.0959383	POLRMT	protein_coding
ENSG00000130811	ENST00000253108.9	2.36124	-0.771004	0.0012733	0.131773	0.0959383	EIF3G	protein_coding
ENSG00000166289	ENST00000436066.4	1.36704	-1.05497	0.0012442	0.130597	0.0959383	PLEKHF1	protein_coding
ENSG00000171777	ENST00000592322.5	1.8637	1.39623	0.00121511	0.129414	0.0959383	RASGRP4	retained_intron
ENSG00000160410	ENST00000598201.5	2.07067	1.41249	0.0012442	0.130597	0.0959383	SHKBP1	retained_intron
ENSG00000105486	ENST00000263274.12	1.52324	-1.50199	0.00121511	0.129414	0.0959383	LIG1	protein_coding
ENSG00000063177	ENST00000549920.6	2.98267	-0.699171	0.0012733	0.131773	0.0959383	RPL18	protein_coding
ENSG00000213742	ENST00000414393.5	0.62195	-0.792377	0.0013013	0.132897	0.0959383	ZNF337-AS1	lncRNA
ENSG00000160208	ENST00000340648.6	1.8447	-1.04993	0.0013013	0.132897	0.0959383	RRP1B	protein_coding
ENSG00000100345	ENST00000685708.1	2.23669	0.609034	0.0012442	0.130597	0.0959383	MYH9	retained_intron
ENSG00000178605	ENST00000326153.9	1.75986	-0.739318	0.00121511	0.129414	0.0959383	GTPBP6	protein_coding
ENSG00000147403	ENST00000436473.5	3.16613	-0.730249	0.0012733	0.131773	0.0959383	RPL10	protein_coding
ENSG00000188786	ENST00000373036.5	2.61792	0.696236	0.0013293	0.134014	0.0964512	MTF1-201	protein_coding
ENSG00000115956	ENST00000234313.8	3.50257	0.471156	0.0013293	0.134014	0.0964512	PLEK-201	protein_coding
ENSG00000114316	ENST00000351842.8	2.59903	0.377881	0.0013293	0.134014	0.0964512	USP4-202	protein_coding
ENSG00000198677	ENST00000358746.7	2.07096	-1.2825	0.0013293	0.134014	0.0964512	TTC37-201	protein_coding
ENSG00000106070	ENST00000490051.1	1.0942	1.25945	0.0013293	0.134014	0.0964512	GRB10-220	retained_intron
ENSG00000099204	ENST00000392952.7	2.19525	-2.2068	0.0013293	0.134014	0.0964512	ABLIM1-203	protein_coding
ENSG00000089154	ENST00000300648.7	2.37843	-0.906846	0.0013293	0.134014	0.0964512	GCN1-201	protein_coding
ENSG00000197417	ENST00000225519.5	1.3762	-0.842296	0.0013293	0.134014	0.0964512	SHPK	protein_coding
ENSG00000130255	ENST00000347512.8	2.57039	-0.899564	0.0013293	0.134014	0.0964512	RPL36	protein_coding
ENSG00000244165	ENST00000321826.5	1.08084	-1.00166	0.0013293	0.134014	0.0964512	P2RY11	protein_coding
ENSG00000101336	ENST00000470092.1	1.95873	0.588474	0.0013293	0.134014	0.0964512	HCK	retained_intron
ENSG00000147403	ENST00000458500.5	2.60558	-0.429271	0.0013293	0.134014	0.0964512	RPL10	protein_coding
ENSG00000169905	ENST00000474318.1	1.49921	0.73344	0.00138948	0.136386	0.0972265	TOR1AIP2-202	processed_transcript
ENSG00000135776	ENST00000344517.5	1.82122	-0.703582	0.00138948	0.136386	0.0972265	ABCB10-201	protein_coding
ENSG00000171863	ENST00000645674.2	3.03843	-0.579948	0.00138948	0.136386	0.0972265	RPS7-210	protein_coding
ENSG00000115085	ENST00000487283.5	1.99359	-2.07918	0.00138948	0.136386	0.0972265	ZAP70-205	retained_intron
ENSG00000163812	ENST00000424952.7	2.23644	0.515492	0.00136312	0.135352	0.0972265	ZDHHC3-205	protein_coding
ENSG00000114656	ENST00000645291.3	1.46962	0.708411	0.00138948	0.136386	0.0972265	CFAP92-208	protein_coding
ENSG00000170871	ENST00000425103.5	2.91685	0.443757	0.00138948	0.136386	0.0972265	KIAA0232-202	protein_coding
ENSG00000198755	ENST00000467020.5	1.51618	-1.11364	0.00138948	0.136386	0.0972265	RPL10A-203	processed_transcript
ENSG00000085662	ENST00000285930.9	1.59995	-0.82553	0.00138948	0.136386	0.0972265	AKR1B1-201	protein_coding
ENSG00000204946	ENST00000434415.6	1.60903	-1.37329	0.00136312	0.135352	0.0972265	ZNF783-202	protein_coding
ENSG00000147604	ENST00000352983.7	3.02831	-0.636905	0.00138948	0.136386	0.0972265	RPL7-201	protein_coding
ENSG00000104324	ENST00000220763.10	2.65683	0.270527	0.00138948	0.136386	0.0972265	CPQ-201	protein_coding
ENSG00000105339	ENST00000518198.1	2.39854	0.704222	0.00138948	0.136386	0.0972265	DENND3-205	nonsense_mediated_decay
ENSG00000065675	ENST00000263125.10	1.94936	-1.5348	0.00136312	0.135352	0.0972265	PRKCQ-201	protein_coding
ENSG00000188234	ENST00000616763.6	1.38927	-1.44458	0.00138948	0.136386	0.0972265	AGAP4-205	protein_coding
ENSG00000138326	ENST00000482069.5	2.34368	-1.77101	0.00136312	0.135352	0.0972265	RPS24-212	processed_transcript
ENSG00000183161	ENST00000327470.6	1.31528	-0.974082	0.00136312	0.135352	0.0972265	FANCF-201	protein_coding
ENSG00000133321	ENST00000255688.8	1.9657	-1.10321	0.00138948	0.136386	0.0972265	PLAAT4-201	protein_coding
ENSG00000173120	ENST00000525379.1	1.10917	0.75369	0.00136312	0.135352	0.0972265	KDM2A-206	processed_transcript
ENSG00000196405	ENST00000556258.1	0.825002	-1.22093	0.00136312	0.135352	0.0972265	EVL-219	retained_intron
ENSG00000166411	ENST00000558535.1	1.39276	-1.14882	0.00136312	0.135352	0.0972265	IDH3A	processed_transcript
ENSG00000156853	ENST00000287461.8	1.50286	-0.869584	0.00138948	0.136386	0.0972265	ZNF689	protein_coding
ENSG00000141232	ENST00000499247.3	2.63171	1.09873	0.00136312	0.135352	0.0972265	TOB1	protein_coding
ENSG00000074842	ENST00000262947.8	1.90625	-0.494541	0.00136312	0.135352	0.0972265	MYDGF	protein_coding
ENSG00000006015	ENST00000597371.1	1.24124	-1.19708	0.00136312	0.135352	0.0972265	REX1BD	retained_intron
ENSG00000124224	ENST00000495058.6	1.88614	0.756705	0.00136312	0.135352	0.0972265	NA	retained_intron
ENSG00000128185	ENST00000248879.8	1.72668	-0.908869	0.00136312	0.135352	0.0972265	DGCR6L	protein_coding
ENSG00000184117	ENST00000216121.12	1.65182	-0.681367	0.00138948	0.136386	0.0972265	NIPSNAP1	protein_coding
ENSG00000198793	ENST00000361445.9	2.45068	-0.451146	0.00141784	0.137492	0.0978419	MTOR-201	protein_coding
ENSG00000142867	ENST00000648566.1	2.16824	0.440333	0.00141784	0.137492	0.0978419	BCL10-202	protein_coding
ENSG00000163463	ENST00000295682.6	1.74873	-0.556863	0.00141784	0.137492	0.0978419	KRTCAP2-201	protein_coding
ENSG00000115607	ENST00000687160.1	2.81164	1.8898	0.00141784	0.137492	0.0978419	IL18RAP-205	protein_coding
ENSG00000147459	ENST00000467709.6	1.67056	0.921687	0.00141784	0.137492	0.0978419	DOCK5-205	nonsense_mediated_decay
ENSG00000136861	ENST00000480467.5	1.17803	1.91917	0.00141784	0.137492	0.0978419	CDK5RAP2-213	processed_transcript
ENSG00000165802	ENST00000265663.12	1.49988	-1.11296	0.00141784	0.137492	0.0978419	NSMF-201	protein_coding
ENSG00000136040	ENST00000549810.1	1.83735	0.781636	0.00141784	0.137492	0.0978419	PLXNC1-208	retained_intron
ENSG00000008294	ENST00000511987.5	1.45104	0.762114	0.00141784	0.137492	0.0978419	SPAG9	retained_intron
ENSG00000178229	ENST00000321545.5	1.07625	-1.04674	0.00141784	0.137492	0.0978419	ZNF543	protein_coding
ENSG00000100330	ENST00000480776.1	1.45823	0.851196	0.00141784	0.137492	0.0978419	MTMR3	retained_intron
ENSG00000187961	ENST00000338591.8	1.06325	-0.65665	0.00145112	0.138777	0.0986527	KLHL17-201	protein_coding
ENSG00000135636	ENST00000479049.6	1.44337	1.0708	0.00145112	0.138777	0.0986527	DYSF-216	processed_transcript
ENSG00000174501	ENST00000528268.5	1.36323	-1.41687	0.00145112	0.138777	0.0986527	ANKRD36C-204	nonsense_mediated_decay
ENSG00000163162	ENST00000295317.4	3.29434	0.397463	0.00145112	0.138777	0.0986527	RNF149-201	protein_coding
ENSG00000163539	ENST00000682230.1	2.0242	-0.84095	0.00145112	0.138777	0.0986527	CLASP2-227	protein_coding
ENSG00000113742	ENST00000265085.10	2.74464	0.581646	0.00145112	0.138777	0.0986527	CPEB4-201	protein_coding
ENSG00000152818	ENST00000421035.2	1.55239	-0.991489	0.00145112	0.138777	0.0986527	UTRN-206	protein_coding
ENSG00000211753	ENST00000390400.2	1.12036	-1.59513	0.00145112	0.138777	0.0986527	TRBV28-201	TR_V_gene
ENSG00000258728	ENST00000691183.1	1.67926	-1.38151	0.00145112	0.138777	0.0986527	0	nonsense_mediated_decay
ENSG00000106714	ENST00000297668.11	1.7871	1.2359	0.00145112	0.138777	0.0986527	CNTNAP3-201	protein_coding
ENSG00000258831	ENST00000556763.1	1.04944	1.01493	0.00145112	0.138777	0.0986527	NA	lncRNA
ENSG00000274180	ENST00000611551.1	2.61689	0.760837	0.00145112	0.138777	0.0986527	NATD1	protein_coding
ENSG00000168028	ENST00000495394.1	1.69643	-1.45023	0.00148239	0.139975	0.0993057	RPSA-209	retained_intron
ENSG00000257335	ENST00000485078.1	1.49285	1.00324	0.00148239	0.139975	0.0993057	MGAM-203	retained_intron
ENSG00000155660	ENST00000652332.1	2.26864	-0.797311	0.00148239	0.139975	0.0993057	PDIA4-204	protein_coding
ENSG00000182197	ENST00000378204.7	2.23624	1.12794	0.00148239	0.139975	0.0993057	EXT1-201	protein_coding
ENSG00000165626	ENST00000440282.5	1.11177	1.12928	0.00148239	0.139975	0.0993057	BEND7-203	protein_coding
ENSG00000205531	ENST00000469805.5	1.71362	-0.740412	0.00148239	0.139975	0.0993057	NAP1L4-207	retained_intron
ENSG00000184445	ENST00000450485.6	1.25505	-1.00987	0.00148239	0.139975	0.0993057	KNTC1-205	protein_coding
ENSG00000133961	ENST00000554315.5	2.12835	0.676205	0.00148239	0.139975	0.0993057	NUMB-208	retained_intron
ENSG00000126353	ENST00000246657.2	1.9513	-1.86006	0.00148239	0.139975	0.0993057	CCR7	protein_coding
ENSG00000186204	ENST00000430608.6	0.980107	0.966452	0.00148239	0.139975	0.0993057	CYP4F12	retained_intron
ENSG00000124181	ENST00000477870.5	0.674129	-0.877548	0.00148239	0.139975	0.0993057	PLCG1	retained_intron
ENSG00000099992	ENST00000215790.12	1.78696	-0.858504	0.00148239	0.139975	0.0993057	TBC1D10A	protein_coding
ENSG00000143374	ENST00000369064.8	1.48435	-1.58831	0.0015173	0.1413	0.10006	TARS2-204	protein_coding
ENSG00000117091	ENST00000368046.8	2.72514	-0.591684	0.0015173	0.1413	0.10006	CD48-202	protein_coding
ENSG00000196923	ENST00000504380.1	1.42379	0.650791	0.0015173	0.1413	0.10006	PDLIM7-212	retained_intron
ENSG00000204560	ENST00000376442.8	2.11131	-0.431877	0.0015173	0.1413	0.10006	DHX16-202	protein_coding
ENSG00000272540	ENST00000607476.1	0.838195	0.696353	0.0015173	0.1413	0.10006	0	lncRNA
ENSG00000104529	ENST00000395119.7	2.46161	-0.850759	0.0015173	0.1413	0.10006	EEF1D-202	protein_coding
ENSG00000173145	ENST00000371361.3	1.33654	-1.25751	0.0015173	0.1413	0.10006	NOC3L-201	protein_coding
ENSG00000139187	ENST00000356986.8	1.43323	-2.12953	0.0015173	0.1413	0.10006	KLRG1-202	protein_coding
ENSG00000132965	ENST00000479597.1	1.43617	0.939442	0.0015173	0.1413	0.10006	ALOX5AP-202	processed_transcript
ENSG00000100731	ENST00000556272.1	2.22482	0.850409	0.0015173	0.1413	0.10006	PCNX1-211	processed_transcript
ENSG00000169951	ENST00000395091.3	1.43377	-1.01141	0.0015173	0.1413	0.10006	ZNF764	protein_coding
ENSG00000169021	ENST00000304863.6	2.15127	-0.377893	0.0015173	0.1413	0.10006	UQCRFS1	protein_coding
ENSG00000099977	ENST00000398344.9	1.82674	-0.650337	0.0015173	0.1413	0.10006	c("DDT"	protein_coding
ENSG00000171492	ENST00000337338.9	1.6389	-1.16084	0.00155094	0.142564	0.100827	LRRC8D-201	protein_coding
ENSG00000163719	ENST00000606184.1	1.8983	0.571931	0.00155094	0.142564	0.100827	MTMR14-213	retained_intron
ENSG00000251441	ENST00000652638.1	0.992996	0.818728	0.00155094	0.142564	0.100827	RTEL1P1-202	processed_transcript
ENSG00000164164	ENST00000447906.8	2.14356	-1.1047	0.00155094	0.142564	0.100827	OTUD4-201	protein_coding
ENSG00000184106	ENST00000564680.5	1.61494	1.05523	0.00155094	0.142564	0.100827	TREML3P-202	processed_transcript
ENSG00000197442	ENST00000359015.5	2.87517	0.35821	0.00155094	0.142564	0.100827	MAP3K5-201	protein_coding
ENSG00000234534	ENST00000442675.1	1.05169	0.716655	0.00155094	0.142564	0.100827	CSNK1G2P1-201	processed_pseudogene
ENSG00000148303	ENST00000463740.5	1.64907	-0.820891	0.00155094	0.142564	0.100827	RPL7A-204	processed_transcript
ENSG00000133812	ENST00000690959.1	0.75679	0.744389	0.00155094	0.142564	0.100827	SBF2-239	retained_intron
ENSG00000140988	ENST00000343262.9	3.26212	-0.590206	0.00155094	0.142564	0.100827	RPS2	protein_coding
ENSG00000141480	ENST00000572782.1	1.88909	0.520665	0.00155094	0.142564	0.100827	ARRB2	retained_intron
ENSG00000141401	ENST00000588167.1	1.17516	0.866401	0.00155094	0.142564	0.100827	IMPA2	retained_intron
ENSG00000198648	ENST00000355999.5	1.89767	-0.86928	0.00158585	0.143863	0.101893	STK39-201	protein_coding
ENSG00000132155	ENST00000686479.1	2.21226	0.565951	0.00158585	0.143863	0.101893	RAF1-224	retained_intron
ENSG00000124702	ENST00000326974.9	2.13244	-0.60383	0.00158585	0.143863	0.101893	KLHDC3-202	protein_coding
ENSG00000180817	ENST00000373232.8	1.821	-0.900446	0.00158585	0.143863	0.101893	PPA1-202	protein_coding
ENSG00000140563	ENST00000456504.5	2.40971	0.631704	0.00158585	0.143863	0.101893	MCTP2	nonsense_mediated_decay
ENSG00000184640	ENST00000541152.6	2.49739	-1.49422	0.00158585	0.143863	0.101893	SEPTIN9	protein_coding
ENSG00000175711	ENST00000571301.1	1.98251	0.649554	0.00158585	0.143863	0.101893	B3GNTL1	retained_intron
ENSG00000101265	ENST00000379400.8	3.63403	0.338549	0.00158585	0.143863	0.101893	RASSF2	protein_coding
ENSG00000160305	ENST00000480553.1	1.13429	-0.715546	0.00158585	0.143863	0.101893	DIP2A	retained_intron
ENSG00000198223	ENST00000696230.1	1.85268	0.764019	0.00158585	0.143863	0.101893	CSF2RA	nonsense_mediated_decay
ENSG00000143621	ENST00000361891.9	2.19863	-0.604132	0.00161967	0.145109	0.102391	ILF2-201	protein_coding
ENSG00000164463	ENST00000517882.1	1.47695	0.720579	0.00161967	0.145109	0.102391	CREBRF-202	processed_transcript
ENSG00000204628	ENST00000512805.6	3.20512	-0.644281	0.00161967	0.145109	0.102391	RACK1-227	protein_coding
ENSG00000281969	ENST00000632210.1	2.09548	2.42572	0.00161967	0.145109	0.102391	0	TEC
ENSG00000198833	ENST00000435041.3	2.93061	0.443812	0.00161967	0.145109	0.102391	UBE2J1-201	protein_coding
ENSG00000120053	ENST00000370508.7	1.20421	-0.699448	0.00161967	0.145109	0.102391	GOT1-201	protein_coding
ENSG00000062485	ENST00000351328.8	2.34919	-0.772828	0.00161967	0.145109	0.102391	CS-201	protein_coding
ENSG00000111052	ENST00000552864.6	2.3686	0.738291	0.00161967	0.145109	0.102391	LIN7A-204	protein_coding
ENSG00000089248	ENST00000455836.1	1.64233	-1.08573	0.00161967	0.145109	0.102391	ERP29-202	protein_coding
ENSG00000153487	ENST00000333219.9	1.75568	0.542205	0.00161967	0.145109	0.102391	ING1-201	protein_coding
ENSG00000141994	ENST00000309061.12	1.46237	-0.937853	0.00161967	0.145109	0.102391	DUS3L	protein_coding
ENSG00000105447	ENST00000253237.10	1.47578	-0.83166	0.00161967	0.145109	0.102391	GRWD1	protein_coding
ENSG00000186230	ENST00000334181.5	0.879084	-0.933838	0.00161967	0.145109	0.102391	ZNF749	protein_coding
ENSG00000124203	ENST00000637017.1	1.84578	-1.4664	0.00161967	0.145109	0.102391	ZNF831	protein_coding
ENSG00000069702	ENST00000212355.9	1.97001	-2.79497	0.00166112	0.146619	0.103936	TGFBR3-201	protein_coding
ENSG00000071082	ENST00000456292.5	2.71081	-0.837651	0.00166112	0.146619	0.103936	RPL31-211	protein_coding
ENSG00000160796	ENST00000486870.1	2.1553	0.771869	0.00166112	0.146619	0.103936	NBEAL2-211	retained_intron
ENSG00000169045	ENST00000513230.1	1.31592	-0.995792	0.00166112	0.146619	0.103936	HNRNPH1-221	retained_intron
ENSG00000277075	ENST00000303910.4	2.6186	-1.50433	0.00166112	0.146619	0.103936	H2AC8-201	protein_coding
ENSG00000054965	ENST00000356467.5	2.30484	-0.321026	0.00166112	0.146619	0.103936	FAM168A-202	protein_coding
ENSG00000241157	ENST00000475274.1	1.18221	0.762525	0.00166112	0.146619	0.103936	RPL32P32	processed_pseudogene
ENSG00000179115	ENST00000314606.9	1.67475	-1.2818	0.00166112	0.146619	0.103936	FARSA	protein_coding
ENSG00000125531	ENST00000615526.1	0.666964	0.771056	0.00166112	0.146619	0.103936	FNDC11	protein_coding
ENSG00000172936	ENST00000484513.1	2.38088	0.673391	0.00170185	0.148085	0.105643	MYD88-208	retained_intron
ENSG00000151726	ENST00000505492.1	1.18208	1.08684	0.00170185	0.148085	0.105643	ACSL1-206	protein_coding
ENSG00000105835	ENST00000489732.2	3.51421	0.832812	0.00170185	0.148085	0.105643	NAMPT-212	retained_intron
ENSG00000059377	ENST00000455353.6	1.98932	0.652716	0.00170185	0.148085	0.105643	TBXAS1-209	protein_coding
ENSG00000131797	ENST00000562354.2	1.58554	-1.46014	0.00170185	0.148085	0.105643	CLUHP3	processed_transcript
ENSG00000102901	ENST00000565157.5	1.69967	-0.744471	0.00170185	0.148085	0.105643	CENPT	retained_intron
ENSG00000189221	ENST00000338702.4	1.70894	4.72389	0.00170185	0.148085	0.105643	MAOA	protein_coding
ENSG00000115590	ENST00000485335.1	2.14868	1.77006	0.00173676	0.149327	0.106726	IL1R2-208	processed_transcript
ENSG00000214021	ENST00000427220.5	1.66495	0.849434	0.00173676	0.149327	0.106726	TTLL3-210	nonsense_mediated_decay
ENSG00000251682	ENST00000505325.1	1.75919	0.549324	0.00173676	0.149327	0.106726	0	processed_pseudogene
ENSG00000107937	ENST00000491635.1	1.22984	-0.933689	0.00173676	0.149327	0.106726	GTPBP4-205	processed_transcript
ENSG00000107864	ENST00000614585.4	1.49978	0.961962	0.00173676	0.149327	0.106726	CPEB3-203	protein_coding
ENSG00000119688	ENST00000489678.1	1.26079	-0.798637	0.00173676	0.149327	0.106726	ABCD4-214	retained_intron
ENSG00000156860	ENST00000570170.1	1.86632	0.773582	0.00173676	0.149327	0.106726	FBRS	retained_intron
ENSG00000103335	ENST00000484567.6	1.5282	-1.09679	0.00173676	0.149327	0.106726	PIEZO1	retained_intron
ENSG00000178982	ENST00000248342.9	2.47523	-0.425229	0.00173676	0.149327	0.106726	EIF3K	protein_coding
ENSG00000116237	ENST00000343813.10	1.6805	-0.881683	0.0017744	0.150652	0.107596	ICMT-201	protein_coding
ENSG00000172116	ENST00000431506.3	1.1931	-1.26446	0.0017744	0.150652	0.107596	CD8B-206	protein_coding
ENSG00000138433	ENST00000464393.1	1.14483	0.763247	0.0017744	0.150652	0.107596	CIR1-204	retained_intron
ENSG00000127838	ENST00000248451.7	1.36331	-0.76433	0.0017744	0.150652	0.107596	PNKD-201	protein_coding
ENSG00000163508	ENST00000449599.4	1.36836	-1.9284	0.0017744	0.150652	0.107596	EOMES-202	protein_coding
ENSG00000109790	ENST00000261425.7	1.18537	-1.87144	0.0017744	0.150652	0.107596	KLHL5-201	protein_coding
ENSG00000173930	ENST00000310954.7	2.07803	0.782186	0.0017744	0.150652	0.107596	SLCO4C1-201	protein_coding
ENSG00000179144	ENST00000313543.5	2.13909	-1.3013	0.0017744	0.150652	0.107596	GIMAP7-201	protein_coding
ENSG00000151553	ENST00000369248.9	2.45002	0.51067	0.0017744	0.150652	0.107596	FHIP2A-202	protein_coding
ENSG00000187676	ENST00000343307.5	1.18275	-0.641577	0.0017744	0.150652	0.107596	B3GLCT-201	protein_coding
ENSG00000102858	ENST00000615397.1	1.42637	0.702967	0.0017744	0.150652	0.107596	MGRN1	retained_intron
ENSG00000108344	ENST00000264639.9	2.06361	-0.430145	0.0017744	0.150652	0.107596	PSMD3	protein_coding
ENSG00000185104	ENST00000396153.7	1.68408	-0.82517	0.00181494	0.152063	0.107681	FAF1-201	protein_coding
ENSG00000116584	ENST00000470541.6	2.10151	0.630456	0.00181494	0.152063	0.107681	ARHGEF2-207	protein_coding
ENSG00000158050	ENST00000488952.1	1.36426	-1.44579	0.00181494	0.152063	0.107681	DUSP2-202	retained_intron
ENSG00000152082	ENST00000281871.11	1.84038	-0.598087	0.00181494	0.152063	0.107681	MZT2B-201	protein_coding
ENSG00000118263	ENST00000421199.5	2.12824	0.722466	0.00181494	0.152063	0.107681	KLF7-203	protein_coding
ENSG00000187514	ENST00000409115.8	2.95648	-0.891195	0.00181494	0.152063	0.107681	PTMA-202	protein_coding
ENSG00000236438	ENST00000437428.3	2.30705	0.849741	0.00181494	0.152063	0.107681	FAM157A-201	processed_transcript
ENSG00000145214	ENST00000273814.8	2.0848	-1.02202	0.00181494	0.152063	0.107681	DGKQ-201	protein_coding
ENSG00000163625	ENST00000426414.6	2.19913	0.76493	0.00181494	0.152063	0.107681	WDFY3-203	retained_intron
ENSG00000137462	ENST00000645889.1	2.40373	1.02593	0.00181494	0.152063	0.107681	TLR2-206	processed_transcript
ENSG00000146066	ENST00000274787.3	2.0169	-0.567627	0.00181494	0.152063	0.107681	HIGD2A-201	protein_coding
ENSG00000106070	ENST00000492265.1	1.02209	1.25019	0.00181494	0.152063	0.107681	GRB10-221	processed_transcript
ENSG00000181220	ENST00000461958.2	2.14836	0.749546	0.00181494	0.152063	0.107681	ZNF746-203	protein_coding
ENSG00000215244	ENST00000670683.1	1.91827	0.945253	0.00181494	0.152063	0.107681	LINC02649-206	lncRNA
ENSG00000138185	ENST00000371205.5	3.01058	0.736657	0.00181494	0.152063	0.107681	ENTPD1-201	protein_coding
ENSG00000133318	ENST00000537981.5	3.05435	0.557553	0.00181494	0.152063	0.107681	RTN3-208	protein_coding
ENSG00000184640	ENST00000590294.6	1.22656	-1.59131	0.00181494	0.152063	0.107681	SEPTIN9	retained_intron
ENSG00000141858	ENST00000533683.7	1.42994	-0.788763	0.00181494	0.152063	0.107681	SAMD1	protein_coding
ENSG00000268081	ENST00000692622.1	0.81513	-1.52579	0.00181494	0.152063	0.107681	NA	lncRNA
ENSG00000173198	ENST00000373304.4	1.84198	-1.00533	0.00181494	0.152063	0.107681	CYSLTR1	protein_coding
ENSG00000143815	ENST00000487054.1	1.56431	0.803367	0.00185749	0.153525	0.108681	LBR-207	processed_transcript
ENSG00000169964	ENST00000302392.5	0.944327	-0.835608	0.00185749	0.153525	0.108681	TMEM42-201	protein_coding
ENSG00000163754	ENST00000296048.10	2.4002	0.776254	0.00185749	0.153525	0.108681	GYG1-201	protein_coding
ENSG00000196735	ENST00000343139.11	1.65277	-1.70326	0.00185749	0.153525	0.108681	HLA-DQA1-201	protein_coding
ENSG00000187037	ENST00000447769.1	1.36342	1.08923	0.00185749	0.153525	0.108681	GPR141-202	protein_coding
ENSG00000197448	ENST00000479303.1	2.11242	-0.551567	0.00185749	0.153525	0.108681	GSTK1-207	protein_coding
ENSG00000137054	ENST00000377798.9	1.35434	-1.23807	0.00185749	0.153525	0.108681	POLR1E-202	protein_coding
ENSG00000238241	ENST00000642991.1	0.785133	-1.21847	0.00185749	0.153525	0.108681	CCR12P-202	processed_transcript
ENSG00000168286	ENST00000303596.3	1.8774	-0.553712	0.00185749	0.153525	0.108681	THAP11	protein_coding
ENSG00000006025	ENST00000583167.5	1.10458	-1.1701	0.00185749	0.153525	0.108681	OSBPL7	retained_intron
ENSG00000274173	ENST00000620459.1	1.528	1.2982	0.00185749	0.153525	0.108681	NA	lncRNA
ENSG00000124226	ENST00000244061.6	2.23275	-0.470806	0.00185749	0.153525	0.108681	RNF114	protein_coding
ENSG00000203999	ENST00000663616.1	1.34843	1.63941	0.00185749	0.153525	0.108681	LINC01270	lncRNA
ENSG00000162551	ENST00000539907.5	1.40253	1.74897	0.00189822	0.154907	0.109091	ALPL-206	protein_coding
ENSG00000196189	ENST00000355014.6	2.81225	0.660384	0.00189822	0.154907	0.109091	SEMA4A-201	protein_coding
ENSG00000158615	ENST00000367188.5	3.04789	0.338008	0.00189822	0.154907	0.109091	PPP1R15B-201	protein_coding
ENSG00000112081	ENST00000620941.1	1.74923	-0.963732	0.00189822	0.154907	0.109091	SRSF3-208	protein_coding
ENSG00000155561	ENST00000285968.11	2.21076	-1.03035	0.00189822	0.154907	0.109091	NUP205-201	protein_coding
ENSG00000023287	ENST00000025008.10	2.49801	0.529909	0.00189822	0.154907	0.109091	RB1CC1-201	protein_coding
ENSG00000135365	ENST00000686153.1	1.89783	0.905322	0.00189822	0.154907	0.109091	PHF21A-224	retained_intron
ENSG00000149136	ENST00000278412.7	2.07949	-0.880139	0.00189822	0.154907	0.109091	SSRP1-201	protein_coding
ENSG00000111269	ENST00000228865.3	1.91294	-0.918963	0.00189822	0.154907	0.109091	CREBL2-201	protein_coding
ENSG00000231607	ENST00000656688.1	1.6168	0.796401	0.00189822	0.154907	0.109091	DLEU2-209	lncRNA
ENSG00000183576	ENST00000331768.10	2.22648	-0.584167	0.00189822	0.154907	0.109091	SETD3-202	protein_coding
ENSG00000242498	ENST00000357484.10	1.52986	-1.46968	0.00189822	0.154907	0.109091	ARPIN	protein_coding
ENSG00000141298	ENST00000394848.5	2.14589	0.670839	0.00189822	0.154907	0.109091	SSH2	retained_intron
ENSG00000100079	ENST00000215886.6	1.82716	-1.76745	0.00189822	0.154907	0.109091	LGALS2	protein_coding
ENSG00000100395	ENST00000216237.10	1.72899	-0.953685	0.00189822	0.154907	0.109091	L3MBTL2	protein_coding
ENSG00000075234	ENST00000381031.8	1.93645	-0.844723	0.00189822	0.154907	0.109091	TTC38	protein_coding
ENSG00000198455	ENST00000374888.3	1.5147	-1.02373	0.00189822	0.154907	0.109091	ZXDB	protein_coding
ENSG00000054523	ENST00000377083.5	2.03202	1.09355	0.00198513	0.1578	0.109289	KIF1B-203	protein_coding
ENSG00000090020	ENST00000374086.3	1.47893	1.10806	0.00198513	0.1578	0.109289	SLC9A1-203	protein_coding
ENSG00000162777	ENST00000473682.5	1.84596	-0.719017	0.00198513	0.1578	0.109289	DENND2D-205	processed_transcript
ENSG00000163479	ENST00000295702.9	2.63796	-0.252522	0.00194022	0.156314	0.109289	SSR2-201	protein_coding
ENSG00000143149	ENST00000354775.5	2.15392	-0.449991	0.00194022	0.156314	0.109289	ALDH9A1-201	protein_coding
ENSG00000151694	ENST00000649972.1	1.87555	0.818133	0.00198513	0.1578	0.109289	ADAM17-214	retained_intron
ENSG00000163002	ENST00000295119.9	0.844916	-1.24537	0.00198513	0.1578	0.109289	NUP35-201	protein_coding
ENSG00000118263	ENST00000451244.1	1.27979	0.80953	0.00198513	0.1578	0.109289	KLF7-207	nonsense_mediated_decay
ENSG00000163655	ENST00000295920.7	1.75502	-0.810736	0.00194022	0.156314	0.109289	GMPS-201	protein_coding
ENSG00000113916	ENST00000406870.7	3.18716	0.727199	0.00194022	0.156314	0.109289	BCL6-202	protein_coding
ENSG00000174123	ENST00000308973.9	1.50565	1.18578	0.00194022	0.156314	0.109289	TLR10-201	protein_coding
ENSG00000176788	ENST00000322611.4	3.15286	0.692443	0.00194022	0.156314	0.109289	BASP1-201	protein_coding
ENSG00000083720	ENST00000196371.10	1.63339	-1.02841	0.00198513	0.1578	0.109289	OXCT1-201	protein_coding
ENSG00000119048	ENST00000265339.7	2.1159	0.519338	0.00198513	0.1578	0.109289	UBE2B-201	protein_coding
ENSG00000196126	ENST00000360004.5	2.90147	-1.09685	0.00198513	0.1578	0.109289	HLA-DRB1-201	protein_coding
ENSG00000124614	ENST00000648437.1	3.09371	-0.56396	0.00194022	0.156314	0.109289	RPS10-208	protein_coding
ENSG00000112365	ENST00000230122.4	1.79473	-0.794847	0.00198513	0.1578	0.109289	ZBTB24-201	protein_coding
ENSG00000196683	ENST00000358435.9	2.4261	-0.882881	0.00194022	0.156314	0.109289	TOMM7-201	protein_coding
ENSG00000009335	ENST00000348165.10	2.27088	-0.559905	0.00198513	0.1578	0.109289	UBE3C-201	protein_coding
ENSG00000254087	ENST00000520220.6	3.38638	0.375571	0.00198513	0.1578	0.109289	LYN-204	protein_coding
ENSG00000198363	ENST00000389204.8	2.20303	0.0967732	0.00194022	0.156314	0.109289	ASPH-204	protein_coding
ENSG00000164830	ENST00000312046.10	2.03198	-0.661699	0.00194022	0.156314	0.109289	OXR1-202	protein_coding
ENSG00000197958	ENST00000361436.10	3.00804	-0.751075	0.00198513	0.1578	0.109289	RPL12-201	protein_coding
ENSG00000108010	ENST00000331244.10	1.57656	-0.72882	0.00194022	0.156314	0.109289	GLRX3-201	protein_coding
ENSG00000245532	ENST00000501122.2	4.85067	0.730218	0.00198513	0.1578	0.109289	NEAT1-202	lncRNA
ENSG00000174243	ENST00000308025.8	2.35883	-0.433253	0.00198513	0.1578	0.109289	DDX23-201	protein_coding
ENSG00000135390	ENST00000394349.9	2.39443	-0.547758	0.00198513	0.1578	0.109289	ATP5MC2-202	protein_coding
ENSG00000135414	ENST00000257868.10	1.19471	-1.34745	0.00198513	0.1578	0.109289	GDF11-201	protein_coding
ENSG00000165801	ENST00000298694.9	2.74569	1.05018	0.00194022	0.156314	0.109289	ARHGEF40-201	protein_coding
ENSG00000100504	ENST00000216392.8	3.32747	0.698399	0.00194022	0.156314	0.109289	PYGL-201	protein_coding
ENSG00000078304	ENST00000556493.1	1.01354	-0.961587	0.00194022	0.156314	0.109289	PPP2R5C-221	processed_transcript
ENSG00000130731	ENST00000448973.6	0.867228	-0.982257	0.00198513	0.1578	0.109289	METTL26	retained_intron
ENSG00000182810	ENST00000332395.7	1.6731	-0.683881	0.00194022	0.156314	0.109289	DDX28	protein_coding
ENSG00000167526	ENST00000562879.5	2.19566	-0.887887	0.00198513	0.1578	0.109289	RPL13	nonsense_mediated_decay
ENSG00000087111	ENST00000487231.5	0.935827	-1.15763	0.00194022	0.156314	0.109289	PIGS	retained_intron
ENSG00000161542	ENST00000324684.8	1.51928	-0.79474	0.00194022	0.156314	0.109289	PRPSAP1	protein_coding
ENSG00000105640	ENST00000222247.10	3.12753	-0.74216	0.00198513	0.1578	0.109289	RPL18A	protein_coding
ENSG00000130755	ENST00000601387.5	2.25087	0.817969	0.00194022	0.156314	0.109289	GMFG	protein_coding
ENSG00000105372	ENST00000221975.6	2.87353	-0.647763	0.00198513	0.1578	0.109289	RPS19	protein_coding
ENSG00000142534	ENST00000270625.7	3.39304	-0.569607	0.00198513	0.1578	0.109289	RPS11	protein_coding
ENSG00000160226	ENST00000339818.9	1.09768	-1.05143	0.00194022	0.156314	0.109289	CFAP410	protein_coding
ENSG00000181191	ENST00000374571.5	1.23259	-1.2835	0.00198513	0.1578	0.109289	PJA1	protein_coding
ENSG00000115232	ENST00000233573.6	2.02686	-1.29639	0.0020284	0.159212	0.110237	ITGA4-201	protein_coding
ENSG00000248971	ENST00000512037.2	1.71354	0.551139	0.0020284	0.159212	0.110237	KRT8P46-201	processed_pseudogene
ENSG00000169567	ENST00000304043.10	2.18096	-0.687878	0.0020284	0.159212	0.110237	HINT1-201	protein_coding
ENSG00000164463	ENST00000296953.6	2.7668	0.538554	0.0020284	0.159212	0.110237	CREBRF-201	protein_coding
ENSG00000196230	ENST00000327892.13	2.80953	-0.614662	0.0020284	0.159212	0.110237	TUBB-205	protein_coding
ENSG00000231721	ENST00000647388.1	2.55127	0.627314	0.0020284	0.159212	0.110237	LINC-PINT-222	lncRNA
ENSG00000138326	ENST00000372360.9	2.90138	-0.910511	0.0020284	0.159212	0.110237	RPS24-202	protein_coding
ENSG00000204020	ENST00000404459.2	1.76726	0.795504	0.0020284	0.159212	0.110237	LIPN-201	protein_coding
ENSG00000140943	ENST00000343411.8	2.22322	-0.745956	0.0020284	0.159212	0.110237	MBTPS1	protein_coding
ENSG00000108578	ENST00000261714.11	1.60857	-0.845344	0.0020284	0.159212	0.110237	BLMH	protein_coding
ENSG00000282508	ENST00000631401.1	1.95092	0.562577	0.0020284	0.159212	0.110237	NA	retained_intron
ENSG00000101417	ENST00000409299.8	1.17631	-0.862083	0.0020284	0.159212	0.110237	PXMP4	protein_coding
ENSG00000141959	ENST00000349048.9	2.38871	-0.617051	0.0020284	0.159212	0.110237	PFKL	protein_coding
ENSG00000058453	ENST00000375541.10	1.54164	-1.35059	0.00207495	0.16071	0.111445	CROCC-201	protein_coding
ENSG00000222009	ENST00000485668.5	1.36125	1.63102	0.00207495	0.16071	0.111445	BTBD19-207	retained_intron
ENSG00000113916	ENST00000430339.5	1.4601	2.01135	0.00207495	0.16071	0.111445	BCL6-204	protein_coding
ENSG00000217128	ENST00000307968.11	2.85518	0.796399	0.00207495	0.16071	0.111445	FNIP1-202	protein_coding
ENSG00000002822	ENST00000265854.12	1.66129	-0.941681	0.00207495	0.16071	0.111445	MAD1L1-201	protein_coding
ENSG00000127946	ENST00000336926.11	2.64917	0.690078	0.00207495	0.16071	0.111445	HIP1-201	protein_coding
ENSG00000231721	ENST00000642483.1	1.31246	0.69323	0.00207495	0.16071	0.111445	LINC-PINT-210	lncRNA
ENSG00000130779	ENST00000514271.2	1.54893	0.726818	0.00207495	0.16071	0.111445	CLIP1-205	retained_intron
ENSG00000139722	ENST00000371248.3	2.04361	0.58256	0.00207495	0.16071	0.111445	VPS37B-202	protein_coding
ENSG00000184110	ENST00000331666.11	2.43619	-0.754563	0.00207495	0.16071	0.111445	EIF3C	protein_coding
ENSG00000185168	ENST00000332012.6	0.956354	1.01893	0.00207495	0.16071	0.111445	NA	lncRNA
ENSG00000160226	ENST00000462742.1	1.3867	-1.10049	0.00207495	0.16071	0.111445	CFAP410	retained_intron
ENSG00000135763	ENST00000258243.7	1.46788	-1.02726	0.00212149	0.162188	0.112734	URB2-201	protein_coding
ENSG00000136709	ENST00000322313.9	2.25802	-0.431378	0.00212149	0.162188	0.112734	WDR33-201	protein_coding
ENSG00000169902	ENST00000304842.6	2.54033	1.29137	0.00212149	0.162188	0.112734	TPST1-201	protein_coding
ENSG00000223584	ENST00000450317.1	0.956411	0.72504	0.00212149	0.162188	0.112734	TVP23CP1-201	processed_pseudogene
ENSG00000186918	ENST00000344423.10	1.94987	-0.983833	0.00212149	0.162188	0.112734	ZNF395-201	protein_coding
ENSG00000137575	ENST00000523483.5	2.61178	0.727577	0.00212149	0.162188	0.112734	SDCBP-212	protein_coding
ENSG00000139436	ENST00000548655.5	1.25325	0.698954	0.00212149	0.162188	0.112734	GIT2-211	processed_transcript
ENSG00000278600	ENST00000618835.1	2.22086	0.504364	0.00212149	0.162188	0.112734	NA	lncRNA
ENSG00000142507	ENST00000270586.8	2.03462	-0.476328	0.00212149	0.162188	0.112734	PSMB6	protein_coding
ENSG00000101224	ENST00000245960.10	2.00263	-0.969813	0.00212149	0.162188	0.112734	CDC25B	protein_coding
ENSG00000160285	ENST00000457828.6	1.54538	-1.25593	0.00212149	0.162188	0.112734	LSS	protein_coding
ENSG00000114391	ENST00000464595.1	1.26351	-1.27366	0.00216622	0.163588	0.113792	RPL24-202	retained_intron
ENSG00000173597	ENST00000310613.8	2.51915	1.02634	0.00216622	0.163588	0.113792	SULT1B1-201	protein_coding
ENSG00000145990	ENST00000379287.4	1.9994	-0.835386	0.00216622	0.163588	0.113792	GFOD1-203	protein_coding
ENSG00000147443	ENST00000276420.9	2.34207	-0.778144	0.00216622	0.163588	0.113792	DOK2-201	protein_coding
ENSG00000197321	ENST00000674242.1	1.41198	0.947562	0.00216622	0.163588	0.113792	SVIL-213	protein_coding
ENSG00000162227	ENST00000294168.8	1.14908	-0.903293	0.00216622	0.163588	0.113792	TAF6L-201	protein_coding
ENSG00000197837	ENST00000539745.2	2.30114	-1.22608	0.00216622	0.163588	0.113792	H4-16-204	protein_coding
ENSG00000092841	ENST00000548400.5	1.19461	0.877758	0.00216622	0.163588	0.113792	MYL6-210	protein_coding
ENSG00000177971	ENST00000403490.3	1.72971	-0.831333	0.00216622	0.163588	0.113792	IMP3	protein_coding
ENSG00000103522	ENST00000337929.8	1.54329	-1.63538	0.00216622	0.163588	0.113792	IL21R	protein_coding
ENSG00000154930	ENST00000484396.1	1.20666	-1.02146	0.00216622	0.163588	0.113792	ACSS1	processed_transcript
ENSG00000160179	ENST00000398437.1	1.42012	1.37043	0.00216622	0.163588	0.113792	ABCG1	protein_coding
ENSG00000186056	ENST00000414532.6	1.22168	-1.10079	0.00221149	0.164987	0.113993	MATN1-AS1-201	lncRNA
ENSG00000143119	ENST00000271324.6	3.38293	0.367563	0.00221149	0.164987	0.113993	CD53-201	protein_coding
ENSG00000244119	ENST00000667844.1	1.0984	-0.633956	0.00221149	0.164987	0.113993	PDCL3P4-202	processed_transcript
ENSG00000007944	ENST00000356840.8	2.65155	0.691666	0.00221149	0.164987	0.113993	MYLIP-202	protein_coding
ENSG00000124587	ENST00000304611.13	1.8176	-0.811148	0.00221149	0.164987	0.113993	PEX6-202	protein_coding
ENSG00000112659	ENST00000503766.5	0.879149	-0.716235	0.00221149	0.164987	0.113993	CUL9-206	retained_intron
ENSG00000155849	ENST00000442504.5	2.34523	0.356846	0.00221149	0.164987	0.113993	ELMO1-207	protein_coding
ENSG00000168522	ENST00000302279.8	1.74421	-0.917467	0.00221149	0.164987	0.113993	FNTA-201	protein_coding
ENSG00000122359	ENST00000372231.7	2.34038	0.819695	0.00221149	0.164987	0.113993	ANXA11-202	protein_coding
ENSG00000166341	ENST00000299441.5	1.27129	-1.18813	0.00221149	0.164987	0.113993	DCHS1-201	protein_coding
ENSG00000136040	ENST00000546733.1	1.63421	0.780464	0.00221149	0.164987	0.113993	PLXNC1-204	retained_intron
ENSG00000224078	ENST00000666022.1	1.51541	-0.76007	0.00221149	0.164987	0.113993	SNHG14-303	lncRNA
ENSG00000169896	ENST00000544665.9	3.3102	0.51182	0.00221149	0.164987	0.113993	ITGAM	protein_coding
ENSG00000062716	ENST00000587259.5	2.29631	0.807681	0.00221149	0.164987	0.113993	VMP1	protein_coding
ENSG00000158201	ENST00000579982.1	1.66791	0.623749	0.00221149	0.164987	0.113993	ABHD3	retained_intron
ENSG00000127527	ENST00000602009.5	1.81128	0.696251	0.00221149	0.164987	0.113993	EPS15L1	protein_coding
ENSG00000180884	ENST00000404801.2	1.60365	-1.09506	0.00221149	0.164987	0.113993	ZNF792	protein_coding
ENSG00000130724	ENST00000691588.1	1.70282	0.518446	0.00221149	0.164987	0.113993	CHMP2A	retained_intron
ENSG00000242114	ENST00000266263.10	1.26584	-1.17049	0.00221149	0.164987	0.113993	MTFP1	protein_coding
ENSG00000100297	ENST00000216122.9	1.834	-1.2676	0.00221149	0.164987	0.113993	MCM5	protein_coding
ENSG00000228794	ENST00000669922.1	1.03978	-0.930923	0.00225531	0.166322	0.114428	LINC01128-225	lncRNA
ENSG00000075914	ENST00000467846.5	0.665838	-0.887458	0.00225531	0.166322	0.114428	EXOSC7-204	retained_intron
ENSG00000019582	ENST00000353334.11	3.243	-0.877249	0.00225531	0.166322	0.114428	CD74-202	protein_coding
ENSG00000096063	ENST00000373825.7	2.8393	0.829423	0.00225531	0.166322	0.114428	SRPK1-204	protein_coding
ENSG00000214688	ENST00000398786.2	1.95506	1.72805	0.00225531	0.166322	0.114428	C10orf105-201	protein_coding
ENSG00000065357	ENST00000548407.6	1.3059	-1.02673	0.00225531	0.166322	0.114428	DGKA-214	retained_intron
ENSG00000240342	ENST00000488803.1	2.39928	-0.89821	0.00225531	0.166322	0.114428	RPS2P5-201	processed_pseudogene
ENSG00000139921	ENST00000457354.7	1.84557	-0.770433	0.00225531	0.166322	0.114428	TMX1-201	protein_coding
ENSG00000196405	ENST00000544450.6	2.01145	-1.67706	0.00225531	0.166322	0.114428	EVL-203	protein_coding
ENSG00000152229	ENST00000409746.5	2.42365	0.570556	0.00225531	0.166322	0.114428	PSTPIP2	protein_coding
ENSG00000105640	ENST00000602216.1	1.09431	-0.95751	0.00225531	0.166322	0.114428	RPL18A	retained_intron
ENSG00000179134	ENST00000601613.1	1.94885	0.720364	0.00225531	0.166322	0.114428	SAMD4B	retained_intron
ENSG00000124177	ENST00000373233.8	2.22754	-1.26055	0.00225531	0.166322	0.114428	CHD6	protein_coding
ENSG00000100139	ENST00000215957.10	1.69413	-0.821135	0.00225531	0.166322	0.114428	MICALL1	protein_coding
ENSG00000044446	ENST00000379942.5	2.35715	0.273359	0.00225531	0.166322	0.114428	PHKA2	protein_coding
ENSG00000196338	ENST00000685950.1	1.26796	0.966109	0.00225531	0.166322	0.114428	NLGN3	retained_intron
ENSG00000198034	ENST00000316084.10	3.15615	-0.866673	0.00225531	0.166322	0.114428	RPS4X	protein_coding
ENSG00000027869	ENST00000495306.1	1.04136	-1.27492	0.00230568	0.167836	0.115703	SH2D2A-206	processed_transcript
ENSG00000184178	ENST00000401642.8	1.41895	-1.1942	0.00230568	0.167836	0.115703	SCFD2-202	protein_coding
ENSG00000185736	ENST00000469464.1	1.57412	1.09368	0.00230568	0.167836	0.115703	ADARB2-204	processed_transcript
ENSG00000177951	ENST00000410108.5	1.28774	0.787982	0.00230568	0.167836	0.115703	BET1L-204	protein_coding
ENSG00000185101	ENST00000332826.7	1.06342	-1.56271	0.00230568	0.167836	0.115703	ANO9-201	protein_coding
ENSG00000166441	ENST00000530022.5	2.7813	-0.952559	0.00230568	0.167836	0.115703	RPL27A-206	protein_coding
ENSG00000152749	ENST00000376958.5	1.16328	-1.19568	0.00230568	0.167836	0.115703	GPR180-201	protein_coding
ENSG00000134900	ENST00000376052.5	1.72433	-1.82829	0.00230568	0.167836	0.115703	TPP2-201	protein_coding
ENSG00000182108	ENST00000570440.2	1.08995	-0.849325	0.00230568	0.167836	0.115703	DEXI	protein_coding
ENSG00000063244	ENST00000450554.6	2.39657	-0.446897	0.00230568	0.167836	0.115703	U2AF2	protein_coding
ENSG00000100353	ENST00000216190.13	2.57051	-0.55067	0.00230568	0.167836	0.115703	EIF3D	protein_coding
ENSG00000101916	ENST00000218032.7	2.84678	0.638981	0.00230568	0.167836	0.115703	TLR8	protein_coding
ENSG00000196912	ENST00000443455.5	1.14242	-1.43944	0.00235441	0.169279	0.11708	ANKRD36B-205	nonsense_mediated_decay
ENSG00000174013	ENST00000311630.7	1.09854	-1.57024	0.00235441	0.169279	0.11708	FBXO45-201	protein_coding
ENSG00000051620	ENST00000607197.6	2.64625	0.456671	0.00235441	0.169279	0.11708	HEBP2-204	protein_coding
ENSG00000050344	ENST00000056233.4	1.19051	-1.06481	0.00235441	0.169279	0.11708	NFE2L3-201	protein_coding
ENSG00000271122	ENST00000605778.1	1.27821	-0.715738	0.00235441	0.169279	0.11708	HERPUD2-AS1-201	lncRNA
ENSG00000105835	ENST00000680482.1	3.34032	0.859731	0.00235441	0.169279	0.11708	NAMPT-224	retained_intron
ENSG00000107949	ENST00000368759.5	0.992083	-1.11519	0.00235441	0.169279	0.11708	BCCIP-203	protein_coding
ENSG00000137802	ENST00000505061.5	1.11015	-1.23874	0.00235441	0.169279	0.11708	MAPKBP1-206	retained_intron
ENSG00000125901	ENST00000380325.4	1.33736	-0.749906	0.00235441	0.169279	0.11708	MRPS26	protein_coding
ENSG00000142168	ENST00000270142.11	2.09653	-0.67869	0.00235441	0.169279	0.11708	SOD1	protein_coding
ENSG00000143486	ENST00000271764.7	1.78387	-0.841937	0.00240041	0.170623	0.117351	EIF2D-201	protein_coding
ENSG00000172292	ENST00000305747.11	1.99619	-0.510305	0.00240041	0.170623	0.117351	CERS6-201	protein_coding
ENSG00000181847	ENST00000481065.5	0.745229	-0.960492	0.00240041	0.170623	0.117351	TIGIT-203	protein_coding
ENSG00000185049	ENST00000382882.9	1.36469	-1.15061	0.00240041	0.170623	0.117351	NELFA-202	protein_coding
ENSG00000145287	ENST00000311507.9	2.31165	-0.886276	0.00240041	0.170623	0.117351	PLAC8-201	protein_coding
ENSG00000113555	ENST00000231484.4	0.668661	-0.613964	0.00240041	0.170623	0.117351	PCDH12-201	protein_coding
ENSG00000096063	ENST00000507292.1	1.14013	1.1714	0.00240041	0.170623	0.117351	SRPK1-208	nonsense_mediated_decay
ENSG00000242588	ENST00000605862.5	2.2945	0.494779	0.00240041	0.170623	0.117351	0	lncRNA
ENSG00000165029	ENST00000374736.8	3.04743	0.919187	0.00240041	0.170623	0.117351	ABCA1-202	protein_coding
ENSG00000067057	ENST00000381125.9	1.94056	-0.540246	0.00240041	0.170623	0.117351	PFKP-203	protein_coding
ENSG00000173327	ENST00000526647.1	1.17811	0.812571	0.00240041	0.170623	0.117351	MAP3K11-205	retained_intron
ENSG00000135469	ENST00000549545.1	0.584877	-0.786137	0.00240041	0.170623	0.117351	COQ10A-205	retained_intron
ENSG00000186298	ENST00000553024.1	1.15284	-0.710341	0.00240041	0.170623	0.117351	PPP1CC-210	retained_intron
ENSG00000100453	ENST00000216341.9	2.14002	-1.47606	0.00240041	0.170623	0.117351	GZMB-201	protein_coding
ENSG00000167895	ENST00000591983.5	1.26084	-0.86452	0.00240041	0.170623	0.117351	TMC8	retained_intron
ENSG00000181409	ENST00000417379.6	2.6076	0.757236	0.00240041	0.170623	0.117351	AATK	protein_coding
ENSG00000128011	ENST00000248668.5	2.20308	0.691976	0.00240041	0.170623	0.117351	LRFN1	protein_coding
ENSG00000171049	ENST00000600258.1	1.82191	0.559534	0.00240041	0.170623	0.117351	FPR2	protein_coding
ENSG00000126001	ENST00000397527.6	1.90483	-0.953777	0.00240041	0.170623	0.117351	CEP250	protein_coding
ENSG00000135636	ENST00000409582.7	3.29704	0.72082	0.00245386	0.172161	0.118282	DYSF-204	protein_coding
ENSG00000135624	ENST00000258091.10	2.31635	-0.807906	0.00245386	0.172161	0.118282	CCT7-201	protein_coding
ENSG00000163599	ENST00000648405.2	1.39917	-1.31156	0.00245386	0.172161	0.118282	CTLA4-204	protein_coding
ENSG00000272282	ENST00000606069.1	0.643253	-0.903257	0.00245386	0.172161	0.118282	LINC02084-201	lncRNA
ENSG00000070882	ENST00000313367.7	1.64774	-1.34816	0.00245386	0.172161	0.118282	OSBPL3-201	protein_coding
ENSG00000165282	ENST00000361778.6	1.19758	-1.3559	0.00245386	0.172161	0.118282	PIGO-202	protein_coding
ENSG00000137700	ENST00000532085.1	0.919788	-0.877615	0.00245386	0.172161	0.118282	SLC37A4-213	retained_intron
ENSG00000110395	ENST00000634840.1	2.13793	1.08429	0.00245386	0.172161	0.118282	CBL-204	protein_coding
ENSG00000099385	ENST00000215115.5	1.62146	-0.528854	0.00245386	0.172161	0.118282	BCL7C	protein_coding
ENSG00000167716	ENST00000409644.6	2.18394	-0.829883	0.00245386	0.172161	0.118282	WDR81	protein_coding
ENSG00000141298	ENST00000269033.7	3.53667	0.650986	0.00245386	0.172161	0.118282	SSH2	protein_coding
ENSG00000105327	ENST00000601438.2	1.23579	0.779829	0.00245386	0.172161	0.118282	BBC3	retained_intron
ENSG00000198346	ENST00000396403.9	1.15438	-1.10161	0.00245386	0.172161	0.118282	ZNF813	protein_coding
ENSG00000089063	ENST00000202834.11	1.83196	-0.624721	0.00245386	0.172161	0.118282	TMEM230	protein_coding
ENSG00000124177	ENST00000476641.2	0.690322	-0.766088	0.00245386	0.172161	0.118282	CHD6	processed_transcript
ENSG00000134597	ENST00000305536.11	1.48262	-0.671763	0.00245386	0.172161	0.118282	RBMX2	protein_coding
ENSG00000162496	ENST00000616661.5	1.40935	-1.06996	0.00250096	0.173496	0.119091	DHRS3-204	protein_coding
ENSG00000163935	ENST00000394752.8	1.65168	-1.30854	0.00250096	0.173496	0.119091	SFMBT1-201	protein_coding
ENSG00000156711	ENST00000211287.9	2.63712	0.546847	0.00250096	0.173496	0.119091	MAPK13-201	protein_coding
ENSG00000119138	ENST00000377126.4	2.38585	1.16605	0.00250096	0.173496	0.119091	KLF9-201	protein_coding
ENSG00000229124	ENST00000605833.2	1.97533	0.733331	0.00250096	0.173496	0.119091	VIM-AS1-202	lncRNA
ENSG00000107816	ENST00000370220.1	1.03092	-1.24288	0.00250096	0.173496	0.119091	LZTS2-201	protein_coding
ENSG00000136026	ENST00000378026.5	2.98579	0.729327	0.00250096	0.173496	0.119091	CKAP4-201	protein_coding
ENSG00000072110	ENST00000554508.6	2.01174	1.12625	0.00250096	0.173496	0.119091	ACTN1-213	protein_coding
ENSG00000015133	ENST00000389857.11	2.49303	-1.07627	0.00250096	0.173496	0.119091	CCDC88C-203	protein_coding
ENSG00000255302	ENST00000530028.3	2.04315	-0.777598	0.00250096	0.173496	0.119091	EID1-201	protein_coding
ENSG00000183978	ENST00000328434.8	1.43834	-0.688071	0.00250096	0.173496	0.119091	COA3	protein_coding
ENSG00000169710	ENST00000306749.4	1.739	-2.11276	0.00250096	0.173496	0.119091	FASN	protein_coding
ENSG00000173638	ENST00000468508.1	1.40597	0.78055	0.00250096	0.173496	0.119091	SLC19A1	processed_transcript
ENSG00000169891	ENST00000470686.1	1.48485	1.174	0.00250096	0.173496	0.119091	REPS2	retained_intron
ENSG00000058453	ENST00000494191.6	1.01154	-0.924946	0.00255696	0.175061	0.119685	CROCC-211	retained_intron
ENSG00000130695	ENST00000451429.8	1.66941	-1.00423	0.00255696	0.175061	0.119685	CEP85-202	protein_coding
ENSG00000117560	ENST00000367721.3	0.894466	-1.17951	0.00255696	0.175061	0.119685	FASLG-202	protein_coding
ENSG00000173272	ENST00000491265.1	0.979347	-1.04468	0.00255696	0.175061	0.119685	MZT2A-206	retained_intron
ENSG00000132405	ENST00000467966.1	1.46462	0.903074	0.00255696	0.175061	0.119685	TBC1D14-209	retained_intron
ENSG00000215196	ENST00000665489.1	0.753527	0.736892	0.00255696	0.175061	0.119685	BASP1-AS1-204	lncRNA
ENSG00000124588	ENST00000380455.11	2.34415	0.863486	0.00255696	0.175061	0.119685	NQO2-205	protein_coding
ENSG00000156482	ENST00000287038.8	3.17813	-0.639486	0.00255696	0.175061	0.119685	RPL30-201	protein_coding
ENSG00000179886	ENST00000504548.4	1.31159	-0.724296	0.00255696	0.175061	0.119685	TIGD5-201	protein_coding
ENSG00000137076	ENST00000314888.10	3.95172	0.568277	0.00255696	0.175061	0.119685	TLN1-201	protein_coding
ENSG00000107164	ENST00000319725.10	1.53959	-0.882671	0.00255696	0.175061	0.119685	FUBP3-201	protein_coding
ENSG00000166136	ENST00000299166.9	2.05434	-0.614678	0.00255696	0.175061	0.119685	NDUFB8-201	protein_coding
ENSG00000111203	ENST00000228799.7	1.59482	-0.941366	0.00255696	0.175061	0.119685	ITFG2-201	protein_coding
ENSG00000126749	ENST00000599672.6	1.64298	-0.768018	0.00255696	0.175061	0.119685	EMG1-203	protein_coding
ENSG00000140199	ENST00000561080.5	2.88007	0.449444	0.00255696	0.175061	0.119685	SLC12A6-218	nonsense_mediated_decay
ENSG00000140553	ENST00000418476.2	2.09099	-0.547604	0.00255696	0.175061	0.119685	UNC45A	protein_coding
ENSG00000167526	ENST00000567815.5	3.17194	-0.672425	0.00255696	0.175061	0.119685	RPL13	protein_coding
ENSG00000088876	ENST00000278772.9	1.00514	-1.72347	0.00255696	0.175061	0.119685	ZNF343	protein_coding
ENSG00000180509	ENST00000489175.1	2.07811	1.12431	0.00255696	0.175061	0.119685	KCNE1	processed_transcript
ENSG00000100345	ENST00000459960.1	1.42094	0.586016	0.00255696	0.175061	0.119685	MYH9	retained_intron
ENSG00000186205	ENST00000694923.1	0.888154	1.47281	0.00260896	0.176492	0.120987	MTARC1-213	processed_transcript
ENSG00000115902	ENST00000234256.4	1.7691	-1.16793	0.00260896	0.176492	0.120987	SLC1A4-201	protein_coding
ENSG00000138430	ENST00000428402.6	1.13844	-1.46857	0.00260896	0.176492	0.120987	OLA1-206	protein_coding
ENSG00000144711	ENST00000613206.2	3.07505	0.654753	0.00260896	0.176492	0.120987	IQSEC1-204	protein_coding
ENSG00000145901	ENST00000520931.5	2.61215	0.618618	0.00260896	0.176492	0.120987	TNIP1-208	protein_coding
ENSG00000166037	ENST00000325542.10	1.62234	-1.70062	0.00260896	0.176492	0.120987	CEP57-202	protein_coding
ENSG00000140497	ENST00000268099.13	2.34615	-0.330125	0.00260896	0.176492	0.120987	SCAMP2	protein_coding
ENSG00000185947	ENST00000300870.15	2.55078	0.475759	0.00260896	0.176492	0.120987	ZNF267	protein_coding
ENSG00000105220	ENST00000589985.5	1.2969	-1.04384	0.00260896	0.176492	0.120987	GPI	retained_intron
ENSG00000105372	ENST00000598742.6	1.98367	-0.616175	0.00260896	0.176492	0.120987	RPS19	protein_coding
ENSG00000183762	ENST00000327813.9	1.10874	1.04426	0.00260896	0.176492	0.120987	KREMEN1	protein_coding
ENSG00000084070	ENST00000487871.1	1.99344	1.34739	0.00266059	0.177892	0.121638	SMAP2-204	processed_transcript
ENSG00000079277	ENST00000650026.1	2.09768	1.34754	0.00266059	0.177892	0.121638	MKNK1-230	protein_coding
ENSG00000233355	ENST00000427859.5	1.08573	-1.61876	0.00266059	0.177892	0.121638	CHRM3-AS2-201	lncRNA
ENSG00000138411	ENST00000644978.2	1.31044	1.43469	0.00266059	0.177892	0.121638	HECW2-212	protein_coding
ENSG00000168395	ENST00000313552.11	1.48375	-0.625621	0.00266059	0.177892	0.121638	ING5-201	protein_coding
ENSG00000163625	ENST00000514711.1	1.84027	0.853464	0.00266059	0.177892	0.121638	WDFY3-212	protein_coding
ENSG00000113719	ENST00000521392.5	1.13606	0.981269	0.00266059	0.177892	0.121638	ERGIC1-210	processed_transcript
ENSG00000010810	ENST00000484067.6	1.30686	-0.9879	0.00266059	0.177892	0.121638	FYN-212	protein_coding
ENSG00000006459	ENST00000397560.7	2.89716	0.428945	0.00266059	0.177892	0.121638	KDM7A-201	protein_coding
ENSG00000165029	ENST00000374733.1	1.24083	0.890064	0.00266059	0.177892	0.121638	ABCA1-201	protein_coding
ENSG00000167196	ENST00000569022.1	1.08253	-0.888659	0.00266059	0.177892	0.121638	FBXO22	nonsense_mediated_decay
ENSG00000100726	ENST00000262319.11	1.59513	-1.07948	0.00266059	0.177892	0.121638	TELO2	protein_coding
ENSG00000004139	ENST00000585482.6	1.62019	-1.17804	0.00266059	0.177892	0.121638	SARM1	protein_coding
ENSG00000125691	ENST00000394332.5	2.83132	-0.870481	0.00266059	0.177892	0.121638	RPL23	protein_coding
ENSG00000160179	ENST00000472587.5	1.54977	1.46561	0.00266059	0.177892	0.121638	ABCG1	retained_intron
ENSG00000273311	ENST00000609958.1	1.83967	0.546954	0.00266059	0.177892	0.121638	DGCR11	lncRNA
ENSG00000100324	ENST00000216160.11	1.6602	-1.05524	0.00266059	0.177892	0.121638	TAB1	protein_coding
ENSG00000008869	ENST00000233099.6	2.46074	-0.492379	0.00271569	0.179365	0.122728	HEATR5B-201	protein_coding
ENSG00000173559	ENST00000674262.1	2.01059	0.721151	0.00271569	0.179365	0.122728	NABP1-213	nonsense_mediated_decay
ENSG00000169570	ENST00000510708.6	1.00879	-1.07973	0.00271569	0.179365	0.122728	DTWD2-203	protein_coding
ENSG00000113719	ENST00000690977.1	2.23937	0.997618	0.00271569	0.179365	0.122728	ERGIC1-226	processed_transcript
ENSG00000112062	ENST00000474429.5	0.988107	1.0767	0.00271569	0.179365	0.122728	MAPK14-206	nonsense_mediated_decay
ENSG00000156508	ENST00000678515.1	3.5993	-0.867042	0.00271569	0.179365	0.122728	EEF1A1-220	protein_coding
ENSG00000105339	ENST00000517813.1	2.71037	0.598913	0.00271569	0.179365	0.122728	DENND3-203	retained_intron
ENSG00000227383	ENST00000439099.1	1.12966	1.1183	0.00271569	0.179365	0.122728	RPL35AP2-201	processed_pseudogene
ENSG00000160326	ENST00000485978.1	1.62552	-1.12483	0.00271569	0.179365	0.122728	SLC2A6-205	processed_transcript
ENSG00000170473	ENST00000408946.7	1.30743	-1.17549	0.00271569	0.179365	0.122728	PYM1-203	protein_coding
ENSG00000100450	ENST00000382548.4	1.14121	-1.35362	0.00271569	0.179365	0.122728	GZMH-202	protein_coding
ENSG00000080815	ENST00000406768.1	1.88572	0.729907	0.00271569	0.179365	0.122728	PSEN1-205	protein_coding
ENSG00000128829	ENST00000263791.10	1.94132	-0.749039	0.00271569	0.179365	0.122728	EIF2AK4-201	protein_coding
ENSG00000176624	ENST00000406189.4	2.1257	-0.816978	0.00271569	0.179365	0.122728	MEX3C	protein_coding
ENSG00000237094	ENST00000641916.1	1.93561	0.641305	0.00277369	0.180892	0.123522	0	processed_transcript
ENSG00000163382	ENST00000368235.8	1.48526	-0.635528	0.00277369	0.180892	0.123522	NAXE-203	protein_coding
ENSG00000163820	ENST00000296137.7	2.14808	-0.917202	0.00277369	0.180892	0.123522	FYCO1-201	protein_coding
ENSG00000159674	ENST00000290902.10	1.71814	-1.83375	0.00277369	0.180892	0.123522	SPON2-201	protein_coding
ENSG00000145375	ENST00000422835.2	1.38354	-1.11369	0.00277369	0.180892	0.123522	SPATA5-202	processed_transcript
ENSG00000197892	ENST00000524189.6	2.2867	-0.562825	0.00277369	0.180892	0.123522	KIF13B-206	protein_coding
ENSG00000137076	ENST00000489255.2	1.31589	1.08171	0.00277369	0.180892	0.123522	TLN1-207	processed_transcript
ENSG00000165983	ENST00000378000.5	1.23588	-1.42786	0.00277369	0.180892	0.123522	PTER-202	protein_coding
ENSG00000109861	ENST00000227266.10	2.43858	-0.508362	0.00277369	0.180892	0.123522	CTSC-201	protein_coding
ENSG00000061273	ENST00000471235.1	1.07252	0.901096	0.00277369	0.180892	0.123522	HDAC7-220	retained_intron
ENSG00000008405	ENST00000008527.10	1.56582	-0.85691	0.00277369	0.180892	0.123522	CRY1-201	protein_coding
ENSG00000100461	ENST00000359890.8	2.38029	0.493052	0.00277369	0.180892	0.123522	RBM23-203	protein_coding
ENSG00000261556	ENST00000581050.5	0.855814	-1.00239	0.00277369	0.180892	0.123522	SMG1P7	processed_transcript
ENSG00000161091	ENST00000585788.1	1.34917	-0.835021	0.00277369	0.180892	0.123522	MFSD12	retained_intron
ENSG00000127445	ENST00000247970.9	1.87396	-0.527965	0.00277369	0.180892	0.123522	PIN1	protein_coding
ENSG00000289298	ENST00000690696.1	1.71486	0.898256	0.00277369	0.180892	0.123522	NA	lncRNA
ENSG00000196419	ENST00000360079.8	2.63872	-0.676155	0.00277369	0.180892	0.123522	XRCC6	protein_coding
ENSG00000183943	ENST00000262848.6	2.03473	-1.19067	0.00277369	0.180892	0.123522	PRKX	protein_coding
ENSG00000109180	ENST00000502972.1	1.04652	-0.87218	0.00283151	0.182391	0.124584	OCIAD1-206	retained_intron
ENSG00000127184	ENST00000247655.4	2.27356	-0.525384	0.00283151	0.182391	0.124584	COX7C-201	protein_coding
ENSG00000113719	ENST00000520399.1	2.68301	0.924503	0.00283151	0.182391	0.124584	ERGIC1-208	retained_intron
ENSG00000234284	ENST00000444149.7	0.920336	-1.14048	0.00283151	0.182391	0.124584	ZNF879-201	protein_coding
ENSG00000124767	ENST00000373365.5	1.62618	-0.927171	0.00283151	0.182391	0.124584	GLO1-201	protein_coding
ENSG00000118520	ENST00000673427.1	1.3561	1.25152	0.00283151	0.182391	0.124584	ARG1-211	protein_coding
ENSG00000093134	ENST00000673794.1	2.18854	0.83328	0.00283151	0.182391	0.124584	VNN3P-215	retained_intron
ENSG00000104660	ENST00000321250.13	2.02764	-1.01864	0.00283151	0.182391	0.124584	LEPROTL1-201	protein_coding
ENSG00000156802	ENST00000287394.10	1.93996	-0.640894	0.00283151	0.182391	0.124584	ATAD2-201	protein_coding
ENSG00000160613	ENST00000527037.5	1.18693	-0.753638	0.00283151	0.182391	0.124584	PCSK7-204	retained_intron
ENSG00000130779	ENST00000501271.2	1.20042	0.769984	0.00283151	0.182391	0.124584	CLIP1-204	retained_intron
ENSG00000159433	ENST00000290607.12	1.51057	-1.57195	0.00283151	0.182391	0.124584	STARD9-201	protein_coding
ENSG00000167470	ENST00000682408.1	1.91793	1.1684	0.00283151	0.182391	0.124584	MIDN	protein_coding
ENSG00000241343	ENST00000553110.8	2.43013	-0.377633	0.00283151	0.182391	0.124584	RPL36A	protein_coding
ENSG00000005022	ENST00000317881.9	2.45648	-0.43754	0.00283151	0.182391	0.124584	SLC25A5	protein_coding
ENSG00000237094	ENST00000616947.2	1.8208	0.983929	0.00289169	0.183928	0.125519	0	processed_transcript
ENSG00000169991	ENST00000455833.7	1.85768	-1.14228	0.00289169	0.183928	0.125519	IFFO2-203	protein_coding
ENSG00000162623	ENST00000370867.8	1.36044	-1.41414	0.00289169	0.183928	0.125519	TYW3-201	protein_coding
ENSG00000181036	ENST00000368106.4	1.48271	-2.11911	0.0029486	0.18536	0.125519	FCRL6-203	protein_coding
ENSG00000213085	ENST00000476696.5	1.87532	0.961001	0.0029486	0.18536	0.125519	CFAP45-204	nonsense_mediated_decay
ENSG00000009790	ENST00000367025.8	2.32877	-0.868424	0.0029486	0.18536	0.125519	TRAF3IP3-203	protein_coding
ENSG00000162851	ENST00000366514.5	1.24992	-0.676895	0.0029486	0.18536	0.125519	TFB2M-201	protein_coding
ENSG00000144713	ENST00000452606.2	2.4312	-0.429817	0.0029486	0.18536	0.125519	RPL32-207	retained_intron
ENSG00000174748	ENST00000645079.1	2.36424	-0.773244	0.0029486	0.18536	0.125519	RPL15-216	protein_coding
ENSG00000120318	ENST00000512390.1	1.90069	0.769554	0.0029486	0.18536	0.125519	ARAP3-204	processed_transcript
ENSG00000113719	ENST00000689977.1	1.838	1.13995	0.00289169	0.183928	0.125519	ERGIC1-224	retained_intron
ENSG00000124784	ENST00000379834.7	1.4411	-0.898875	0.0029486	0.18536	0.125519	RIOK1-202	protein_coding
ENSG00000112249	ENST00000369162.7	2.02061	-1.13505	0.00289169	0.183928	0.125519	ASCC3-204	protein_coding
ENSG00000152926	ENST00000282869.11	2.07928	0.989075	0.0029486	0.18536	0.125519	ZNF117-201	protein_coding
ENSG00000197694	ENST00000372731.8	2.64196	-0.854751	0.00289169	0.183928	0.125519	SPTAN1-202	protein_coding
ENSG00000067082	ENST00000497571.6	3.13192	0.549073	0.0029486	0.18536	0.125519	KLF6-206	protein_coding
ENSG00000067082	ENST00000469435.1	2.39988	0.596166	0.0029486	0.18536	0.125519	KLF6-204	protein_coding
ENSG00000177613	ENST00000331173.6	1.99719	-0.734765	0.0029486	0.18536	0.125519	CSTF2T-201	protein_coding
ENSG00000099849	ENST00000397582.7	1.35482	-1.14845	0.00289169	0.183928	0.125519	RASSF7-201	protein_coding
ENSG00000019485	ENST00000534751.3	0.640887	-0.696116	0.0029486	0.18536	0.125519	PRDM11-204	protein_coding
ENSG00000151366	ENST00000528164.1	1.6302	-0.763681	0.00289169	0.183928	0.125519	NDUFC2-204	protein_coding
ENSG00000134954	ENST00000392668.8	2.5351	-1.35163	0.0029486	0.18536	0.125519	ETS1-202	protein_coding
ENSG00000178449	ENST00000550487.6	1.61887	-0.770793	0.00289169	0.183928	0.125519	COX14-203	protein_coding
ENSG00000111142	ENST00000551840.5	1.46023	-1.23358	0.0029486	0.18536	0.125519	METAP2-210	protein_coding
ENSG00000111237	ENST00000447578.6	1.38716	-1.41666	0.0029486	0.18536	0.125519	VPS29-202	protein_coding
ENSG00000130921	ENST00000543139.2	0.793559	-0.781523	0.00289169	0.183928	0.125519	MTRFR-207	protein_coding
ENSG00000087302	ENST00000261700.8	1.79401	-0.654138	0.0029486	0.18536	0.125519	RTRAF-201	protein_coding
ENSG00000196663	ENST00000558678.1	2.7738	0.612619	0.00289169	0.183928	0.125519	TECPR2-203	protein_coding
ENSG00000170776	ENST00000557852.2	1.33206	-1.14336	0.0029486	0.18536	0.125519	AKAP13	protein_coding
ENSG00000204316	ENST00000309352.4	1.58674	-0.987713	0.0029486	0.18536	0.125519	MRPL38	protein_coding
ENSG00000078043	ENST00000592212.5	1.46885	1.54945	0.0029486	0.18536	0.125519	PIAS2	protein_coding
ENSG00000282508	ENST00000632405.1	2.27141	0.961022	0.00289169	0.183928	0.125519	NA	lncRNA
ENSG00000105220	ENST00000356487.11	1.91383	-1.16665	0.00289169	0.183928	0.125519	GPI	protein_coding
ENSG00000167625	ENST00000301215.8	1.40671	-0.718352	0.0029486	0.18536	0.125519	ZNF526	protein_coding
ENSG00000271461	ENST00000603520.1	1.32802	0.829788	0.00289169	0.183928	0.125519	CKAP2LP1	processed_pseudogene
ENSG00000243927	ENST00000477091.5	0.907665	-1.47944	0.00289169	0.183928	0.125519	MRPS6	processed_transcript
ENSG00000189306	ENST00000323013.7	2.03606	-0.82515	0.00289169	0.183928	0.125519	RRP7A	protein_coding
ENSG00000005302	ENST00000312196.10	1.9217	1.20207	0.00289169	0.183928	0.125519	MSL3	protein_coding
ENSG00000102010	ENST00000348343.11	1.72324	1.19914	0.0029486	0.18536	0.125519	BMX	protein_coding
ENSG00000147123	ENST00000377811.4	1.92318	-0.452025	0.0029486	0.18536	0.125519	NDUFB11	protein_coding
ENSG00000102057	ENST00000218176.4	1.41728	0.737905	0.0029486	0.18536	0.125519	KCND1	protein_coding
ENSG00000198205	ENST00000358697.6	1.39053	-0.88529	0.0029486	0.18536	0.125519	ZXDA	protein_coding
ENSG00000117505	ENST00000370267.1	2.19851	-0.353492	0.00301042	0.186892	0.126101	DR1-201	protein_coding
ENSG00000230124	ENST00000415414.5	1.06652	2.04458	0.00301042	0.186892	0.126101	ACBD6-202	processed_transcript
ENSG00000228242	ENST00000628791.1	1.17168	0.676275	0.00301042	0.186892	0.126101	XPC-AS1-211	lncRNA
ENSG00000163644	ENST00000608933.6	1.83971	-1.20719	0.00301042	0.186892	0.126101	PPM1K-210	protein_coding
ENSG00000145649	ENST00000274306.7	2.07834	-1.39748	0.00301042	0.186892	0.126101	GZMA-201	protein_coding
ENSG00000113441	ENST00000395784.1	1.44549	-0.607062	0.00301042	0.186892	0.126101	LNPEP-203	processed_transcript
ENSG00000113263	ENST00000519759.1	0.797869	-1.07284	0.00301042	0.186892	0.126101	ITK-205	retained_intron
ENSG00000112062	ENST00000491957.5	1.34078	1.4217	0.00301042	0.186892	0.126101	MAPK14-208	nonsense_mediated_decay
ENSG00000198937	ENST00000373408.4	1.28219	-0.662137	0.00301042	0.186892	0.126101	CCDC167-201	protein_coding
ENSG00000158517	ENST00000398421.6	2.49987	0.711623	0.00301042	0.186892	0.126101	NCF1-202	retained_intron
ENSG00000147316	ENST00000519480.6	1.19313	-1.18148	0.00301042	0.186892	0.126101	MCPH1-203	protein_coding
ENSG00000096968	ENST00000381652.4	2.7897	0.600635	0.00301042	0.186892	0.126101	JAK2-201	protein_coding
ENSG00000171988	ENST00000489372.4	2.41615	0.649741	0.00301042	0.186892	0.126101	JMJD1C-207	processed_transcript
ENSG00000151117	ENST00000280734.3	0.911295	-0.877101	0.00301042	0.186892	0.126101	TMEM86A-201	protein_coding
ENSG00000258215	ENST00000549144.1	0.949441	0.735193	0.00301042	0.186892	0.126101	0	processed_pseudogene
ENSG00000136003	ENST00000545932.5	1.94283	-0.588294	0.00301042	0.186892	0.126101	ISCU-211	retained_intron
ENSG00000110917	ENST00000228506.8	2.3103	-0.74453	0.00301042	0.186892	0.126101	MLEC-201	protein_coding
ENSG00000250130	ENST00000508195.1	1.18194	0.556808	0.00301042	0.186892	0.126101	GAPDHP43-201	processed_pseudogene
ENSG00000159618	ENST00000349457.8	1.45721	-1.4927	0.00301042	0.186892	0.126101	ADGRG5	protein_coding
ENSG00000105372	ENST00000593863.5	2.42448	-0.989942	0.00301042	0.186892	0.126101	RPS19	protein_coding
ENSG00000099910	ENST00000328879.9	1.76357	-0.513749	0.00301042	0.186892	0.126101	KLHL22	protein_coding
ENSG00000142657	ENST00000493288.1	1.22659	0.765738	0.00307787	0.188538	0.126897	PGD-208	retained_intron
ENSG00000157827	ENST00000288670.14	1.27708	-1.30666	0.00307787	0.188538	0.126897	FMNL2-201	protein_coding
ENSG00000160796	ENST00000651450.1	1.9465	0.72606	0.00307787	0.188538	0.126897	NBEAL2-213	retained_intron
ENSG00000113368	ENST00000494185.1	2.03934	0.989339	0.00307787	0.188538	0.126897	LMNB1-207	retained_intron
ENSG00000113263	ENST00000422843.8	2.37413	-2.00912	0.00307787	0.188538	0.126897	ITK-201	protein_coding
ENSG00000145945	ENST00000380274.2	0.66271	-1.0536	0.00307787	0.188538	0.126897	FAM50B-201	protein_coding
ENSG00000112514	ENST00000488034.6	1.27951	-1.17185	0.00307787	0.188538	0.126897	CUTA-210	protein_coding
ENSG00000118689	ENST00000406360.2	3.04376	0.668671	0.00307787	0.188538	0.126897	FOXO3-202	protein_coding
ENSG00000234444	ENST00000423484.3	1.79822	-1.31495	0.00307787	0.188538	0.126897	ZNF736-202	protein_coding
ENSG00000106714	ENST00000377656.6	2.27111	1.17825	0.00307787	0.188538	0.126897	CNTNAP3-204	protein_coding
ENSG00000137642	ENST00000260197.12	4.14764	0.673474	0.00307787	0.188538	0.126897	SORL1-201	protein_coding
ENSG00000137642	ENST00000528339.5	3.07323	0.830211	0.00307787	0.188538	0.126897	SORL1-207	retained_intron
ENSG00000004700	ENST00000444129.7	1.91337	-0.80285	0.00307787	0.188538	0.126897	RECQL-204	protein_coding
ENSG00000136048	ENST00000258534.13	2.02528	0.390934	0.00307787	0.188538	0.126897	DRAM1-201	protein_coding
ENSG00000122965	ENST00000261741.10	1.61419	-1.29285	0.00307787	0.188538	0.126897	RBM19-201	protein_coding
ENSG00000136104	ENST00000613449.4	1.46433	-1.16223	0.00307787	0.188538	0.126897	RNASEH2B-207	retained_intron
ENSG00000167984	ENST00000359128.10	2.04389	-1.46337	0.00307787	0.188538	0.126897	NLRC3	protein_coding
ENSG00000108561	ENST00000225698.8	1.70354	-1.08022	0.00307787	0.188538	0.126897	C1QBP	protein_coding
ENSG00000229980	ENST00000671267.1	1.40753	1.46351	0.00307787	0.188538	0.126897	TOB1-AS1	lncRNA
ENSG00000071626	ENST00000233078.9	1.81415	-1.38009	0.00307787	0.188538	0.126897	DAZAP1	protein_coding
ENSG00000243279	ENST00000553851.3	1.38569	0.581246	0.00307787	0.188538	0.126897	PRAF2	protein_coding
ENSG00000077549	ENST00000674278.1	2.27963	0.371622	0.00314369	0.190119	0.12779	CAPZB-211	protein_coding
ENSG00000065135	ENST00000369851.7	2.85802	0.32071	0.00314369	0.190119	0.12779	GNAI3-201	protein_coding
ENSG00000196187	ENST00000366835.8	2.45255	-0.457652	0.00314369	0.190119	0.12779	TMEM63A-201	protein_coding
ENSG00000143947	ENST00000272317.11	3.1363	-0.814321	0.00314369	0.190119	0.12779	RPS27A-201	protein_coding
ENSG00000132300	ENST00000484203.5	1.17468	-1.23466	0.00314369	0.190119	0.12779	PTCD3-215	retained_intron
ENSG00000144136	ENST00000272542.8	2.31449	-0.68338	0.00314369	0.190119	0.12779	SLC20A1-201	protein_coding
ENSG00000018280	ENST00000468221.5	3.12467	0.707726	0.00314369	0.190119	0.12779	SLC11A1-205	retained_intron
ENSG00000160796	ENST00000651453.1	2.56615	0.604326	0.00314369	0.190119	0.12779	NBEAL2-214	retained_intron
ENSG00000236409	ENST00000641269.1	1.14136	1.02433	0.00314369	0.190119	0.12779	NRADDP-202	processed_transcript
ENSG00000233822	ENST00000612898.2	2.21941	-1.45075	0.00314369	0.190119	0.12779	H2BC15-203	protein_coding
ENSG00000278677	ENST00000359611.4	2.55213	-1.37866	0.00314369	0.190119	0.12779	H2AC17-201	protein_coding
ENSG00000156052	ENST00000286548.9	2.78734	0.457967	0.00314369	0.190119	0.12779	GNAQ-201	protein_coding
ENSG00000136152	ENST00000349995.10	2.05502	-0.433218	0.00314369	0.190119	0.12779	COG3-201	protein_coding
ENSG00000119689	ENST00000334220.9	2.25915	-0.346647	0.00314369	0.190119	0.12779	DLST-202	protein_coding
ENSG00000034152	ENST00000477540.1	1.82697	0.639514	0.00314369	0.190119	0.12779	MAP2K3	retained_intron
ENSG00000109118	ENST00000268756.7	1.71231	0.828457	0.00314369	0.190119	0.12779	PHF12	protein_coding
ENSG00000141524	ENST00000392467.7	2.16328	-0.87523	0.00314369	0.190119	0.12779	TMC6	protein_coding
ENSG00000105372	ENST00000601492.5	1.97898	-0.637403	0.00314369	0.190119	0.12779	RPS19	protein_coding
ENSG00000068438	ENST00000348411.3	1.58407	-0.849891	0.00314369	0.190119	0.12779	FTSJ1	protein_coding
ENSG00000115590	ENST00000332549.8	3.34473	1.20427	0.00320479	0.191564	0.128845	IL1R2-201	protein_coding
ENSG00000114316	ENST00000415188.1	2.07663	0.493841	0.00320479	0.191564	0.128845	USP4-203	protein_coding
ENSG00000087116	ENST00000518335.3	1.19283	1.43562	0.00320479	0.191564	0.128845	ADAMTS2-203	protein_coding
ENSG00000105963	ENST00000495809.1	1.38574	0.971605	0.00320479	0.191564	0.128845	ADAP1-215	retained_intron
ENSG00000137154	ENST00000380394.9	3.17305	-0.563519	0.00320479	0.191564	0.128845	RPS6-204	protein_coding
ENSG00000119986	ENST00000370626.4	0.975747	-1.05807	0.00320479	0.191564	0.128845	AVPI1-201	protein_coding
ENSG00000111615	ENST00000551070.5	1.05478	-1.44884	0.00320479	0.191564	0.128845	KRR1-205	retained_intron
ENSG00000185950	ENST00000375856.5	3.2006	1.15447	0.00320479	0.191564	0.128845	IRS2-201	protein_coding
ENSG00000100731	ENST00000554879.5	2.60152	0.913986	0.00320479	0.191564	0.128845	PCNX1-209	retained_intron
ENSG00000197249	ENST00000557093.1	1.81342	0.697498	0.00320479	0.191564	0.128845	SERPINA1-216	processed_transcript
ENSG00000275023	ENST00000621332.5	2.74664	-0.864942	0.00320479	0.191564	0.128845	MLLT6	protein_coding
ENSG00000173757	ENST00000468312.1	2.2054	0.565138	0.00320479	0.191564	0.128845	STAT5B	retained_intron
ENSG00000071655	ENST00000592012.5	1.8044	-0.749235	0.00320479	0.191564	0.128845	MBD3	nonsense_mediated_decay
ENSG00000160410	ENST00000599716.5	1.74338	0.84069	0.00320479	0.191564	0.128845	SHKBP1	retained_intron
ENSG00000083828	ENST00000396150.4	1.81721	1.19022	0.00320479	0.191564	0.128845	ZNF586	protein_coding
ENSG00000198799	ENST00000466161.1	1.38603	-0.969775	0.00326679	0.193011	0.129819	LRIG2-203	processed_transcript
ENSG00000196975	ENST00000418066.2	0.812566	0.629172	0.00326679	0.193011	0.129819	ANXA4-203	processed_transcript
ENSG00000172005	ENST00000309988.9	1.34292	-1.42904	0.00326679	0.193011	0.129819	MAL-201	protein_coding
ENSG00000113916	ENST00000419510.6	2.50919	1.32654	0.00326679	0.193011	0.129819	BCL6-203	nonsense_mediated_decay
ENSG00000204257	ENST00000477541.1	1.67589	-1.01818	0.00326679	0.193011	0.129819	HLA-DMA-208	retained_intron
ENSG00000231500	ENST00000490191.5	1.21025	-0.927368	0.00326679	0.193011	0.129819	RPS18-236	retained_intron
ENSG00000050327	ENST00000056217.10	1.52691	-1.1579	0.00326679	0.193011	0.129819	ARHGEF5-201	protein_coding
ENSG00000135365	ENST00000530587.6	1.8702	0.966389	0.00326679	0.193011	0.129819	PHF21A-214	nonsense_mediated_decay
ENSG00000111670	ENST00000299314.12	2.22331	-0.956578	0.00326679	0.193011	0.129819	GNPTAB-201	protein_coding
ENSG00000174171	ENST00000309874.2	0.925793	-1.20027	0.00326679	0.193011	0.129819	0	lncRNA
ENSG00000137817	ENST00000413097.6	1.62763	-0.798397	0.00326679	0.193011	0.129819	PARP6	processed_transcript
ENSG00000141012	ENST00000561812.1	0.838036	0.626194	0.00326679	0.193011	0.129819	GALNS	processed_transcript
ENSG00000007237	ENST00000585266.5	2.4718	1.12522	0.00326679	0.193011	0.129819	GAS7	protein_coding
ENSG00000276293	ENST00000619039.5	2.13681	-0.66569	0.00326679	0.193011	0.129819	PIP4K2B	protein_coding
ENSG00000198911	ENST00000361204.9	2.27981	-0.663342	0.00326679	0.193011	0.129819	SREBF2	protein_coding
ENSG00000188917	ENST00000372936.4	1.63267	-1.10606	0.00326679	0.193011	0.129819	TRMT2B	protein_coding
ENSG00000078808	ENST00000360001.12	2.30043	-0.41447	0.00332679	0.194392	0.130786	SDF4-202	protein_coding
ENSG00000079277	ENST00000477883.1	1.39199	1.01521	0.00332679	0.194392	0.130786	MKNK1-211	retained_intron
ENSG00000264343	ENST00000579793.6	2.24225	0.592447	0.00332679	0.194392	0.130786	NOTCH2NLA-203	protein_coding
ENSG00000067704	ENST00000366922.3	2.11933	-0.788422	0.00332679	0.194392	0.130786	IARS2-201	protein_coding
ENSG00000115652	ENST00000473338.1	0.808448	-0.970126	0.00332679	0.194392	0.130786	UXS1-210	retained_intron
ENSG00000138434	ENST00000409001.5	2.3396	0.766824	0.00332679	0.194392	0.130786	ITPRID2-202	protein_coding
ENSG00000251230	ENST00000511703.6	1.10433	0.722429	0.00332679	0.194392	0.130786	MIR3945HG-202	lncRNA
ENSG00000278588	ENST00000377733.4	2.35787	-0.934729	0.00332679	0.194392	0.130786	H2BC10-201	protein_coding
ENSG00000136942	ENST00000348462.6	2.78932	-0.701945	0.00332679	0.194392	0.130786	RPL35-201	protein_coding
ENSG00000136877	ENST00000373225.7	1.09705	-2.12986	0.00332679	0.194392	0.130786	FPGS-201	protein_coding
ENSG00000149273	ENST00000530721.5	2.31196	-0.859265	0.00332679	0.194392	0.130786	RPS3-216	nonsense_mediated_decay
ENSG00000073921	ENST00000530542.1	2.12766	0.686626	0.00332679	0.194392	0.130786	PICALM-213	protein_coding
ENSG00000165801	ENST00000554514.1	2.08517	0.919087	0.00332679	0.194392	0.130786	ARHGEF40-203	retained_intron
ENSG00000008517	ENST00000444393.7	1.56028	-1.79688	0.00332679	0.194392	0.130786	IL32	protein_coding
ENSG00000265681	ENST00000580261.6	3.04245	-0.800111	0.00332679	0.194392	0.130786	RPL17	protein_coding
ENSG00000163468	ENST00000295688.8	2.29726	-0.638986	0.00339843	0.196017	0.132092	CCT3-201	protein_coding
ENSG00000120333	ENST00000476371.1	1.37261	-0.787595	0.00339843	0.196017	0.132092	MRPS14-202	protein_coding
ENSG00000116906	ENST00000366647.9	1.88413	-0.585927	0.00339843	0.196017	0.132092	GNPAT-201	protein_coding
ENSG00000158435	ENST00000289382.8	1.81618	-0.578291	0.00339843	0.196017	0.132092	CNOT11-201	protein_coding
ENSG00000177479	ENST00000356401.9	2.08518	-0.707171	0.00339843	0.196017	0.132092	ARIH2-201	protein_coding
ENSG00000109184	ENST00000505403.5	0.847589	0.852051	0.00339843	0.196017	0.132092	DCUN1D4-209	protein_coding
ENSG00000248697	ENST00000514955.1	0.832714	0.722688	0.00339843	0.196017	0.132092	TOX4P1-201	processed_pseudogene
ENSG00000113648	ENST00000512507.5	2.98079	0.614883	0.00339843	0.196017	0.132092	MACROH2A1-218	processed_transcript
ENSG00000180316	ENST00000636260.2	1.64795	0.714912	0.00339843	0.196017	0.132092	PNPLA1-205	protein_coding
ENSG00000135334	ENST00000257787.6	2.43033	0.516626	0.00339843	0.196017	0.132092	AKIRIN2-201	protein_coding
ENSG00000112110	ENST00000367034.5	1.5264	-0.782312	0.00339843	0.196017	0.132092	MRPL18-201	protein_coding
ENSG00000119431	ENST00000374180.4	1.23049	-1.09645	0.00339843	0.196017	0.132092	HDHD3-202	protein_coding
ENSG00000107223	ENST00000371649.5	1.51006	-0.881443	0.00339843	0.196017	0.132092	EDF1-203	protein_coding
ENSG00000139436	ENST00000549999.1	1.52161	0.946756	0.00339843	0.196017	0.132092	GIT2-212	retained_intron
ENSG00000125651	ENST00000394456.10	2.14788	-0.40882	0.00339843	0.196017	0.132092	GTF2F1	protein_coding
ENSG00000062598	ENST00000481852.5	0.672325	0.696802	0.00339843	0.196017	0.132092	ELMO2	processed_transcript
ENSG00000198746	ENST00000361720.10	1.74303	-0.461946	0.00346606	0.197528	0.132566	GPATCH3-201	protein_coding
ENSG00000196418	ENST00000543802.3	1.34451	-1.05102	0.00346606	0.197528	0.132566	ZNF124-206	protein_coding
ENSG00000143870	ENST00000272227.8	2.37012	-0.524799	0.00346606	0.197528	0.132566	PDIA6-201	protein_coding
ENSG00000135972	ENST00000258455.8	1.3655	-0.847306	0.00346606	0.197528	0.132566	MRPS9-201	protein_coding
ENSG00000135604	ENST00000367568.5	2.96824	0.525744	0.00346606	0.197528	0.132566	STX11-201	protein_coding
ENSG00000211721	ENST00000390368.2	0.671051	-0.693649	0.00346606	0.197528	0.132566	TRBV6-5-201	TR_V_gene
ENSG00000153310	ENST00000523288.5	2.28639	0.583319	0.00346606	0.197528	0.132566	CYRIB-225	retained_intron
ENSG00000283378	ENST00000636699.1	2.47822	1.29764	0.00346606	0.197528	0.132566	CNTNAP3C-201	protein_coding
ENSG00000152766	ENST00000371930.5	1.72809	0.967127	0.00346606	0.197528	0.132566	ANKRD22-201	protein_coding
ENSG00000149177	ENST00000418331.7	3.40691	0.41049	0.00346606	0.197528	0.132566	PTPRJ-201	protein_coding
ENSG00000173456	ENST00000311413.5	1.61571	-0.687216	0.00346606	0.197528	0.132566	RNF26-201	protein_coding
ENSG00000175197	ENST00000552740.5	1.79581	0.701061	0.00346606	0.197528	0.132566	DDIT3-205	protein_coding
ENSG00000198431	ENST00000526207.1	1.45833	0.535502	0.00346606	0.197528	0.132566	TXNRD1-206	retained_intron
ENSG00000136111	ENST00000377625.6	1.71947	-1.74899	0.00346606	0.197528	0.132566	TBC1D4-201	protein_coding
ENSG00000015133	ENST00000554872.5	1.34555	-0.894206	0.00346606	0.197528	0.132566	CCDC88C-208	retained_intron
ENSG00000197249	ENST00000636712.1	3.27204	0.397462	0.00346606	0.197528	0.132566	SERPINA1-220	protein_coding
ENSG00000140403	ENST00000485075.1	0.592151	-0.62772	0.00346606	0.197528	0.132566	DNAJA4	retained_intron
ENSG00000166971	ENST00000571523.2	1.46145	0.860033	0.00346606	0.197528	0.132566	AKTIP	retained_intron
ENSG00000108883	ENST00000402521.7	2.01365	-0.862436	0.00346606	0.197528	0.132566	EFTUD2	protein_coding
ENSG00000233927	ENST00000600659.3	2.28883	-0.610401	0.00346606	0.197528	0.132566	RPS28	protein_coding
ENSG00000099341	ENST00000602911.5	2.23147	-0.361366	0.00346606	0.197528	0.132566	PSMD8	protein_coding
ENSG00000132646	ENST00000379143.10	2.01184	-0.826094	0.00346606	0.197528	0.132566	PCNA	protein_coding
ENSG00000237788	ENST00000429893.1	1.72114	0.606696	0.00346606	0.197528	0.132566	LOC100421569	processed_pseudogene
ENSG00000151694	ENST00000310823.8	2.4899	0.70028	0.00353515	0.199051	0.133445	ADAM17-201	protein_coding
ENSG00000143889	ENST00000410076.5	1.70012	0.616674	0.00353515	0.199051	0.133445	HNRNPLL-206	protein_coding
ENSG00000144043	ENST00000272438.9	1.87083	-0.698481	0.00353515	0.199051	0.133445	TEX261-201	protein_coding
ENSG00000138375	ENST00000357276.9	1.41364	-1.40265	0.00353515	0.199051	0.133445	SMARCAL1-201	protein_coding
ENSG00000174004	ENST00000328557.5	1.83509	-0.687425	0.00353515	0.199051	0.133445	NRROS-201	protein_coding
ENSG00000093134	ENST00000392393.7	1.31135	1.00632	0.00353515	0.199051	0.133445	VNN3P-203	processed_transcript
ENSG00000034693	ENST00000367591.5	1.13223	-0.897688	0.00353515	0.199051	0.133445	PEX3-201	protein_coding
ENSG00000106070	ENST00000644769.1	1.67892	1.87415	0.00353515	0.199051	0.133445	GRB10-224	nonsense_mediated_decay
ENSG00000178234	ENST00000430044.7	1.73861	-0.691082	0.00353515	0.199051	0.133445	GALNT11-205	protein_coding
ENSG00000118971	ENST00000261254.8	2.53703	-1.33397	0.00353515	0.199051	0.133445	CCND2-201	protein_coding
ENSG00000075188	ENST00000251074.5	1.12821	-0.90607	0.00353515	0.199051	0.133445	NUP37-201	protein_coding
ENSG00000089220	ENST00000261313.3	1.93081	-0.908746	0.00353515	0.199051	0.133445	PEBP1-201	protein_coding
ENSG00000173141	ENST00000309594.5	1.54863	-0.67773	0.00353515	0.199051	0.133445	MRPL57-201	protein_coding
ENSG00000100580	ENST00000216468.8	2.44675	0.800318	0.00353515	0.199051	0.133445	TMED8-201	protein_coding
ENSG00000188322	ENST00000341901.5	1.28187	-1.42817	0.00353515	0.199051	0.133445	SBK1	protein_coding
ENSG00000101608	ENST00000608786.1	1.20671	-0.700742	0.00353515	0.199051	0.133445	MYL12A	retained_intron
ENSG00000183617	ENST00000330133.5	1.81527	-0.304074	0.00353515	0.199051	0.133445	MRPL54	protein_coding
ENSG00000160185	ENST00000319294.11	1.10502	-1.40528	0.00353515	0.199051	0.133445	UBASH3A	protein_coding
ENSG00000155659	ENST00000374737.9	1.25401	1.71438	0.00353515	0.199051	0.133445	VSIG4	protein_coding
ENSG00000142676	ENST00000643754.2	2.50699	-0.630115	0.00359934	0.200446	0.134028	RPL11-206	protein_coding
ENSG00000182749	ENST00000675840.1	1.33245	-1.39375	0.00359934	0.200446	0.134028	PAQR7-202	protein_coding
ENSG00000227740	ENST00000426575.2	1.02343	0.738199	0.00359934	0.200446	0.134028	LINC02803-201	lncRNA
ENSG00000174501	ENST00000295246.7	1.9418	-1.50161	0.00359934	0.200446	0.134028	ANKRD36C-201	protein_coding
ENSG00000174748	ENST00000436146.2	2.67292	-0.580472	0.00359934	0.200446	0.134028	RPL15-208	protein_coding
ENSG00000174780	ENST00000642900.1	1.96703	-0.945932	0.00359934	0.200446	0.134028	SRP72-205	protein_coding
ENSG00000081059	ENST00000519238.1	1.00643	-1.37045	0.00359934	0.200446	0.134028	TCF7-214	retained_intron
ENSG00000158517	ENST00000486097.1	2.11365	0.735333	0.00359934	0.200446	0.134028	NCF1-210	retained_intron
ENSG00000223705	ENST00000393633.6	1.89603	-1.25818	0.00359934	0.200446	0.134028	NSUN5P1-201	processed_transcript
ENSG00000038945	ENST00000381998.8	1.3072	-1.42075	0.00359934	0.200446	0.134028	MSR1-204	protein_coding
ENSG00000135365	ENST00000688570.1	1.46412	0.906595	0.00359934	0.200446	0.134028	PHF21A-227	retained_intron
ENSG00000139083	ENST00000396373.9	2.74516	0.259879	0.00359934	0.200446	0.134028	ETV6-202	protein_coding
ENSG00000197728	ENST00000552361.1	2.31428	-0.890314	0.00359934	0.200446	0.134028	RPS26-203	protein_coding
ENSG00000174444	ENST00000561775.5	3.01201	-0.773585	0.00359934	0.200446	0.134028	RPL4-203	retained_intron
ENSG00000159720	ENST00000567170.5	1.11993	0.788563	0.00359934	0.200446	0.134028	ATP6V0D1	retained_intron
ENSG00000197943	ENST00000564138.6	3.00244	0.348931	0.00359934	0.200446	0.134028	PLCG2	protein_coding
ENSG00000105205	ENST00000221804.5	2.43363	-1.26255	0.00359934	0.200446	0.134028	CLC	protein_coding
ENSG00000101104	ENST00000255136.8	0.954482	1.08892	0.00359934	0.200446	0.134028	PABPC1L	protein_coding
ENSG00000101161	ENST00000266079.5	2.39305	-0.407783	0.00359934	0.200446	0.134028	PRPF6	protein_coding
ENSG00000099904	ENST00000320602.11	1.17416	-1.21009	0.00359934	0.200446	0.134028	ZDHHC8	protein_coding
ENSG00000117643	ENST00000374332.9	1.29749	-1.27593	0.00366825	0.201924	0.135131	MAN1C1-203	protein_coding
ENSG00000109606	ENST00000336812.5	2.42763	-0.62028	0.00366825	0.201924	0.135131	DHX15-201	protein_coding
ENSG00000137312	ENST00000476729.5	0.952997	0.941126	0.00366825	0.201924	0.135131	FLOT1-209	retained_intron
ENSG00000083123	ENST00000356489.9	0.931881	-1.06227	0.00366825	0.201924	0.135131	BCKDHB-202	protein_coding
ENSG00000078269	ENST00000355585.9	1.6354	-1.68214	0.00366825	0.201924	0.135131	SYNJ2-201	protein_coding
ENSG00000158122	ENST00000375234.8	1.20904	-1.48975	0.00366825	0.201924	0.135131	PRXL2C-201	protein_coding
ENSG00000135519	ENST00000257981.7	2.00196	1.6779	0.00366825	0.201924	0.135131	KCNH3-201	protein_coding
ENSG00000050426	ENST00000547877.5	1.2147	-0.796973	0.00366825	0.201924	0.135131	LETMD1-212	retained_intron
ENSG00000022840	ENST00000544124.1	1.77075	0.817972	0.00366825	0.201924	0.135131	RNF10-221	retained_intron
ENSG00000166949	ENST00000327367.9	2.15221	-1.03659	0.00366825	0.201924	0.135131	SMAD3-201	protein_coding
ENSG00000149932	ENST00000570255.6	0.603515	-0.801161	0.00366825	0.201924	0.135131	TMEM219	nonsense_mediated_decay
ENSG00000188522	ENST00000388995.11	1.14382	-0.832931	0.00366825	0.201924	0.135131	FAM83G	protein_coding
ENSG00000077312	ENST00000243563.8	1.79037	-0.592163	0.00366825	0.201924	0.135131	SNRPA	protein_coding
ENSG00000142541	ENST00000391857.9	3.51688	-0.761283	0.00366825	0.201924	0.135131	RPL13A	protein_coding
ENSG00000232528	ENST00000418979.2	1.42715	0.945061	0.00366825	0.201924	0.135131	LOC100289473	transcribed_unitary_pseudogene
ENSG00000235568	ENST00000329021.10	3.3367	0.417717	0.00366825	0.201924	0.135131	NFAM1	protein_coding
ENSG00000239636	ENST00000444348.2	1.05285	-0.802881	0.00373916	0.203424	0.136645	TFAP2E-AS1-202	lncRNA
ENSG00000135766	ENST00000366641.4	2.90029	0.488376	0.00373916	0.203424	0.136645	EGLN1-201	protein_coding
ENSG00000082996	ENST00000392894.8	2.67726	0.521701	0.00373916	0.203424	0.136645	RNF13-203	protein_coding
ENSG00000113648	ENST00000505827.1	2.29475	0.543455	0.00373916	0.203424	0.136645	MACROH2A1-207	retained_intron
ENSG00000065308	ENST00000182527.4	1.96044	-0.70327	0.00373916	0.203424	0.136645	TRAM2-201	protein_coding
ENSG00000155115	ENST00000329970.8	1.50825	-0.622077	0.00373916	0.203424	0.136645	GTF3C6-201	protein_coding
ENSG00000106070	ENST00000643299.1	1.56893	1.0357	0.00373916	0.203424	0.136645	GRB10-222	protein_coding
ENSG00000119403	ENST00000312189.10	1.40251	-0.964397	0.00373916	0.203424	0.136645	PHF19-201	protein_coding
ENSG00000110446	ENST00000543406.1	2.32874	0.935177	0.00373916	0.203424	0.136645	SLC15A3-208	retained_intron
ENSG00000100749	ENST00000680509.1	1.45446	2.50564	0.00373916	0.203424	0.136645	VRK1-235	protein_coding
ENSG00000180509	ENST00000683564.1	1.27628	1.52077	0.00373916	0.203424	0.136645	KCNE1	processed_transcript
ENSG00000186767	ENST00000374884.3	1.02823	-0.754012	0.00373916	0.203424	0.136645	SPIN4	protein_coding
ENSG00000131591	ENST00000477196.5	0.882167	-0.781697	0.00381443	0.204995	0.137567	C1orf159-216	nonsense_mediated_decay
ENSG00000237781	ENST00000442435.3	1.36164	0.949689	0.00381443	0.204995	0.137567	ADAMTSL4-AS2-201	lncRNA
ENSG00000115602	ENST00000233954.6	1.29616	1.52523	0.00381443	0.204995	0.137567	IL1RL1-201	protein_coding
ENSG00000179021	ENST00000318887.8	1.80223	-0.687907	0.00381443	0.204995	0.137567	C3orf38-201	protein_coding
ENSG00000138678	ENST00000395226.6	2.15568	0.947066	0.00381443	0.204995	0.137567	GPAT3-202	protein_coding
ENSG00000112078	ENST00000449081.6	1.43166	-1.96905	0.00381443	0.204995	0.137567	KCTD20-204	protein_coding
ENSG00000153317	ENST00000518721.6	2.70434	0.691715	0.00381443	0.204995	0.137567	ASAP1-202	protein_coding
ENSG00000160959	ENST00000292524.6	1.7266	-0.598319	0.00381443	0.204995	0.137567	LRRC14-201	protein_coding
ENSG00000119471	ENST00000398805.8	2.38686	0.523095	0.00381443	0.204995	0.137567	HSDL2-202	protein_coding
ENSG00000135365	ENST00000685188.1	1.68966	0.776791	0.00381443	0.204995	0.137567	PHF21A-223	retained_intron
ENSG00000089022	ENST00000551404.6	1.4231	-0.795566	0.00381443	0.204995	0.137567	MAPKAPK5-207	protein_coding
ENSG00000279434	ENST00000624600.1	0.5867	0.564406	0.00381443	0.204995	0.137567	0	TEC
ENSG00000197471	ENST00000652691.1	2.60874	-1.70972	0.00381443	0.204995	0.137567	SPN	protein_coding
ENSG00000140941	ENST00000268607.10	2.48168	0.831749	0.00381443	0.204995	0.137567	MAP1LC3B	protein_coding
ENSG00000174282	ENST00000380599.9	2.0682	-1.41102	0.00381443	0.204995	0.137567	ZBTB4	protein_coding
ENSG00000175061	ENST00000663781.1	2.23953	-0.905772	0.00381443	0.204995	0.137567	SNHG29	lncRNA
ENSG00000072071	ENST00000361434.8	1.21918	-1.13709	0.00381443	0.204995	0.137567	ADGRL1	protein_coding
ENSG00000101290	ENST00000468817.5	1.91539	0.522107	0.00381443	0.204995	0.137567	CDS2	processed_transcript
ENSG00000157551	ENST00000398938.7	2.47064	0.943763	0.00381443	0.204995	0.137567	KCNJ15	protein_coding
ENSG00000169084	ENST00000334651.11	2.08067	0.448211	0.00381443	0.204995	0.137567	DHRSX	protein_coding
ENSG00000132773	ENST00000372090.6	1.12065	-1.11419	0.00389371	0.206625	0.138429	TOE1-201	protein_coding
ENSG00000116455	ENST00000235090.10	1.62134	-0.581508	0.00389371	0.206625	0.138429	WDR77-201	protein_coding
ENSG00000122223	ENST00000368034.9	1.91038	-1.20394	0.00389371	0.206625	0.138429	CD244-203	protein_coding
ENSG00000084774	ENST00000264705.9	1.60061	-1.2248	0.00389371	0.206625	0.138429	CAD-201	protein_coding
ENSG00000042445	ENST00000295802.9	1.7027	-0.53674	0.00389371	0.206625	0.138429	RETSAT-201	protein_coding
ENSG00000121964	ENST00000415569.5	0.947738	1.4642	0.00389371	0.206625	0.138429	GTDC1-208	nonsense_mediated_decay
ENSG00000175928	ENST00000319331.4	1.51256	0.934261	0.00389371	0.206625	0.138429	LRRN1-201	protein_coding
ENSG00000178035	ENST00000326739.9	1.84911	-0.938246	0.00389371	0.206625	0.138429	IMPDH2-201	protein_coding
ENSG00000144827	ENST00000273359.8	1.41115	-0.917683	0.00389371	0.206625	0.138429	ABHD10-201	protein_coding
ENSG00000184897	ENST00000333762.6	2.22987	-0.90933	0.00389371	0.206625	0.138429	H1-10-201	protein_coding
ENSG00000111913	ENST00000643898.2	3.53578	0.651441	0.00389371	0.206625	0.138429	RIPOR2-211	protein_coding
ENSG00000188820	ENST00000368605.3	1.43521	-0.764752	0.00389371	0.206625	0.138429	CALHM6-202	protein_coding
ENSG00000155097	ENST00000518738.2	2.2482	0.397076	0.00389371	0.206625	0.138429	ATP6V1C1-202	protein_coding
ENSG00000129295	ENST00000620350.5	1.43285	0.938267	0.00389371	0.206625	0.138429	DNAAF11-212	protein_coding
ENSG00000133812	ENST00000526353.2	1.89113	0.892207	0.00389371	0.206625	0.138429	SBF2-205	retained_intron
ENSG00000072518	ENST00000677303.1	1.50293	0.85652	0.00389371	0.206625	0.138429	MARK2-217	nonsense_mediated_decay
ENSG00000125384	ENST00000245457.6	2.03906	-0.568253	0.00389371	0.206625	0.138429	PTGER2-201	protein_coding
ENSG00000140443	ENST00000650285.1	2.81712	0.713851	0.00389371	0.206625	0.138429	IGF1R	protein_coding
ENSG00000162066	ENST00000293971.11	1.7315	-1.74155	0.00389371	0.206625	0.138429	AMDHD2	protein_coding
ENSG00000109118	ENST00000582436.5	2.46131	0.71892	0.00389371	0.206625	0.138429	PHF12	retained_intron
ENSG00000132478	ENST00000589666.6	1.66838	-0.538969	0.00389371	0.206625	0.138429	UNK	protein_coding
ENSG00000105640	ENST00000599870.1	1.07312	-0.893796	0.00389371	0.206625	0.138429	RPL18A	protein_coding
ENSG00000135842	ENST00000367511.4	3.6824	0.510989	0.00396716	0.208116	0.139686	NIBAN1-201	protein_coding
ENSG00000115875	ENST00000443213.5	2.00573	-1.17719	0.00396716	0.208116	0.139686	SRSF7-208	nonsense_mediated_decay
ENSG00000144802	ENST00000326172.9	2.96682	0.845177	0.00396716	0.208116	0.139686	NFKBIZ-202	protein_coding
ENSG00000196782	ENST00000509479.6	2.4962	0.535363	0.00396716	0.208116	0.139686	MAML3-202	protein_coding
ENSG00000164323	ENST00000458385.7	1.60928	-1.27514	0.00396716	0.208116	0.139686	CFAP97-201	protein_coding
ENSG00000106003	ENST00000222725.10	2.2533	-1.65514	0.00396716	0.208116	0.139686	LFNG-201	protein_coding
ENSG00000189043	ENST00000339600.6	2.11647	-0.106867	0.00396716	0.208116	0.139686	NDUFA4-201	protein_coding
ENSG00000155287	ENST00000370495.6	1.823	-1.03611	0.00396716	0.208116	0.139686	SLC25A28-201	protein_coding
ENSG00000154473	ENST00000368858.9	1.72604	-0.993143	0.00396716	0.208116	0.139686	BUB3-201	protein_coding
ENSG00000072518	ENST00000377810.8	2.56409	0.481489	0.00396716	0.208116	0.139686	MARK2-203	protein_coding
ENSG00000100485	ENST00000216373.10	2.75906	0.664513	0.00396716	0.208116	0.139686	SOS2-201	protein_coding
ENSG00000140563	ENST00000451018.7	2.4345	0.804318	0.00396716	0.208116	0.139686	MCTP2	protein_coding
ENSG00000121060	ENST00000574997.1	1.35275	0.549545	0.00396716	0.208116	0.139686	TRIM25	processed_transcript
ENSG00000157557	ENST00000432278.5	1.68287	1.34477	0.00396716	0.208116	0.139686	ETS2	protein_coding
ENSG00000160214	ENST00000497547.2	1.20567	-0.951095	0.00396716	0.208116	0.139686	RRP1	protein_coding
ENSG00000084073	ENST00000372759.4	1.78841	0.774219	0.00404407	0.209656	0.140772	ZMPSTE24-201	protein_coding
ENSG00000143093	ENST00000369795.8	2.07985	-0.336713	0.00404407	0.209656	0.140772	STRIP1-201	protein_coding
ENSG00000071082	ENST00000409320.7	2.36121	-0.313824	0.00404407	0.209656	0.140772	RPL31-205	protein_coding
ENSG00000168395	ENST00000636051.1	1.51241	-0.776295	0.00404407	0.209656	0.140772	ING5-213	protein_coding
ENSG00000133561	ENST00000328902.9	2.30992	-0.919375	0.00404407	0.209656	0.140772	GIMAP6-201	protein_coding
ENSG00000008988	ENST00000009589.8	3.10183	-0.856247	0.00404407	0.209656	0.140772	RPS20-201	protein_coding
ENSG00000012779	ENST00000493336.1	1.70957	0.816227	0.00404407	0.209656	0.140772	ALOX5-205	processed_transcript
ENSG00000254772	ENST00000329251.5	3.3549	-0.794394	0.00404407	0.209656	0.140772	EEF1G-201	protein_coding
ENSG00000172932	ENST00000512231.5	2.13737	0.677866	0.00404407	0.209656	0.140772	ANKRD13D-213	retained_intron
ENSG00000075239	ENST00000265838.9	1.28393	-1.2907	0.00404407	0.209656	0.140772	ACAT1-201	protein_coding
ENSG00000139180	ENST00000266544.10	1.70297	-0.497071	0.00404407	0.209656	0.140772	NDUFA9-201	protein_coding
ENSG00000168282	ENST00000305386.4	2.04611	-0.570753	0.00404407	0.209656	0.140772	MGAT2-201	protein_coding
ENSG00000126775	ENST00000247178.6	1.75494	-0.97666	0.00404407	0.209656	0.140772	ATG14-201	protein_coding
ENSG00000178921	ENST00000314666.11	1.45581	-0.83318	0.00404407	0.209656	0.140772	PFAS	protein_coding
ENSG00000141506	ENST00000581895.1	1.58654	0.735229	0.00404407	0.209656	0.140772	PIK3R5	protein_coding
ENSG00000215769	ENST00000578492.5	2.10362	0.575536	0.00404407	0.209656	0.140772	ARHGAP27P1-BPTFP1-KPNA2P3	lncRNA
ENSG00000286288	ENST00000654380.1	1.04976	0.964008	0.00404407	0.209656	0.140772	NA	lncRNA
ENSG00000102409	ENST00000372695.6	1.32031	-0.952201	0.00404407	0.209656	0.140772	BEX4	protein_coding
ENSG00000163162	ENST00000478404.1	2.07197	0.627464	0.00412698	0.211295	0.142129	RNF149-204	retained_intron
ENSG00000068024	ENST00000690129.1	1.96244	1.07339	0.00412698	0.211295	0.142129	HDAC4-218	retained_intron
ENSG00000172340	ENST00000307227.10	1.77104	-1.1068	0.00412698	0.211295	0.142129	SUCLG2-201	protein_coding
ENSG00000113319	ENST00000265080.9	1.34198	-1.43113	0.00412698	0.211295	0.142129	RASGRF2-201	protein_coding
ENSG00000135083	ENST00000644313.1	2.00308	1.45339	0.00412698	0.211295	0.142129	CCNJL-210	protein_coding
ENSG00000112242	ENST00000535432.2	2.42722	0.62386	0.00412698	0.211295	0.142129	E2F3-202	protein_coding
ENSG00000198755	ENST00000322203.7	2.96789	-0.653624	0.00412698	0.211295	0.142129	RPL10A-201	protein_coding
ENSG00000096384	ENST00000371646.10	2.74991	-0.900283	0.00412698	0.211295	0.142129	HSP90AB1-203	protein_coding
ENSG00000112208	ENST00000370693.5	1.01542	-0.701897	0.00412698	0.211295	0.142129	BAG2-201	protein_coding
ENSG00000156508	ENST00000678508.1	4.11008	-0.837939	0.00412698	0.211295	0.142129	EEF1A1-219	protein_coding
ENSG00000181444	ENST00000302017.4	2.38258	0.62483	0.00412698	0.211295	0.142129	ZNF467-201	protein_coding
ENSG00000022840	ENST00000413266.6	2.58782	0.933996	0.00412698	0.211295	0.142129	RNF10-203	protein_coding
ENSG00000178802	ENST00000352410.9	1.04913	-1.01034	0.00412698	0.211295	0.142129	MPI	protein_coding
ENSG00000103319	ENST00000568269.5	0.886637	-1.15933	0.00412698	0.211295	0.142129	EEF2K	nonsense_mediated_decay
ENSG00000103365	ENST00000568799.1	1.5812	-1.03744	0.00412698	0.211295	0.142129	GGA2	retained_intron
ENSG00000130803	ENST00000590152.1	1.52159	-0.705459	0.00412698	0.211295	0.142129	ZNF317	retained_intron
ENSG00000104998	ENST00000263379.4	2.09076	-0.686383	0.00412698	0.211295	0.142129	IL27RA	protein_coding
ENSG00000178585	ENST00000377263.6	1.60947	-0.674803	0.00420444	0.212806	0.143183	CTNNBIP1-203	protein_coding
ENSG00000155868	ENST00000420343.1	1.12648	-0.869956	0.00420444	0.212806	0.143183	MED7-202	protein_coding
ENSG00000124731	ENST00000244709.9	3.34032	0.537986	0.00420444	0.212806	0.143183	TREM1-201	protein_coding
ENSG00000152818	ENST00000367525.3	1.43499	-1.19917	0.00420444	0.212806	0.143183	UTRN-202	protein_coding
ENSG00000136869	ENST00000490685.1	1.1788	1.04926	0.00420444	0.212806	0.143183	TLR4-204	processed_transcript
ENSG00000176978	ENST00000483783.1	1.28846	-0.830557	0.00420444	0.212806	0.143183	DPP7-210	retained_intron
ENSG00000231233	ENST00000435434.2	1.51789	0.549767	0.00420444	0.212806	0.143183	CFAP58-DT-201	lncRNA
ENSG00000177042	ENST00000492023.1	1.06058	-0.687517	0.00420444	0.212806	0.143183	TMEM80-204	retained_intron
ENSG00000168066	ENST00000334944.9	1.31306	1.43371	0.00420444	0.212806	0.143183	SF1-202	protein_coding
ENSG00000135486	ENST00000547566.5	2.62808	-1.06687	0.00420444	0.212806	0.143183	HNRNPA1-205	nonsense_mediated_decay
ENSG00000196531	ENST00000551775.5	2.06941	-0.524051	0.00420444	0.212806	0.143183	NACA-217	processed_transcript
ENSG00000140199	ENST00000675289.1	2.51337	0.669772	0.00420444	0.212806	0.143183	SLC12A6-220	retained_intron
ENSG00000005339	ENST00000262367.10	2.91034	0.582102	0.00420444	0.212806	0.143183	CREBBP	protein_coding
ENSG00000167699	ENST00000571073.5	0.921516	-1.44903	0.00420444	0.212806	0.143183	GLOD4	retained_intron
ENSG00000011295	ENST00000261647.10	1.16566	-1.17475	0.00420444	0.212806	0.143183	TTC19	protein_coding
ENSG00000091947	ENST00000206380.8	1.66849	-0.672408	0.00420444	0.212806	0.143183	TMEM101	protein_coding
ENSG00000283633	ENST00000588548.1	0.737853	0.940385	0.00420444	0.212806	0.143183	NA	lncRNA
ENSG00000102218	ENST00000218340.4	2.66925	0.559087	0.00420444	0.212806	0.143183	RP2	protein_coding
ENSG00000132716	ENST00000368073.7	1.86146	-1.92832	0.00428844	0.214425	0.143729	DCAF8-202	protein_coding
ENSG00000168028	ENST00000475346.1	1.04791	-1.02906	0.00428844	0.214425	0.143729	RPSA-205	retained_intron
ENSG00000163781	ENST00000260810.10	2.27279	-0.498039	0.00428844	0.214425	0.143729	TOPBP1-201	protein_coding
ENSG00000087269	ENST00000416614.7	1.76538	-0.858278	0.00428844	0.214425	0.143729	NOP14-203	protein_coding
ENSG00000168685	ENST00000303115.8	2.81391	-2.10937	0.00428844	0.214425	0.143729	IL7R-201	protein_coding
ENSG00000094880	ENST00000394886.7	1.54023	-0.847768	0.00428844	0.214425	0.143729	CDC23-202	protein_coding
ENSG00000242574	ENST00000418107.3	2.22693	-0.834833	0.00428844	0.214425	0.143729	HLA-DMB-258	protein_coding
ENSG00000196262	ENST00000355968.10	2.749	-0.549781	0.00428844	0.214425	0.143729	PPIA-201	protein_coding
ENSG00000213462	ENST00000528878.1	1.76578	0.828888	0.00428844	0.214425	0.143729	ERV3-1-202	processed_transcript
ENSG00000280543	ENST00000626977.1	1.68151	0.766552	0.00428844	0.214425	0.143729	ASAP1-IT2-201	lncRNA
ENSG00000104419	ENST00000517745.2	0.858985	0.782453	0.00428844	0.214425	0.143729	NDRG1-205	retained_intron
ENSG00000130713	ENST00000691104.1	1.34751	-1.36156	0.00428844	0.214425	0.143729	EXOSC2-224	retained_intron
ENSG00000135365	ENST00000689695.1	1.72525	0.864729	0.00428844	0.214425	0.143729	PHF21A-229	retained_intron
ENSG00000211785	ENST00000390433.1	0.684189	-0.69844	0.00428844	0.214425	0.143729	TRAV12-1-201	TR_V_gene
ENSG00000137770	ENST00000558791.5	0.910784	-1.15621	0.00428844	0.214425	0.143729	CTDSPL2-203	protein_coding
ENSG00000166794	ENST00000300026.4	2.71585	-0.189024	0.00428844	0.214425	0.143729	PPIB-201	protein_coding
ENSG00000173575	ENST00000636881.1	1.83549	1.07444	0.00428844	0.214425	0.143729	CHD2	nonsense_mediated_decay
ENSG00000141506	ENST00000585260.5	1.80595	0.53311	0.00428844	0.214425	0.143729	PIK3R5	protein_coding
ENSG00000108424	ENST00000578718.1	0.892614	1.36634	0.00428844	0.214425	0.143729	KPNB1	processed_transcript
ENSG00000101596	ENST00000690757.1	1.38214	0.877442	0.00428844	0.214425	0.143729	SMCHD1	processed_transcript
ENSG00000127663	ENST00000381759.8	1.85375	0.616523	0.00428844	0.214425	0.143729	KDM4B	protein_coding
ENSG00000125648	ENST00000301454.9	0.917471	-1.01332	0.00428844	0.214425	0.143729	SLC25A23	protein_coding
ENSG00000176659	ENST00000660831.1	1.05701	0.720645	0.00428844	0.214425	0.143729	LINC02910	lncRNA
ENSG00000157557	ENST00000456966.1	0.991274	1.51742	0.00428844	0.214425	0.143729	ETS2	protein_coding
ENSG00000100380	ENST00000216218.8	2.33205	-0.599613	0.00428844	0.214425	0.143729	ST13	protein_coding
ENSG00000101911	ENST00000380668.10	1.55424	-0.874895	0.00428844	0.214425	0.143729	PRPS2	protein_coding
ENSG00000160055	ENST00000466796.1	1.7285	0.708938	0.00436899	0.215959	0.144492	TMEM234-205	retained_intron
ENSG00000115828	ENST00000338415.8	2.79479	0.436657	0.00436899	0.215959	0.144492	QPCT-201	protein_coding
ENSG00000234851	ENST00000471152.1	2.69857	-0.815548	0.00436899	0.215959	0.144492	RPL23AP42-201	processed_pseudogene
ENSG00000113648	ENST00000511494.5	2.26432	0.653727	0.00436899	0.215959	0.144492	MACROH2A1-216	retained_intron
ENSG00000072786	ENST00000517775.1	1.67528	0.536261	0.00436899	0.215959	0.144492	STK10-206	processed_transcript
ENSG00000197061	ENST00000377803.4	2.85859	-1.64053	0.00436899	0.215959	0.144492	H4C3-201	protein_coding
ENSG00000196735	ENST00000496318.5	1.56579	-1.4879	0.00436899	0.215959	0.144492	HLA-DQA1-207	protein_coding
ENSG00000008018	ENST00000262193.7	2.31905	-0.36949	0.00436899	0.215959	0.144492	PSMB1-201	protein_coding
ENSG00000157693	ENST00000288502.9	1.72292	-1.21623	0.00436899	0.215959	0.144492	TMEM268-201	protein_coding
ENSG00000107281	ENST00000371600.7	1.12426	-1.34664	0.00436899	0.215959	0.144492	NPDC1-201	protein_coding
ENSG00000198728	ENST00000673968.1	2.4914	-0.428742	0.00436899	0.215959	0.144492	LDB1-204	protein_coding
ENSG00000255717	ENST00000544550.6	1.0201	-1.60786	0.00436899	0.215959	0.144492	SNHG1-220	retained_intron
ENSG00000134539	ENST00000539374.1	0.954984	-1.14283	0.00436899	0.215959	0.144492	KLRD1-206	nonsense_mediated_decay
ENSG00000151136	ENST00000280758.10	1.73431	-0.657411	0.00436899	0.215959	0.144492	BTBD11-201	protein_coding
ENSG00000139370	ENST00000366292.6	2.02583	0.758934	0.00436899	0.215959	0.144492	SLC15A4-202	retained_intron
ENSG00000256581	ENST00000540920.1	1.61778	0.872145	0.00436899	0.215959	0.144492	NLRP9P1-201	unprocessed_pseudogene
ENSG00000140443	ENST00000649865.1	2.5378	1.01823	0.00436899	0.215959	0.144492	IGF1R	protein_coding
ENSG00000134419	ENST00000563390.5	3.15875	-0.710391	0.00436899	0.215959	0.144492	RPS15A	protein_coding
ENSG00000108963	ENST00000571418.7	1.01749	-1.84797	0.00436899	0.215959	0.144492	DPH1	protein_coding
ENSG00000105176	ENST00000392271.6	1.32035	-1.35148	0.00436899	0.215959	0.144492	URI1	protein_coding
ENSG00000160179	ENST00000496783.1	1.23708	0.840781	0.00436899	0.215959	0.144492	ABCG1	retained_intron
ENSG00000100228	ENST00000263116.8	1.57642	1.02582	0.00436899	0.215959	0.144492	RAB36	protein_coding
ENSG00000173212	ENST00000684484.1	1.45457	1.20783	0.0044559	0.217594	0.145962	MAB21L3-204	protein_coding
ENSG00000203739	ENST00000367716.3	1.35544	0.739069	0.0044559	0.217594	0.145962	PRDX6-AS1-201	lncRNA
ENSG00000186283	ENST00000367627.8	1.87176	-0.399772	0.0044559	0.217594	0.145962	TOR3A-203	protein_coding
ENSG00000153207	ENST00000648844.2	3.01836	0.491413	0.0044559	0.217594	0.145962	AHCTF1-207	protein_coding
ENSG00000175455	ENST00000485727.5	1.46645	-1.07817	0.0044559	0.217594	0.145962	CCDC14-217	protein_coding
ENSG00000058262	ENST00000243253.8	2.61765	-0.473864	0.0044559	0.217594	0.145962	SEC61A1-201	protein_coding
ENSG00000182899	ENST00000485439.5	1.90266	-0.443625	0.0044559	0.217594	0.145962	RPL35A-207	retained_intron
ENSG00000112306	ENST00000230050.4	3.2174	-0.668461	0.0044559	0.217594	0.145962	RPS12-201	protein_coding
ENSG00000166508	ENST00000303887.10	2.13372	-0.840904	0.0044559	0.217594	0.145962	MCM7-201	protein_coding
ENSG00000197448	ENST00000358406.10	2.42315	-0.385136	0.0044559	0.217594	0.145962	GSTK1-201	protein_coding
ENSG00000004478	ENST00000001008.6	1.707	-0.770835	0.0044559	0.217594	0.145962	FKBP4-201	protein_coding
ENSG00000137764	ENST00000178640.10	1.19861	-1.127	0.0044559	0.217594	0.145962	MAP2K5-201	protein_coding
ENSG00000161970	ENST00000648839.1	3.1249	-0.728611	0.0044559	0.217594	0.145962	RPL26	protein_coding
ENSG00000095059	ENST00000600510.1	1.25746	-0.769263	0.0044559	0.217594	0.145962	DHPS	retained_intron
ENSG00000105677	ENST00000222284.10	1.60273	-0.489921	0.0044559	0.217594	0.145962	TMEM147	protein_coding
ENSG00000215193	ENST00000399744.8	2.12755	-0.670476	0.0044559	0.217594	0.145962	PEX26	protein_coding
ENSG00000067606	ENST00000378567.8	1.08042	-1.392	0.0045399	0.219156	0.146704	PRKCZ-201	protein_coding
ENSG00000219481	ENST00000430580.6	1.73754	-0.752962	0.0045399	0.219156	0.146704	NBPF1-203	protein_coding
ENSG00000090020	ENST00000374089.5	1.36147	0.94006	0.0045399	0.219156	0.146704	SLC9A1-204	retained_intron
ENSG00000120370	ENST00000687370.1	1.11415	-1.08212	0.0045399	0.219156	0.146704	GORAB-213	retained_intron
ENSG00000074966	ENST00000264316.9	1.56252	-2.05147	0.0045399	0.219156	0.146704	TXK-201	protein_coding
ENSG00000151726	ENST00000504900.5	2.7302	0.610893	0.0045399	0.219156	0.146704	ACSL1-205	protein_coding
ENSG00000145687	ENST00000507968.1	1.29923	0.694282	0.0045399	0.219156	0.146704	SSBP2-209	processed_transcript
ENSG00000152495	ENST00000282356.9	1.91463	-1.87904	0.0045399	0.219156	0.146704	CAMK4-201	protein_coding
ENSG00000273703	ENST00000621112.2	1.9748	-0.766929	0.0045399	0.219156	0.146704	H2BC14-201	protein_coding
ENSG00000112299	ENST00000367928.5	2.58936	1.73289	0.0045399	0.219156	0.146704	VNN1-201	protein_coding
ENSG00000106049	ENST00000265395.7	1.19695	-0.861406	0.0045399	0.219156	0.146704	HIBADH-201	protein_coding
ENSG00000082014	ENST00000356800.6	2.11667	0.869617	0.0045399	0.219156	0.146704	SMARCD3-202	protein_coding
ENSG00000167106	ENST00000465821.5	1.10081	-1.19816	0.0045399	0.219156	0.146704	FAM102A-204	retained_intron
ENSG00000122873	ENST00000333926.6	0.862626	-1.11669	0.0045399	0.219156	0.146704	CISD1-201	protein_coding
ENSG00000160654	ENST00000532917.3	1.87389	-1.42474	0.0045399	0.219156	0.146704	CD3G-206	protein_coding
ENSG00000184613	ENST00000452445.6	1.53943	-3.12489	0.0045399	0.219156	0.146704	NELL2-205	protein_coding
ENSG00000111371	ENST00000398637.10	2.64155	-1.19838	0.0045399	0.219156	0.146704	SLC38A1-201	protein_coding
ENSG00000058600	ENST00000563766.5	1.08436	-1.26197	0.0045399	0.219156	0.146704	POLR3E	retained_intron
ENSG00000166548	ENST00000678015.1	1.98215	0.617695	0.0045399	0.219156	0.146704	TK2	protein_coding
ENSG00000161921	ENST00000293778.12	2.40079	0.573237	0.0045399	0.219156	0.146704	CXCL16	protein_coding
ENSG00000062716	ENST00000588131.1	2.06421	0.387192	0.0045399	0.219156	0.146704	VMP1	retained_intron
ENSG00000249115	ENST00000585968.5	0.937044	-1.53101	0.0045399	0.219156	0.146704	HAUS5	retained_intron
ENSG00000185721	ENST00000331457.9	1.84308	-0.48031	0.0045399	0.219156	0.146704	DRG1	protein_coding
ENSG00000116266	ENST00000370008.4	2.37018	0.529072	0.00462336	0.220691	0.147153	STXBP3-201	protein_coding
ENSG00000275131	ENST00000637601.1	1.21788	-1.27312	0.00462336	0.220691	0.147153	PDE4DIPP2-202	processed_transcript
ENSG00000143226	ENST00000483665.6	2.15788	0.686296	0.00462336	0.220691	0.147153	FCGR2A-210	nonsense_mediated_decay
ENSG00000122085	ENST00000391980.7	1.40046	-1.67172	0.00462336	0.220691	0.147153	MTERF4-202	protein_coding
ENSG00000163947	ENST00000296315.8	2.23404	-0.874118	0.00462336	0.220691	0.147153	ARHGEF3-201	protein_coding
ENSG00000184307	ENST00000638807.2	0.955323	-1.38226	0.00462336	0.220691	0.147153	ZDHHC23-207	protein_coding
ENSG00000071205	ENST00000506054.5	1.16055	-1.17189	0.00462336	0.220691	0.147153	ARHGAP10-203	retained_intron
ENSG00000249138	ENST00000506741.1	2.39667	1.04853	0.00462336	0.220691	0.147153	SLED1-201	processed_transcript
ENSG00000172673	ENST00000368250.5	1.59796	-2.16835	0.00462336	0.220691	0.147153	THEMIS-202	protein_coding
ENSG00000164983	ENST00000297632.8	2.17167	0.29789	0.00462336	0.220691	0.147153	TMEM65-201	protein_coding
ENSG00000187122	ENST00000266058.9	1.3015	0.835737	0.00462336	0.220691	0.147153	SLIT1-201	protein_coding
ENSG00000186635	ENST00000543868.1	1.54827	0.698943	0.00462336	0.220691	0.147153	ARAP1-218	retained_intron
ENSG00000137486	ENST00000420843.7	2.64062	-0.744037	0.00462336	0.220691	0.147153	ARRB1-202	protein_coding
ENSG00000170145	ENST00000304987.4	1.86283	-0.697926	0.00462336	0.220691	0.147153	SIK2-201	protein_coding
ENSG00000111679	ENST00000456013.5	2.08129	0.750652	0.00462336	0.220691	0.147153	PTPN6-204	protein_coding
ENSG00000167548	ENST00000683543.2	2.47126	1.77116	0.00462336	0.220691	0.147153	KMT2D-210	protein_coding
ENSG00000091039	ENST00000548535.1	1.07744	1.02346	0.00462336	0.220691	0.147153	OSBPL8-209	retained_intron
ENSG00000211829	ENST00000390477.2	1.55163	-2.17114	0.00462336	0.220691	0.147153	TRDC-201	TR_C_gene
ENSG00000102978	ENST00000219252.10	2.15438	-0.354084	0.00462336	0.220691	0.147153	POLR2C	protein_coding
ENSG00000198931	ENST00000378364.8	1.82571	-0.616951	0.00462336	0.220691	0.147153	APRT	protein_coding
ENSG00000225190	ENST00000581932.2	1.48255	0.591068	0.00462336	0.220691	0.147153	PLEKHM1	retained_intron
ENSG00000185298	ENST00000329214.13	1.46888	-0.705663	0.00462336	0.220691	0.147153	CCDC137	protein_coding
ENSG00000125991	ENST00000348547.7	2.21606	-0.435626	0.00462336	0.220691	0.147153	ERGIC3	protein_coding
ENSG00000100316	ENST00000216146.9	3.35669	-0.934185	0.00462336	0.220691	0.147153	RPL3	protein_coding
ENSG00000017483	ENST00000620913.5	1.2393	-1.19101	0.00462336	0.220691	0.147153	SLC38A5	protein_coding
ENSG00000203879	ENST00000447750.7	2.5197	0.244503	0.00462336	0.220691	0.147153	GDI1	protein_coding
ENSG00000084070	ENST00000435168.6	1.61662	1.13541	0.0047079	0.222229	0.148554	SMAP2-203	protein_coding
ENSG00000122406	ENST00000370321.8	3.02242	-0.908589	0.0047079	0.222229	0.148554	RPL5-202	protein_coding
ENSG00000116584	ENST00000470975.2	1.61451	0.788446	0.0047079	0.222229	0.148554	ARHGEF2-209	retained_intron
ENSG00000151779	ENST00000281513.10	2.31494	-0.682882	0.0047079	0.222229	0.148554	NBAS-201	protein_coding
ENSG00000114767	ENST00000232888.7	1.16252	-0.715088	0.0047079	0.222229	0.148554	RRP9-201	protein_coding
ENSG00000010017	ENST00000011619.6	2.38153	0.318934	0.0047079	0.222229	0.148554	RANBP9-201	protein_coding
ENSG00000198363	ENST00000379454.9	2.27183	1.04861	0.0047079	0.222229	0.148554	ASPH-203	protein_coding
ENSG00000198363	ENST00000445642.6	1.71605	0.903774	0.0047079	0.222229	0.148554	ASPH-205	protein_coding
ENSG00000160408	ENST00000622357.5	1.67654	-1.43204	0.0047079	0.222229	0.148554	ST6GALNAC6-214	protein_coding
ENSG00000183734	ENST00000331289.5	1.34408	-0.91782	0.0047079	0.222229	0.148554	ASCL2-201	protein_coding
ENSG00000175390	ENST00000531329.6	2.16474	-0.682858	0.0047079	0.222229	0.148554	EIF3F-204	nonsense_mediated_decay
ENSG00000100578	ENST00000354386.10	0.68279	0.959243	0.0047079	0.222229	0.148554	KIAA0586-202	protein_coding
ENSG00000153406	ENST00000404295.7	1.24616	-2.0005	0.0047079	0.222229	0.148554	NMRAL1	protein_coding
ENSG00000055483	ENST00000590546.6	1.18327	-1.25373	0.0047079	0.222229	0.148554	USP36	protein_coding
ENSG00000104872	ENST00000262265.10	1.69689	-0.620285	0.0047079	0.222229	0.148554	PIH1D1	protein_coding
ENSG00000162408	ENST00000377705.6	1.85203	-0.961334	0.00479972	0.223881	0.149733	NOL9-201	protein_coding
ENSG00000004487	ENST00000688122.1	1.12872	-1.37517	0.00479972	0.223881	0.149733	KDM1A-215	retained_intron
ENSG00000036549	ENST00000370801.8	1.8163	-0.973724	0.00479972	0.223881	0.149733	ZZZ3-202	protein_coding
ENSG00000143119	ENST00000471220.5	2.13227	0.671682	0.00479972	0.223881	0.149733	CD53-203	processed_transcript
ENSG00000114779	ENST00000361143.10	1.70673	-0.761739	0.00479972	0.223881	0.149733	ABHD14B-202	protein_coding
ENSG00000185485	ENST00000440850.5	1.54594	-1.1745	0.00479972	0.223881	0.149733	SDHAP1-207	transcribed_unprocessed_pseudogene
ENSG00000180370	ENST00000327134.7	3.01445	0.397553	0.00479972	0.223881	0.149733	PAK2-201	protein_coding
ENSG00000249096	ENST00000663216.1	0.857269	0.7362	0.00479972	0.223881	0.149733	LINC02362-207	lncRNA
ENSG00000251158	ENST00000505635.1	1.37053	1.08293	0.00479972	0.223881	0.149733	0	unprocessed_pseudogene
ENSG00000273542	ENST00000611927.2	3.23651	-3.04498	0.00479972	0.223881	0.149733	H4C12-201	protein_coding
ENSG00000184465	ENST00000546525.5	0.630788	-0.800448	0.00479972	0.223881	0.149733	WDR27-210	processed_transcript
ENSG00000136213	ENST00000432336.1	1.20713	-0.817694	0.00479972	0.223881	0.149733	CHST12-203	protein_coding
ENSG00000138138	ENST00000328142.3	1.56785	-1.02558	0.00479972	0.223881	0.149733	ATAD1-202	protein_coding
ENSG00000089597	ENST00000356638.8	2.59853	-0.453615	0.00479972	0.223881	0.149733	GANAB-202	protein_coding
ENSG00000076043	ENST00000265881.10	1.14309	-0.972419	0.00479972	0.223881	0.149733	REXO2-201	protein_coding
ENSG00000129007	ENST00000467889.3	1.21926	-1.4722	0.00479972	0.223881	0.149733	CALML4-206	protein_coding
ENSG00000085721	ENST00000198767.11	1.69595	-1.19051	0.00479972	0.223881	0.149733	RRN3	protein_coding
ENSG00000070495	ENST00000397625.9	2.43826	0.627892	0.00479972	0.223881	0.149733	JMJD6	protein_coding
ENSG00000083828	ENST00000651718.1	1.74563	0.658316	0.00479972	0.223881	0.149733	ZNF586	nonsense_mediated_decay
ENSG00000184076	ENST00000330029.6	1.94839	-0.37693	0.00479972	0.223881	0.149733	UQCR10	protein_coding
ENSG00000288847	ENST00000685980.1	1.43187	-1.08553	0.004893	0.225541	0.151185	0	lncRNA
ENSG00000203739	ENST00000654140.1	0.953771	0.672135	0.004893	0.225541	0.151185	PRDX6-AS1-203	lncRNA
ENSG00000198522	ENST00000616939.4	1.42423	-1.28173	0.004893	0.225541	0.151185	GPN1-212	protein_coding
ENSG00000174748	ENST00000490223.1	1.60361	-0.728246	0.004893	0.225541	0.151185	RPL15-211	retained_intron
ENSG00000174173	ENST00000309922.7	1.34517	-0.756643	0.004893	0.225541	0.151185	TRMT10C-201	protein_coding
ENSG00000181847	ENST00000383671.8	1.54184	-1.95274	0.004893	0.225541	0.151185	TIGIT-201	protein_coding
ENSG00000137462	ENST00000642700.2	3.01742	1.0189	0.004893	0.225541	0.151185	TLR2-203	protein_coding
ENSG00000198755	ENST00000490335.4	0.796674	-1.04326	0.004893	0.225541	0.151185	RPL10A-205	processed_transcript
ENSG00000170915	ENST00000442253.3	1.41782	-0.919913	0.004893	0.225541	0.151185	PAQR8-202	protein_coding
ENSG00000211734	ENST00000390381.3	0.809219	-0.674882	0.004893	0.225541	0.151185	TRBV5-1-201	TR_V_gene
ENSG00000168071	ENST00000479965.5	1.58521	0.665649	0.004893	0.225541	0.151185	CCDC88B-207	processed_transcript
ENSG00000170776	ENST00000559362.5	2.7465	0.717578	0.004893	0.225541	0.151185	AKAP13	protein_coding
ENSG00000185262	ENST00000327490.8	2.8256	0.277983	0.004893	0.225541	0.151185	UBALD2	protein_coding
ENSG00000089327	ENST00000342879.7	1.13445	-0.85949	0.004893	0.225541	0.151185	FXYD5	protein_coding
ENSG00000204577	ENST00000460208.1	1.57423	0.751396	0.004893	0.225541	0.151185	NA	retained_intron
ENSG00000130684	ENST00000376436.5	1.65071	-1.13377	0.004893	0.225541	0.151185	ZNF337	protein_coding
ENSG00000101104	ENST00000372824.5	1.58557	0.660324	0.004893	0.225541	0.151185	PABPC1L	retained_intron
ENSG00000162739	ENST00000368059.7	1.36926	-1.88598	0.00498555	0.227171	0.152503	SLAMF6-203	protein_coding
ENSG00000159176	ENST00000340006.7	1.96134	-0.452838	0.00498555	0.227171	0.152503	CSRP1-201	protein_coding
ENSG00000172053	ENST00000494984.5	0.702741	-1.03742	0.00498555	0.227171	0.152503	QARS1-223	retained_intron
ENSG00000177721	ENST00000616064.2	1.35278	-0.934186	0.00498555	0.227171	0.152503	ANXA2R-202	protein_coding
ENSG00000180596	ENST00000314332.5	1.95277	0.575929	0.00498555	0.227171	0.152503	H2BC4-201	protein_coding
ENSG00000124733	ENST00000643776.1	1.78998	-0.520521	0.00498555	0.227171	0.152503	MEA1-204	protein_coding
ENSG00000228903	ENST00000446874.5	1.13313	-0.739583	0.00498555	0.227171	0.152503	RASA4CP-203	processed_transcript
ENSG00000275074	ENST00000613958.1	1.49438	-0.757887	0.00498555	0.227171	0.152503	NUDT18-202	protein_coding
ENSG00000197321	ENST00000464726.2	1.87873	0.665073	0.00498555	0.227171	0.152503	SVIL-205	retained_intron
ENSG00000189319	ENST00000337318.8	2.77909	-0.409178	0.00498555	0.227171	0.152503	FAM53B-202	protein_coding
ENSG00000100731	ENST00000304743.7	3.0059	0.717085	0.00498555	0.227171	0.152503	PCNX1-201	protein_coding
ENSG00000180357	ENST00000326648.5	2.34343	-0.788838	0.00498555	0.227171	0.152503	ZNF609-201	protein_coding
ENSG00000169410	ENST00000618819.5	1.94808	-0.667316	0.00498555	0.227171	0.152503	PTPN9	protein_coding
ENSG00000140563	ENST00000449432.3	1.31658	1.03193	0.00498555	0.227171	0.152503	MCTP2	processed_transcript
ENSG00000262712	ENST00000574705.1	0.820512	0.543565	0.00498555	0.227171	0.152503	NA	lncRNA
ENSG00000166446	ENST00000570137.7	1.82967	-0.615827	0.00498555	0.227171	0.152503	CDYL2	protein_coding
ENSG00000184640	ENST00000592951.5	1.64451	-1.36826	0.00498555	0.227171	0.152503	SEPTIN9	protein_coding
ENSG00000188636	ENST00000341255.4	1.68965	-1.20683	0.00498555	0.227171	0.152503	RTL6	protein_coding
ENSG00000000938	ENST00000374004.5	3.02379	0.816046	0.00508482	0.228901	0.153071	FGR-202	protein_coding
ENSG00000131791	ENST00000254101.4	1.66215	-0.774874	0.00508482	0.228901	0.153071	PRKAB2-201	protein_coding
ENSG00000198574	ENST00000367929.3	1.62859	-2.5445	0.00508482	0.228901	0.153071	SH2D1B-201	protein_coding
ENSG00000143748	ENST00000391875.6	0.957247	-1.59126	0.00508482	0.228901	0.153071	NVL-203	protein_coding
ENSG00000018280	ENST00000490536.1	2.41841	0.761522	0.00508482	0.228901	0.153071	SLC11A1-214	retained_intron
ENSG00000075420	ENST00000494000.1	1.8542	0.513606	0.00508482	0.228901	0.153071	FNDC3B-212	retained_intron
ENSG00000215158	ENST00000508395.5	0.878946	-0.84202	0.00508482	0.228901	0.153071	GUSBP18-202	processed_transcript
ENSG00000168916	ENST00000306315.9	1.99353	1.80562	0.00508482	0.228901	0.153071	ZNF608-201	protein_coding
ENSG00000137177	ENST00000358380.10	1.4522	0.926932	0.00508482	0.228901	0.153071	KIF13A-202	protein_coding
ENSG00000158373	ENST00000289316.2	1.44697	0.898796	0.00508482	0.228901	0.153071	H2BC5-201	protein_coding
ENSG00000170667	ENST00000465829.6	1.39457	-1.18494	0.00508482	0.228901	0.153071	RASA4B-202	protein_coding
ENSG00000159840	ENST00000457235.5	1.39562	-0.00553232	0.00508482	0.228901	0.153071	ZYX-207	protein_coding
ENSG00000086475	ENST00000327347.10	1.43299	-1.23521	0.00508482	0.228901	0.153071	SEPHS1-201	protein_coding
ENSG00000181915	ENST00000373783.3	1.50743	-0.755297	0.00508482	0.228901	0.153071	ADO-201	protein_coding
ENSG00000110651	ENST00000263645.10	1.8454	-1.07526	0.00508482	0.228901	0.153071	CD81-201	protein_coding
ENSG00000069667	ENST00000449337.6	1.4663	-1.51347	0.00508482	0.228901	0.153071	RORA-204	protein_coding
ENSG00000041357	ENST00000559082.5	1.79553	-1.01642	0.00508482	0.228901	0.153071	PSMA4	protein_coding
ENSG00000169189	ENST00000361439.9	1.67092	-0.800732	0.00508482	0.228901	0.153071	NSMCE1	protein_coding
ENSG00000188895	ENST00000398532.9	3.06725	0.438988	0.00508482	0.228901	0.153071	MSL1	protein_coding
ENSG00000131747	ENST00000423485.6	1.78946	-0.749206	0.00508482	0.228901	0.153071	TOP2A	protein_coding
ENSG00000182087	ENST00000356663.8	2.41445	-0.426115	0.00508482	0.228901	0.153071	TMEM259	protein_coding
ENSG00000179262	ENST00000586534.6	1.74492	-1.07886	0.00508482	0.228901	0.153071	RAD23A	protein_coding
ENSG00000123146	ENST00000358600.7	2.9232	0.610358	0.00508482	0.228901	0.153071	ADGRE5	protein_coding
ENSG00000089327	ENST00000392219.7	2.27117	-0.413181	0.00508482	0.228901	0.153071	FXYD5	protein_coding
ENSG00000105373	ENST00000246802.10	2.58525	-0.906295	0.00508482	0.228901	0.153071	NOP53	protein_coding
ENSG00000118705	ENST00000237530.11	2.43226	-0.571944	0.00508482	0.228901	0.153071	RPN2	protein_coding
ENSG00000239713	ENST00000463934.1	1.45496	-0.660915	0.00508482	0.228901	0.153071	APOBEC3G	retained_intron
ENSG00000180879	ENST00000370086.8	2.3321	-0.177327	0.00508482	0.228901	0.153071	SSR4	protein_coding
ENSG00000185973	ENST00000334398.8	1.92161	0.698418	0.00508482	0.228901	0.153071	TMLHE	protein_coding
ENSG00000157191	ENST00000337132.10	2.35778	-0.388128	0.00517537	0.230463	0.153776	NECAP2-201	protein_coding
ENSG00000142686	ENST00000270815.5	1.4818	-0.764713	0.00517537	0.230463	0.153776	C1orf216-201	protein_coding
ENSG00000163162	ENST00000424632.5	2.88316	0.481901	0.00517537	0.230463	0.153776	RNF149-202	nonsense_mediated_decay
ENSG00000135932	ENST00000409788.7	1.77092	0.592344	0.00517537	0.230463	0.153776	CAB39-202	protein_coding
ENSG00000240682	ENST00000393295.8	2.02397	0.502023	0.00517537	0.230463	0.153776	ISY1-203	protein_coding
ENSG00000164032	ENST00000511348.1	1.70031	-0.505024	0.00517537	0.230463	0.153776	H2AZ1-204	retained_intron
ENSG00000257093	ENST00000536163.6	2.17443	-1.48452	0.00517537	0.230463	0.153776	DENND11-202	protein_coding
ENSG00000012232	ENST00000696179.1	1.64944	1.32209	0.00517537	0.230463	0.153776	EXTL3-216	protein_coding
ENSG00000147874	ENST00000380502.8	1.67485	-0.886562	0.00517537	0.230463	0.153776	HAUS6-202	protein_coding
ENSG00000196305	ENST00000682141.1	1.31247	-1.32628	0.00517537	0.230463	0.153776	IARS1-212	retained_intron
ENSG00000165661	ENST00000358701.10	1.77634	-0.871086	0.00517537	0.230463	0.153776	QSOX2-201	protein_coding
ENSG00000054148	ENST00000247665.12	1.42188	-0.592586	0.00517537	0.230463	0.153776	PHPT1-201	protein_coding
ENSG00000135365	ENST00000525679.1	0.780012	0.576543	0.00517537	0.230463	0.153776	PHF21A-206	processed_transcript
ENSG00000110711	ENST00000279146.8	2.16461	-0.511008	0.00517537	0.230463	0.153776	AIP-201	protein_coding
ENSG00000181924	ENST00000355693.5	1.38893	-0.638151	0.00517537	0.230463	0.153776	COA4-201	protein_coding
ENSG00000227097	ENST00000473748.1	1.85594	-0.692054	0.00517537	0.230463	0.153776	RPS28P7-201	processed_pseudogene
ENSG00000110324	ENST00000227752.8	2.61025	-1.11714	0.00517537	0.230463	0.153776	IL10RA-201	protein_coding
ENSG00000111716	ENST00000350669.5	2.57665	-0.993769	0.00517537	0.230463	0.153776	LDHB-201	protein_coding
ENSG00000135108	ENST00000622495.5	1.61758	-1.02308	0.00517537	0.230463	0.153776	FBXO21-207	protein_coding
ENSG00000089737	ENST00000621632.5	1.7718	-1.17453	0.00517537	0.230463	0.153776	DDX24-209	protein_coding
ENSG00000170921	ENST00000689528.1	2.16299	0.49718	0.00517537	0.230463	0.153776	TANC2	protein_coding
ENSG00000141540	ENST00000269346.9	1.53897	-0.979069	0.00517537	0.230463	0.153776	TTYH2	protein_coding
ENSG00000167862	ENST00000301585.10	1.23371	-0.826178	0.00517537	0.230463	0.153776	MRPL58	protein_coding
ENSG00000184205	ENST00000375442.8	1.76061	-1.20429	0.00517537	0.230463	0.153776	TSPYL2	protein_coding
ENSG00000116984	ENST00000470570.2	1.54386	-1.29775	0.0052761	0.232184	0.155259	MTR-204	retained_intron
ENSG00000197756	ENST00000600880.5	2.44915	-0.630431	0.0052761	0.232184	0.155259	RPL37A-212	protein_coding
ENSG00000174136	ENST00000513185.3	1.00281	-0.911557	0.0052761	0.232184	0.155259	RGMB-207	protein_coding
ENSG00000014123	ENST00000369278.5	1.804	-0.95727	0.0052761	0.232184	0.155259	UFL1-201	protein_coding
ENSG00000052841	ENST00000299240.10	2.14288	-0.488007	0.0052761	0.232184	0.155259	TTC17-202	protein_coding
ENSG00000109929	ENST00000527183.1	0.902875	-1.27762	0.0052761	0.232184	0.155259	SC5D-204	retained_intron
ENSG00000080854	ENST00000533871.8	1.36403	-1.64223	0.0052761	0.232184	0.155259	IGSF9B-206	protein_coding
ENSG00000111261	ENST00000535902.6	1.8294	0.850683	0.0052761	0.232184	0.155259	MANSC1-202	protein_coding
ENSG00000089009	ENST00000202773.14	3.12591	-0.8475	0.0052761	0.232184	0.155259	RPL6-201	protein_coding
ENSG00000279500	ENST00000623017.1	2.02737	0.708705	0.0052761	0.232184	0.155259	0	TEC
ENSG00000140988	ENST00000533161.5	1.7641	-0.802599	0.0052761	0.232184	0.155259	RPS2	retained_intron
ENSG00000134419	ENST00000322989.8	1.72402	-0.405193	0.0052761	0.232184	0.155259	RPS15A	protein_coding
ENSG00000007237	ENST00000578655.1	1.31497	1.43498	0.0052761	0.232184	0.155259	GAS7	processed_transcript
ENSG00000160602	ENST00000268766.11	1.05056	-0.687008	0.0052761	0.232184	0.155259	NEK8	protein_coding
ENSG00000244482	ENST00000430421.5	2.32625	0.695708	0.0052761	0.232184	0.155259	LILRA6	nonsense_mediated_decay
ENSG00000243772	ENST00000342376.4	0.831671	-1.07147	0.0052761	0.232184	0.155259	KIR2DL3	protein_coding
ENSG00000147130	ENST00000314425.9	1.55301	-1.13858	0.0052761	0.232184	0.155259	ZMYM3	protein_coding
ENSG00000018610	ENST00000644802.2	1.52769	-0.57449	0.0052761	0.232184	0.155259	STEEP1	protein_coding
ENSG00000169641	ENST00000302291.8	1.92518	-0.66739	0.00537864	0.233918	0.155449	LUZP1-201	protein_coding
ENSG00000011007	ENST00000613537.5	1.99577	-0.628799	0.00537864	0.233918	0.155449	ELOA-204	protein_coding
ENSG00000097033	ENST00000370558.8	2.76594	0.462742	0.00537864	0.233918	0.155449	SH3GLB1-201	protein_coding
ENSG00000236785	ENST00000430344.1	1.0888	1.49822	0.00537864	0.233918	0.155449	SDR42E1P5-201	processed_pseudogene
ENSG00000136717	ENST00000348750.8	1.58429	-1.95723	0.00537864	0.233918	0.155449	BIN1-204	protein_coding
ENSG00000173559	ENST00000674172.1	2.95366	0.487185	0.00537864	0.233918	0.155449	NABP1-211	nonsense_mediated_decay
ENSG00000135905	ENST00000409592.7	2.33721	-1.42471	0.00537864	0.233918	0.155449	DOCK10-202	protein_coding
ENSG00000188389	ENST00000334409.10	1.08363	-0.963597	0.00537864	0.233918	0.155449	PDCD1-201	protein_coding
ENSG00000248487	ENST00000273596.8	0.977583	-0.588402	0.00537864	0.233918	0.155449	ABHD14A-201	protein_coding
ENSG00000114021	ENST00000465368.5	1.35819	-0.769031	0.00537864	0.233918	0.155449	NIT2-203	retained_intron
ENSG00000041802	ENST00000265245.10	1.87874	-0.681577	0.00537864	0.233918	0.155449	LSG1-201	protein_coding
ENSG00000198856	ENST00000361564.9	1.68915	-0.560962	0.00537864	0.233918	0.155449	OSTC-201	protein_coding
ENSG00000205208	ENST00000379205.5	0.9697	-1.22699	0.00537864	0.233918	0.155449	C4orf46-201	protein_coding
ENSG00000197043	ENST00000521512.5	1.73659	-0.828221	0.00537864	0.233918	0.155449	ANXA6-211	protein_coding
ENSG00000204482	ENST00000376090.6	1.87267	-0.55449	0.00537864	0.233918	0.155449	LST1-206	protein_coding
ENSG00000127948	ENST00000471238.5	0.861755	0.73721	0.00537864	0.233918	0.155449	POR-219	retained_intron
ENSG00000170667	ENST00000488284.6	0.96645	-0.966892	0.00537864	0.233918	0.155449	RASA4B-205	retained_intron
ENSG00000107077	ENST00000381309.8	2.05847	-0.67832	0.00537864	0.233918	0.155449	KDM4C-202	protein_coding
ENSG00000107223	ENST00000224073.6	2.25358	-0.53143	0.00537864	0.233918	0.155449	EDF1-201	protein_coding
ENSG00000272914	ENST00000608729.1	1.11567	0.657892	0.00537864	0.233918	0.155449	0	lncRNA
ENSG00000166441	ENST00000532359.5	1.97277	-1.3078	0.00537864	0.233918	0.155449	RPL27A-211	protein_coding
ENSG00000135365	ENST00000688604.1	1.72634	1.18096	0.00537864	0.233918	0.155449	PHF21A-228	retained_intron
ENSG00000137497	ENST00000542977.5	1.78051	-0.945332	0.00537864	0.233918	0.155449	NUMA1-223	protein_coding
ENSG00000150433	ENST00000682305.1	0.948855	-0.840649	0.00537864	0.233918	0.155449	TMEM218-218	protein_coding
ENSG00000214900	ENST00000557142.6	1.27911	0.949147	0.00537864	0.233918	0.155449	LINC01588-213	lncRNA
ENSG00000133961	ENST00000556772.5	2.40442	0.760654	0.00537864	0.233918	0.155449	NUMB-221	protein_coding
ENSG00000103423	ENST00000355296.8	1.39379	-1.1072	0.00537864	0.233918	0.155449	DNAJA3	protein_coding
ENSG00000214456	ENST00000592610.1	1.37204	0.742467	0.00537864	0.233918	0.155449	PLIN5	protein_coding
ENSG00000178980	ENST00000601048.6	1.80769	-0.631633	0.00537864	0.233918	0.155449	SELENOW	protein_coding
ENSG00000149600	ENST00000610160.1	0.923263	-0.954261	0.00537864	0.233918	0.155449	COMMD7	nonsense_mediated_decay
ENSG00000196756	ENST00000665003.1	0.566391	-0.66595	0.00537864	0.233918	0.155449	SNHG17	lncRNA
ENSG00000157557	ENST00000360938.8	2.46074	1.14828	0.00537864	0.233918	0.155449	ETS2	protein_coding
ENSG00000205581	ENST00000380749.10	2.13989	-0.619667	0.00537864	0.233918	0.155449	HMGN1	protein_coding
ENSG00000100100	ENST00000441972.5	1.61934	-1.45136	0.00537864	0.233918	0.155449	PIK3IP1	protein_coding
ENSG00000142937	ENST00000396651.8	3.17887	-0.77102	0.00547883	0.235597	0.15621	RPS8-202	protein_coding
ENSG00000143499	ENST00000460580.5	0.869554	-1.09306	0.00547883	0.235597	0.15621	SMYD2-203	processed_transcript
ENSG00000115274	ENST00000233331.12	1.50148	-0.849911	0.00547883	0.235597	0.15621	INO80B-201	protein_coding
ENSG00000071073	ENST00000393487.6	2.24784	-1.2552	0.00547883	0.235597	0.15621	MGAT4A-202	protein_coding
ENSG00000088179	ENST00000263708.7	2.02291	-1.41623	0.00547883	0.235597	0.15621	PTPN4-201	protein_coding
ENSG00000136720	ENST00000259241.7	1.79107	-0.576895	0.00547883	0.235597	0.15621	HS6ST1-201	protein_coding
ENSG00000065518	ENST00000184266.3	1.78237	-0.427008	0.00547883	0.235597	0.15621	NDUFB4-201	protein_coding
ENSG00000109536	ENST00000524583.5	1.17715	-1.10708	0.00547883	0.235597	0.15621	FRG1-205	protein_coding
ENSG00000113719	ENST00000523366.1	1.27373	0.853924	0.00547883	0.235597	0.15621	ERGIC1-213	processed_transcript
ENSG00000204252	ENST00000229829.7	1.72416	-1.31543	0.00547883	0.235597	0.15621	HLA-DOA-201	protein_coding
ENSG00000023892	ENST00000316637.7	2.74812	-0.260238	0.00547883	0.235597	0.15621	DEF6-201	protein_coding
ENSG00000105835	ENST00000679717.1	3.68505	0.903103	0.00547883	0.235597	0.15621	NAMPT-216	retained_intron
ENSG00000157800	ENST00000477571.5	0.891295	0.745997	0.00547883	0.235597	0.15621	SLC37A3-215	nonsense_mediated_decay
ENSG00000136950	ENST00000259477.6	1.5565	-0.562447	0.00547883	0.235597	0.15621	ARPC5L-201	protein_coding
ENSG00000165733	ENST00000374518.6	1.90601	-0.954281	0.00547883	0.235597	0.15621	BMS1-201	protein_coding
ENSG00000084234	ENST00000263574.9	2.96134	0.549918	0.00547883	0.235597	0.15621	APLP2-201	protein_coding
ENSG00000110955	ENST00000262030.8	2.88227	-0.272547	0.00547883	0.235597	0.15621	ATP5F1B-201	protein_coding
ENSG00000100628	ENST00000555507.5	0.68702	-0.802693	0.00547883	0.235597	0.15621	ASB2-206	protein_coding
ENSG00000171262	ENST00000491535.5	0.940004	-1.24192	0.00547883	0.235597	0.15621	FAM98B-203	protein_coding
ENSG00000140391	ENST00000561277.5	1.31298	-1.46563	0.00547883	0.235597	0.15621	TSPAN3	protein_coding
ENSG00000182054	ENST00000330062.8	1.83629	-0.867553	0.00547883	0.235597	0.15621	IDH2	protein_coding
ENSG00000279803	ENST00000624886.1	1.17055	0.640101	0.00547883	0.235597	0.15621	NA	TEC
ENSG00000198171	ENST00000354488.8	1.72698	-0.692169	0.00547883	0.235597	0.15621	DDRGK1	protein_coding
ENSG00000124160	ENST00000290231.11	1.73115	-0.646866	0.00547883	0.235597	0.15621	NCOA5	protein_coding
ENSG00000156299	ENST00000541036.6	2.02482	-1.73933	0.00547883	0.235597	0.15621	TIAM1	protein_coding
ENSG00000070010	ENST00000466373.1	1.81145	0.635273	0.00547883	0.235597	0.15621	UFD1	retained_intron
ENSG00000162551	ENST00000374829.2	1.71342	0.996682	0.00558228	0.237313	0.157527	ALPL-201	processed_transcript
ENSG00000117602	ENST00000374395.9	1.9815	-1.76657	0.00558228	0.237313	0.157527	RCAN3-202	protein_coding
ENSG00000204160	ENST00000374141.6	2.28398	0.752597	0.00558228	0.237313	0.157527	ZDHHC18-201	protein_coding
ENSG00000153107	ENST00000341068.8	1.90485	-1.14072	0.00558228	0.237313	0.157527	ANAPC1-201	protein_coding
ENSG00000237298	ENST00000442329.7	1.27101	0.899461	0.00558228	0.237313	0.157527	TTN-AS1-207	lncRNA
ENSG00000068024	ENST00000495497.1	1.35566	0.945828	0.00558228	0.237313	0.157527	HDAC4-212	retained_intron
ENSG00000121892	ENST00000303538.13	2.44943	-0.677188	0.00558228	0.237313	0.157527	PDS5A-201	protein_coding
ENSG00000151882	ENST00000361115.4	0.87563	-0.948491	0.00558228	0.237313	0.157527	CCL28-201	protein_coding
ENSG00000010810	ENST00000495927.5	1.29608	-1.4124	0.00558228	0.237313	0.157527	FYN-215	retained_intron
ENSG00000146592	ENST00000468391.5	1.96545	0.581888	0.00558228	0.237313	0.157527	CREB5-209	retained_intron
ENSG00000086288	ENST00000440017.5	1.30035	0.751311	0.00558228	0.237313	0.157527	NME8-203	protein_coding
ENSG00000197157	ENST00000354725.8	2.54828	-0.623287	0.00558228	0.237313	0.157527	SND1-201	protein_coding
ENSG00000070756	ENST00000318607.10	2.81233	-0.643224	0.00558228	0.237313	0.157527	PABPC1-201	protein_coding
ENSG00000104419	ENST00000675860.1	1.07481	0.552552	0.00558228	0.237313	0.157527	NDRG1-251	retained_intron
ENSG00000119943	ENST00000370575.5	0.872504	-0.764472	0.00558228	0.237313	0.157527	PYROXD2-201	protein_coding
ENSG00000166133	ENST00000315616.12	1.04189	-0.998446	0.00558228	0.237313	0.157527	RPUSD2-201	protein_coding
ENSG00000217930	ENST00000575942.1	1.45864	0.778288	0.00558228	0.237313	0.157527	PAM16	processed_transcript
ENSG00000077348	ENST00000593523.2	0.718543	-0.714601	0.00558228	0.237313	0.157527	EXOSC5	retained_intron
ENSG00000243646	ENST00000696764.1	1.79634	0.847989	0.00558228	0.237313	0.157527	IL10RB	retained_intron
ENSG00000177663	ENST00000694951.1	1.57122	0.536341	0.00558228	0.237313	0.157527	IL17RA	retained_intron
ENSG00000135845	ENST00000344529.5	1.69229	-0.562625	0.0056901	0.239086	0.158376	PIGC-201	protein_coding
ENSG00000135870	ENST00000367694.2	2.5537	0.650609	0.0056901	0.239086	0.158376	RC3H1-202	protein_coding
ENSG00000135801	ENST00000258281.6	1.60733	-0.611535	0.0056901	0.239086	0.158376	TAF5L-201	protein_coding
ENSG00000138073	ENST00000260643.7	1.82199	-0.82563	0.0056901	0.239086	0.158376	PREB-201	protein_coding
ENSG00000138378	ENST00000495326.1	0.924697	-1.31627	0.0056901	0.239086	0.158376	STAT4-209	retained_intron
ENSG00000171604	ENST00000302517.8	1.4913	-0.881554	0.0056901	0.239086	0.158376	CXXC5-201	protein_coding
ENSG00000137393	ENST00000259939.4	2.92073	0.650588	0.0056901	0.239086	0.158376	RNF144B-201	protein_coding
ENSG00000204356	ENST00000481121.5	1.40083	-1.18007	0.0056901	0.239086	0.158376	NELFE-208	retained_intron
ENSG00000204287	ENST00000395388.7	3.17245	-0.896201	0.0056901	0.239086	0.158376	HLA-DRA-202	protein_coding
ENSG00000231500	ENST00000439602.7	3.34087	-0.867115	0.0056901	0.239086	0.158376	RPS18-230	protein_coding
ENSG00000112053	ENST00000465492.1	1.30829	0.981186	0.0056901	0.239086	0.158376	SLC26A8-203	nonsense_mediated_decay
ENSG00000062582	ENST00000317534.6	1.62404	-0.462208	0.0056901	0.239086	0.158376	MRPS24-201	protein_coding
ENSG00000235090	ENST00000455249.1	0.946539	0.812659	0.0056901	0.239086	0.158376	RPL7L1P3-201	processed_pseudogene
ENSG00000285106	ENST00000659385.1	1.83571	0.815275	0.0056901	0.239086	0.158376	0	lncRNA
ENSG00000277586	ENST00000610854.2	0.800737	-1.10909	0.0056901	0.239086	0.158376	NEFL-201	protein_coding
ENSG00000205189	ENST00000455036.8	1.55167	-1.74734	0.0056901	0.239086	0.158376	ZBTB10-204	protein_coding
ENSG00000224307	ENST00000455981.2	1.60399	-0.845103	0.0056901	0.239086	0.158376	0	lncRNA
ENSG00000120008	ENST00000263461.11	2.05515	-0.921102	0.0056901	0.239086	0.158376	WDR11-201	protein_coding
ENSG00000166441	ENST00000314138.11	2.12906	-0.527211	0.0056901	0.239086	0.158376	RPL27A-201	protein_coding
ENSG00000167797	ENST00000301488.8	1.60361	-0.644857	0.0056901	0.239086	0.158376	CDK2AP2-201	protein_coding
ENSG00000118308	ENST00000553398.1	1.77551	0.681867	0.0056901	0.239086	0.158376	IRAG2-208	retained_intron
ENSG00000140575	ENST00000558491.1	1.40028	0.690511	0.0056901	0.239086	0.158376	IQGAP1	retained_intron
ENSG00000103512	ENST00000287667.12	2.10365	-0.68031	0.0056901	0.239086	0.158376	NOMO1	protein_coding
ENSG00000130544	ENST00000414706.2	1.3475	-1.50436	0.0056901	0.239086	0.158376	ZNF557	protein_coding
ENSG00000130813	ENST00000253110.16	1.86476	-0.980862	0.0056901	0.239086	0.158376	SHFL	protein_coding
ENSG00000141867	ENST00000594842.2	1.41567	0.65306	0.0056901	0.239086	0.158376	BRD4	retained_intron
ENSG00000187792	ENST00000341976.5	1.20627	-0.84437	0.0056901	0.239086	0.158376	ZNF70	protein_coding
ENSG00000163472	ENST00000495881.1	0.771795	-1.01534	0.00579083	0.240728	0.159325	TMEM79-207	processed_transcript
ENSG00000151414	ENST00000367385.9	2.47215	0.489318	0.00579083	0.240728	0.159325	NEK7-202	protein_coding
ENSG00000057935	ENST00000405094.2	1.08067	-1.22652	0.00579083	0.240728	0.159325	MTA3-201	protein_coding
ENSG00000115956	ENST00000474788.1	2.30397	0.967379	0.00579083	0.240728	0.159325	PLEK-202	retained_intron
ENSG00000144791	ENST00000440097.5	1.65364	-0.953021	0.00579083	0.240728	0.159325	LIMD1-202	protein_coding
ENSG00000118007	ENST00000465961.1	0.646001	0.828555	0.00579083	0.240728	0.159325	STAG1-205	retained_intron
ENSG00000169288	ENST00000315567.13	1.01424	-0.946673	0.00579083	0.240728	0.159325	MRPL1-201	protein_coding
ENSG00000215158	ENST00000514048.5	1.46509	-0.839477	0.00579083	0.240728	0.159325	GUSBP18-204	processed_transcript
ENSG00000145730	ENST00000348126.7	1.68431	1.46355	0.00579083	0.240728	0.159325	PAM-204	protein_coding
ENSG00000230789	ENST00000433186.1	1.09061	0.558865	0.00579083	0.240728	0.159325	ARHGAP26-IT1-201	lncRNA
ENSG00000111863	ENST00000513651.5	0.962942	-1.19313	0.00579083	0.240728	0.159325	ADTRP-209	processed_transcript
ENSG00000112130	ENST00000469731.5	0.920219	-1.1049	0.00579083	0.240728	0.159325	RNF8-204	protein_coding
ENSG00000147459	ENST00000276440.12	3.45379	0.495169	0.00579083	0.240728	0.159325	DOCK5-201	protein_coding
ENSG00000173611	ENST00000373549.8	0.744638	-0.945751	0.00579083	0.240728	0.159325	SCAI-202	protein_coding
ENSG00000022840	ENST00000535417.1	1.47406	0.695048	0.00579083	0.240728	0.159325	RNF10-205	retained_intron
ENSG00000136167	ENST00000460190.1	2.04403	0.744853	0.00579083	0.240728	0.159325	LCP1-205	processed_transcript
ENSG00000100596	ENST00000554901.1	2.02656	0.489138	0.00579083	0.240728	0.159325	SPTLC2-203	protein_coding
ENSG00000103653	ENST00000563894.1	1.71093	0.621296	0.00579083	0.240728	0.159325	CSK	retained_intron
ENSG00000140829	ENST00000268482.8	2.32677	-0.329775	0.00579083	0.240728	0.159325	DHX38	protein_coding
ENSG00000266709	ENST00000583262.1	1.56428	1.64316	0.00579083	0.240728	0.159325	MGC12916	lncRNA
ENSG00000168675	ENST00000676815.1	0.620204	-0.784009	0.00579083	0.240728	0.159325	LDLRAD4	processed_transcript
ENSG00000282508	ENST00000632075.1	1.92633	0.831042	0.00579083	0.240728	0.159325	NA	retained_intron
[truncated: 53,001 more rows]
