# Supplementary material for: Suppressed transcript diversity and immune response in COVID-19 ICU patients: a longitudinal study
Source: Life Sci Alliance. 2023 Nov 2;7(1):e202302305. doi: 10.26508/lsa.202302305 (PMC10622646; doi:10.26508/lsa.202302305)
Supplement: Supplementary file 7 [file LSA-2023-02305_TableS7.xlsx]

## Sheet: Sheet1
Table S7: Differentially expressed genes between T2 Low vs High AUC.
ENSEMBL ID	baseMean	log2FC	lfcSE	stat	pvalue	padj	symbol	biotype
ENSG00000226380.9	387.697	1.43361	0.230733	6.21328	5.19e-10	8.67e-06	NA	lncRNA
ENSG00000236438.7	1139.82	1.48799	0.246938	6.02575	1.68e-09	1.41e-05	FAM157A	transcribed_unprocessed_pseudogene
ENSG00000116679.16	2132.35	0.913332	0.161378	5.65959	1.52e-08	6.34e-05	IVNS1ABP	protein_coding
ENSG00000204568.12	54.4218	-1.00096	0.176127	-5.68314	1.32e-08	6.34e-05	MRPS18B	protein_coding
ENSG00000108798.9	74.5744	-1.60137	0.289763	-5.52647	3.27e-08	0.000109223	ABI3	protein_coding
ENSG00000285106.2	453.936	1.37526	0.252759	5.441	5.3e-08	0.000147587	NA	lncRNA
ENSG00000142173.16	41.3015	-2.31923	0.430657	-5.38531	7.23e-08	0.000172675	COL6A2	protein_coding
ENSG00000163162.9	3897.98	0.841159	0.162486	5.17681	2.26e-07	0.000445555	RNF149	protein_coding
ENSG00000163935.14	52.5938	-1.03011	0.199424	-5.16541	2.4e-07	0.000445555	SFMBT1	protein_coding
ENSG00000182831.12	3794.3	0.747919	0.147536	5.0694	3.99e-07	0.000606372	HAPSTR1	protein_coding
ENSG00000105851.11	1002.31	0.501193	0.0987211	5.07686	3.84e-07	0.000606372	PIK3CG	protein_coding
ENSG00000213413.2	33.8768	-1.55809	0.311309	-5.00495	5.59e-07	0.000778287	PVRIG	protein_coding
ENSG00000143815.15	1470.26	0.880098	0.177979	4.94495	7.62e-07	0.000968206	LBR	protein_coding
ENSG00000154814.14	168.393	-1.15829	0.235307	-4.92247	8.55e-07	0.000968206	OXNAD1	protein_coding
ENSG00000107742.14	642.765	-1.36876	0.278247	-4.91922	8.69e-07	0.000968206	SPOCK2	protein_coding
ENSG00000133318.14	1600.47	0.864124	0.17749	4.86858	1.12e-06	0.00103112	RTN3	protein_coding
ENSG00000078618.23	1272.02	0.673296	0.138476	4.86219	1.16e-06	0.00103112	NRDC	protein_coding
ENSG00000171130.19	28.621	-1.39998	0.288044	-4.86029	1.17e-06	0.00103112	ATP6V0E2	protein_coding
ENSG00000170989.10	185.513	-1.69768	0.348827	-4.86682	1.13e-06	0.00103112	S1PR1	protein_coding
ENSG00000173334.4	1158.68	1.32267	0.274207	4.82364	1.41e-06	0.00108273	TRIB1	protein_coding
ENSG00000136718.10	72.0439	-0.844849	0.174897	-4.83056	1.36e-06	0.00108273	IMP4	protein_coding
ENSG00000211751.9	135.939	-1.84767	0.383219	-4.82145	1.43e-06	0.00108273	TRBC1	TR_C_gene
ENSG00000196352.18	1603.89	0.983985	0.20506	4.79851	1.6e-06	0.00111322	CD55	protein_coding
ENSG00000027869.12	37.3685	-1.91335	0.398641	-4.79969	1.59e-06	0.00111322	SH2D2A	protein_coding
ENSG00000135334.9	326.754	0.867885	0.181508	4.78151	1.74e-06	0.00111843	AKIRIN2	protein_coding
ENSG00000198721.13	33.7264	-1.17003	0.244596	-4.78352	1.72e-06	0.00111843	ECI2	protein_coding
ENSG00000169967.17	1855.05	0.931481	0.19592	4.75439	1.99e-06	0.00123219	MAP3K2	protein_coding
ENSG00000198734.12	878.145	1.22491	0.259107	4.72741	2.27e-06	0.00124929	F5	protein_coding
ENSG00000071054.17	2273.2	0.744208	0.157551	4.7236	2.32e-06	0.00124929	MAP4K4	protein_coding
ENSG00000115687.14	76.2961	-1.30105	0.274393	-4.74154	2.12e-06	0.00124929	PASK	protein_coding
ENSG00000010610.10	357.587	-1.68607	0.356803	-4.7255	2.3e-06	0.00124929	CD4	protein_coding
ENSG00000126861.5	26.0437	1.61548	0.343414	4.70418	2.55e-06	0.00125299	OMG	protein_coding
ENSG00000163694.15	1452.95	0.903968	0.191755	4.71417	2.43e-06	0.00125299	RBM47	protein_coding
ENSG00000231721.7	997.416	0.866146	0.184061	4.70577	2.53e-06	0.00125299	LINC-PINT	lncRNA
ENSG00000211976.2	39.6498	3.54757	0.757254	4.68479	2.8e-06	0.00130115	IGHV3-73	IG_V_gene
ENSG00000249624.10	117.968	1.12681	0.240407	4.68707	2.77e-06	0.00130115	IFNAR2	protein_coding
ENSG00000027075.17	358.919	-1.49112	0.32097	-4.64565	3.39e-06	0.00153138	PRKCH	protein_coding
ENSG00000146592.17	1853.06	1.12575	0.243529	4.62265	3.79e-06	0.0015445	CREB5	protein_coding
ENSG00000062716.13	3301.93	0.787718	0.170264	4.62644	3.72e-06	0.0015445	VMP1	protein_coding
ENSG00000172939.9	581.349	0.714725	0.154105	4.63792	3.52e-06	0.0015445	OXSR1	protein_coding
ENSG00000182173.14	56.4739	-1.37455	0.296906	-4.62957	3.66e-06	0.0015445	TSEN54	protein_coding
ENSG00000188895.12	2679.04	0.687844	0.149045	4.615	3.93e-06	0.00156432	MSL1	protein_coding
ENSG00000188636.4	55.75	-1.31076	0.284624	-4.60522	4.12e-06	0.00156514	RTL6	protein_coding
ENSG00000113263.13	353.969	-1.66484	0.361144	-4.60989	4.03e-06	0.00156514	ITK	protein_coding
ENSG00000167286.11	110.501	-1.70934	0.371997	-4.59505	4.33e-06	0.00160697	CD3D	protein_coding
ENSG00000286288.1	81.9738	1.23512	0.270101	4.57282	4.81e-06	0.00167561	NA	lncRNA
ENSG00000111052.8	420.615	1.14335	0.249851	4.57611	4.74e-06	0.00167561	LIN7A	protein_coding
ENSG00000121310.17	51.885	-1.49688	0.327267	-4.57388	4.79e-06	0.00167561	ECHDC2	protein_coding
ENSG00000135365.17	1802.25	0.965228	0.212477	4.54273	5.55e-06	0.00189415	PHF21A	protein_coding
ENSG00000172116.23	71.3708	-1.81193	0.4	-4.52982	5.9e-06	0.0019347	CD8B	protein_coding
ENSG00000166289.6	23.9534	-2.14683	0.473796	-4.53113	5.87e-06	0.0019347	PLEKHF1	protein_coding
ENSG00000123453.19	3.8396	-4.3868	0.972629	-4.51025	6.48e-06	0.00208126	SARDH	protein_coding
ENSG00000136213.10	113.017	-0.997173	0.22181	-4.49562	6.94e-06	0.00218755	CHST12	protein_coding
ENSG00000282416.1	190.453	1.40968	0.315486	4.46828	7.88e-06	0.00233582	NA	processed_pseudogene
ENSG00000135932.12	1101.25	0.864638	0.193824	4.46094	8.16e-06	0.00233582	CAB39	protein_coding
ENSG00000101558.14	764.465	0.852468	0.190739	4.46929	7.85e-06	0.00233582	VAPA	protein_coding
ENSG00000038219.13	2891.48	0.770003	0.172218	4.4711	7.78e-06	0.00233582	BOD1L1	protein_coding
ENSG00000197540.8	44.3205	-1.43222	0.321217	-4.45871	8.25e-06	0.00233582	GZMM	protein_coding
ENSG00000168646.14	21.6176	-2.66019	0.596025	-4.46322	8.07e-06	0.00233582	AXIN2	protein_coding
ENSG00000124181.15	194.729	-1.49938	0.336653	-4.4538	8.44e-06	0.00235014	PLCG1	protein_coding
ENSG00000132199.20	48.137	-1.17945	0.265263	-4.44633	8.73e-06	0.00239333	ENOSF1	protein_coding
ENSG00000153207.16	1324.56	0.96308	0.217948	4.41885	9.92e-06	0.00247531	AHCTF1	protein_coding
ENSG00000165819.12	139.129	-0.600151	0.135804	-4.41923	9.91e-06	0.00247531	METTL3	protein_coding
ENSG00000103245.14	61.3317	-0.766137	0.172863	-4.43205	9.33e-06	0.00247531	CIAO3	protein_coding
ENSG00000115085.14	306.773	-1.58065	0.35735	-4.42325	9.72e-06	0.00247531	ZAP70	protein_coding
ENSG00000127152.18	267.115	-1.68955	0.381568	-4.42791	9.51e-06	0.00247531	BCL11B	protein_coding
ENSG00000120915.14	19.7403	-1.74321	0.393219	-4.43317	9.29e-06	0.00247531	EPHX2	protein_coding
ENSG00000096063.16	1185.63	1.04513	0.236774	4.41406	1.01e-05	0.00249246	SRPK1	protein_coding
ENSG00000110448.11	106.253	-1.4576	0.330447	-4.411	1.03e-05	0.00249246	CD5	protein_coding
ENSG00000127946.17	773.793	1.10842	0.252001	4.39847	1.09e-05	0.00256639	HIP1	protein_coding
ENSG00000206190.13	117.626	-1.52045	0.345648	-4.39883	1.09e-05	0.00256639	ATP10A	protein_coding
ENSG00000106780.9	2875.31	0.899468	0.205352	4.38013	1.19e-05	0.00271565	MEGF9	protein_coding
ENSG00000172215.6	8.01618	-2.73945	0.625235	-4.38148	1.18e-05	0.00271565	CXCR6	protein_coding
ENSG00000279821.1	75.9027	0.820344	0.187598	4.37289	1.23e-05	0.00276936	NA	TEC
ENSG00000133321.11	101.524	-1.43548	0.32909	-4.36198	1.29e-05	0.00287242	PLAAT4	protein_coding
ENSG00000111716.14	393.559	-0.962143	0.220866	-4.35623	1.32e-05	0.0029101	LDHB	protein_coding
ENSG00000182866.17	240.876	-1.56466	0.359776	-4.34897	1.37e-05	0.00296894	LCK	protein_coding
ENSG00000067082.15	2740.45	0.692542	0.15948	4.3425	1.41e-05	0.00301865	KLF6	protein_coding
ENSG00000101290.14	1153.49	0.518994	0.11988	4.32927	1.5e-05	0.00316522	CDS2	protein_coding
ENSG00000115271.11	2316.4	1.02344	0.237804	4.30373	1.68e-05	0.00338634	GCA	protein_coding
ENSG00000133961.21	2400.53	0.714595	0.166154	4.30079	1.7e-05	0.00338634	NUMB	protein_coding
ENSG00000175029.17	417.267	0.704942	0.163558	4.31004	1.63e-05	0.00338634	CTBP2	protein_coding
ENSG00000130779.22	930.101	0.659037	0.152958	4.30863	1.64e-05	0.00338634	CLIP1	protein_coding
ENSG00000137078.10	36.2453	-1.50266	0.349363	-4.30114	1.7e-05	0.00338634	SIT1	protein_coding
ENSG00000111752.11	59.5028	-1.10095	0.256156	-4.29795	1.72e-05	0.00338965	PHC1	protein_coding
ENSG00000059804.16	4652.36	0.937438	0.218289	4.29447	1.75e-05	0.00340323	SLC2A3	protein_coding
ENSG00000273559.5	358.478	0.652226	0.152387	4.28007	1.87e-05	0.00354864	CWC25	protein_coding
ENSG00000134574.12	69.8051	-0.736731	0.17209	-4.28107	1.86e-05	0.00354864	DDB2	protein_coding
ENSG00000196329.12	147.985	-1.91971	0.448977	-4.27575	1.9e-05	0.00357751	GIMAP5	protein_coding
ENSG00000138069.18	415.8	0.638399	0.149911	4.25852	2.06e-05	0.0037927	RAB1A	protein_coding
ENSG00000235576.2	14.9741	-2.33882	0.54931	-4.25775	2.06e-05	0.0037927	NA	lncRNA
ENSG00000179715.13	49.232	-1.07702	0.253211	-4.25346	2.1e-05	0.00382406	PCED1B	protein_coding
ENSG00000082458.12	21.9398	-1.66402	0.39163	-4.24895	2.15e-05	0.00385995	DLG3	protein_coding
ENSG00000157306.14	16.2499	-1.65819	0.39061	-4.24513	2.18e-05	0.00388461	NA	lncRNA
ENSG00000108306.13	502.217	0.616417	0.145441	4.23828	2.25e-05	0.00392159	FBXL20	protein_coding
ENSG00000189091.13	369.097	-0.516847	0.121884	-4.24047	2.23e-05	0.00392159	SF3B3	protein_coding
ENSG00000124486.14	1416.23	0.578243	0.136582	4.23365	2.3e-05	0.00396188	USP9X	protein_coding
ENSG00000109381.21	823.614	0.696288	0.164564	4.2311	2.33e-05	0.00396621	ELF2	protein_coding
ENSG00000244115.1	147.919	0.857087	0.202911	4.22395	2.4e-05	0.00399535	DNAJC25-GNG10	protein_coding
ENSG00000168092.14	504.485	0.651105	0.154193	4.22266	2.41e-05	0.00399535	PAFAH1B2	protein_coding
ENSG00000271503.6	502.218	-1.17941	0.279176	-4.22462	2.39e-05	0.00399535	CCL5	protein_coding
ENSG00000260916.8	1001.2	0.969928	0.229935	4.21827	2.46e-05	0.00401475	CCPG1	protein_coding
ENSG00000179456.11	629.436	0.562686	0.133428	4.21715	2.47e-05	0.00401475	ZBTB18	protein_coding
ENSG00000131634.14	19.8032	-1.77656	0.422425	-4.20564	2.6e-05	0.00418407	TMEM204	protein_coding
ENSG00000213626.13	267.579	-1.11221	0.264761	-4.20079	2.66e-05	0.00423397	LBH	protein_coding
ENSG00000073350.14	45.8789	-1.28339	0.30592	-4.19519	2.73e-05	0.00429907	LLGL2	protein_coding
ENSG00000176788.9	1813.25	1.02964	0.245608	4.19222	2.76e-05	0.00431509	BASP1	protein_coding
ENSG00000041880.15	17.2027	-1.48515	0.354633	-4.18785	2.82e-05	0.00435826	PARP3	protein_coding
ENSG00000225544.1	3.21957	4.58156	1.0967	4.17757	2.95e-05	0.00439913	NA	processed_pseudogene
ENSG00000090924.15	173.076	1.61754	0.38806	4.16827	3.07e-05	0.00439913	PLEKHG2	protein_coding
ENSG00000105835.13	41551.6	1.13724	0.272512	4.17317	3e-05	0.00439913	NAMPT	protein_coding
ENSG00000143207.21	944.356	0.724343	0.173413	4.17699	2.95e-05	0.00439913	COP1	protein_coding
ENSG00000065675.16	117.935	-1.17129	0.280883	-4.17001	3.05e-05	0.00439913	PRKCQ	protein_coding
ENSG00000124203.7	144.842	-1.28055	0.307271	-4.16751	3.08e-05	0.00439913	ZNF831	protein_coding
ENSG00000138795.10	167.447	-1.64601	0.393444	-4.18359	2.87e-05	0.00439913	LEF1	protein_coding
ENSG00000168685.15	801.44	-1.77522	0.425958	-4.16759	3.08e-05	0.00439913	IL7R	protein_coding
ENSG00000002933.9	37.17	-4.70192	1.12551	-4.17758	2.95e-05	0.00439913	TMEM176A	protein_coding
ENSG00000126353.3	99.5651	-1.4908	0.357951	-4.16482	3.12e-05	0.00441354	CCR7	protein_coding
ENSG00000131089.17	42.187	-1.28238	0.308206	-4.16079	3.17e-05	0.0044545	ARHGEF9	protein_coding
ENSG00000149527.18	29.442	-1.74359	0.419249	-4.15884	3.2e-05	0.00445523	PLCH2	protein_coding
ENSG00000164715.6	714.49	0.996873	0.239822	4.15671	3.23e-05	0.00445971	LMTK2	protein_coding
ENSG00000088827.13	148.049	-3.00364	0.722953	-4.15469	3.26e-05	0.00446253	SIGLEC1	protein_coding
ENSG00000147454.14	7429.79	0.789804	0.190287	4.1506	3.32e-05	0.00450605	SLC25A37	protein_coding
ENSG00000204305.16	140.074	0.752229	0.181357	4.14778	3.36e-05	0.00452517	AGER	protein_coding
ENSG00000158292.7	5.79487	-2.53705	0.6128	-4.14009	3.47e-05	0.004642	GPR153	protein_coding
ENSG00000136040.9	5166.17	0.796493	0.192509	4.13742	3.51e-05	0.0046591	PLXNC1	protein_coding
ENSG00000100079.7	49.4255	-3.06736	0.741888	-4.13453	3.56e-05	0.00468109	LGALS2	protein_coding
ENSG00000205710.4	180.628	1.63762	0.396614	4.129	3.64e-05	0.00472063	C17orf107	protein_coding
ENSG00000129292.21	923.77	0.8539	0.206797	4.12917	3.64e-05	0.00472063	PHF20L1	protein_coding
ENSG00000189337.17	90.0837	1.74725	0.423834	4.12248	3.75e-05	0.00481899	KAZN	protein_coding
ENSG00000033627.17	372.963	0.610964	0.148294	4.11995	3.79e-05	0.00483497	ATP6V0A1	protein_coding
ENSG00000006652.15	1044.99	0.830226	0.201997	4.1101	3.95e-05	0.00500779	IFRD1	protein_coding
ENSG00000215769.8	193.06	0.721436	0.175959	4.10003	4.13e-05	0.00518895	ARHGAP27P1-BPTFP1-KPNA2P3	lncRNA
ENSG00000013523.11	50.376	-0.940006	0.229359	-4.0984	4.16e-05	0.00518895	ANGEL1	protein_coding
ENSG00000273253.2	36.0527	0.977076	0.239063	4.0871	4.37e-05	0.00529022	NA	lncRNA
ENSG00000058091.17	312.874	0.823077	0.201256	4.08971	4.32e-05	0.00529022	CDK14	protein_coding
ENSG00000196405.13	517.739	-1.43123	0.349856	-4.0909	4.3e-05	0.00529022	EVL	protein_coding
ENSG00000138378.19	113.251	-1.5024	0.367745	-4.08543	4.4e-05	0.00529022	STAT4	protein_coding
ENSG00000115523.17	320.575	-1.7627	0.431129	-4.08857	4.34e-05	0.00529022	GNLY	protein_coding
ENSG00000174718.12	5484.97	1.08598	0.266137	4.08053	4.49e-05	0.00529929	RESF1	protein_coding
ENSG00000116044.16	597.349	0.639773	0.156815	4.07979	4.51e-05	0.00529929	NFE2L2	protein_coding
ENSG00000125354.24	378.78	-0.612928	0.150345	-4.07682	4.57e-05	0.00529929	SEPTIN6	protein_coding
ENSG00000177954.14	2013	-0.953824	0.233698	-4.08143	4.48e-05	0.00529929	RPS27	protein_coding
ENSG00000074966.11	66.6808	-1.68886	0.414188	-4.07752	4.55e-05	0.00529929	TXK	protein_coding
ENSG00000121210.16	592.181	0.442896	0.108694	4.07469	4.61e-05	0.00531102	TMEM131L	protein_coding
ENSG00000259660.2	78.3591	-1.21503	0.298536	-4.06995	4.7e-05	0.00538328	NA	transcribed_unprocessed_pseudogene
ENSG00000144659.13	51.5015	-0.982384	0.241592	-4.06629	4.78e-05	0.00543114	SLC25A38	protein_coding
ENSG00000103264.18	47.089	-0.910026	0.224298	-4.05722	4.97e-05	0.00560835	FBXO31	protein_coding
ENSG00000198574.6	43.1298	-2.45552	0.605873	-4.05286	5.06e-05	0.00567561	SH2D1B	protein_coding
ENSG00000156711.17	786.97	0.926272	0.228742	4.04942	5.13e-05	0.00572115	MAPK13	protein_coding
ENSG00000203710.12	4297.03	1.22019	0.302101	4.03902	5.37e-05	0.0059042	CR1	protein_coding
ENSG00000138814.17	458.173	0.66527	0.164714	4.03894	5.37e-05	0.0059042	PPP3CA	protein_coding
ENSG00000067840.13	32.3479	-1.59905	0.396258	-4.03538	5.45e-05	0.00595531	PDZD4	protein_coding
ENSG00000198821.11	239.689	-1.62135	0.401948	-4.03372	5.49e-05	0.00595842	CD247	protein_coding
ENSG00000054523.20	1130.39	1.03976	0.258001	4.03006	5.58e-05	0.00601292	KIF1B	protein_coding
ENSG00000130255.13	427.865	-0.841021	0.208803	-4.02782	5.63e-05	0.00603178	RPL36	protein_coding
ENSG00000137575.12	2034.38	0.780237	0.193969	4.02248	5.76e-05	0.00609209	SDCBP	protein_coding
ENSG00000144909.8	493.365	0.587098	0.145903	4.0239	5.72e-05	0.00609209	OSBPL11	protein_coding
ENSG00000185728.17	527.421	0.541272	0.134794	4.01554	5.93e-05	0.00623465	YTHDF3	protein_coding
ENSG00000284930.1	72.2366	0.942689	0.234891	4.0133	5.99e-05	0.0062395	LOC101928143	lncRNA
ENSG00000153317.15	1230.9	0.741091	0.184889	4.0083	6.12e-05	0.0062395	ASAP1	protein_coding
ENSG00000182095.15	1362.79	0.731202	0.182434	4.00805	6.12e-05	0.0062395	TNRC18	protein_coding
ENSG00000107341.5	930.505	0.622963	0.155307	4.01118	6.04e-05	0.0062395	UBE2R2	protein_coding
ENSG00000136710.10	87.8722	-0.717603	0.178999	-4.00898	6.1e-05	0.0062395	CCDC115	protein_coding
ENSG00000086288.12	25.008	1.16283	0.290388	4.0044	6.22e-05	0.0062876	NME8	protein_coding
ENSG00000103522.16	55.4912	-1.26945	0.317207	-4.00195	6.28e-05	0.0062876	IL21R	protein_coding
ENSG00000184613.11	73.0454	-1.90689	0.476359	-4.00306	6.25e-05	0.0062876	NELL2	protein_coding
ENSG00000115310.19	704.346	0.699982	0.175008	3.9997	6.34e-05	0.00630979	RTN4	protein_coding
ENSG00000072062.15	501.968	0.728538	0.182324	3.99584	6.45e-05	0.00637568	PRKACA	protein_coding
ENSG00000185261.15	255.207	1.16462	0.291563	3.99441	6.49e-05	0.00637638	KIAA0825	protein_coding
ENSG00000163625.16	3199.98	0.835706	0.20931	3.99268	6.53e-05	0.0063856	WDFY3	protein_coding
ENSG00000166971.17	162.779	0.860245	0.215857	3.98526	6.74e-05	0.00647482	AKTIP	protein_coding
ENSG00000197958.13	966.34	-0.889441	0.22303	-3.98799	6.66e-05	0.00647482	RPL12	protein_coding
ENSG00000120942.14	47.818	-0.933767	0.234259	-3.98604	6.72e-05	0.00647482	UBIAD1	protein_coding
ENSG00000117868.18	537.237	-0.53799	0.135069	-3.98307	6.8e-05	0.00649762	ESYT2	protein_coding
ENSG00000152270.9	544.653	0.628269	0.157821	3.98089	6.87e-05	0.00652023	PDE3B	protein_coding
ENSG00000135838.14	525.9	0.878435	0.221007	3.9747	7.05e-05	0.00662681	NPL	protein_coding
ENSG00000129103.19	132.509	-0.764092	0.192256	-3.97434	7.06e-05	0.00662681	SUMF2	protein_coding
ENSG00000182197.13	274.615	1.2571	0.316736	3.96893	7.22e-05	0.0066373	EXT1	protein_coding
ENSG00000170832.13	2383.21	0.708051	0.178505	3.96655	7.29e-05	0.0066373	USP32	protein_coding
ENSG00000169564.7	966.962	0.643764	0.162117	3.97098	7.16e-05	0.0066373	PCBP1	protein_coding
ENSG00000118181.11	1016.2	-0.869061	0.218943	-3.96935	7.21e-05	0.0066373	RPS25	protein_coding
ENSG00000101445.10	209.746	-1.09553	0.276225	-3.96607	7.31e-05	0.0066373	PPP1R16B	protein_coding
ENSG00000162496.9	28.6478	-1.45699	0.367267	-3.96711	7.27e-05	0.0066373	DHRS3	protein_coding
ENSG00000108433.17	166.102	-0.521017	0.131611	-3.95878	7.53e-05	0.00677253	GOSR2	protein_coding
ENSG00000173706.14	71.9293	-1.40361	0.354566	-3.95867	7.54e-05	0.00677253	HEG1	protein_coding
ENSG00000101842.14	11.4942	-2.4039	0.607555	-3.95669	7.6e-05	0.00679257	VSIG1	protein_coding
ENSG00000024048.11	2216.56	0.635444	0.16068	3.95471	7.66e-05	0.00681253	UBR2	protein_coding
ENSG00000131378.14	105.943	-1.16558	0.294866	-3.95292	7.72e-05	0.00682728	RFTN1	protein_coding
ENSG00000196155.13	17.811	-1.60028	0.405663	-3.94485	7.99e-05	0.00699601	PLEKHG4	protein_coding
ENSG00000181754.7	21.5628	-1.89242	0.479756	-3.94456	7.99e-05	0.00699601	AMIGO1	protein_coding
ENSG00000160185.15	31.8026	-1.59228	0.404038	-3.94091	8.12e-05	0.0070663	UBASH3A	protein_coding
ENSG00000103047.8	86.5964	-0.671617	0.170521	-3.93863	8.19e-05	0.00709686	TANGO6	protein_coding
ENSG00000169905.13	570.273	0.495139	0.12587	3.93373	8.36e-05	0.00720592	TOR1AIP2	protein_coding
ENSG00000118564.15	2863.09	0.789349	0.20087	3.92965	8.51e-05	0.00729149	FBXL5	protein_coding
ENSG00000160712.13	2108.4	0.759438	0.193435	3.92605	8.64e-05	0.00732623	IL6R	protein_coding
ENSG00000144580.14	125.405	-0.654013	0.166556	-3.92668	8.61e-05	0.00732623	CNOT9	protein_coding
ENSG00000163932.15	1107.44	0.708936	0.180848	3.92007	8.85e-05	0.00736119	PRKCD	protein_coding
ENSG00000101361.17	166.095	-0.632705	0.161362	-3.92103	8.82e-05	0.00736119	NOP56	protein_coding
ENSG00000156697.13	41.5955	-0.832597	0.212381	-3.92031	8.84e-05	0.00736119	UTP14A	protein_coding
ENSG00000166341.9	19.7388	-1.81471	0.462698	-3.92202	8.78e-05	0.00736119	DCHS1	protein_coding
ENSG00000162777.17	276.39	-0.649399	0.165729	-3.91845	8.91e-05	0.00737405	DENND2D	protein_coding
ENSG00000188649.15	21.2303	1.57884	0.404341	3.90472	9.43e-05	0.00743374	CC2D2B	protein_coding
ENSG00000076685.19	1118.32	0.715774	0.183376	3.90331	9.49e-05	0.00743374	NT5C2	protein_coding
ENSG00000151893.15	811.01	0.702506	0.17954	3.91281	9.12e-05	0.00743374	CACUL1	protein_coding
ENSG00000289273.1	638.215	0.687207	0.176095	3.90248	9.52e-05	0.00743374	NA	lncRNA
ENSG00000120594.17	1394.71	0.571696	0.146143	3.91188	9.16e-05	0.00743374	PLXDC2	protein_coding
ENSG00000166501.14	3029.59	0.557376	0.142612	3.90832	9.29e-05	0.00743374	PRKCB	protein_coding
ENSG00000197535.16	1071.3	0.502825	0.128713	3.90658	9.36e-05	0.00743374	MYO5A	protein_coding
ENSG00000213658.13	124.728	-1.0809	0.276866	-3.90406	9.46e-05	0.00743374	LAT	protein_coding
ENSG00000211772.11	224.76	-1.57651	0.403579	-3.90632	9.37e-05	0.00743374	TRBC2	TR_C_gene
ENSG00000174500.13	15.5425	-1.80298	0.461403	-3.9076	9.32e-05	0.00743374	GCSAM	protein_coding
ENSG00000233355.7	28.6655	-2.05291	0.526081	-3.90227	9.53e-05	0.00743374	CHRM3-AS2	lncRNA
ENSG00000155324.10	7.76971	-2.12594	0.544634	-3.90344	9.48e-05	0.00743374	GRAMD2B	protein_coding
ENSG00000178386.13	2.90367	-3.6256	0.929298	-3.90144	9.56e-05	0.00743374	ZNF223	protein_coding
ENSG00000287255.2	29.7977	1.47535	0.378765	3.89515	9.81e-05	0.007481	LOC101929667	lncRNA
ENSG00000135766.9	1083.17	0.885068	0.227112	3.89706	9.74e-05	0.007481	EGLN1	protein_coding
ENSG00000170871.12	1012.22	0.543403	0.139414	3.89776	9.71e-05	0.007481	KIAA0232	protein_coding
ENSG00000181924.7	27.2317	-0.853417	0.219119	-3.89477	9.83e-05	0.007481	COA4	protein_coding
ENSG00000133561.15	264.535	-1.05073	0.26981	-3.89433	9.85e-05	0.007481	GIMAP6	protein_coding
ENSG00000138642.16	113.336	-2.01318	0.51797	-3.88668	0.000101624	0.00768572	HERC6	protein_coding
ENSG00000101665.10	67.1102	-1.34199	0.345595	-3.88313	0.000103121	0.00770885	SMAD7	protein_coding
ENSG00000168758.11	32.162	-1.46037	0.376231	-3.88159	0.000103775	0.00770885	SEMA4C	protein_coding
ENSG00000113319.13	41.3474	-1.66505	0.428912	-3.88202	0.000103593	0.00770885	RASGRF2	protein_coding
ENSG00000215788.11	67.607	-1.68322	0.433493	-3.88292	0.000103209	0.00770885	TNFRSF25	protein_coding
ENSG00000080854.16	29.852	-1.87022	0.482205	-3.87847	0.000105116	0.00777392	IGSF9B	protein_coding
ENSG00000008988.11	1108.2	-0.790661	0.203978	-3.8762	0.0001061	0.0078121	RPS20	protein_coding
ENSG00000134014.17	82.7738	-0.748903	0.193453	-3.87124	0.000108285	0.00793803	ELP3	protein_coding
ENSG00000274717.1	12.5328	1.64155	0.424167	3.87005	0.000108815	0.00794209	NA	processed_pseudogene
ENSG00000118263.15	939.244	0.746992	0.193131	3.8678	0.000109821	0.00794608	KLF7	protein_coding
ENSG00000153283.13	129.99	-1.61167	0.416626	-3.86839	0.000109558	0.00794608	CD96	protein_coding
ENSG00000140287.11	21.3483	-3.3213	0.859294	-3.86515	0.00011102	0.00799825	HDC	protein_coding
ENSG00000167272.11	24.0216	-0.964433	0.249618	-3.86363	0.000111715	0.00801375	POP5	protein_coding
ENSG00000274272.1	293.041	0.845821	0.219291	3.85707	0.000114753	0.00816165	NA	lncRNA
ENSG00000178562.18	114.926	-1.58362	0.410533	-3.85746	0.000114571	0.00816165	CD28	protein_coding
ENSG00000142303.14	22.7304	-1.77895	0.461819	-3.85204	0.000117136	0.00829583	ADAMTS10	protein_coding
ENSG00000287937.1	4.16613	1.91695	0.497884	3.8502	0.00011802	0.00830072	LOC124907871	lncRNA
ENSG00000056558.11	121.536	-0.937163	0.243494	-3.84881	0.000118695	0.00830072	TRAF1	protein_coding
ENSG00000151117.9	6.2993	-2.08369	0.54128	-3.84957	0.000118326	0.00830072	TMEM86A	protein_coding
ENSG00000135049.16	1062.96	0.862733	0.224388	3.84482	0.000120643	0.00836689	AGTPBP1	protein_coding
ENSG00000120868.14	1138.75	0.705313	0.183441	3.8449	0.000120604	0.00836689	APAF1	protein_coding
ENSG00000116824.5	115.992	-1.60827	0.418755	-3.84058	0.000122742	0.00845541	CD2	protein_coding
ENSG00000034053.15	60.8612	-1.63751	0.426412	-3.84021	0.000122931	0.00845541	APBA2	protein_coding
ENSG00000262712.1	7.33587	1.43393	0.373511	3.83907	0.000123503	0.00845998	NA	lncRNA
ENSG00000101391.21	64.2614	-0.692648	0.180481	-3.83778	0.000124149	0.00846342	CDK5RAP1	protein_coding
ENSG00000184979.10	59.8988	-2.80572	0.731236	-3.83696	0.000124566	0.00846342	USP18	protein_coding
ENSG00000090554.13	36.2019	-1.44643	0.377394	-3.83269	0.000126751	0.00857701	FLT3LG	protein_coding
ENSG00000178802.18	55.1136	-1.03139	0.270086	-3.81875	0.000134129	0.0089905	MPI	protein_coding
ENSG00000188322.8	26.2197	-1.64399	0.430577	-3.81811	0.000134476	0.0089905	SBK1	protein_coding
ENSG00000174171.7	17.2633	-2.00497	0.524899	-3.81972	0.000133604	0.0089905	LOC105370792	lncRNA
ENSG00000102900.13	113.61	-0.729465	0.191128	-3.81663	0.000135285	0.00900857	NUP93	protein_coding
ENSG00000082996.20	741.377	0.904913	0.23735	3.81256	0.000137533	0.0090662	RNF13	protein_coding
ENSG00000278600.1	186.209	0.805069	0.211082	3.81401	0.00013673	0.0090662	NA	lncRNA
ENSG00000108771.13	153.393	-1.94487	0.510179	-3.81212	0.000137778	0.0090662	DHX58	protein_coding
ENSG00000122085.17	118.851	-0.842483	0.221476	-3.80394	0.000142413	0.00929803	MTERF4	protein_coding
ENSG00000135469.14	13.259	-1.30649	0.343393	-3.80466	0.000142	0.00929803	COQ10A	protein_coding
ENSG00000173141.5	26.8199	-0.895301	0.235572	-3.80054	0.000144382	0.00935352	MRPL57	protein_coding
ENSG00000211788.2	4.83963	-2.62364	0.690303	-3.8007	0.000144285	0.00935352	TRAV13-1	TR_V_gene
ENSG00000159625.15	11.8957	2.53443	0.667807	3.79515	0.000147555	0.00948552	DRC7	protein_coding
ENSG00000100385.14	119.146	-1.36345	0.359244	-3.79532	0.000147454	0.00948552	IL2RB	protein_coding
ENSG00000101849.18	1143.68	0.716212	0.188887	3.79175	0.000149588	0.00957937	TBL1X	protein_coding
ENSG00000138190.17	210.393	1.1173	0.294934	3.78829	0.000151687	0.00967622	EXOC6	protein_coding
ENSG00000146223.16	176.526	-0.547478	0.144602	-3.7861	0.000153028	0.00967622	RPL7L1	protein_coding
ENSG00000182774.13	937.387	-0.7753	0.204809	-3.78547	0.000153416	0.00967622	RPS17	protein_coding
ENSG00000277734.8	172.796	-1.59497	0.421177	-3.78692	0.000152526	0.00967622	TRAC	TR_C_gene
ENSG00000103005.12	551.731	0.792673	0.209543	3.78286	0.000155037	0.0096979	USB1	protein_coding
ENSG00000130816.17	294.218	-0.532016	0.140666	-3.78212	0.000155501	0.0096979	DNMT1	protein_coding
ENSG00000163508.13	33.8272	-2.28806	0.60493	-3.78236	0.000155348	0.0096979	EOMES	protein_coding
ENSG00000180357.10	352.713	-0.674841	0.178523	-3.78013	0.000156749	0.00973941	ZNF609	protein_coding
ENSG00000099866.16	5.77141	1.71444	0.454179	3.77481	0.000160129	0.00976905	MADCAM1	protein_coding
ENSG00000073331.18	1220.35	0.707419	0.187414	3.77463	0.000160244	0.00976905	ALPK1	protein_coding
ENSG00000136942.15	543.243	-0.791449	0.20967	-3.77474	0.000160176	0.00976905	RPL35	protein_coding
ENSG00000163599.18	30.3389	-1.32288	0.350138	-3.77817	0.000157986	0.00976905	CTLA4	protein_coding
ENSG00000013725.14	141.787	-1.41817	0.375542	-3.77633	0.000159154	0.00976905	CD6	protein_coding
ENSG00000198851.10	186.467	-1.68987	0.447879	-3.77305	0.000161264	0.00976905	CD3E	protein_coding
ENSG00000069702.11	139.136	-1.77114	0.46943	-3.77297	0.000161317	0.00976905	TGFBR3	protein_coding
ENSG00000253250.3	3.88844	2.27326	0.603233	3.76846	0.000164255	0.00991105	C8orf88	protein_coding
ENSG00000126749.16	80.7053	-0.627632	0.166634	-3.76653	0.000165534	0.00995228	EMG1	protein_coding
ENSG00000170837.3	255.895	0.849201	0.225584	3.76446	0.000166909	0.00999672	GPR27	protein_coding
ENSG00000185721.13	87.0324	-0.585441	0.155553	-3.76362	0.000167469	0.00999672	DRG1	protein_coding
ENSG00000138411.13	68.1804	1.18676	0.315749	3.75854	0.000170908	0.0100436	HECW2	protein_coding
ENSG00000101916.12	812.156	0.818204	0.217532	3.7613	0.000169033	0.0100436	TLR8	protein_coding
ENSG00000155111.15	367.105	0.706835	0.18803	3.75917	0.000170479	0.0100436	CDK19	protein_coding
ENSG00000114391.13	669.884	-0.738101	0.196407	-3.75803	0.000171259	0.0100436	RPL24	protein_coding
ENSG00000197635.11	55.1808	-1.40945	0.374799	-3.76056	0.000169537	0.0100436	DPP4	protein_coding
ENSG00000279344.1	12.2277	1.56815	0.417883	3.75262	0.000174997	0.0101832	NA	TEC
ENSG00000145247.12	21.3074	-1.36085	0.362705	-3.75195	0.000175467	0.0101832	OCIAD2	protein_coding
ENSG00000198502.6	425.915	-1.41311	0.376616	-3.75212	0.000175344	0.0101832	HLA-DRB5	protein_coding
ENSG00000174871.11	9.05866	1.80257	0.480575	3.75085	0.000176238	0.0101925	CNIH2	protein_coding
ENSG00000166313.20	45.5713	-1.5251	0.406882	-3.74827	0.000178059	0.0102623	APBB1	protein_coding
ENSG00000277586.4	7.89426	-3.23757	0.864508	-3.74498	0.000180407	0.0103619	NEFL	protein_coding
ENSG00000077549.19	1621	0.529452	0.14156	3.74014	0.000183921	0.0105276	CAPZB	protein_coding
ENSG00000075426.12	2813.89	0.83012	0.222025	3.73885	0.000184861	0.0105453	FOSL2	protein_coding
ENSG00000161970.15	1176.78	-0.811847	0.217329	-3.73557	0.00018729	0.0106475	RPL26	protein_coding
ENSG00000180953.11	51.9086	1.15165	0.308375	3.73458	0.000188029	0.0106511	ST20	protein_coding
ENSG00000197894.12	107.724	-0.583679	0.156324	-3.73378	0.000188628	0.0106511	ADH5	protein_coding
ENSG00000131467.12	416.66	0.491415	0.131661	3.73243	0.000189641	0.0106722	PSME3	protein_coding
ENSG00000257923.12	845.782	0.644078	0.172828	3.72671	0.000193996	0.0108734	CUX1	protein_coding
ENSG00000231500.7	1899.36	-0.911025	0.244613	-3.72435	0.000195817	0.0108734	RPS18	protein_coding
ENSG00000156804.7	44.5425	-1.44074	0.386839	-3.72438	0.000195795	0.0108734	FBXO32	protein_coding
ENSG00000168824.15	11.8731	-2.13714	0.573688	-3.72527	0.000195107	0.0108734	NSG1	protein_coding
ENSG00000174282.12	168.77	-0.937739	0.251897	-3.72271	0.000197098	0.0109082	ZBTB4	protein_coding
ENSG00000155366.17	120.959	-1.00762	0.270769	-3.72131	0.000198189	0.0109324	RHOC	protein_coding
ENSG00000134324.12	113.803	-1.05791	0.284544	-3.71789	0.00020089	0.0110088	LPIN1	protein_coding
ENSG00000165795.25	11.0853	-1.7726	0.476673	-3.7187	0.000200248	0.0110088	NDRG2	protein_coding
ENSG00000130449.6	365.997	0.602836	0.162199	3.71664	0.000201892	0.0110275	ZSWIM6	protein_coding
ENSG00000100485.12	897.575	0.997129	0.268468	3.71414	0.000203897	0.0110938	SOS2	protein_coding
ENSG00000167470.14	1590.47	0.88639	0.238745	3.71271	0.000205052	0.0110938	MIDN	protein_coding
ENSG00000172543.9	198.78	-1.29459	0.348845	-3.71108	0.000206379	0.0110938	CTSW	protein_coding
ENSG00000159674.12	94.1385	-1.5465	0.416732	-3.71102	0.000206425	0.0110938	SPON2	protein_coding
ENSG00000167601.12	4.97755	-5.34317	1.43968	-3.71136	0.000206148	0.0110938	AXL	protein_coding
ENSG00000189067.14	4479.28	0.787231	0.212241	3.70913	0.00020797	0.0111055	LITAF	protein_coding
ENSG00000149582.16	10.3478	-1.44128	0.388522	-3.70964	0.000207552	0.0111055	TMEM25	protein_coding
ENSG00000139946.10	661.525	0.72236	0.195012	3.70418	0.000212076	0.0111689	PELI2	protein_coding
ENSG00000100714.17	86.1902	-0.570789	0.154114	-3.70367	0.000212499	0.0111689	MTHFD1	protein_coding
ENSG00000231389.8	502.432	-1.19273	0.321862	-3.70573	0.00021078	0.0111689	HLA-DPA1	protein_coding
ENSG00000134954.14	1324.82	-1.23213	0.332573	-3.70484	0.000211522	0.0111689	ETS1	protein_coding
ENSG00000237943.8	52.8486	-1.29877	0.350457	-3.70592	0.000210628	0.0111689	PRKCQ-AS1	lncRNA
ENSG00000113368.12	894.007	0.826713	0.223392	3.70072	0.000214987	0.0112643	LMNB1	protein_coding
ENSG00000158555.15	54.5989	-1.04415	0.28229	-3.69887	0.000216561	0.011276	GDPD5	protein_coding
ENSG00000020633.19	261.123	-1.08928	0.294475	-3.69905	0.00021641	0.011276	RUNX3	protein_coding
ENSG00000137177.20	883.61	0.643314	0.174157	3.69387	0.000220865	0.0113464	KIF13A	protein_coding
ENSG00000070831.18	2394.54	0.610512	0.165176	3.69614	0.000218904	0.0113464	CDC42	protein_coding
ENSG00000114316.13	1372.01	0.506467	0.137086	3.69452	0.000220305	0.0113464	USP4	protein_coding
ENSG00000155561.15	196.868	-0.592166	0.160332	-3.69336	0.000221308	0.0113464	NUP205	protein_coding
ENSG00000156966.7	10.9103	-1.82422	0.493776	-3.69442	0.000220386	0.0113464	B3GNT7	protein_coding
ENSG00000140563.16	2084.27	0.892389	0.241843	3.68996	0.000224292	0.0113632	MCTP2	protein_coding
ENSG00000168297.16	354.301	0.868304	0.235328	3.68977	0.000224457	0.0113632	PXK	protein_coding
ENSG00000198242.14	825.916	-0.835561	0.226465	-3.68958	0.000224621	0.0113632	RPL23A	protein_coding
ENSG00000112306.8	1393.04	-0.850354	0.230351	-3.69156	0.000222886	0.0113632	RPS12	protein_coding
ENSG00000135127.12	39.1711	-1.61492	0.437753	-3.68912	0.000225033	0.0113632	BICDL1	protein_coding
ENSG00000172340.15	93.9182	-0.897378	0.243346	-3.68766	0.000226323	0.0113939	SUCLG2	protein_coding
ENSG00000105993.15	875.829	0.530293	0.143839	3.68671	0.000227169	0.0114021	DNAJB6	protein_coding
ENSG00000124789.12	756.645	0.454762	0.123407	3.68506	0.000228651	0.0114421	NUP153	protein_coding
ENSG00000185989.11	435.989	-0.638111	0.173301	-3.68209	0.000231332	0.0115417	RASA3	protein_coding
ENSG00000163605.15	533.301	0.853762	0.231969	3.6805	0.000232778	0.0115449	PPP4R2	protein_coding
ENSG00000125743.11	141.811	-0.866069	0.235312	-3.68051	0.000232766	0.0115449	SNRPD2	protein_coding
ENSG00000213999.17	16.2993	1.71859	0.467255	3.67806	0.000235015	0.0115871	BORCS8-MEF2B	protein_coding
ENSG00000146278.11	1991.3	0.532469	0.144768	3.67808	0.000235	0.0115871	PNRC1	protein_coding
ENSG00000127954.13	2601.03	1.05704	0.287729	3.67371	0.00023905	0.0117514	STEAP4	protein_coding
ENSG00000140455.17	942.989	0.520644	0.141833	3.67081	0.000241779	0.0118507	USP3	protein_coding
ENSG00000198780.13	22.8907	-1.69455	0.461923	-3.66846	0.000244014	0.0119253	FAM169A	protein_coding
ENSG00000101307.16	1121.91	0.972512	0.265302	3.66568	0.000246678	0.0119854	SIRPB1	protein_coding
ENSG00000157617.17	24.1338	-1.13782	0.310359	-3.66613	0.000246245	0.0119854	C2CD2	protein_coding
ENSG00000271461.1	19.727	1.2544	0.342456	3.66296	0.000249318	0.012006	CKAP2LP1	processed_pseudogene
ENSG00000150403.18	359.667	0.839943	0.229349	3.66229	0.000249975	0.012006	TMCO3	protein_coding
ENSG00000173482.17	23.2447	-1.78748	0.487994	-3.66292	0.000249357	0.012006	PTPRM	protein_coding
ENSG00000063180.9	5.15165	-1.99614	0.544741	-3.66439	0.000247929	0.012006	CA11	protein_coding
ENSG00000188906.17	6386.83	0.828583	0.226491	3.65835	0.00025384	0.012122	LRRK2	protein_coding
ENSG00000167193.8	418.622	0.59969	0.163914	3.65856	0.00025364	0.012122	CRK	protein_coding
ENSG00000165802.23	61.1908	-1.10862	0.303405	-3.65392	0.000258265	0.0122632	NSMF	protein_coding
ENSG00000099284.15	8.96459	-1.65907	0.45403	-3.65409	0.000258092	0.0122632	MACROH2A2	protein_coding
ENSG00000083828.16	340.061	0.707146	0.193608	3.65247	0.000259734	0.0122632	ZNF586	protein_coding
ENSG00000142676.14	1612.02	-0.854994	0.234041	-3.65318	0.000259013	0.0122632	RPL11	protein_coding
ENSG00000253320.7	25.748	1.02487	0.280694	3.65118	0.000261034	0.0122779	NA	lncRNA
ENSG00000196428.13	296.314	0.589627	0.16151	3.65071	0.000261512	0.0122779	TSC22D2	protein_coding
ENSG00000089737.18	493.172	-0.823427	0.225742	-3.64765	0.000264649	0.012345	DDX24	protein_coding
ENSG00000166949.17	180.717	-0.868109	0.238023	-3.64716	0.000265158	0.012345	SMAD3	protein_coding
ENSG00000101096.20	125.722	-1.1379	0.311985	-3.6473	0.00026501	0.012345	NFATC2	protein_coding
ENSG00000141232.5	491.248	1.22889	0.337247	3.64389	0.000268547	0.0124295	TOB1	protein_coding
ENSG00000284977.2	37.2589	1.19665	0.328454	3.64326	0.000269205	0.0124295	LOC105376244	lncRNA
ENSG00000145191.15	136.093	-0.636283	0.174604	-3.64414	0.000268285	0.0124295	EIF2B5	protein_coding
ENSG00000271204.1	178.103	1.11834	0.307036	3.64238	0.000270132	0.012438	NA	lncRNA
ENSG00000198420.10	37.5013	-1.14729	0.315045	-3.64166	0.000270883	0.0124383	TCAF1	protein_coding
ENSG00000188315.8	333.015	0.888631	0.24412	3.64013	0.000272497	0.0124781	C3orf62	protein_coding
ENSG00000172005.11	27.8342	-1.72634	0.475251	-3.63248	0.000280707	0.012819	MAL	protein_coding
ENSG00000145491.12	108.367	0.918364	0.252934	3.63085	0.000282491	0.0128303	ROPN1L	protein_coding
ENSG00000124177.16	256.166	-0.806906	0.22221	-3.63128	0.00028202	0.0128303	CHD6	protein_coding
ENSG00000135426.16	75.2937	-1.54052	0.424399	-3.62989	0.00028354	0.0128431	TESPA1	protein_coding
ENSG00000175274.19	368.985	1.01605	0.280466	3.6227	0.000291545	0.0131553	TP53I11	protein_coding
ENSG00000196700.9	40.1857	-0.94853	0.261896	-3.62179	0.000292576	0.0131553	ZNF512B	protein_coding
ENSG00000131067.17	15.2853	-1.40804	0.388792	-3.62159	0.000292795	0.0131553	GGT7	protein_coding
ENSG00000155744.10	1441.43	0.989563	0.27363	3.61643	0.000298695	0.013313	HYCC2	protein_coding
ENSG00000112159.12	447.547	-0.734564	0.20309	-3.61693	0.000298113	0.013313	MDN1	protein_coding
ENSG00000240891.8	52.9427	-1.12361	0.310592	-3.61765	0.000297296	0.013313	PLCXD2	protein_coding
ENSG00000161381.14	15.5684	-2.06175	0.570495	-3.61396	0.000301558	0.0134049	PLXDC1	protein_coding
ENSG00000158079.16	11.0342	-1.40194	0.388022	-3.61305	0.000302614	0.0134161	PTPDC1	protein_coding
ENSG00000211695.2	9.61948	-2.44633	0.677291	-3.61193	0.000303929	0.0134388	TRGV9	TR_V_gene
ENSG00000105321.14	187.086	0.761446	0.210964	3.60936	0.000306949	0.0135243	CCDC9	protein_coding
ENSG00000188846.14	824.863	-0.779459	0.215982	-3.60892	0.00030748	0.0135243	RPL14	protein_coding
ENSG00000113916.18	4925.38	1.00295	0.278023	3.60744	0.000309231	0.0135656	BCL6	protein_coding
ENSG00000160803.8	54.4683	-0.739119	0.20493	-3.6067	0.000310117	0.0135689	UBQLN4	protein_coding
ENSG00000112303.14	4125.11	1.04878	0.291458	3.59839	0.000320196	0.0138502	VNN2	protein_coding
ENSG00000134698.11	1805.79	0.647197	0.179853	3.59847	0.000320099	0.0138502	AGO4	protein_coding
ENSG00000075413.19	992.255	0.461325	0.12823	3.59763	0.000321135	0.0138502	MARK3	protein_coding
ENSG00000014641.21	107.462	-0.534002	0.148338	-3.5999	0.000318334	0.0138502	MDH1	protein_coding
ENSG00000105640.13	1166.9	-0.775892	0.215545	-3.59968	0.000318608	0.0138502	RPL18A	protein_coding
ENSG00000104970.11	5.67322	-2.76337	0.768175	-3.59732	0.000321519	0.0138502	KIR3DX1	transcribed_unprocessed_pseudogene
ENSG00000196549.13	2592.59	0.898794	0.250344	3.59023	0.00033038	0.0140027	MME	protein_coding
ENSG00000169087.11	196.731	0.821899	0.228885	3.59088	0.000329567	0.0140027	HSPBAP1	protein_coding
ENSG00000165355.8	324.057	0.612069	0.170461	3.59066	0.000329844	0.0140027	FBXO33	protein_coding
ENSG00000101109.12	3272.45	0.427812	0.119124	3.59132	0.000329011	0.0140027	STK4	protein_coding
ENSG00000064703.13	56.07	-0.650022	0.181064	-3.59	0.000330675	0.0140027	DDX20	protein_coding
ENSG00000071082.11	1113.06	-0.727495	0.202656	-3.58981	0.000330923	0.0140027	RPL31	protein_coding
ENSG00000166979.13	11.6157	-1.52483	0.424751	-3.58995	0.000330747	0.0140027	EVA1C	protein_coding
ENSG00000100614.18	788.815	0.640562	0.178548	3.58762	0.000333716	0.0140852	PPM1A	protein_coding
ENSG00000213809.9	139.241	-2.06821	0.576661	-3.58653	0.000335107	0.0141082	KLRK1	protein_coding
ENSG00000172819.17	31.8296	-0.83407	0.232679	-3.58464	0.000337544	0.0141752	RARG	protein_coding
ENSG00000180739.15	70.7764	-1.90545	0.532147	-3.58069	0.000342688	0.0143551	S1PR5	protein_coding
ENSG00000182901.18	5.44235	1.97213	0.55166	3.57491	0.000350353	0.0146197	RGS7	protein_coding
ENSG00000286480.1	9.84778	1.43116	0.400391	3.57441	0.000351017	0.0146197	NA	lncRNA
ENSG00000180884.10	54.0464	-0.970409	0.271522	-3.57396	0.000351628	0.0146197	ZNF792	protein_coding
ENSG00000143499.14	57.1735	-0.744309	0.208388	-3.57174	0.000354623	0.0146487	SMYD2	protein_coding
ENSG00000139428.12	14.2187	-1.02737	0.287659	-3.57149	0.000354954	0.0146487	MMAB	protein_coding
ENSG00000007264.15	37.7159	-1.56576	0.438295	-3.57239	0.000353742	0.0146487	MATK	protein_coding
ENSG00000196943.14	157.929	-0.546025	0.15292	-3.57066	0.000356079	0.0146589	NOP9	protein_coding
ENSG00000143669.15	4662.15	0.688906	0.193072	3.56812	0.00035955	0.0147654	LYST	protein_coding
ENSG00000248323.8	1098.28	0.76368	0.214281	3.56392	0.000365362	0.0149673	LUCAT1	lncRNA
ENSG00000010404.18	1731.61	0.552613	0.155131	3.56224	0.000367707	0.0149731	IDS	protein_coding
ENSG00000155846.17	64.7208	-0.90128	0.253026	-3.562	0.000368034	0.0149731	PPARGC1B	protein_coding
ENSG00000159733.14	29.8517	-1.28494	0.360746	-3.56189	0.000368192	0.0149731	ZFYVE28	protein_coding
ENSG00000124788.19	806.35	0.5309	0.149097	3.56078	0.00036976	0.0150004	ATXN1	protein_coding
ENSG00000243646.11	547.64	0.535093	0.150548	3.5543	0.000378987	0.0153375	IL10RB	protein_coding
ENSG00000163513.19	1661.67	0.514503	0.14482	3.55272	0.000381272	0.0153402	TGFBR2	protein_coding
ENSG00000164919.11	92.4466	-0.713833	0.200947	-3.55235	0.000381807	0.0153402	COX6C	protein_coding
ENSG00000101224.18	157.493	-0.994529	0.279873	-3.55351	0.000380134	0.0153402	CDC25B	protein_coding
ENSG00000285572.2	3.855	2.91784	0.821814	3.55049	0.000384517	0.015412	NA	lncRNA
ENSG00000204519.11	32.7921	-1.0974	0.309352	-3.54742	0.000389017	0.0155551	ZNF551	protein_coding
ENSG00000280063.1	36.9578	0.828961	0.233887	3.54428	0.000393686	0.0156296	NA	TEC
ENSG00000134215.16	433.45	0.582473	0.16433	3.54453	0.000393309	0.0156296	VAV3	protein_coding
ENSG00000109943.9	10.2345	-2.04071	0.575639	-3.54512	0.00039244	0.0156296	CRTAM	protein_coding
ENSG00000284642.1	10.0554	1.17246	0.330929	3.54295	0.000395681	0.0156346	NA	lncRNA
ENSG00000167984.18	169.004	-1.28433	0.362496	-3.54301	0.000395586	0.0156346	NLRC3	protein_coding
ENSG00000234851.4	394.953	-0.862164	0.243445	-3.54151	0.000397843	0.0156829	RPL23AP42	processed_pseudogene
ENSG00000100503.26	2948.11	0.584386	0.165115	3.53928	0.000401225	0.0157339	NIN	protein_coding
ENSG00000141279.17	814.701	0.535484	0.151372	3.53753	0.000403889	0.0157339	NPEPPS	protein_coding
ENSG00000165733.8	107.377	-0.665821	0.188242	-3.53705	0.000404622	0.0157339	BMS1	protein_coding
ENSG00000089248.7	335.572	-0.676531	0.191276	-3.53694	0.000404785	0.0157339	ERP29	protein_coding
ENSG00000110583.13	65.5341	-0.765271	0.216217	-3.53937	0.000401091	0.0157339	NAA40	protein_coding
ENSG00000185101.13	48.3404	-1.71301	0.484069	-3.53877	0.000401999	0.0157339	ANO9	protein_coding
ENSG00000108439.11	37.1865	-0.681861	0.19283	-3.53607	0.000406124	0.0157493	PNPO	protein_coding
ENSG00000083168.11	2354.11	0.518607	0.146719	3.5347	0.000408241	0.0157714	KAT6A	protein_coding
ENSG00000166532.16	46.4616	-1.08171	0.306045	-3.53448	0.000408581	0.0157714	RIMKLB	protein_coding
ENSG00000211721.2	4.48425	-2.54587	0.720622	-3.53288	0.000411055	0.0158303	TRBV6-5	TR_V_gene
ENSG00000173597.9	508.793	1.28545	0.364021	3.53125	0.000413602	0.0158597	SULT1B1	protein_coding
ENSG00000253719.4	285.901	-0.549412	0.155616	-3.53057	0.000414663	0.0158597	ATXN7L3B	protein_coding
ENSG00000116983.13	13.6548	-2.19748	0.622359	-3.53089	0.000414165	0.0158597	HPCAL4	protein_coding
ENSG00000108556.10	44.0623	1.44749	0.410563	3.52563	0.000422481	0.0160563	CHRNE	protein_coding
ENSG00000277687.1	51.8625	1.1144	0.316367	3.5225	0.000427489	0.0160563	NA	lncRNA
ENSG00000275888.1	80.0127	1.09063	0.309489	3.52395	0.000425165	0.0160563	NA	lncRNA
ENSG00000065615.14	631.902	0.775264	0.220056	3.52303	0.00042664	0.0160563	CYB5R4	protein_coding
ENSG00000068650.19	1278.45	0.747662	0.212102	3.52501	0.000423465	0.0160563	ATP11A	protein_coding
ENSG00000135250.17	660.181	0.553499	0.157002	3.52543	0.000422791	0.0160563	SRPK2	protein_coding
ENSG00000182899.17	712.133	-0.799693	0.226953	-3.52361	0.000425713	0.0160563	RPL35A	protein_coding
ENSG00000185187.13	127.254	-0.808714	0.229502	-3.52378	0.000425436	0.0160563	SIGIRR	protein_coding
ENSG00000100345.23	15522.4	0.684149	0.194288	3.52131	0.000429422	0.0160927	MYH9	protein_coding
ENSG00000021300.14	15.9779	-1.47149	0.418032	-3.52004	0.000431485	0.0161339	PLEKHB1	protein_coding
ENSG00000211829.9	39.0754	-2.48333	0.705879	-3.51806	0.000434712	0.0162182	NA	TR_C_gene
ENSG00000182224.12	79.5658	1.1587	0.329676	3.51465	0.000440337	0.0163728	CYB5D1	protein_coding
ENSG00000145649.8	112.055	-1.58719	0.45163	-3.51436	0.000440815	0.0163728	GZMA	protein_coding
ENSG00000282508.2	1412.13	0.953898	0.27155	3.51279	0.000443433	0.0163929	NA	lncRNA
ENSG00000197321.16	1800.59	0.750576	0.213701	3.51227	0.000444299	0.0163929	SVIL	protein_coding
ENSG00000167106.12	117.343	-1.27785	0.363784	-3.51267	0.000443624	0.0163929	EEIG1	protein_coding
ENSG00000143376.14	987.702	0.628577	0.179163	3.50841	0.000450789	0.0165958	SNX27	protein_coding
ENSG00000145850.9	2.44767	-3.22676	0.920409	-3.5058	0.000455245	0.016723	TIMD4	protein_coding
ENSG00000181847.12	45.0265	-1.69334	0.483394	-3.50302	0.000460021	0.0168614	TIGIT	protein_coding
ENSG00000100403.12	168.694	-0.551813	0.157593	-3.50151	0.000462624	0.0169197	ZC3H7B	protein_coding
ENSG00000224442.1	28.3477	0.894809	0.255956	3.49595	0.000472374	0.0172386	NA	processed_pseudogene
ENSG00000204272.13	18.9003	-0.986755	0.282405	-3.49412	0.000475631	0.0173196	NBDY	protein_coding
ENSG00000185842.16	8.02621	1.29199	0.369928	3.49256	0.000478422	0.0173834	DNAH14	protein_coding
ENSG00000102580.15	707.735	0.613319	0.175812	3.4885	0.000485741	0.017611	DNAJC3	protein_coding
ENSG00000178498.16	19.6956	-1.27625	0.365914	-3.48785	0.00048693	0.0176159	DTX3	protein_coding
ENSG00000117560.8	8.02679	-2.04697	0.587242	-3.48574	0.000490775	0.0177167	FASLG	protein_coding
ENSG00000118707.11	96.325	-0.725469	0.208177	-3.48487	0.000492382	0.017721	TGIF2	protein_coding
ENSG00000241343.10	397.826	-0.793293	0.227662	-3.48452	0.000493016	0.017721	RPL36A	protein_coding
ENSG00000171988.20	3053.74	0.739311	0.212319	3.48207	0.000497544	0.0177313	JMJD1C	protein_coding
ENSG00000086062.13	776.972	0.522343	0.149991	3.48249	0.000496778	0.0177313	B4GALT1	protein_coding
ENSG00000153563.16	153.614	-1.3343	0.383134	-3.4826	0.000496564	0.0177313	CD8A	protein_coding
ENSG00000185745.10	1204.54	-2.39772	0.688272	-3.48368	0.000494567	0.0177313	IFIT1	protein_coding
ENSG00000183307.4	82.0897	0.953671	0.274067	3.4797	0.000501974	0.0178451	TMEM121B	protein_coding
ENSG00000085563.15	29.4819	-1.78024	0.511677	-3.47922	0.000502874	0.0178451	ABCB1	protein_coding
ENSG00000267534.4	10.5481	-1.5717	0.452324	-3.47473	0.000511369	0.0181081	S1PR2	protein_coding
ENSG00000054148.18	32.1003	-0.894976	0.257722	-3.47264	0.000515369	0.0182111	PHPT1	protein_coding
ENSG00000127418.15	20.3785	-1.50928	0.434842	-3.47086	0.000518801	0.0182937	FGFRL1	protein_coding
ENSG00000234292.3	49.9114	1.11846	0.322377	3.46942	0.000521586	0.0183532	NA	lncRNA
ENSG00000280138.1	1190.88	0.786138	0.226754	3.46692	0.000526463	0.0183687	NA	TEC
ENSG00000124224.18	303.143	0.756958	0.218371	3.46638	0.000527521	0.0183687	NA	transcribed_unprocessed_pseudogene
ENSG00000185163.10	46.0252	-0.889959	0.256731	-3.46651	0.000527267	0.0183687	DDX51	protein_coding
ENSG00000081059.20	201.994	-1.82955	0.527719	-3.4669	0.000526488	0.0183687	TCF7	protein_coding
ENSG00000037280.16	5.03224	-2.38341	0.687497	-3.46679	0.000526707	0.0183687	FLT4	protein_coding
ENSG00000166997.8	25.8119	-0.989061	0.285461	-3.46478	0.000530656	0.0184395	CNPY4	protein_coding
ENSG00000163681.16	586.869	0.56294	0.162541	3.46336	0.00053347	0.0184988	SLMAP	protein_coding
ENSG00000088543.15	13.2299	-1.38995	0.401817	-3.45915	0.000541885	0.0187517	C3orf18	protein_coding
ENSG00000280213.1	54.424	1.40511	0.406332	3.45804	0.000544129	0.0187886	UCKL1-AS1	lncRNA
ENSG00000188596.11	20.4597	1.38188	0.39974	3.45695	0.000546324	0.0187886	CFAP54	protein_coding
ENSG00000156052.11	813.467	0.901236	0.260702	3.45696	0.000546303	0.0187886	GNAQ	protein_coding
ENSG00000071575.12	118.341	-1.04932	0.303688	-3.45527	0.000549747	0.0188675	TRIB2	protein_coding
ENSG00000164483.17	70.9904	-1.80011	0.521061	-3.45469	0.00055092	0.018869	SAMD3	protein_coding
ENSG00000232216.1	56.7646	2.41393	0.698852	3.45413	0.000552075	0.0188699	IGHV3-43	IG_V_gene
ENSG00000090905.19	260.734	-0.5818	0.168504	-3.45274	0.000554918	0.0188898	TNRC6A	protein_coding
ENSG00000038945.15	21.1509	-2.10479	0.609507	-3.45326	0.000553858	0.0188898	MSR1	protein_coding
ENSG00000176225.15	70.6644	-0.730962	0.211924	-3.44917	0.000562304	0.018987	RTTN	protein_coding
ENSG00000197586.13	121.093	-0.748004	0.216779	-3.45054	0.000559469	0.018987	ENTPD6	protein_coding
ENSG00000206149.11	73.4636	-0.838513	0.243092	-3.44937	0.000561893	0.018987	HERC2P9	transcribed_unprocessed_pseudogene
ENSG00000167094.16	24.0794	-1.50271	0.435673	-3.44917	0.000562317	0.018987	TTC16	protein_coding
ENSG00000117597.18	47.2671	-1.03792	0.301136	-3.44668	0.000567516	0.0191239	UTP25	protein_coding
ENSG00000118217.7	894.048	0.523286	0.151929	3.44428	0.000572583	0.0191403	ATF6	protein_coding
ENSG00000189043.10	128.099	-0.624561	0.181325	-3.44443	0.000572262	0.0191403	NDUFA4	protein_coding
ENSG00000224032.8	39.8438	-0.907464	0.263361	-3.44571	0.000569566	0.0191403	NA	lncRNA
ENSG00000133067.18	11.9343	-2.15966	0.626893	-3.44502	0.000571019	0.0191403	LGR6	protein_coding
ENSG00000100347.15	60.5572	-0.722233	0.209772	-3.44294	0.000575431	0.0191848	SAMM50	protein_coding
ENSG00000188042.8	408.5	-1.35943	0.394887	-3.44257	0.000576209	0.0191848	ARL4C	protein_coding
ENSG00000198369.10	22.7653	0.890343	0.258736	3.44112	0.000579307	0.0192496	SPRED2	protein_coding
ENSG00000163466.16	2742.51	0.426228	0.123976	3.43798	0.000586066	0.0193985	ARPC2	protein_coding
ENSG00000173114.13	7.03205	-1.86834	0.543444	-3.43796	0.00058611	0.0193985	LRRN3	protein_coding
ENSG00000104490.18	29.1692	-1.6833	0.489879	-3.43617	0.000590007	0.0194889	NCALD	protein_coding
ENSG00000073861.3	76.0795	-1.60372	0.467378	-3.43131	0.000600682	0.0198024	TBX21	protein_coding
ENSG00000167785.9	42.9056	-0.834236	0.243248	-3.42958	0.000604524	0.0198507	ZNF558	protein_coding
ENSG00000172575.13	162.087	-1.26816	0.369769	-3.4296	0.000604474	0.0198507	RASGRP1	protein_coding
ENSG00000147955.18	43.8903	-0.943803	0.275286	-3.42844	0.000607065	0.0198951	SIGMAR1	protein_coding
ENSG00000143947.15	1361.75	-0.6803	0.198532	-3.42665	0.000611074	0.0199873	RPS27A	protein_coding
ENSG00000143486.16	73.136	-0.617848	0.18034	-3.42602	0.000612498	0.0199947	EIF2D	protein_coding
ENSG00000073578.18	294.988	-0.443294	0.129451	-3.42442	0.000616119	0.0200737	SDHA	protein_coding
ENSG00000111647.13	456.117	0.846465	0.247587	3.41886	0.000628841	0.0203297	BLTP3B	protein_coding
ENSG00000259494.2	18.6647	-1.10747	0.323813	-3.4201	0.000625984	0.0203297	MRPL46	protein_coding
ENSG00000178038.17	25.9218	-1.34129	0.392266	-3.41933	0.000627751	0.0203297	ALS2CL	protein_coding
ENSG00000141040.15	7.71352	-2.05026	0.599655	-3.41907	0.000628357	0.0203297	ZNF287	protein_coding
ENSG00000261471.1	54.3159	0.942551	0.275905	3.41621	0.000634989	0.0204162	NA	lncRNA
ENSG00000158526.8	68.5137	-0.600845	0.175884	-3.41614	0.000635158	0.0204162	TSR2	protein_coding
ENSG00000234741.9	200.343	-0.668371	0.195682	-3.41561	0.000636404	0.0204162	GAS5	lncRNA
ENSG00000187630.18	21.7771	-0.968422	0.283528	-3.41561	0.000636395	0.0204162	DHRS4L2	protein_coding
ENSG00000198833.7	1034.55	0.507643	0.148677	3.41439	0.000639246	0.0204681	UBE2J1	protein_coding
ENSG00000156482.11	1463.98	-0.614285	0.180038	-3.41198	0.000644926	0.0204739	RPL30	protein_coding
ENSG00000197756.10	1276.12	-0.727579	0.213227	-3.41223	0.000644326	0.0204739	RPL37A	protein_coding
ENSG00000198755.11	879.402	-0.800217	0.234691	-3.40966	0.00065045	0.0204739	RPL10A	protein_coding
ENSG00000171453.20	26.0937	-0.937393	0.274914	-3.40977	0.000650174	0.0204739	POLR1C	protein_coding
ENSG00000136717.15	115.987	-1.04526	0.306442	-3.41094	0.000647386	0.0204739	BIN1	protein_coding
ENSG00000257093.7	168.134	-1.08387	0.317834	-3.41019	0.000649173	0.0204739	DENND11	protein_coding
ENSG00000141698.17	14.1795	-1.13515	0.332667	-3.41228	0.000644223	0.0204739	NT5C3B	protein_coding
ENSG00000158050.5	139.53	-1.21623	0.356606	-3.41057	0.000648263	0.0204739	DUSP2	protein_coding
ENSG00000143153.14	9.41815	-1.91358	0.560921	-3.4115	0.000646065	0.0204739	ATP1B1	protein_coding
ENSG00000119471.15	350.927	0.697654	0.204673	3.40864	0.000652882	0.0205118	HSDL2	protein_coding
ENSG00000156931.16	856.203	0.647247	0.189922	3.40796	0.000654508	0.0205243	VPS8	protein_coding
ENSG00000162923.17	1624.38	0.699001	0.205239	3.4058	0.000659715	0.0206488	WDR26	protein_coding
ENSG00000058063.16	1167.22	0.784069	0.230426	3.40269	0.000667258	0.0207132	ATP11B	protein_coding
ENSG00000178467.18	73.0954	-0.707184	0.207813	-3.40299	0.00066653	0.0207132	P4HTM	protein_coding
ENSG00000198286.10	172.116	-1.03446	0.303946	-3.40342	0.000665472	0.0207132	CARD11	protein_coding
ENSG00000183837.10	7.67132	-1.57696	0.463486	-3.4024	0.000667966	0.0207132	PNMA3	protein_coding
ENSG00000099814.17	3.11881	-2.9748	0.873845	-3.40426	0.000663435	0.0207132	CEP170B	protein_coding
ENSG00000181036.14	60.6104	-2.01596	0.592779	-3.40086	0.000671731	0.0207913	FCRL6	protein_coding
ENSG00000152078.10	78.5865	1.16527	0.34286	3.39867	0.000677141	0.020843	TLCD4	protein_coding
ENSG00000143067.5	43.3138	1.03287	0.303877	3.39897	0.000676402	0.020843	ZNF697	protein_coding
ENSG00000163421.9	1153.43	0.873664	0.256996	3.39952	0.000675042	0.020843	PROK2	protein_coding
ENSG00000126709.16	572.387	-2.03491	0.598841	-3.39808	0.000678601	0.0208495	IFI6	protein_coding
ENSG00000274487.3	99.7372	0.98533	0.29016	3.39581	0.000684248	0.020946	NPEPPSP1	transcribed_unprocessed_pseudogene
ENSG00000023287.13	626.258	0.890274	0.262159	3.39593	0.000683966	0.020946	RB1CC1	protein_coding
ENSG00000242324.1	12.7306	0.978202	0.288104	3.39531	0.000685517	0.0209465	NA	unprocessed_pseudogene
ENSG00000136383.7	44.0281	1.43557	0.42321	3.3921	0.000693602	0.0210208	ALPK3	protein_coding
ENSG00000280407.3	278.041	1.25353	0.369648	3.39114	0.000696028	0.0210208	NA	TEC
ENSG00000215114.10	484.756	0.951605	0.28068	3.39036	0.00069801	0.0210208	UBXN2B	protein_coding
ENSG00000197601.13	522.041	0.836004	0.246507	3.39141	0.000695351	0.0210208	FAR1	protein_coding
ENSG00000102218.6	539.238	0.684316	0.201729	3.39225	0.000693204	0.0210208	RP2	protein_coding
ENSG00000213741.11	855.03	-0.825743	0.243535	-3.39066	0.000697247	0.0210208	RPS29	protein_coding
ENSG00000184675.11	29.5939	-0.937572	0.276412	-3.39194	0.000694008	0.0210208	AMER1	protein_coding
ENSG00000211821.2	5.44685	-3.26956	0.964356	-3.39041	0.000697875	0.0210208	TRDV2	TR_V_gene
ENSG00000174125.8	1405.19	0.704107	0.207832	3.38787	0.000704371	0.0210606	TLR1	protein_coding
ENSG00000247774.8	135.684	-1.12945	0.333321	-3.38849	0.000702798	0.0210606	PCED1B-AS1	lncRNA
ENSG00000146021.15	21.5821	-1.30379	0.384762	-3.38855	0.00070263	0.0210606	KLHL3	protein_coding
ENSG00000141293.16	58.428	-1.38912	0.410017	-3.38796	0.000704156	0.0210606	SKAP1	protein_coding
ENSG00000254034.2	3.64764	1.89182	0.559115	3.3836	0.000715426	0.0212769	NA	lncRNA
ENSG00000163811.12	99.5175	-0.67713	0.200117	-3.38367	0.000715239	0.0212769	WDR43	protein_coding
ENSG00000171858.18	446.648	-0.834592	0.246637	-3.38389	0.000714665	0.0212769	RPS21	protein_coding
ENSG00000196411.10	156.863	1.88621	0.5578	3.38152	0.00072085	0.0213622	EPHB4	protein_coding
ENSG00000198814.14	808.992	0.835341	0.247001	3.38194	0.000719764	0.0213622	GK	protein_coding
ENSG00000170525.21	2721.65	1.3864	0.410072	3.38087	0.000722574	0.0213754	PFKFB3	protein_coding
ENSG00000178980.16	91.6487	-0.788812	0.233382	-3.37992	0.000725071	0.0214114	SELENOW	protein_coding
ENSG00000227740.2	12.7894	1.18239	0.35017	3.37662	0.000733813	0.0215932	LINC02803	lncRNA
ENSG00000137496.18	58.6193	-0.637342	0.188739	-3.37684	0.000733238	0.0215932	IL18BP	protein_coding
ENSG00000117643.15	37.8599	-1.263	0.374138	-3.37577	0.000736099	0.0216224	MAN1C1	protein_coding
ENSG00000180992.7	30.7883	-0.983407	0.291384	-3.37496	0.000738271	0.0216482	MRPL14	protein_coding
ENSG00000175928.6	54.2581	1.44011	0.42685	3.3738	0.00074138	0.0217013	LRRN1	protein_coding
ENSG00000114331.16	1662.1	0.635296	0.188343	3.37307	0.000743345	0.0217208	ACAP2	protein_coding
ENSG00000233431.1	40.4085	1.55885	0.462541	3.37019	0.000751165	0.0219109	LINC02596	lncRNA
ENSG00000092871.17	753.585	0.450373	0.133808	3.36582	0.000763161	0.02197	RFFL	protein_coding
ENSG00000206053.13	40.075	-0.758704	0.225363	-3.36659	0.000761026	0.02197	JPT2	protein_coding
ENSG00000121057.13	48.314	-0.795336	0.236089	-3.3688	0.000754955	0.02197	AKAP1	protein_coding
ENSG00000078596.11	60.778	-1.16083	0.344805	-3.36663	0.000760915	0.02197	ITM2A	protein_coding
ENSG00000286327.1	9.02663	-1.29773	0.385639	-3.36515	0.000765018	0.02197	NA	lncRNA
ENSG00000180644.8	657.281	-1.34294	0.39905	-3.36535	0.000764454	0.02197	PRF1	protein_coding
ENSG00000198932.13	69.2253	-1.34592	0.39987	-3.36588	0.000762986	0.02197	GPRASP1	protein_coding
ENSG00000102245.9	21.7738	-1.75717	0.521987	-3.36632	0.000761794	0.02197	CD40LG	protein_coding
ENSG00000254122.3	2.15421	-3.15951	0.93839	-3.36694	0.000760062	0.02197	PCDHGB7	protein_coding
ENSG00000197077.14	13.0396	-2.27216	0.675449	-3.36393	0.000768406	0.0220294	KIAA1671	protein_coding
ENSG00000117151.13	432.963	0.89452	0.266066	3.36202	0.000773752	0.0221447	CTBS	protein_coding
ENSG00000122026.11	1460.26	-0.681928	0.202974	-3.35968	0.000780335	0.0222569	RPL21	protein_coding
ENSG00000140092.15	4.52334	-2.24271	0.667522	-3.35975	0.000780119	0.0222569	FBLN5	protein_coding
ENSG00000181444.13	329.16	0.799282	0.237982	3.35858	0.00078345	0.0222703	ZNF467	protein_coding
ENSG00000133597.11	38.2093	-0.971882	0.289395	-3.35832	0.000784181	0.0222703	ADCK2	protein_coding
ENSG00000142632.17	13.3352	-1.32894	0.395797	-3.35763	0.000786136	0.0222703	ARHGEF19	protein_coding
ENSG00000105717.14	8.48647	-1.42378	0.423988	-3.35807	0.000784889	0.0222703	PBX4	protein_coding
ENSG00000104964.15	461.965	-0.882805	0.263055	-3.35597	0.000790873	0.0223666	TLE5	protein_coding
ENSG00000230071.2	23.668	1.103	0.328736	3.35526	0.000792903	0.0223861	RPL4P6	processed_pseudogene
ENSG00000100100.13	500.998	-1.03345	0.308133	-3.35392	0.000796745	0.0224567	PIK3IP1	protein_coding
ENSG00000109475.17	964.869	-0.604601	0.180332	-3.35271	0.000800237	0.0224975	RPL34	protein_coding
ENSG00000140511.12	39.6367	-1.54966	0.462241	-3.35249	0.000800886	0.0224975	HAPLN3	protein_coding
ENSG00000070444.15	385.142	0.604394	0.180374	3.35079	0.000805814	0.0225979	MNT	protein_coding
ENSG00000283529.1	3.39751	2.15721	0.645054	3.34423	0.000825118	0.0227916	NA	transcribed_unprocessed_pseudogene
ENSG00000173930.9	164.185	1.20037	0.359004	3.34362	0.000826926	0.0227916	SLCO4C1	protein_coding
ENSG00000119121.22	334.184	1.11376	0.332868	3.34595	0.000820023	0.0227916	TRPM6	protein_coding
ENSG00000140379.9	1037.05	0.7871	0.235211	3.34635	0.000818826	0.0227916	BCL2A1	protein_coding
ENSG00000123636.19	1972.95	0.764146	0.228487	3.34437	0.000824693	0.0227916	BAZ2B	protein_coding
ENSG00000140943.18	295.963	-0.455185	0.136081	-3.34497	0.000822926	0.0227916	MBTPS1	protein_coding
ENSG00000147274.14	355.233	-0.609838	0.182202	-3.34704	0.000816792	0.0227916	RBMX	protein_coding
ENSG00000099821.14	86.2184	-0.610384	0.182435	-3.34577	0.000820545	0.0227916	POLRMT	protein_coding
ENSG00000134419.15	1375.2	-0.683303	0.204404	-3.3429	0.000829083	0.0227916	RPS15A	protein_coding
ENSG00000111203.13	82.6665	-0.692084	0.207022	-3.34304	0.000828658	0.0227916	ITFG2	protein_coding
ENSG00000006025.12	47.6426	-0.844185	0.252172	-3.34766	0.000814979	0.0227916	OSBPL7	protein_coding
ENSG00000141622.14	5.90505	-2.65823	0.794963	-3.34384	0.000826272	0.0227916	RNF165	protein_coding
ENSG00000143390.18	195.343	-0.57844	0.173117	-3.34133	0.000833792	0.0228834	RFX5	protein_coding
ENSG00000067057.18	115.9	-0.628863	0.188262	-3.34036	0.000836685	0.0229252	PFKP	protein_coding
ENSG00000081237.20	11428.2	0.510563	0.1529	3.3392	0.000840213	0.0229683	PTPRC	protein_coding
ENSG00000182841.13	43.5006	-0.740814	0.221872	-3.33893	0.000841017	0.0229683	RRP7BP	transcribed_unprocessed_pseudogene
ENSG00000186854.11	73.8241	-1.51007	0.452322	-3.33848	0.000842383	0.0229683	TRABD2A	protein_coding
ENSG00000256039.3	19.093	-1.68472	0.504915	-3.33664	0.000847968	0.023083	LINC02446	lncRNA
ENSG00000125812.16	166.274	0.681673	0.204377	3.33538	0.00085183	0.0231504	GZF1	protein_coding
ENSG00000182165.19	12.2125	-1.17718	0.353243	-3.3325	0.000860687	0.0232503	TP53TG1	lncRNA
ENSG00000154764.6	3.90342	-2.22586	0.667949	-3.33238	0.000861072	0.0232503	WNT7A	protein_coding
ENSG00000227508.6	3.69096	-2.39539	0.718586	-3.33348	0.000857662	0.0232503	LINC01624	lncRNA
ENSG00000276547.2	2.61306	-3.04082	0.912296	-3.33315	0.000858692	0.0232503	PCDHGB5	protein_coding
ENSG00000280543.1	68.4611	1.06006	0.318349	3.32986	0.00086891	0.0233864	ASAP1-IT2	lncRNA
ENSG00000105486.14	95.9891	-0.716607	0.215192	-3.33008	0.0008682	0.0233864	LIG1	protein_coding
ENSG00000080815.19	894.837	0.499956	0.150166	3.32935	0.000870479	0.023391	PSEN1	protein_coding
ENSG00000258130.8	3.01303	-2.74861	0.825756	-3.3286	0.000872843	0.0234169	LOC613038	transcribed_unprocessed_pseudogene
ENSG00000266378.1	8.21899	2.15975	0.648945	3.3281	0.000874397	0.023421	NA	lncRNA
ENSG00000276136.1	43.7631	1.09752	0.329864	3.32719	0.000877279	0.0234605	NA	lncRNA
ENSG00000278829.1	76.0808	0.767336	0.23069	3.32626	0.000880189	0.0234633	NA	lncRNA
ENSG00000198093.11	23.7922	-0.871913	0.262096	-3.3267	0.000878813	0.0234633	ZNF649	protein_coding
ENSG00000149177.14	3246.63	0.639233	0.192209	3.32571	0.000881932	0.0234723	PTPRJ	protein_coding
ENSG00000131051.24	2154.34	0.488333	0.14698	3.32244	0.000892332	0.0237114	RBM39	protein_coding
ENSG00000091039.17	1793.85	0.916894	0.276391	3.31738	0.000908665	0.024107	OSBPL8	protein_coding
ENSG00000236567.2	35.3431	1.20448	0.36325	3.31584	0.000913696	0.0242021	NA	processed_pseudogene
ENSG00000170962.13	12.976	-1.67895	0.506624	-3.314	0.000919721	0.0243231	PDGFD	protein_coding
ENSG00000151150.22	73.2963	-1.37064	0.41396	-3.31105	0.000929461	0.0245419	ANK3	protein_coding
ENSG00000086102.19	191.405	-0.465854	0.140753	-3.30972	0.000933884	0.024581	NFX1	protein_coding
ENSG00000255987.1	10.1766	-1.59841	0.48288	-3.31016	0.000932431	0.024581	NA	processed_pseudogene
ENSG00000223804.5	29.1023	-1.08239	0.327309	-3.30692	0.000943271	0.024789	NA	transcribed_unprocessed_pseudogene
ENSG00000213930.12	79.4893	-0.713043	0.215692	-3.30584	0.000946924	0.024846	GALT	protein_coding
ENSG00000147443.13	249.541	-0.955854	0.289306	-3.30395	0.000953329	0.0249748	DOK2	protein_coding
ENSG00000058272.19	1230.03	0.683913	0.207167	3.30127	0.000962486	0.0250967	PPP1R12A	protein_coding
ENSG00000001497.18	97.4577	-0.765066	0.231733	-3.3015	0.000961691	0.0250967	LAS1L	protein_coding
ENSG00000010810.17	411.471	-1.03938	0.314774	-3.30198	0.000960063	0.0250967	FYN	protein_coding
ENSG00000140575.13	7985.98	0.653254	0.197978	3.29962	0.000968157	0.0251506	IQGAP1	protein_coding
ENSG00000188641.14	1558.44	0.497318	0.150732	3.29936	0.000969067	0.0251506	DPYD	protein_coding
ENSG00000139626.16	335.267	-0.94349	0.285928	-3.29975	0.000967719	0.0251506	ITGB7	protein_coding
ENSG00000081985.14	12.7578	-1.90767	0.578296	-3.29878	0.000971071	0.0251635	IL12RB2	protein_coding
ENSG00000156675.16	2958.49	0.574655	0.174235	3.29816	0.000973206	0.0251722	RAB11FIP1	protein_coding
ENSG00000141560.15	30.4251	-0.886974	0.268958	-3.29781	0.000974419	0.0251722	FN3KRP	protein_coding
ENSG00000107819.14	124.236	-0.59546	0.180612	-3.2969	0.000977577	0.0251866	SFXN3	protein_coding
ENSG00000129484.14	14.0814	-1.22114	0.370403	-3.29678	0.000977988	0.0251866	PARP2	protein_coding
ENSG00000173890.17	100.288	1.02366	0.310547	3.29633	0.000979577	0.0251887	GPR160	protein_coding
ENSG00000148481.14	163.137	0.588126	0.178479	3.29521	0.000983466	0.0252498	MINDY3	protein_coding
ENSG00000143384.14	10819.3	0.519555	0.157727	3.29402	0.000987654	0.0252798	MCL1	protein_coding
ENSG00000112406.5	1515.52	0.439511	0.133427	3.29402	0.000987657	0.0252798	HECA	protein_coding
ENSG00000273599.1	34.1623	1.14954	0.349074	3.29311	0.000990858	0.0252843	NA	lncRNA
ENSG00000116984.15	249.194	-0.757481	0.230004	-3.29334	0.000990064	0.0252843	MTR	protein_coding
ENSG00000008128.23	304.151	0.549707	0.167092	3.28984	0.00100245	0.025541	CDK11A	protein_coding
ENSG00000141576.16	39.4988	-1.13407	0.344822	-3.28886	0.00100593	0.0255909	RNF157	protein_coding
ENSG00000011198.10	825.904	0.905573	0.275437	3.28776	0.00100986	0.0256518	ABHD5	protein_coding
ENSG00000049246.15	13.4947	-1.51764	0.462298	-3.28282	0.00102774	0.0260662	PER3	protein_coding
ENSG00000067900.8	1634.36	0.796758	0.242772	3.28192	0.00103102	0.0261098	ROCK1	protein_coding
ENSG00000145882.11	53.0681	-0.923751	0.281514	-3.28137	0.00103306	0.0261218	PCYOX1L	protein_coding
ENSG00000177600.9	1140.14	-0.849815	0.259096	-3.27993	0.00103834	0.0262157	RPLP2	protein_coding
ENSG00000178996.14	724.797	0.710413	0.216744	3.27766	0.00104671	0.0263871	SNX18	protein_coding
ENSG00000160285.15	86.6438	-0.763904	0.233191	-3.27587	0.00105338	0.0265152	LSS	protein_coding
ENSG00000142541.18	3396.5	-0.736473	0.224847	-3.27544	0.00105497	0.0265155	RPL13A	protein_coding
ENSG00000034510.6	1994.47	-0.699784	0.213751	-3.27383	0.00106101	0.0265475	TMSB10	protein_coding
ENSG00000130844.19	49.3019	-1.13918	0.347886	-3.27457	0.00105823	0.0265475	ZNF331	protein_coding
ENSG00000237702.2	2.79123	-3.30689	1.01003	-3.27404	0.00106021	0.0265475	TRBV3-1	TR_V_gene
ENSG00000248559.1	8.72777	1.50012	0.458445	3.27219	0.00106718	0.0266095	NA	lncRNA
ENSG00000276293.5	181.925	-0.540561	0.165179	-3.27257	0.00106573	0.0266095	PIP4K2B	protein_coding
ENSG00000165792.18	75.4542	-0.555574	0.169911	-3.2698	0.00107623	0.0266095	METTL17	protein_coding
ENSG00000186468.13	1221.56	-0.695179	0.212547	-3.2707	0.0010728	0.0266095	RPS23	protein_coding
ENSG00000198960.11	45.5267	-0.745049	0.227814	-3.27043	0.00107385	0.0266095	ARMCX6	protein_coding
ENSG00000138614.16	43.9476	-0.749362	0.229172	-3.26986	0.00107601	0.0266095	INTS14	protein_coding
ENSG00000135736.6	10.0563	-1.52532	0.466391	-3.27048	0.00107365	0.0266095	CCDC102A	protein_coding
ENSG00000136111.14	65.0458	-1.73482	0.530485	-3.27026	0.0010745	0.0266095	TBC1D4	protein_coding
ENSG00000093134.16	935.274	0.879478	0.269035	3.269	0.00107927	0.0266454	VNN3P	transcribed_unitary_pseudogene
ENSG00000188786.10	597.176	0.606658	0.185694	3.26698	0.00108703	0.0267973	MTF1	protein_coding
ENSG00000232716.2	2.1282	2.48891	0.762202	3.26541	0.00109304	0.0269059	LOC100133252	processed_pseudogene
ENSG00000270157.1	11.0928	-1.28564	0.393847	-3.26432	0.00109729	0.0269707	NA	lncRNA
ENSG00000161395.14	35.5342	-0.872059	0.26719	-3.26381	0.00109924	0.0269783	PGAP3	protein_coding
ENSG00000113088.6	34.9232	-1.67941	0.51462	-3.2634	0.00110083	0.0269783	GZMK	protein_coding
ENSG00000144230.17	3.78465	1.84965	0.567008	3.26212	0.00110584	0.027029	GPR17	protein_coding
ENSG00000258301.3	7.95368	-1.49879	0.459465	-3.26204	0.00110613	0.027029	VASH1-AS1	lncRNA
ENSG00000170222.12	27.7676	-0.976379	0.299452	-3.26055	0.00111196	0.0271319	ADPRM	protein_coding
ENSG00000138678.11	292.552	0.727523	0.223324	3.25771	0.00112316	0.0273652	GPAT3	protein_coding
ENSG00000152926.16	346.046	1.37979	0.423737	3.25623	0.00112902	0.0274679	ZNF117	protein_coding
ENSG00000164039.15	15.8885	-1.09986	0.338033	-3.25369	0.00113916	0.0276742	BDH2	protein_coding
ENSG00000177663.15	4337.97	0.742475	0.228335	3.2517	0.00114719	0.0277082	IL17RA	protein_coding
ENSG00000152291.15	1738.7	0.375357	0.115397	3.25273	0.001143	0.0277082	TGOLN2	protein_coding
ENSG00000149292.17	28.6681	-1.11147	0.341728	-3.25249	0.00114399	0.0277082	TTC12	protein_coding
ENSG00000020577.14	20.6275	-1.55028	0.476744	-3.2518	0.00114677	0.0277082	SAMD4A	protein_coding
ENSG00000121742.19	14.7242	2.00595	0.617365	3.24922	0.00115723	0.0278911	GJB6	protein_coding
ENSG00000099250.18	4.26302	-2.45055	0.754248	-3.249	0.0011581	0.0278911	NRP1	protein_coding
ENSG00000170006.12	3147.25	0.588389	0.181254	3.24621	0.00116953	0.027919	TMEM154	protein_coding
ENSG00000106829.20	849.843	0.444395	0.136902	3.24608	0.00117005	0.027919	TLE4	protein_coding
ENSG00000255112.3	711.499	0.425442	0.131072	3.24586	0.00117095	0.027919	CHMP1B	protein_coding
ENSG00000265681.8	1166.43	-0.615782	0.189712	-3.24588	0.00117089	0.027919	RPL17	protein_coding
ENSG00000197142.11	170.679	-0.630338	0.194107	-3.24737	0.00116475	0.027919	ACSL5	protein_coding
ENSG00000163001.12	22.1896	-1.06898	0.329145	-3.24775	0.00116321	0.027919	CFAP36	protein_coding
ENSG00000255571.9	6.39729	-1.75697	0.541281	-3.24595	0.00117059	0.027919	MIR9-3HG	lncRNA
ENSG00000227383.1	13.0081	1.13127	0.348609	3.24509	0.00117413	0.0279549	NA	processed_pseudogene
ENSG00000261218.5	30.2909	0.968089	0.298383	3.24445	0.00117678	0.0279783	NA	lncRNA
ENSG00000127578.7	10.9412	1.39551	0.430699	3.2401	0.00119489	0.0282881	WFIKKN1	protein_coding
ENSG00000184677.18	206.483	-0.67711	0.208955	-3.24046	0.00119337	0.0282881	ZBTB40	protein_coding
ENSG00000182230.12	4.92025	-3.23753	0.999169	-3.24022	0.00119436	0.0282881	NA	protein_coding
ENSG00000251301.8	38.1966	-1.43743	0.443694	-3.23968	0.00119665	0.0282896	NA	lncRNA
ENSG00000277324.1	2.88187	1.65822	0.511944	3.23907	0.00119921	0.0283101	NA	lncRNA
ENSG00000197442.10	848.848	0.532547	0.16469	3.23364	0.00122223	0.028813	MAP3K5	protein_coding
ENSG00000135842.17	5908.13	0.834291	0.258047	3.23309	0.00122458	0.0288277	NIBAN1	protein_coding
ENSG00000165030.4	995.621	0.839141	0.25967	3.23157	0.00123112	0.0289409	NFIL3	protein_coding
ENSG00000198604.11	1471.5	0.685288	0.212306	3.22783	0.00124731	0.029268	BAZ1A	protein_coding
ENSG00000122729.19	35.3223	-0.758943	0.235173	-3.22716	0.00125024	0.029268	ACO1	protein_coding
ENSG00000163519.14	63.4192	-1.28285	0.397517	-3.22715	0.00125029	0.029268	TRAT1	protein_coding
ENSG00000166579.16	1411.17	0.65309	0.202685	3.22219	0.00127213	0.0295312	NDEL1	protein_coding
ENSG00000119801.13	1073.37	0.579599	0.179851	3.22266	0.00127004	0.0295312	YPEL5	protein_coding
ENSG00000124535.16	92.4659	-0.489288	0.151844	-3.2223	0.00127164	0.0295312	WRNIP1	protein_coding
ENSG00000147130.14	59.7151	-0.705554	0.218939	-3.22261	0.00127029	0.0295312	ZMYM3	protein_coding
ENSG00000172315.6	31.9071	-1.03831	0.322076	-3.2238	0.001265	0.0295312	TP53RK	protein_coding
ENSG00000119401.11	18.4036	-1.36091	0.422345	-3.22227	0.00127177	0.0295312	TRIM32	protein_coding
ENSG00000183647.11	12.5979	-1.2015	0.37294	-3.22169	0.00127439	0.0295424	ZNF530	protein_coding
ENSG00000167333.13	23.1881	-0.805858	0.250169	-3.22125	0.00127632	0.0295463	TRIM68	protein_coding
ENSG00000166900.17	1590.26	0.593661	0.184384	3.2197	0.00128323	0.0295834	STX3	protein_coding
ENSG00000132849.22	101.59	-1.1103	0.344821	-3.21993	0.00128221	0.0295834	PATJ	protein_coding
ENSG00000168672.4	26.0103	-1.17086	0.363566	-3.22047	0.00127979	0.0295834	LRATD2	protein_coding
ENSG00000111796.4	34.7579	-1.57081	0.487962	-3.21913	0.00128581	0.0296019	KLRB1	protein_coding
ENSG00000085998.15	54.0032	-0.752006	0.233644	-3.2186	0.00128819	0.029616	POMGNT1	protein_coding
ENSG00000280387.1	25.6599	0.935383	0.290966	3.21474	0.00130561	0.0298624	NA	TEC
ENSG00000143797.12	371.425	0.842694	0.262053	3.21573	0.00130111	0.0298624	MBOAT2	protein_coding
ENSG00000167526.14	1790.12	-0.786058	0.24453	-3.21457	0.00130641	0.0298624	RPL13	protein_coding
ENSG00000151692.15	123.797	-0.81445	0.253387	-3.21425	0.00130784	0.0298624	RNF144A	protein_coding
ENSG00000130956.14	22.472	-1.22942	0.382429	-3.21477	0.00130551	0.0298624	HABP4	protein_coding
ENSG00000241860.7	2732.52	0.943552	0.293834	3.21117	0.00132194	0.0298722	NA	lncRNA
ENSG00000077157.22	919.138	0.70153	0.218439	3.21156	0.00132018	0.0298722	PPP1R12B	protein_coding
ENSG00000155463.14	243.919	-0.544665	0.169604	-3.2114	0.0013209	0.0298722	OXA1L	protein_coding
ENSG00000161057.13	139.72	-0.575215	0.179137	-3.21104	0.00132257	0.0298722	PSMC2	protein_coding
ENSG00000174748.22	1382.37	-0.590006	0.183607	-3.21343	0.00131162	0.0298722	RPL15	protein_coding
ENSG00000130684.14	64.647	-0.907258	0.282508	-3.21144	0.00132073	0.0298722	ZNF337	protein_coding
ENSG00000205138.4	23.701	-1.06297	0.331028	-3.21111	0.00132222	0.0298722	SDHAF1	protein_coding
ENSG00000278030.1	5.35327	-2.0397	0.634833	-3.21298	0.00131367	0.0298722	TRBV7-9	TR_V_gene
ENSG00000071205.12	59.1384	-0.725064	0.225838	-3.21056	0.00132478	0.0298727	ARHGAP10	protein_coding
ENSG00000107281.10	19.6131	-1.33032	0.414397	-3.21026	0.00132617	0.0298727	NPDC1	protein_coding
ENSG00000225698.4	11.7013	2.13727	0.666042	3.20891	0.00133238	0.029932	IGHV3-72	IG_V_gene
ENSG00000151491.14	13.483	-1.28374	0.400011	-3.20927	0.00133072	0.029932	EPS8	protein_coding
ENSG00000288640.1	102.26	1.00565	0.313674	3.20603	0.00134579	0.0299915	NA	protein_coding
ENSG00000142937.12	1475.47	-0.761183	0.237407	-3.20624	0.00134484	0.0299915	RPS8	protein_coding
ENSG00000123240.17	148.726	-1.01786	0.317482	-3.20604	0.00134574	0.0299915	OPTN	protein_coding
ENSG00000072858.11	78.1203	-1.15085	0.358942	-3.20621	0.00134494	0.0299915	SIDT1	protein_coding
ENSG00000271109.2	7.86782	-1.9357	0.603445	-3.20775	0.00133778	0.0299915	NA	lncRNA
ENSG00000106565.18	105.021	-3.29538	1.0275	-3.2072	0.00134036	0.0299915	TMEM176B	protein_coding
ENSG00000132305.22	136.758	-0.522368	0.163109	-3.20258	0.00136205	0.0303133	IMMT	protein_coding
ENSG00000004487.18	155.383	-0.674904	0.210821	-3.20132	0.00136799	0.030405	KDM1A	protein_coding
ENSG00000196141.14	72.7244	-2.09128	0.653366	-3.20078	0.00137055	0.0304216	SPATS2L	protein_coding
ENSG00000181163.14	578.729	-0.726807	0.22716	-3.19954	0.00137649	0.030432	NPM1	protein_coding
ENSG00000159228.13	36.1351	-0.801507	0.250482	-3.19985	0.00137497	0.030432	CBR1	protein_coding
ENSG00000102743.15	15.2229	-1.02864	0.321474	-3.19977	0.00137539	0.030432	SLC25A15	protein_coding
ENSG00000182318.6	13.7058	-0.920902	0.287941	-3.19824	0.00138271	0.0305292	ZSCAN22	protein_coding
ENSG00000104731.14	97.9274	-0.709768	0.221975	-3.19751	0.00138618	0.0305655	KLHDC4	protein_coding
ENSG00000167721.11	69.9394	-0.657289	0.205736	-3.19482	0.00139919	0.0308117	TSR1	protein_coding
ENSG00000075151.24	701.904	0.48645	0.152326	3.19349	0.00140565	0.0309132	EIF4G3	protein_coding
ENSG00000137154.13	2122.5	-0.674095	0.211172	-3.19217	0.0014121	0.0310143	RPS6	protein_coding
ENSG00000166278.16	30.0961	-1.49962	0.470022	-3.19053	0.00142013	0.0311497	C2	protein_coding
ENSG00000204387.14	128.09	-0.640946	0.200962	-3.18939	0.00142573	0.0312314	SNHG32	lncRNA
ENSG00000213937.4	18.7364	1.32543	0.415942	3.18657	0.00143971	0.0313263	CLDN9	protein_coding
ENSG00000187037.9	235.503	1.01952	0.319978	3.18622	0.00144146	0.0313263	GPR141	protein_coding
ENSG00000188542.10	60.5616	0.585879	0.183985	3.18437	0.00145067	0.0313263	DUSP28	protein_coding
ENSG00000047410.14	1337.98	0.53338	0.167384	3.18656	0.00143974	0.0313263	TPR	protein_coding
ENSG00000100220.12	122.033	-0.543083	0.170492	-3.18538	0.00144565	0.0313263	RTCB	protein_coding
ENSG00000180096.13	105.544	-0.946597	0.297157	-3.18551	0.00144497	0.0313263	SEPTIN1	protein_coding
ENSG00000179041.4	19.096	-1.09112	0.34241	-3.18658	0.00143964	0.0313263	RRS1	protein_coding
ENSG00000253438.5	15.1664	-1.16032	0.364231	-3.18566	0.00144425	0.0313263	PCAT1	lncRNA
ENSG00000232653.9	60.2291	-1.1884	0.372848	-3.18735	0.00143581	0.0313263	GOLGA8N	protein_coding
ENSG00000256937.1	11.6812	-2.04579	0.642405	-3.18458	0.00144962	0.0313263	NA	processed_pseudogene
ENSG00000175746.7	5.82959	-2.36128	0.74144	-3.18472	0.00144895	0.0313263	LINC02915	lncRNA
ENSG00000162244.12	899.071	-0.707322	0.222218	-3.18301	0.00145754	0.031397	RPL29	protein_coding
ENSG00000247287.3	8.07808	-1.84343	0.579152	-3.18297	0.0014577	0.031397	NA	lncRNA
ENSG00000198961.10	1365.44	0.554917	0.174369	3.18242	0.00146048	0.0314163	PJA2	protein_coding
ENSG00000154813.10	99.954	0.660634	0.207659	3.18135	0.00146592	0.0314807	DPH3	protein_coding
ENSG00000171206.15	748.364	0.54773	0.172222	3.18036	0.0014709	0.0314807	TRIM8	protein_coding
ENSG00000162739.14	98.9905	-1.26904	0.398957	-3.18089	0.00146823	0.0314807	SLAMF6	protein_coding
ENSG00000255052.5	3.90714	-2.46998	0.77664	-3.18034	0.00147101	0.0314807	LOC112268389	lncRNA
ENSG00000116127.20	230.712	-0.684297	0.215241	-3.17922	0.00147674	0.031563	ALMS1	protein_coding
ENSG00000134545.14	9.04478	-1.86973	0.588243	-3.1785	0.00148041	0.0316011	KLRC1	protein_coding
ENSG00000233392.5	5.81156	-4.09933	1.29018	-3.17732	0.00148641	0.0316886	UICLM	lncRNA
ENSG00000118900.15	2087.64	0.720937	0.227034	3.17545	0.00149602	0.0318529	UBN1	protein_coding
ENSG00000147224.13	65.2554	-0.586818	0.18486	-3.17439	0.0015015	0.0319288	PRPS1	protein_coding
ENSG00000139436.22	1249.84	0.46997	0.148107	3.17318	0.0015078	0.031941	GIT2	protein_coding
ENSG00000152382.6	22.4332	-0.966605	0.304576	-3.17361	0.00150558	0.031941	TADA1	protein_coding
ENSG00000163026.12	14.4557	-1.21045	0.381453	-3.17326	0.00150737	0.031941	WDCP	protein_coding
ENSG00000142867.14	246.184	0.503011	0.15862	3.17117	0.00151824	0.0319595	BCL10	protein_coding
ENSG00000076321.11	54.5527	-0.637698	0.201081	-3.17135	0.0015173	0.0319595	KLHL20	protein_coding
ENSG00000110108.10	82.5269	-0.675827	0.213105	-3.17134	0.00151739	0.0319595	TMEM109	protein_coding
ENSG00000128284.20	146.725	-1.01608	0.320343	-3.17186	0.00151468	0.0319595	APOL3	protein_coding
ENSG00000275778.2	3.54656	-3.33029	1.04995	-3.17186	0.00151464	0.0319595	PRH1-PRR4	protein_coding
ENSG00000151353.15	49.9228	-0.618288	0.19509	-3.16925	0.00152833	0.0321315	TMEM18	protein_coding
ENSG00000169299.14	266.001	0.712861	0.225044	3.16765	0.00153677	0.0322684	PGM2	protein_coding
ENSG00000171824.14	137.8	-0.515094	0.162671	-3.16647	0.00154302	0.0323184	EXOSC10	protein_coding
ENSG00000185324.22	69.59	-0.744145	0.234987	-3.16675	0.00154151	0.0323184	CDK10	protein_coding
ENSG00000124507.11	4.50844	-1.92273	0.607359	-3.16572	0.00154702	0.0323616	PACSIN1	protein_coding
ENSG00000108509.21	231.887	0.7292	0.230616	3.16197	0.00156707	0.0325683	CAMTA2	protein_coding
ENSG00000145819.18	3669.11	0.61916	0.195788	3.16241	0.00156471	0.0325683	ARHGAP26	protein_coding
ENSG00000107099.18	5207.35	0.388022	0.122671	3.16312	0.00156087	0.0325683	DOCK8	protein_coding
ENSG00000127415.13	24.384	-0.909855	0.28769	-3.16263	0.00156351	0.0325683	IDUA	protein_coding
ENSG00000174080.12	10.4528	-1.37488	0.434798	-3.16212	0.00156624	0.0325683	CTSF	protein_coding
ENSG00000253305.3	3.69501	-2.46156	0.77856	-3.16168	0.00156859	0.0325683	PCDHGB6	protein_coding
ENSG00000284969.1	2.51744	4.74996	1.50303	3.16027	0.00157625	0.0326312	NA	protein_coding
ENSG00000100387.9	101.052	-0.455383	0.144096	-3.16028	0.00157618	0.0326312	RBX1	protein_coding
ENSG00000186049.8	9.60912	-2.82641	0.894421	-3.16004	0.00157748	0.0326312	KRT73	protein_coding
ENSG00000131370.16	363.899	0.47444	0.150253	3.15761	0.00159066	0.0328631	SH3BP5	protein_coding
ENSG00000198466.12	369.495	0.61757	0.195665	3.15626	0.00159805	0.0328938	ZNF587	protein_coding
ENSG00000080845.19	159.611	0.523909	0.165971	3.15662	0.00159608	0.0328938	DLGAP4	protein_coding
ENSG00000215012.9	60.9376	-0.598358	0.189569	-3.15642	0.00159721	0.0328938	RTL10	protein_coding
ENSG00000050438.17	25.9419	-1.16718	0.369945	-3.15501	0.00160491	0.0329945	SLC4A8	protein_coding
ENSG00000101972.20	1372.36	0.728699	0.23108	3.15344	0.00161357	0.0331317	STAG2	protein_coding
ENSG00000197405.8	3257.85	0.747418	0.237122	3.15204	0.00162132	0.0332093	C5AR1	protein_coding
ENSG00000166133.18	16.1233	-1.09616	0.347722	-3.1524	0.00161934	0.0332093	RPUSD2	protein_coding
ENSG00000279838.1	93.4492	1.16099	0.368638	3.1494	0.00163605	0.0333474	NA	TEC
ENSG00000089009.16	1338.63	-0.630324	0.200126	-3.14964	0.0016347	0.0333474	RPL6	protein_coding
ENSG00000160791.14	36.2782	-1.60981	0.511053	-3.14999	0.00163279	0.0333474	CCR5	protein_coding
ENSG00000187608.10	746.559	-2.53943	0.806112	-3.15021	0.00163151	0.0333474	ISG15	protein_coding
ENSG00000124233.12	3.73828	1.76776	0.561491	3.14833	0.00164208	0.0333791	SEMG1	protein_coding
ENSG00000151062.15	32.9421	-0.727197	0.230998	-3.14806	0.00164359	0.0333791	CACNA2D4	protein_coding
ENSG00000204287.14	1307.47	-1.04881	0.333156	-3.1481	0.00164335	0.0333791	HLA-DRA	protein_coding
ENSG00000183019.8	229.22	1.29696	0.41222	3.14628	0.00165361	0.0334694	MCEMP1	protein_coding
ENSG00000288604.1	25.1022	0.960443	0.30527	3.1462	0.00165405	0.0334694	NA	transcribed_processed_pseudogene
ENSG00000089220.5	104.867	-0.845825	0.268789	-3.1468	0.00165069	0.0334694	PEBP1	protein_coding
ENSG00000089094.20	118.639	-0.685253	0.217852	-3.14549	0.00165806	0.0335101	KDM2B	protein_coding
ENSG00000186529.16	2644.26	0.973584	0.309602	3.14463	0.00166295	0.0335683	CYP4F3	protein_coding
ENSG00000116353.16	11.5162	-1.29715	0.412553	-3.14419	0.00166546	0.0335784	MECR	protein_coding
ENSG00000108515.18	11.0848	-1.09174	0.347551	-3.14124	0.00168232	0.0338776	ENO3	protein_coding
ENSG00000161040.18	150.98	1.07426	0.342163	3.13961	0.00169174	0.0339941	FBXL13	protein_coding
ENSG00000067064.13	353.961	0.521548	0.166123	3.13953	0.00169218	0.0339941	IDI1	protein_coding
ENSG00000120705.13	526.925	0.522231	0.166462	3.13724	0.00170547	0.0342146	ETF1	protein_coding
ENSG00000196139.14	15.1876	-1.48058	0.471985	-3.13693	0.00170725	0.0342146	AKR1C3	protein_coding
ENSG00000078070.14	52.7081	-0.603534	0.192438	-3.13625	0.00171123	0.0342534	MCCC1	protein_coding
ENSG00000067191.16	12.0573	-1.04592	0.333538	-3.13585	0.00171358	0.0342592	CACNB1	protein_coding
ENSG00000253846.3	3.16941	-2.66196	0.848985	-3.13546	0.00171586	0.0342639	PCDHGA10	protein_coding
ENSG00000116667.15	46.2552	-1.70615	0.544271	-3.13474	0.00172009	0.0343073	C1orf21	protein_coding
ENSG00000139187.10	39.0816	-1.48195	0.47285	-3.13409	0.00172387	0.0343419	KLRG1	protein_coding
ENSG00000165490.13	22.3081	1.28393	0.409763	3.13335	0.00172823	0.0343728	DDIAS	protein_coding
ENSG00000103569.10	6069.48	0.765513	0.244329	3.13313	0.00172954	0.0343728	AQP9	protein_coding
ENSG00000135655.16	2640.01	0.736335	0.235102	3.13199	0.00173629	0.0344659	USP15	protein_coding
ENSG00000233927.5	301.744	-0.728758	0.232834	-3.12994	0.00174839	0.0345421	RPS28	protein_coding
ENSG00000143842.15	17.8297	-1.02645	0.327873	-3.13063	0.00174431	0.0345421	SOX13	protein_coding
ENSG00000136153.20	26.3956	-1.12757	0.360169	-3.13067	0.00174406	0.0345421	LMO7	protein_coding
ENSG00000185920.18	34.4423	-1.56206	0.499024	-3.13023	0.0017467	0.0345421	PTCH1	protein_coding
ENSG00000100346.18	35.8569	-1.40062	0.447627	-3.12898	0.00175414	0.0346148	CACNA1I	protein_coding
ENSG00000108622.11	122.962	-0.766669	0.245205	-3.12665	0.00176811	0.0348493	ICAM2	protein_coding
ENSG00000170776.22	5091.72	0.407977	0.130544	3.1252	0.00177684	0.0349802	AKAP13	protein_coding
ENSG00000135446.17	42.289	-0.723996	0.231735	-3.12424	0.00178262	0.0350115	CDK4	protein_coding
ENSG00000166664.15	16.1898	-1.52491	0.488061	-3.12443	0.00178153	0.0350115	CHRFAM7A	protein_coding
ENSG00000111802.14	503.21	0.763565	0.244664	3.12087	0.00180315	0.035373	TDP2	protein_coding
ENSG00000109956.13	23.0625	-2.08799	0.669393	-3.11922	0.00181328	0.03553	B3GAT1	protein_coding
ENSG00000272906.1	27.2207	0.795489	0.255097	3.11837	0.00181852	0.035591	NA	lncRNA
ENSG00000156475.19	24.1777	-1.64404	0.527632	-3.11589	0.00183389	0.0358499	PPP2R2B	protein_coding
ENSG00000090316.16	603.996	0.81982	0.263316	3.11345	0.00184914	0.0360438	MAEA	protein_coding
ENSG00000127603.32	3780.78	-0.443947	0.142599	-3.11327	0.00185028	0.0360438	MACF1	protein_coding
ENSG00000122406.14	1116.59	-0.690654	0.22182	-3.11357	0.00184837	0.0360438	RPL5	protein_coding
ENSG00000288920.1	41.6321	-1.94494	0.624912	-3.11234	0.00185614	0.0361158	RPSAP58	protein_coding
ENSG00000232811.1	6.07741	1.31222	0.421891	3.11032	0.00186885	0.0363209	NA	lncRNA
ENSG00000060971.19	569.909	0.591922	0.19034	3.10981	0.00187205	0.0363409	ACAA1	protein_coding
ENSG00000132879.14	40.5359	-0.708043	0.227834	-3.10771	0.00188542	0.0365579	FBXO44	protein_coding
ENSG00000184162.15	18.1041	-0.981175	0.315809	-3.10686	0.00189083	0.0366204	NR2C2AP	protein_coding
ENSG00000172809.13	645.969	-0.668197	0.215251	-3.10427	0.00190748	0.0369	RPL38	protein_coding
ENSG00000069974.16	519.31	0.765031	0.246537	3.10311	0.001915	0.0369453	RAB27A	protein_coding
ENSG00000147251.16	1398.24	0.536192	0.172842	3.1022	0.00192087	0.0369453	DOCK11	protein_coding
ENSG00000108578.15	57.1736	-0.670797	0.216175	-3.10302	0.00191555	0.0369453	BLMH	protein_coding
ENSG00000078269.15	88.9554	-0.983588	0.317033	-3.10248	0.00191906	0.0369453	SYNJ2	protein_coding
ENSG00000211891.6	4.66821	-3.10785	1.00182	-3.10222	0.00192076	0.0369453	IGHE	IG_C_gene
ENSG00000108061.13	774.791	0.828848	0.267263	3.10124	0.0019271	0.03698	SHOC2	protein_coding
ENSG00000175792.12	43.4967	-0.77381	0.249495	-3.1015	0.00192542	0.03698	RUVBL1	protein_coding
ENSG00000155592.16	26.6488	-0.796134	0.256914	-3.09884	0.00194279	0.0372382	ZKSCAN2	protein_coding
ENSG00000113407.14	127.562	-0.613592	0.198079	-3.09771	0.00195023	0.0373381	TARS1	protein_coding
ENSG00000187650.4	41.6132	-0.687126	0.221858	-3.09714	0.001954	0.0373674	VMAC	protein_coding
ENSG00000183161.6	24.4972	-1.03921	0.335704	-3.09561	0.0019641	0.0375176	FANCF	protein_coding
ENSG00000170852.12	474.198	0.41798	0.135102	3.09381	0.00197604	0.0376597	KBTBD2	protein_coding
ENSG00000100450.13	143.623	-1.58232	0.511433	-3.09389	0.00197549	0.0376597	GZMH	protein_coding
ENSG00000279432.1	57.2142	1.09104	0.352703	3.09337	0.00197894	0.037672	NA	TEC
ENSG00000115155.19	72.0101	-3.14975	1.0185	-3.09252	0.00198463	0.0377373	OTOF	protein_coding
ENSG00000169084.15	187.31	0.870516	0.281636	3.09092	0.00199535	0.037898	DHRSX	protein_coding
ENSG00000097033.14	1112.53	0.698476	0.226054	3.08986	0.00200252	0.0379911	SH3GLB1	protein_coding
ENSG00000233387.2	5.64458	-2.31519	0.74949	-3.08903	0.00200813	0.0380543	NA	lncRNA
ENSG00000198133.9	58.467	-1.21555	0.393623	-3.0881	0.00201439	0.0381296	TMEM229B	protein_coding
ENSG00000123064.13	116.233	-0.647734	0.209778	-3.08772	0.00201701	0.038136	DDX54	protein_coding
ENSG00000134313.17	1273.41	0.425236	0.137751	3.08698	0.002022	0.0381872	KIDINS220	protein_coding
ENSG00000187676.8	15.7962	-0.846585	0.274276	-3.08662	0.00202444	0.0381902	B3GLCT	protein_coding
ENSG00000279977.1	28.8341	0.822221	0.26648	3.08549	0.00203219	0.0382515	NA	TEC
ENSG00000144228.9	786.815	0.820257	0.265869	3.0852	0.00203417	0.0382515	SPOPL	protein_coding
ENSG00000126882.13	302.328	-0.519137	0.16827	-3.08514	0.00203456	0.0382515	FAM78A	protein_coding
ENSG00000100483.14	77.6253	0.813447	0.263756	3.08409	0.00204174	0.0383004	VCPKMT	protein_coding
ENSG00000099889.14	8.51696	-1.6541	0.536301	-3.08427	0.0020405	0.0383004	ARVCF	protein_coding
ENSG00000051382.9	319.282	0.790294	0.256316	3.08328	0.00204734	0.0383136	PIK3CB	protein_coding
ENSG00000138463.9	194.375	0.747389	0.242476	3.08232	0.00205391	0.0383136	SLC49A4	protein_coding
ENSG00000172936.16	1576.08	0.674915	0.218882	3.08346	0.00204609	0.0383136	MYD88	protein_coding
ENSG00000140350.15	1144.68	0.527247	0.171022	3.08292	0.00204982	0.0383136	ANP32A	protein_coding
ENSG00000284691.1	19.7466	-1.17967	0.382718	-3.08236	0.00205367	0.0383136	LOC728743	protein_coding
ENSG00000169918.10	3.89771	-2.70612	0.87871	-3.07965	0.00207244	0.0386163	OTUD7A	protein_coding
ENSG00000273247.6	84.0751	0.771559	0.250731	3.07724	0.0020893	0.0386717	NA	lncRNA
ENSG00000136869.16	3075.54	0.766684	0.249112	3.07767	0.00208627	0.0386717	TLR4	protein_coding
ENSG00000198034.11	1326.7	-0.754749	0.245146	-3.07877	0.00207854	0.0386717	RPS4X	protein_coding
ENSG00000187862.13	8.68367	-1.57459	0.511663	-3.07739	0.00208821	0.0386717	TTC24	protein_coding
ENSG00000160654.11	112.208	-1.61574	0.524903	-3.07817	0.00208274	0.0386717	CD3G	protein_coding
ENSG00000283063.1	2.75619	-3.00035	0.974666	-3.07834	0.00208157	0.0386717	TRBV6-3	TR_V_gene
ENSG00000223571.6	6.9429	1.17937	0.383476	3.07546	0.00210176	0.0388594	NA	lncRNA
ENSG00000168556.7	42.1146	0.746969	0.242935	3.07476	0.00210669	0.0389074	ING2	protein_coding
ENSG00000226833.7	18.9683	0.844336	0.274636	3.07438	0.00210941	0.0389146	LOC100505774	lncRNA
ENSG00000236194.3	75.13	0.880205	0.286489	3.07239	0.00212355	0.0390079	NA	lncRNA
ENSG00000241170.3	18.6773	0.857125	0.279006	3.07206	0.00212584	0.0390079	NA	transcribed_processed_pseudogene
ENSG00000065559.15	378.579	0.515525	0.167813	3.07202	0.00212613	0.0390079	MAP2K4	protein_coding
ENSG00000130340.17	109.926	-0.769579	0.250444	-3.07286	0.00212015	0.0390079	SNX9	protein_coding
ENSG00000250251.6	32.7038	-0.839328	0.273197	-3.07225	0.00212454	0.0390079	PKD1P6	transcribed_unprocessed_pseudogene
ENSG00000277053.4	463.984	0.769814	0.250769	3.06981	0.00214193	0.0391259	GTF2IP1	transcribed_unprocessed_pseudogene
ENSG00000123684.13	1081.57	0.560108	0.182442	3.07005	0.00214022	0.0391259	LPGAT1	protein_coding
ENSG00000100029.18	83.8409	-0.559315	0.182169	-3.0703	0.00213841	0.0391259	PES1	protein_coding
ENSG00000135749.19	79.7605	-1.06294	0.346226	-3.07009	0.00213996	0.0391259	PCNX2	protein_coding
ENSG00000211706.2	2.71232	-2.47852	0.807517	-3.06931	0.00214553	0.0391489	TRBV6-1	TR_V_gene
ENSG00000184277.13	167.448	0.443161	0.144406	3.06887	0.00214873	0.0391646	TM2D3	protein_coding
ENSG00000105048.18	10.078	-2.01088	0.655403	-3.06816	0.00215379	0.0392139	TNNT1	protein_coding
ENSG00000110455.14	39.5392	-0.994402	0.324167	-3.06756	0.00215812	0.03925	ACCS	protein_coding
ENSG00000129071.10	327.031	0.471908	0.153894	3.06646	0.00216613	0.0393102	MBD4	protein_coding
ENSG00000181215.16	9.14437	-1.4699	0.479299	-3.06676	0.0021639	0.0393102	C4orf50	protein_coding
ENSG00000135632.12	25.9759	-1.04271	0.340107	-3.06581	0.00217079	0.0393521	SMYD5	protein_coding
ENSG00000115828.17	758.308	0.815478	0.26603	3.06537	0.00217404	0.0393583	QPCT	protein_coding
ENSG00000197157.11	469.655	-0.394633	0.12875	-3.06512	0.00217585	0.0393583	SND1	protein_coding
ENSG00000241939.3	14.809	1.04863	0.342413	3.06247	0.00219521	0.0394012	RN7SL517P	misc_RNA
ENSG00000231113.2	20.5466	0.936503	0.305749	3.06298	0.00219142	0.0394012	NA	lncRNA
ENSG00000229808.1	38.0008	0.851273	0.277993	3.06221	0.00219708	0.0394012	NA	transcribed_processed_pseudogene
ENSG00000136603.14	268.067	0.703865	0.229783	3.06317	0.00219006	0.0394012	SKIL	protein_coding
ENSG00000005302.19	783.271	0.689156	0.224989	3.06307	0.00219082	0.0394012	MSL3	protein_coding
ENSG00000139433.11	191.051	0.491611	0.160455	3.06386	0.00218504	0.0394012	GLTP	protein_coding
ENSG00000154760.14	132.435	-0.683448	0.223144	-3.06281	0.00219268	0.0394012	SLFN13	protein_coding
ENSG00000138172.11	53.8029	-0.839786	0.274127	-3.0635	0.00218767	0.0394012	CALHM2	protein_coding
ENSG00000275835.5	31.636	-1.02715	0.335564	-3.06098	0.00220616	0.0395216	TUBGCP5	protein_coding
ENSG00000139505.12	326.891	0.727623	0.237759	3.06034	0.00221087	0.0395637	MTMR6	protein_coding
ENSG00000168615.13	330.982	0.731734	0.239163	3.05957	0.00221659	0.0395705	ADAM9	protein_coding
ENSG00000137501.18	73.9723	-1.53373	0.50133	-3.05933	0.00221835	0.0395705	SYTL2	protein_coding
ENSG00000211746.3	7.28566	-1.85543	0.606365	-3.05993	0.00221392	0.0395705	TRBV19	TR_V_gene
ENSG00000152082.15	75.0405	-0.720353	0.235708	-3.05613	0.00224216	0.0399526	MZT2B	protein_coding
ENSG00000103496.15	281.243	0.344764	0.112828	3.05566	0.00224569	0.0399728	STX4	protein_coding
ENSG00000172765.18	378.254	0.775942	0.25412	3.05345	0.0022623	0.0401503	TMCC1	protein_coding
ENSG00000147459.18	3749.56	0.640513	0.209793	3.05307	0.0022651	0.0401503	DOCK5	protein_coding
ENSG00000131373.15	44.354	-0.485918	0.15915	-3.0532	0.00226412	0.0401503	HACL1	protein_coding
ENSG00000196365.12	87.5446	-0.552844	0.181079	-3.05305	0.00226527	0.0401503	LONP1	protein_coding
ENSG00000135604.10	992.372	0.774674	0.25381	3.05218	0.00227187	0.0401901	STX11	protein_coding
ENSG00000114126.18	111.654	-0.798649	0.26167	-3.05212	0.00227232	0.0401901	TFDP2	protein_coding
ENSG00000111885.7	611.831	0.767824	0.25162	3.05153	0.0022768	0.0402267	MAN1A1	protein_coding
ENSG00000081320.11	3152.68	0.596334	0.195501	3.05029	0.0022862	0.04035	STK17B	protein_coding
ENSG00000119403.15	121.63	-0.726911	0.238476	-3.04815	0.00230256	0.040596	PHF19	protein_coding
ENSG00000143674.11	15.0212	0.879752	0.288681	3.04749	0.00230762	0.0406423	MAP3K21	protein_coding
ENSG00000257743.9	330.873	1.30094	0.427077	3.04614	0.002318	0.040774	MGAM2	protein_coding
ENSG00000237827.1	13.8791	1.12051	0.367916	3.04557	0.00232242	0.040774	RPS15AP29	processed_pseudogene
ENSG00000101236.17	2660.26	0.704735	0.231395	3.0456	0.00232216	0.040774	RNF24	protein_coding
ENSG00000130204.13	48.1516	-0.674024	0.221386	-3.04457	0.00233017	0.0408671	TOMM40	protein_coding
ENSG00000196262.15	1060.67	-0.48252	0.15854	-3.04352	0.00233827	0.0409664	PPIA	protein_coding
ENSG00000101417.12	21.4652	-0.801494	0.263465	-3.04213	0.00234914	0.0410978	PXMP4	protein_coding
ENSG00000117281.16	10.9258	-2.19872	0.722805	-3.04193	0.00235069	0.0410978	CD160	protein_coding
ENSG00000166839.17	59.7286	1.16742	0.384147	3.03898	0.0023738	0.0412429	ANKDD1A	protein_coding
ENSG00000157800.18	345.193	1.01173	0.332887	3.03925	0.00237166	0.0412429	SLC37A3	protein_coding
ENSG00000154359.13	141.801	0.664651	0.2187	3.0391	0.00237287	0.0412429	LONRF1	protein_coding
ENSG00000138796.18	40.2252	-0.594541	0.195564	-3.04013	0.00236475	0.0412429	HADH	protein_coding
ENSG00000196507.11	8.62885	-1.41069	0.464101	-3.03961	0.00236883	0.0412429	TCEAL3	protein_coding
ENSG00000154027.19	16.3646	-1.92118	0.63195	-3.04008	0.00236514	0.0412429	AK5	protein_coding
ENSG00000266236.1	22.7879	0.840645	0.276673	3.03841	0.00237831	0.0412784	NA	lncRNA
ENSG00000198879.13	129.194	-0.970291	0.319409	-3.03777	0.00238338	0.0413235	SFMBT2	protein_coding
ENSG00000068366.21	833.819	0.764426	0.251672	3.0374	0.00238631	0.0413314	ACSL4	protein_coding
ENSG00000224397.8	854.848	0.891903	0.293676	3.03703	0.00238918	0.0413324	PELATON	lncRNA
ENSG00000106263.19	300.112	-0.502293	0.165421	-3.03645	0.00239379	0.0413324	EIF3B	protein_coding
ENSG00000126602.11	66.6113	-0.833245	0.274388	-3.03674	0.00239155	0.0413324	TRAP1	protein_coding
ENSG00000050426.16	92.0492	-0.438332	0.144414	-3.03525	0.00240339	0.0414554	LETMD1	protein_coding
ENSG00000256581.1	61.4342	1.15844	0.381862	3.03365	0.00241616	0.0416115	NA	unprocessed_pseudogene
ENSG00000154710.18	334.703	0.977128	0.322113	3.03349	0.00241742	0.0416115	RABGEF1	protein_coding
ENSG00000261512.2	47.4709	0.985805	0.325183	3.03154	0.00243307	0.0418379	NA	lncRNA
ENSG00000197329.12	2739.73	0.80625	0.265995	3.03107	0.0024369	0.0418606	PELI1	protein_coding
ENSG00000165626.19	53.0113	1.21044	0.399414	3.03055	0.00244108	0.0418892	BEND7	protein_coding
ENSG00000185950.9	1850.17	1.26785	0.418468	3.02975	0.00244759	0.0419466	IRS2	protein_coding
ENSG00000137038.8	28.2596	-0.731173	0.241396	-3.02894	0.00245412	0.0419466	DMAC1	protein_coding
ENSG00000144713.13	1452.65	-0.800718	0.264314	-3.02943	0.0024502	0.0419466	RPL32	protein_coding
ENSG00000187474.5	2.72658	-3.20379	1.05774	-3.0289	0.00245445	0.0419466	FPR3	protein_coding
ENSG00000168769.14	2374.12	0.524884	0.173318	3.02844	0.00245817	0.0419672	TET2	protein_coding
ENSG00000100294.13	30.3934	0.819262	0.270569	3.02793	0.00246239	0.0419963	MCAT	protein_coding
ENSG00000196696.13	86.8031	-0.767215	0.253432	-3.0273	0.00246751	0.0420407	PDXDC2P-NPIPB14P	lncRNA
ENSG00000135636.15	6491.74	1.05369	0.348181	3.02626	0.00247598	0.0420787	DYSF	protein_coding
ENSG00000103994.18	1727.24	0.39972	0.132104	3.02579	0.00247981	0.0420787	ZNF106	protein_coding
ENSG00000185252.19	12.6816	-1.14717	0.379089	-3.02612	0.00247714	0.0420787	ZNF74	protein_coding
ENSG00000126970.16	9.83759	-1.22897	0.406136	-3.026	0.00247809	0.0420787	ZC4H2	protein_coding
ENSG00000127334.11	181.667	-1.30479	0.431466	-3.02409	0.00249386	0.0422743	DYRK2	protein_coding
ENSG00000167608.12	21.4777	1.46995	0.486249	3.02305	0.00250243	0.0423398	TMC4	protein_coding
ENSG00000100316.16	2346.88	-0.674606	0.223178	-3.02273	0.00250506	0.0423398	RPL3	protein_coding
ENSG00000266472.6	63.3369	-0.787412	0.2605	-3.0227	0.00250533	0.0423398	MRPS21	protein_coding
ENSG00000131043.13	84.1433	-0.650215	0.215222	-3.02114	0.00251826	0.0425153	AAR2	protein_coding
ENSG00000198223.18	656.719	0.630024	0.208698	3.01884	0.00253748	0.0427967	CSF2RA	protein_coding
ENSG00000108961.14	27.4663	-0.667943	0.221319	-3.01801	0.00254442	0.0428705	RANGRF	protein_coding
ENSG00000119048.9	303.288	0.845664	0.28032	3.01678	0.00255475	0.0429041	UBE2B	protein_coding
ENSG00000180370.10	1386.59	0.533552	0.17689	3.0163	0.00255881	0.0429041	PAK2	protein_coding
ENSG00000204304.12	1427.59	0.500647	0.165936	3.0171	0.00255203	0.0429041	PBX2	protein_coding
ENSG00000213588.6	14.2948	-1.08571	0.35993	-3.01644	0.00255761	0.0429041	ZBTB9	protein_coding
ENSG00000116157.6	17.0188	-1.14882	0.380877	-3.01625	0.00255925	0.0429041	GPX7	protein_coding
ENSG00000159403.18	38.0697	0.910714	0.302023	3.01538	0.00256658	0.0429838	C1R	protein_coding
ENSG00000148187.18	54.5794	-0.632395	0.209778	-3.01459	0.00257329	0.0429917	MRRF	protein_coding
ENSG00000108591.10	94.088	-0.638171	0.211707	-3.01441	0.00257477	0.0429917	DRG2	protein_coding
ENSG00000245105.4	37.8824	-1.89294	0.627933	-3.01456	0.00257354	0.0429917	A2M-AS1	lncRNA
ENSG00000118689.15	1777.11	0.710877	0.235925	3.01314	0.00258557	0.0430161	FOXO3	protein_coding
ENSG00000075884.14	641.238	0.50075	0.166211	3.01273	0.0025891	0.0430161	ARHGAP15	protein_coding
ENSG00000147010.18	942.655	0.3645	0.120966	3.01324	0.00258476	0.0430161	SH3KBP1	protein_coding
ENSG00000198169.9	37.0726	-0.614041	0.203776	-3.01332	0.00258409	0.0430161	ZNF251	protein_coding
ENSG00000258429.2	9.63864	-1.13512	0.376738	-3.01301	0.00258668	0.0430161	PDF	protein_coding
ENSG00000272079.2	22.5272	0.960206	0.318896	3.01103	0.0026036	0.0431712	NA	lncRNA
ENSG00000131626.19	540.453	0.592452	0.196743	3.0113	0.00260135	0.0431712	PPFIA1	protein_coding
ENSG00000140743.8	53.1165	-0.845935	0.281125	-3.0091	0.0026202	0.0434033	CDR2	protein_coding
ENSG00000186532.12	51.3886	-0.841303	0.279631	-3.00862	0.0026244	0.04343	SMYD4	protein_coding
ENSG00000277449.1	15.8203	0.862471	0.286702	3.00825	0.00262759	0.0434397	CEBPB-AS1	lncRNA
ENSG00000078589.13	79.5804	-1.07328	0.356934	-3.00694	0.00263893	0.0435841	P2RY10	protein_coding
ENSG00000146674.16	6.91092	-1.91394	0.636628	-3.00638	0.00264382	0.0436217	IGFBP3	protein_coding
ENSG00000108559.12	91.7236	-0.514794	0.171311	-3.00502	0.00265561	0.0437116	NUP88	protein_coding
ENSG00000129158.11	43.5932	-0.831108	0.276588	-3.00486	0.00265704	0.0437116	SERGEF	protein_coding
ENSG00000159788.20	24.8355	-0.950432	0.316299	-3.00485	0.00265711	0.0437116	RGS12	protein_coding
ENSG00000223865.11	367.24	-1.15237	0.383695	-3.00336	0.00267015	0.0438829	HLA-DPB1	protein_coding
ENSG00000165689.17	43.953	-0.726717	0.242053	-3.0023	0.00267947	0.0439927	ENTR1	protein_coding
ENSG00000108298.12	1796.43	-0.682445	0.227348	-3.00177	0.00268416	0.0440265	RPL19	protein_coding
ENSG00000136810.13	301.619	0.704227	0.234659	3.00106	0.00269043	0.0440861	TXN	protein_coding
ENSG00000124198.10	291.347	-0.421409	0.140455	-3.00032	0.00269697	0.04415	ARFGEF2	protein_coding
ENSG00000288861.1	2.06508	-3.55152	1.18398	-2.99965	0.00270294	0.0442044	NA	lncRNA
ENSG00000186141.9	72.8909	-0.452142	0.150785	-2.9986	0.00271224	0.0443132	POLR3C	protein_coding
ENSG00000173757.10	3385.17	0.739705	0.24674	2.99791	0.00271836	0.0443698	STAT5B	protein_coding
ENSG00000266709.1	44.3792	1.259	0.420104	2.99688	0.00272761	0.0444225	MGC12916	lncRNA
ENSG00000129295.10	103.741	0.739709	0.246845	2.99666	0.00272956	0.0444225	DNAAF11	protein_coding
ENSG00000221957.8	6.3825	-2.06425	0.688839	-2.99671	0.00272908	0.0444225	KIR2DS4	polymorphic_pseudogene
ENSG00000155034.20	98.6611	0.828388	0.276533	2.99562	0.00273889	0.0444974	FBXL18	protein_coding
ENSG00000107672.15	60.765	-0.772284	0.257816	-2.99548	0.00274013	0.0444974	NSMCE4A	protein_coding
ENSG00000167618.10	3.48442	-2.53102	0.84501	-2.99526	0.00274215	0.0444974	LAIR2	protein_coding
ENSG00000263072.9	37.63	-0.557878	0.186291	-2.99466	0.00274754	0.0445415	NA	lncRNA
ENSG00000001461.17	128.079	-0.744834	0.248828	-2.99336	0.00275921	0.0446875	NIPAL3	protein_coding
ENSG00000233013.10	640.957	0.957727	0.320111	2.99186	0.00277287	0.0448452	NA	transcribed_unprocessed_pseudogene
ENSG00000089902.10	734.191	0.543596	0.181826	2.98964	0.00279304	0.0448452	RCOR1	protein_coding
ENSG00000115282.21	88.0989	-0.456856	0.152804	-2.98982	0.00279139	0.0448452	TTC31	protein_coding
ENSG00000119760.16	123.131	-0.493653	0.165121	-2.98964	0.0027931	0.0448452	SUPT7L	protein_coding
ENSG00000135763.10	35.7825	-0.653953	0.218691	-2.9903	0.00278702	0.0448452	URB2	protein_coding
ENSG00000166261.11	21.7742	-0.872236	0.291622	-2.99099	0.00278076	0.0448452	ZNF202	protein_coding
ENSG00000186300.12	18.6767	-1.02959	0.344248	-2.99083	0.00278224	0.0448452	ZNF555	protein_coding
ENSG00000126243.9	3.08121	-2.15117	0.719513	-2.98976	0.00279199	0.0448452	LRFN3	protein_coding
ENSG00000074590.14	4.41212	-2.25402	0.75361	-2.99096	0.00278104	0.0448452	NUAK1	protein_coding
ENSG00000107331.18	722.221	1.08509	0.363049	2.98882	0.00280057	0.044922	ABCA2	protein_coding
ENSG00000162909.18	709.567	-0.561934	0.188035	-2.98845	0.00280394	0.0449329	CAPN2	protein_coding
ENSG00000242616.4	501.668	0.895458	0.299756	2.98729	0.00281467	0.0450185	GNG10	protein_coding
ENSG00000172845.18	1504.02	0.424649	0.142147	2.9874	0.00281359	0.0450185	SP3	protein_coding
ENSG00000110315.7	436.862	0.753415	0.252327	2.98587	0.0028277	0.0451611	RNF141	protein_coding
ENSG00000164366.4	21.4569	-0.791736	0.265199	-2.98544	0.00283169	0.0451611	CCDC127	protein_coding
ENSG00000245954.9	9.98302	-1.19273	0.399515	-2.98545	0.00283163	0.0451611	LINC02273	lncRNA
ENSG00000272578.5	164.755	0.782531	0.262271	2.98367	0.00284813	0.0452077	NA	transcribed_unprocessed_pseudogene
ENSG00000133812.18	998.375	0.566539	0.189857	2.98403	0.0028448	0.0452077	SBF2	protein_coding
ENSG00000163947.12	269.333	-0.798726	0.267653	-2.98419	0.00284334	0.0452077	ARHGEF3	protein_coding
ENSG00000011295.16	51.8355	-0.945767	0.316972	-2.98376	0.00284731	0.0452077	TTC19	protein_coding
ENSG00000188282.12	15.5939	-1.94667	0.652271	-2.98446	0.0028408	0.0452077	RUFY4	protein_coding
ENSG00000226816.3	5.98435	1.94776	0.653224	2.98177	0.00286591	0.0453348	NA	lncRNA
ENSG00000161217.12	645.347	0.433866	0.145511	2.98168	0.00286673	0.0453348	PCYT1A	protein_coding
ENSG00000135905.20	438.078	-0.888869	0.298066	-2.98212	0.00286258	0.0453348	DOCK10	protein_coding
ENSG00000163751.4	6.21478	-2.88433	0.967359	-2.98165	0.00286699	0.0453348	CPA3	protein_coding
ENSG00000230099.2	2.66726	-2.43949	0.818251	-2.98134	0.00286986	0.0453373	TRBV5-4	TR_V_gene
ENSG00000198399.16	1107.3	0.505211	0.16955	2.97972	0.00288516	0.045536	ITSN2	protein_coding
ENSG00000110700.7	665.22	-0.633561	0.212692	-2.97878	0.00289399	0.0456323	RPS13	protein_coding
ENSG00000105514.8	1502.07	0.657698	0.220899	2.97737	0.00290736	0.0457998	RAB3D	protein_coding
ENSG00000168060.16	14.2253	-1.32756	0.445957	-2.97687	0.00291205	0.0458305	NAALADL1	protein_coding
ENSG00000055208.19	635.322	0.51669	0.173685	2.97488	0.00293107	0.0460286	TAB2	protein_coding
ENSG00000160613.15	491.327	-0.512567	0.172326	-2.9744	0.00293565	0.0460286	PCSK7	protein_coding
ENSG00000073417.15	58.8122	-0.599432	0.201507	-2.97474	0.00293237	0.0460286	PDE8A	protein_coding
ENSG00000174917.9	24.811	-0.712943	0.239688	-2.97447	0.00293498	0.0460286	MICOS13	protein_coding
ENSG00000107485.18	13.3556	-1.5556	0.523149	-2.97353	0.00294396	0.0461156	GATA3	protein_coding
ENSG00000285628.1	4.99842	-1.92746	0.648273	-2.97322	0.00294692	0.0461188	NA	lncRNA
ENSG00000172216.6	1840.49	0.747212	0.251367	2.9726	0.00295291	0.0461646	CEBPB	protein_coding
ENSG00000073921.18	2717.52	0.716286	0.240992	2.97224	0.0029564	0.0461646	PICALM	protein_coding
ENSG00000130749.10	338.049	0.497886	0.167522	2.97206	0.00295813	0.0461646	ZC3H4	protein_coding
ENSG00000268170.2	19.8336	1.54038	0.518552	2.97054	0.00297276	0.0463007	NA	lncRNA
ENSG00000145996.11	78.7293	-0.64976	0.218753	-2.97029	0.00297517	0.0463007	CDKAL1	protein_coding
ENSG00000120910.15	89.2793	-0.928759	0.312665	-2.97046	0.00297351	0.0463007	PPP3CC	protein_coding
ENSG00000070495.15	596.606	0.864368	0.291152	2.96879	0.00298978	0.0463984	JMJD6	protein_coding
ENSG00000102901.13	92.2258	-0.533946	0.179846	-2.9689	0.00298869	0.0463984	CENPT	protein_coding
ENSG00000128928.10	71.8707	-0.566219	0.190691	-2.9693	0.00298482	0.0463984	IVD	protein_coding
ENSG00000137509.12	566.737	0.526647	0.177461	2.96768	0.00300061	0.0465234	PRCP	protein_coding
ENSG00000113494.17	8.28332	-2.01	0.677427	-2.96711	0.00300611	0.0465655	PRLR	protein_coding
ENSG00000115507.10	11.4584	1.84716	0.622621	2.96676	0.00300959	0.0465761	OTX1	protein_coding
ENSG00000006282.21	67.819	-0.82548	0.278278	-2.96638	0.00301327	0.0465899	SPATA20	protein_coding
ENSG00000134982.17	728.153	0.484836	0.163522	2.96497	0.00302716	0.0466753	APC	protein_coding
ENSG00000076248.11	22.6619	-0.731316	0.246652	-2.96497	0.00302712	0.0466753	UNG	protein_coding
ENSG00000270379.6	2.46147	-2.59008	0.873542	-2.96503	0.0030265	0.0466753	HEATR9	protein_coding
ENSG00000114735.10	100.487	-0.751138	0.253426	-2.96393	0.00303739	0.0467466	HEMK1	protein_coding
ENSG00000160050.16	11.4611	-1.12551	0.379709	-2.96415	0.00303523	0.0467466	CCDC28B	protein_coding
ENSG00000159445.13	33.7326	-1.20231	0.405735	-2.96329	0.00304371	0.0468009	THEM4	protein_coding
ENSG00000158691.15	24.7669	-0.96684	0.326305	-2.963	0.00304659	0.0468021	ZSCAN12	protein_coding
ENSG00000047644.20	949.664	0.710623	0.240039	2.96045	0.00307189	0.0470594	WWC3	protein_coding
ENSG00000005893.16	1129.27	0.700559	0.236674	2.96002	0.00307623	0.0470594	LAMP2	protein_coding
ENSG00000198700.10	168.602	-0.455192	0.153739	-2.96081	0.00306829	0.0470594	IPO9	protein_coding
ENSG00000149136.9	164.112	-0.500691	0.169174	-2.95962	0.00308023	0.0470594	SSRP1	protein_coding
ENSG00000152495.11	101.688	-1.38106	0.466535	-2.96024	0.00307398	0.0470594	CAMK4	protein_coding
ENSG00000007402.12	12.6088	-1.60487	0.542213	-2.95985	0.00307784	0.0470594	CACNA2D2	protein_coding
ENSG00000048828.17	1192.01	0.376616	0.127317	2.95809	0.00309552	0.0471512	FAM120A	protein_coding
ENSG00000115268.10	670.649	-0.63493	0.214639	-2.95813	0.00309516	0.0471512	RPS15	protein_coding
ENSG00000163463.13	71.281	-0.741675	0.250765	-2.95764	0.00309999	0.0471512	KRTCAP2	protein_coding
ENSG00000168806.8	18.2321	-0.876942	0.296504	-2.95761	0.00310035	0.0471512	LCMT2	protein_coding
ENSG00000108370.17	12.2032	-1.41264	0.477487	-2.9585	0.00309145	0.0471512	RGS9	protein_coding
ENSG00000101004.15	6.31965	-2.02304	0.68415	-2.95702	0.00310629	0.0471986	NINL	protein_coding
ENSG00000005020.13	739.339	0.769856	0.260411	2.95631	0.00311343	0.0472641	SKAP2	protein_coding
ENSG00000114779.20	58.1844	-0.774929	0.262221	-2.95525	0.00312414	0.0473837	ABHD14B	protein_coding
ENSG00000151348.16	150.279	-0.546953	0.185168	-2.95382	0.00313863	0.0475564	EXT2	protein_coding
ENSG00000003056.8	411.34	-0.547881	0.185498	-2.95357	0.00314122	0.0475564	M6PR	protein_coding
ENSG00000105373.19	410.938	-0.767081	0.259747	-2.95318	0.00314514	0.0475728	NOP53	protein_coding
ENSG00000186594.15	430.287	0.813999	0.275754	2.9519	0.00315821	0.0475981	MIR22HG	lncRNA
ENSG00000134202.12	9.50945	-1.34934	0.4571	-2.95196	0.00315759	0.0475981	GSTM3	protein_coding
ENSG00000182463.16	27.6794	-1.36398	0.46206	-2.95196	0.00315762	0.0475981	TSHZ2	protein_coding
ENSG00000111331.14	2291.41	-1.92301	0.651301	-2.95257	0.00315139	0.0475981	OAS3	protein_coding
ENSG00000166938.13	69.3189	-0.609284	0.206425	-2.9516	0.00316137	0.0476029	DIS3L	protein_coding
ENSG00000102921.8	878.836	0.541471	0.183505	2.95071	0.00317043	0.0476534	N4BP1	protein_coding
ENSG00000111335.14	1190.3	-1.6701	0.565987	-2.95078	0.00316971	0.0476534	OAS2	protein_coding
ENSG00000240531.1	44.0477	1.02509	0.347553	2.94944	0.00318346	0.0477432	RPL21P123	transcribed_processed_pseudogene
ENSG00000149657.20	204.342	0.606405	0.205601	2.94943	0.00318364	0.0477432	LSM14B	protein_coding
ENSG00000242247.11	316.964	0.514439	0.174428	2.9493	0.00318498	0.0477432	ARFGAP3	protein_coding
ENSG00000168405.18	52.9423	-0.69393	0.23539	-2.948	0.00319836	0.0479009	CMAHP	transcribed_unitary_pseudogene
ENSG00000215421.10	459.729	0.389255	0.132079	2.94714	0.00320728	0.0479915	ZNF407	protein_coding
ENSG00000137070.19	41.3739	-0.947404	0.321532	-2.94653	0.00321363	0.0480435	IL11RA	protein_coding
ENSG00000279841.1	50.6497	0.797089	0.270588	2.94577	0.00322152	0.0480755	NA	TEC
ENSG00000132635.17	61.9862	-0.737979	0.250501	-2.94601	0.00321899	0.0480755	PCED1A	protein_coding
ENSG00000188690.15	44.4589	-0.626564	0.21276	-2.94494	0.0032302	0.048162	UROS	protein_coding
ENSG00000156990.14	42.6867	-0.617184	0.209631	-2.94414	0.00323854	0.0482003	RPUSD3	protein_coding
ENSG00000166529.16	11.9673	-0.903745	0.306962	-2.94416	0.00323829	0.0482003	ZSCAN21	protein_coding
ENSG00000137449.17	310.082	0.826578	0.280974	2.94184	0.00326273	0.0483023	CPEB2	protein_coding
ENSG00000006459.11	1060.86	0.612159	0.208084	2.94188	0.00326228	0.0483023	KDM7A	protein_coding
ENSG00000167110.19	430.215	0.489458	0.16633	2.9427	0.00325365	0.0483023	GOLGA2	protein_coding
ENSG00000163564.15	64.4821	-1.57571	0.535398	-2.94306	0.00324986	0.0483023	PYHIN1	protein_coding
ENSG00000131016.17	10.3225	-2.72985	0.927837	-2.94217	0.00325919	0.0483023	AKAP12	protein_coding
ENSG00000205837.7	5.30776	-3.05723	1.03903	-2.94241	0.00325674	0.0483023	LINC00487	lncRNA
ENSG00000141562.19	574.483	0.677925	0.230578	2.94011	0.00328097	0.0485051	NARF	protein_coding
ENSG00000085511.20	123.801	-0.64259	0.218569	-2.93999	0.00328223	0.0485051	MAP3K4	protein_coding
ENSG00000166441.13	1517.78	-0.565882	0.192536	-2.9391	0.00329171	0.0486021	RPL27A	protein_coding
ENSG00000170486.11	7.8959	-2.66764	0.907833	-2.93847	0.0032984	0.048658	KRT72	protein_coding
ENSG00000288612.1	21.3385	1.34823	0.458895	2.93799	0.00330345	0.0486883	NA	lncRNA
ENSG00000257335.8	8338.97	1.08398	0.368987	2.93771	0.00330649	0.0486883	MGAM	protein_coding
ENSG00000161533.12	1307.48	0.643181	0.218999	2.93691	0.00331502	0.0486883	ACOX1	protein_coding
ENSG00000132155.14	3782.19	0.619141	0.210802	2.93707	0.00331324	0.0486883	RAF1	protein_coding
ENSG00000133131.15	12.7558	-1.42459	0.485031	-2.9371	0.00331296	0.0486883	MORC4	protein_coding
ENSG00000261069.3	42.9565	-0.960815	0.327218	-2.93632	0.00332136	0.0487385	NA	lncRNA
ENSG00000280402.1	27.8253	1.22065	0.416093	2.9336	0.00335052	0.0488965	NA	TEC
ENSG00000152443.13	256.521	0.595571	0.20307	2.93284	0.00335879	0.0488965	ZNF776	protein_coding
ENSG00000080371.6	395.163	0.539402	0.183884	2.93338	0.00335297	0.0488965	RAB21	protein_coding
ENSG00000273611.5	54.3871	-0.491322	0.167422	-2.93462	0.00333954	0.0488965	ZNHIT3	protein_coding
ENSG00000015133.20	521.248	-0.546325	0.186197	-2.93412	0.00334495	0.0488965	CCDC88C	protein_coding
ENSG00000131943.20	47.8973	-0.735479	0.250676	-2.93399	0.00334637	0.0488965	C19orf12	protein_coding
ENSG00000228794.11	38.6676	-0.753107	0.256608	-2.93486	0.00333702	0.0488965	LINC01128	lncRNA
ENSG00000140463.14	28.0682	-0.823441	0.280779	-2.9327	0.00336027	0.0488965	BBS4	protein_coding
ENSG00000149474.15	33.7803	-1.10494	0.37678	-2.9326	0.00336138	0.0488965	KAT14	protein_coding
ENSG00000155016.18	12.6075	-1.26763	0.432227	-2.93279	0.0033593	0.0488965	CYP2U1	protein_coding
ENSG00000119714.11	10.4277	-1.80083	0.61417	-2.93213	0.0033664	0.048927	GPR68	protein_coding
ENSG00000132475.10	6791.78	0.500535	0.170742	2.93154	0.00337289	0.0489362	H3-3B	protein_coding
ENSG00000116903.7	407.79	0.409107	0.13955	2.93162	0.00337197	0.0489362	EXOC8	protein_coding
ENSG00000169592.15	121.443	-0.525211	0.179182	-2.93117	0.0033769	0.0489519	INO80E	protein_coding
ENSG00000179818.16	1320.3	0.838559	0.286163	2.93036	0.00338572	0.0490372	ASPRV1	lncRNA
ENSG00000155097.12	267.943	0.681633	0.232648	2.9299	0.00339076	0.0490559	ATP6V1C1	protein_coding
ENSG00000130921.9	32.0252	-0.768979	0.262477	-2.9297	0.00339288	0.0490559	MTRFR	protein_coding
ENSG00000109016.18	81.7814	0.665683	0.227296	2.9287	0.00340378	0.0490941	DHRS7B	protein_coding
ENSG00000176953.13	169.931	-0.440881	0.150531	-2.92883	0.00340236	0.0490941	NFATC2IP	protein_coding
ENSG00000121753.13	2.62577	-2.55418	0.872135	-2.92865	0.00340433	0.0490941	ADGRB2	protein_coding
ENSG00000141367.12	1257.78	0.378219	0.12916	2.9283	0.00340825	0.0491081	CLTC	protein_coding
ENSG00000137312.15	1120.32	0.797061	0.272249	2.92769	0.00341494	0.0491622	FLOT1	protein_coding
ENSG00000198646.14	410.811	0.390085	0.133261	2.92724	0.0034199	0.0491912	NCOA6	protein_coding
ENSG00000258738.1	58.7982	0.676103	0.23104	2.92635	0.0034297	0.0492898	BAZ1A-AS1	lncRNA
ENSG00000171368.12	15.8589	1.07402	0.367192	2.92497	0.00344494	0.0494663	TPPP	protein_coding
ENSG00000178573.7	64.8525	-1.55745	0.532585	-2.92433	0.00345202	0.0495253	MAF	protein_coding
ENSG00000140939.14	9.47876	0.899621	0.307676	2.92392	0.00345654	0.0495477	NOL3	protein_coding
ENSG00000128626.12	28.3347	-0.845992	0.28941	-2.92316	0.00346502	0.0496266	MRPS12	protein_coding
ENSG00000288836.1	39.0824	1.3159	0.450316	2.92216	0.00347615	0.0497435	NA	lncRNA
ENSG00000059378.13	454.033	-1.17784	0.40337	-2.91999	0.00350041	0.050005	PARP12	protein_coding
ENSG00000130939.20	435.045	0.46716	0.159983	2.92006	0.00349969	0.050005	UBE4B	protein_coding
ENSG00000135241.17	258.918	0.760377	0.260455	2.91942	0.00350689	0.0500548	PNPLA8	protein_coding
ENSG00000114942.14	560.057	-0.653147	0.223812	-2.91828	0.00351964	0.0500639	EEF1B2	protein_coding
ENSG00000197771.13	433.49	0.553234	0.189591	2.91803	0.00352251	0.0500639	MCMBP	protein_coding
ENSG00000232846.1	7.80399	1.35234	0.463375	2.91846	0.00351766	0.0500639	SLC25A6P3	processed_pseudogene
ENSG00000263648.1	4.37818	1.49533	0.512349	2.91858	0.00351633	0.0500639	NA	processed_pseudogene
ENSG00000265625.1	110.75	0.836972	0.286769	2.91862	0.00351579	0.0500639	NA	lncRNA
ENSG00000134321.13	1346.27	-2.40186	0.823411	-2.91697	0.00353453	0.0501921	RSAD2	protein_coding
ENSG00000168461.13	1418.99	0.67772	0.23237	2.91656	0.00353916	0.0502152	RAB31	protein_coding
ENSG00000073150.14	177.762	0.972185	0.333387	2.91608	0.00354457	0.0502291	PANX2	protein_coding
ENSG00000183044.12	183.649	0.702732	0.240997	2.91594	0.00354615	0.0502291	ABAT	protein_coding
ENSG00000151725.12	24.1989	1.07661	0.369429	2.91425	0.0035655	0.0504604	CENPU	protein_coding
ENSG00000205045.12	306.701	-1.33244	0.457319	-2.9136	0.00357284	0.0505215	SLFN12L	protein_coding
ENSG00000130810.20	40.7781	-0.893941	0.306901	-2.9128	0.00358206	0.0505237	PPAN	protein_coding
ENSG00000136238.19	942.233	0.356167	0.122262	2.91315	0.00357806	0.0505237	RAC1	protein_coding
ENSG00000279491.1	73.385	0.819991	0.281499	2.91295	0.00358035	0.0505237	NA	TEC
ENSG00000074276.11	8.76359	1.42997	0.491102	2.91176	0.003594	0.0506195	CDHR2	protein_coding
ENSG00000125462.19	3.7637	-2.11063	0.724885	-2.91168	0.00359491	0.0506195	MIR9-1HG	lncRNA
ENSG00000167862.10	20.824	-0.687999	0.236359	-2.91082	0.0036048	0.0507159	MRPL58	protein_coding
ENSG00000053524.13	13.6889	-1.32529	0.45536	-2.91043	0.00360931	0.0507367	MCF2L2	protein_coding
ENSG00000169660.17	95.7272	-0.589342	0.202512	-2.91016	0.00361244	0.0507381	HEXD	protein_coding
ENSG00000106133.18	25.8318	-0.762934	0.262218	-2.90954	0.00361966	0.0507968	NSUN5P2	transcribed_unprocessed_pseudogene
ENSG00000197006.15	551.778	0.649597	0.223286	2.90926	0.00362283	0.0507987	METTL9	protein_coding
ENSG00000168028.14	1525.92	-0.701055	0.240998	-2.90897	0.0036262	0.0508032	RPSA	protein_coding
ENSG00000124102.5	224.647	1.53944	0.529564	2.907	0.00364915	0.051082	PI3	protein_coding
ENSG00000166439.6	1052.99	0.3278	0.112834	2.90515	0.00367073	0.0512981	RNF169	protein_coding
ENSG00000198189.11	769.285	0.544898	0.187551	2.90534	0.0036686	0.0512981	HSD17B11	protein_coding
ENSG00000150687.12	35.4406	-2.04328	0.703645	-2.90385	0.00368608	0.0513802	PRSS23	protein_coding
ENSG00000164284.15	34.2395	-0.979328	0.337316	-2.90329	0.0036926	0.0513802	GRPEL2	protein_coding
ENSG00000198885.10	18.1425	-1.21199	0.417435	-2.90341	0.00369119	0.0513802	ITPRIPL1	protein_coding
ENSG00000219163.2	12.576	1.03039	0.35493	2.90309	0.00369504	0.0513802	NA	processed_pseudogene
ENSG00000253276.5	329.592	0.730108	0.251453	2.90356	0.00368946	0.0513802	CCDC71L	protein_coding
ENSG00000286030.2	28.7069	-1.69354	0.583178	-2.90399	0.00368443	0.0513802	NA	transcribed_unprocessed_pseudogene
ENSG00000111667.14	124.933	-0.600734	0.207037	-2.90158	0.00371281	0.0514396	USP5	protein_coding
ENSG00000138738.11	69.0487	1.39928	0.482191	2.90192	0.00370879	0.0514396	PRDM5	protein_coding
ENSG00000140474.14	95.0151	-0.629722	0.217038	-2.90144	0.0037145	0.0514396	ULK3	protein_coding
ENSG00000151779.13	243.568	-0.438398	0.151098	-2.90142	0.00371471	0.0514396	NBAS	protein_coding
ENSG00000172673.12	90.5092	-1.33202	0.459042	-2.90174	0.003711	0.0514396	THEMIS	protein_coding
ENSG00000164506.15	951.932	0.702105	0.24203	2.9009	0.00372091	0.0514828	STXBP5	protein_coding
ENSG00000083223.18	2312.33	0.56998	0.196551	2.89991	0.00373271	0.0516035	TUT7	protein_coding
ENSG00000163235.16	234.058	0.914649	0.31547	2.89932	0.00373976	0.0516391	TGFA	protein_coding
ENSG00000186272.13	15.2042	-1.05582	0.364179	-2.89917	0.00374147	0.0516391	ZNF17	protein_coding
ENSG00000043143.22	508.859	-0.932485	0.322001	-2.89591	0.00378066	0.0519006	JADE2	protein_coding
ENSG00000100644.17	1721.17	0.76323	0.263608	2.89532	0.00378771	0.0519006	HIF1A	protein_coding
ENSG00000102445.20	491.323	0.904841	0.312483	2.89565	0.00378377	0.0519006	RUBCNL	protein_coding
ENSG00000103024.8	33.6006	-0.740747	0.255711	-2.89681	0.00376979	0.0519006	NME3	protein_coding
ENSG00000163754.18	369.832	1.01033	0.348828	2.89635	0.00377526	0.0519006	GYG1	protein_coding
ENSG00000169740.14	26.3094	-0.989526	0.341616	-2.8966	0.0037723	0.0519006	ZNF32	protein_coding
ENSG00000171492.14	111.403	-0.617905	0.213419	-2.89527	0.00378837	0.0519006	LRRC8D	protein_coding
ENSG00000269711.1	11.5385	2.79891	0.966216	2.89678	0.00377017	0.0519006	NA	protein_coding
ENSG00000289050.1	34.6935	0.905389	0.31268	2.89557	0.00378469	0.0519006	NA	lncRNA
ENSG00000204219.11	10.8269	-1.37173	0.473851	-2.89485	0.00379341	0.0519271	TCEA3	protein_coding
ENSG00000055130.18	160.51	-0.662793	0.229004	-2.89425	0.00380068	0.0519435	CUL1	protein_coding
ENSG00000134996.12	737.043	0.424261	0.146588	2.89424	0.00380082	0.0519435	OSTF1	protein_coding
ENSG00000183762.13	690.312	1.35106	0.46687	2.89386	0.00380535	0.0519629	KREMEN1	protein_coding
ENSG00000158545.16	275.124	0.402482	0.139113	2.8932	0.00381336	0.0519873	ZC3H18	protein_coding
ENSG00000265206.5	412.092	0.754017	0.260604	2.89335	0.00381157	0.0519873	NA	lncRNA
ENSG00000151240.17	7.4681	-1.61733	0.559125	-2.89261	0.00382051	0.0520158	DIP2C	protein_coding
ENSG00000170873.19	182.123	-0.753369	0.260488	-2.89215	0.00382614	0.0520158	MTSS1	protein_coding
ENSG00000223509.8	223.103	0.732357	0.253204	2.89236	0.0038236	0.0520158	NA	transcribed_processed_pseudogene
ENSG00000239948.2	12.9442	1.28101	0.442948	2.89201	0.0038279	0.0520158	RN7SL368P	misc_RNA
ENSG00000176049.16	18.3707	-1.70914	0.591106	-2.89142	0.00383504	0.0520705	JAKMIP2	protein_coding
ENSG00000183542.6	13.8682	-2.17952	0.753977	-2.8907	0.0038439	0.0521062	KLRC4	protein_coding
ENSG00000238121.7	17.2832	-0.95762	0.331273	-2.89073	0.00384348	0.0521062	LINC00426	lncRNA
ENSG00000151690.15	97.8906	-0.782741	0.27081	-2.89038	0.00384782	0.0521171	MFSD6	protein_coding
ENSG00000261221.4	75.7247	0.595565	0.206101	2.88968	0.00385633	0.05219	ZNF865	protein_coding
ENSG00000075399.14	291.475	0.99321	0.343857	2.88844	0.00387161	0.0522548	VPS9D1	protein_coding
ENSG00000121297.8	138.8	0.784478	0.271608	2.88827	0.00387362	0.0522548	TSHZ3	protein_coding
ENSG00000143502.16	4.23573	-2.23695	0.774433	-2.8885	0.0038709	0.0522548	SUSD4	protein_coding
ENSG00000278311.5	451.081	0.420527	0.145582	2.8886	0.00386963	0.0522548	GGNBP2	protein_coding
ENSG00000152465.18	29.6991	-1.35347	0.468666	-2.88792	0.00387799	0.0522716	NMT2	protein_coding
ENSG00000185972.6	36.9971	1.21851	0.422079	2.88692	0.00389037	0.052354	CCIN	protein_coding
ENSG00000198648.11	86.9798	-0.759751	0.263153	-2.88711	0.00388804	0.052354	STK39	protein_coding
ENSG00000133935.7	24.7774	-0.744709	0.258057	-2.88584	0.00390375	0.0524075	ERG28	protein_coding
ENSG00000148411.8	666.388	0.603237	0.209008	2.88619	0.00389936	0.0524075	NACC2	protein_coding
ENSG00000174123.11	101.862	1.10709	0.383621	2.8859	0.00390295	0.0524075	TLR10	protein_coding
ENSG00000071189.21	428.306	0.902545	0.312825	2.88515	0.00391233	0.0524384	SNX13	protein_coding
ENSG00000136404.16	121.151	0.555923	0.192677	2.88526	0.00391087	0.0524384	TM6SF1	protein_coding
ENSG00000113716.13	130.626	-0.572781	0.198564	-2.88462	0.00391888	0.0524405	HMGXB3	protein_coding
ENSG00000117602.13	156.71	-1.15096	0.399066	-2.88412	0.00392504	0.0524405	RCAN3	protein_coding
ENSG00000162702.8	597.488	0.870871	0.301919	2.88445	0.00392098	0.0524405	ZNF281	protein_coding
ENSG00000289009.1	52.3421	0.878941	0.30473	2.88433	0.00392247	0.0524405	NA	lncRNA
ENSG00000187609.16	16.0832	-0.994006	0.34469	-2.88377	0.00392949	0.0524581	EXD3	protein_coding
ENSG00000087253.13	539.572	0.727235	0.252213	2.88341	0.00393389	0.0524605	LPCAT2	protein_coding
ENSG00000129197.15	81.7253	-0.617243	0.214079	-2.88325	0.00393595	0.0524605	RPAIN	protein_coding
ENSG00000089692.9	7.59673	-1.62071	0.562408	-2.88174	0.00395486	0.0524625	LAG3	protein_coding
ENSG00000130150.12	306.98	0.921686	0.319754	2.88248	0.00394554	0.0524625	MOSPD2	protein_coding
ENSG00000139722.7	603.881	0.698292	0.242317	2.88173	0.00395493	0.0524625	VPS37B	protein_coding
ENSG00000171680.23	4.46462	-2.03117	0.704766	-2.88205	0.00395092	0.0524625	PLEKHG5	protein_coding
ENSG00000229117.9	2508.84	-0.606737	0.210486	-2.88255	0.00394469	0.0524625	RPL41	protein_coding
ENSG00000280670.3	5.36626	-1.58356	0.549295	-2.88289	0.00394043	0.0524625	CCDC163	protein_coding
ENSG00000116106.12	43.6284	-1.18984	0.413084	-2.88039	0.00397182	0.0525613	EPHA4	protein_coding
ENSG00000148803.12	12.3763	-0.984212	0.341663	-2.88065	0.00396855	0.0525613	FUOM	protein_coding
ENSG00000205133.12	74.3973	0.954915	0.331505	2.88055	0.00396982	0.0525613	TRIQK	protein_coding
ENSG00000261716.2	222.793	0.778029	0.27014	2.8801	0.0039755	0.0525685	H2BC20P	transcribed_unprocessed_pseudogene
ENSG00000069667.16	249.763	-1.54873	0.537849	-2.87948	0.00398329	0.0525882	RORA	protein_coding
ENSG00000138326.21	1259.57	-0.567934	0.197227	-2.87959	0.00398189	0.0525882	RPS24	protein_coding
ENSG00000084072.17	73.6245	-0.75856	0.263601	-2.87768	0.0040061	0.0528477	PPIE	protein_coding
ENSG00000288970.1	2.55672	-2.52275	0.876815	-2.87717	0.00401257	0.0528913	NA	lncRNA
ENSG00000119514.7	8.46422	-1.41446	0.491791	-2.87615	0.00402559	0.053021	GALNT12	protein_coding
ENSG00000110422.12	1899.75	0.551195	0.19172	2.87501	0.0040402	0.0531297	HIPK3	protein_coding
ENSG00000259399.1	4.99011	3.01345	1.04814	2.87505	0.00403962	0.0531297	TGIF2-RAB5IF	protein_coding
ENSG00000001167.15	453.951	0.482868	0.168024	2.8738	0.00405564	0.0532377	NFYA	protein_coding
ENSG00000050344.9	16.8262	-1.14508	0.39848	-2.87362	0.00405797	0.0532377	NFE2L3	protein_coding
ENSG00000125691.14	1189.16	-0.59557	0.207229	-2.87397	0.00405349	0.0532377	RPL23	protein_coding
ENSG00000065243.20	602.888	0.840003	0.292398	2.8728	0.00406848	0.0533337	PKN2	protein_coding
ENSG00000106686.17	3.36844	-2.20853	0.769194	-2.87122	0.00408887	0.0533917	SPATA6L	protein_coding
ENSG00000111261.14	374.982	0.89156	0.31051	2.87128	0.00408819	0.0533917	MANSC1	protein_coding
ENSG00000132623.16	6.55302	-1.8469	0.643231	-2.87129	0.00408797	0.0533917	ANKEF1	protein_coding
ENSG00000145730.21	163.435	1.01819	0.354534	2.87192	0.0040799	0.0533917	PAM	protein_coding
ENSG00000164587.13	1992.41	-0.747191	0.260193	-2.87168	0.00408298	0.0533917	RPS14	protein_coding
ENSG00000141736.14	31.0957	-1.37611	0.479541	-2.86964	0.00410943	0.0536182	ERBB2	protein_coding
ENSG00000287737.2	34.0397	1.09272	0.380908	2.86872	0.00412138	0.0537323	NA	lncRNA
ENSG00000170074.19	13.0753	-1.45918	0.508893	-2.86736	0.00413918	0.0539222	FAM153A	protein_coding
ENSG00000124588.22	369.274	1.13365	0.395547	2.86602	0.00415666	0.054	NQO2	protein_coding
ENSG00000135960.10	4.53476	-1.84751	0.644703	-2.86567	0.0041613	0.054	EDAR	protein_coding
ENSG00000141497.14	25.4841	1.11545	0.389217	2.86587	0.00415864	0.054	ZMYND15	protein_coding
ENSG00000228340.7	178.525	1.03877	0.362397	2.86637	0.00415203	0.054	MIR646HG	lncRNA
ENSG00000278845.5	24.7552	-0.971608	0.338993	-2.86616	0.00415485	0.054	MRPL45	protein_coding
ENSG00000177302.15	345.944	0.536615	0.187311	2.86483	0.00417237	0.0541016	TOP3A	protein_coding
ENSG00000135870.12	1164.05	0.650157	0.226992	2.86423	0.00418026	0.0541058	RC3H1	protein_coding
ENSG00000148334.16	62.926	-0.548534	0.191518	-2.86414	0.00418149	0.0541058	PTGES2	protein_coding
ENSG00000273033.2	195.924	0.710627	0.248118	2.86407	0.00418241	0.0541058	LINC02035	lncRNA
ENSG00000013810.21	776.927	0.505637	0.176715	2.86131	0.00421895	0.0545022	TACC3	protein_coding
ENSG00000144152.13	5.6441	-1.81404	0.634001	-2.86126	0.00421957	0.0545022	FBLN7	protein_coding
ENSG00000160408.16	76.8502	-0.872854	0.305137	-2.86053	0.00422932	0.054586	ST6GALNAC6	protein_coding
ENSG00000124571.18	95.6199	-0.532677	0.186236	-2.86023	0.00423335	0.0545958	XPO5	protein_coding
ENSG00000061794.13	44.8698	-0.704729	0.246495	-2.859	0.00424982	0.0546396	MRPS35	protein_coding
ENSG00000151376.18	5.18391	-2.12666	0.743846	-2.859	0.00424978	0.0546396	ME3	protein_coding
ENSG00000153976.3	4.00068	2.22098	0.776669	2.85963	0.00424139	0.0546396	HS3ST3A1	protein_coding
ENSG00000166946.14	832.32	0.545603	0.190809	2.85942	0.00424421	0.0546396	CCNDBP1	protein_coding
ENSG00000114030.13	366.054	0.599772	0.209864	2.85791	0.00426441	0.054783	KPNA1	protein_coding
ENSG00000255717.8	185.714	-0.598691	0.209503	-2.85768	0.00426753	0.054783	SNHG1	lncRNA
ENSG00000119684.16	76.4576	-0.686048	0.240108	-2.85724	0.00427338	0.054816	MLH3	protein_coding
ENSG00000099385.12	43.5436	-0.583556	0.204279	-2.85667	0.00428113	0.0548565	BCL7C	protein_coding
ENSG00000172728.16	24.268	-1.10775	0.387828	-2.85628	0.00428639	0.0548565	FUT10	protein_coding
ENSG00000196839.14	61.2385	-1.06917	0.374306	-2.8564	0.00428471	0.0548565	ADA	protein_coding
ENSG00000106034.18	28.7746	-1.06569	0.373197	-2.85558	0.00429586	0.0549358	CPED1	protein_coding
ENSG00000204020.6	88.4971	0.983196	0.344385	2.85494	0.00430455	0.0550048	LIPN	protein_coding
ENSG00000289013.1	165.48	1.31638	0.461172	2.85442	0.00431149	0.0550514	NA	lncRNA
ENSG00000179639.11	17.8472	-2.67248	0.936516	-2.85364	0.00432209	0.0551446	FCER1A	protein_coding
ENSG00000087157.19	1376.15	0.913864	0.320277	2.85335	0.00432605	0.055153	PGS1	protein_coding
ENSG00000117090.16	36.3697	-0.896432	0.314309	-2.85208	0.00434346	0.0553328	SLAMF1	protein_coding
ENSG00000168286.3	94.4609	-0.662098	0.232217	-2.8512	0.00435539	0.0554425	THAP11	protein_coding
ENSG00000273590.5	5.81934	-1.62052	0.568478	-2.85064	0.00436314	0.0554989	LOC102723553	protein_coding
ENSG00000254087.8	4555.09	0.521507	0.183004	2.8497	0.0043761	0.0556214	LYN	protein_coding
ENSG00000115042.10	25.2893	-0.782796	0.274805	-2.84855	0.00439189	0.0557669	FAHD2A	protein_coding
ENSG00000143515.20	291.029	-0.849097	0.298117	-2.8482	0.00439676	0.0557669	ATP8B2	protein_coding
ENSG00000165724.6	16.9979	-0.795982	0.279474	-2.84814	0.00439756	0.0557669	ZMYND19	protein_coding
ENSG00000101442.10	31.141	-0.763775	0.268351	-2.84618	0.00442477	0.0558721	ACTR5	protein_coding
ENSG00000105374.10	405.785	-1.12506	0.395167	-2.84705	0.00441268	0.0558721	NKG7	protein_coding
ENSG00000157551.19	2069.66	0.783013	0.275148	2.84579	0.00443012	0.0558721	KCNJ15	protein_coding
ENSG00000174600.14	51.4121	-1.47037	0.516413	-2.84727	0.00440953	0.0558721	CMKLR1	protein_coding
ENSG00000179348.13	19.2217	-1.86101	0.653993	-2.84561	0.00443259	0.0558721	GATA2	protein_coding
ENSG00000189190.11	36.8647	-1.37328	0.48252	-2.84605	0.00442654	0.0558721	ZNF600	protein_coding
ENSG00000196150.14	42.4747	1.05065	0.369207	2.84569	0.00443152	0.0558721	ZNF250	protein_coding
ENSG00000211967.3	75.0769	2.7483	0.965667	2.84601	0.00442703	0.0558721	IGHV3-53	IG_V_gene
ENSG00000006530.18	56.1485	-0.714613	0.251215	-2.84463	0.00444634	0.0558768	AGK	protein_coding
ENSG00000100823.12	103.493	-0.797241	0.280253	-2.84472	0.00444508	0.0558768	APEX1	protein_coding
ENSG00000197943.11	1690.71	0.535864	0.188339	2.84521	0.00443825	0.0558768	PLCG2	protein_coding
ENSG00000286177.1	51.053	0.707269	0.248619	2.84479	0.00444413	0.0558768	LOC105372401	lncRNA
ENSG00000147403.18	2544.29	-0.743239	0.261366	-2.84367	0.00445968	0.0560023	RPL10	protein_coding
ENSG00000229124.8	143.637	0.570496	0.200684	2.84276	0.00447245	0.0561205	VIM-AS1	lncRNA
ENSG00000118007.13	388.282	0.428923	0.15092	2.84205	0.00448244	0.0562037	STAG1	protein_coding
ENSG00000114739.14	21.1379	-1.3117	0.461675	-2.84118	0.00449476	0.0563159	ACVR2B	protein_coding
ENSG00000171843.17	59.0568	-1.01282	0.35662	-2.84005	0.00451058	0.0564718	MLLT3	protein_coding
ENSG00000258565.1	11.4857	1.13451	0.399502	2.8398	0.00451416	0.0564743	NA	unprocessed_pseudogene
ENSG00000186350.12	1555.96	0.660618	0.232656	2.83947	0.0045189	0.0564913	RXRA	protein_coding
ENSG00000124299.15	72.9509	-0.6606	0.232676	-2.83914	0.00452351	0.0565067	PEPD	protein_coding
ENSG00000259374.2	7.76654	1.19046	0.41939	2.83856	0.00453178	0.0565677	NDUFB4P11	transcribed_processed_pseudogene
ENSG00000173744.18	744.625	0.765314	0.269852	2.83605	0.00456757	0.0569719	AGFG1	protein_coding
ENSG00000113758.14	121.069	0.744396	0.262542	2.83534	0.00457768	0.0570554	DBN1	protein_coding
ENSG00000151623.15	46.8506	-1.38915	0.490028	-2.83484	0.00458489	0.0571028	NR3C2	protein_coding
ENSG00000172081.14	2244.27	0.657207	0.231896	2.83407	0.00459597	0.0571981	MOB3A	protein_coding
ENSG00000211753.4	8.06989	-2.02641	0.715309	-2.83291	0.00461259	0.0573622	TRBV28	TR_V_gene
ENSG00000259024.6	14.2175	-1.88593	0.665884	-2.83222	0.00462263	0.0574443	TVP23C-CDRT4	protein_coding
ENSG00000125459.17	43.1203	-0.666415	0.235347	-2.83162	0.00463124	0.0575086	MSTO1	protein_coding
ENSG00000117419.16	31.0565	-0.660749	0.233369	-2.83135	0.00463521	0.0575151	ERI3	protein_coding
ENSG00000148925.11	166.598	0.506192	0.178906	2.82937	0.004664	0.0577817	BTBD10	protein_coding
ENSG00000169583.13	5.14779	-1.62568	0.574617	-2.82916	0.00466706	0.0577817	CLIC3	protein_coding
ENSG00000203801.8	6.67549	1.45482	0.51418	2.8294	0.00466349	0.0577817	LINC00222	lncRNA
ENSG00000157985.19	20.8208	-1.77548	0.627622	-2.8289	0.00467078	0.0577849	AGAP1	protein_coding
ENSG00000211785.1	3.91385	-2.1855	0.772708	-2.82837	0.00467855	0.0578382	TRAV12-1	TR_V_gene
ENSG00000176531.11	10.1825	-1.29529	0.458027	-2.82797	0.00468442	0.057868	PHLDB3	protein_coding
ENSG00000254876.5	11.3019	-1.20734	0.427111	-2.82675	0.00470237	0.0580468	SUGT1P4-STRA6LP	lncRNA
ENSG00000102053.13	19.7453	-1.03745	0.367086	-2.82618	0.00471069	0.0581067	ZC3H12B	protein_coding
ENSG00000261288.1	8.24932	1.184	0.418976	2.82593	0.00471433	0.0581086	NA	lncRNA
ENSG00000143727.16	87.2685	-0.59948	0.212155	-2.82567	0.00471818	0.0581133	ACP1	protein_coding
ENSG00000104763.20	2052.74	0.574337	0.203336	2.82457	0.00473445	0.0581159	ASAH1	protein_coding
ENSG00000132334.17	2920.64	0.734239	0.259944	2.8246	0.00473392	0.0581159	PTPRE	protein_coding
ENSG00000177272.9	95.6803	-0.860012	0.304458	-2.82474	0.00473197	0.0581159	KCNA3	protein_coding
ENSG00000217930.8	60.2628	0.953075	0.337396	2.8248	0.00473101	0.0581159	PAM16	protein_coding
ENSG00000235706.9	15.8037	0.729924	0.258428	2.82448	0.00473578	0.0581159	DICER1-AS1	lncRNA
ENSG00000131469.15	799.708	-0.60384	0.213896	-2.82306	0.00475678	0.0583308	RPL27	protein_coding
ENSG00000213402.3	164.35	-0.840396	0.297732	-2.82266	0.00476266	0.05836	PTPRCAP	protein_coding
ENSG00000125827.9	1305.83	0.607743	0.215383	2.82168	0.00477726	0.0584369	TMX4	protein_coding
ENSG00000157540.22	1480.68	0.366692	0.129952	2.82176	0.0047761	0.0584369	DYRK1A	protein_coding
ENSG00000198964.14	218.203	0.381288	0.135135	2.82154	0.00477942	0.0584369	SGMS1	protein_coding
ENSG00000123737.13	61.3633	-0.736891	0.261194	-2.82124	0.0047838	0.0584456	EXOSC9	protein_coding
ENSG00000144524.18	52.7494	-0.494404	0.175257	-2.82102	0.00478713	0.0584456	COPS7B	protein_coding
ENSG00000211777.2	3.59065	-2.90197	1.02933	-2.81928	0.00481314	0.0587045	TRAV3	TR_V_gene
ENSG00000214922.9	16.8709	-0.95742	0.339615	-2.81913	0.00481535	0.0587045	HLA-F-AS1	lncRNA
ENSG00000113734.18	13.0645	-0.941758	0.334162	-2.81827	0.00482836	0.0588096	BNIP1	protein_coding
ENSG00000141480.18	2795.11	0.641334	0.227578	2.81809	0.00483102	0.0588096	ARRB2	protein_coding
ENSG00000103707.10	52.3961	0.516758	0.183463	2.81669	0.0048522	0.05897	MTFMT	protein_coding
ENSG00000235532.2	16.9983	-1.82794	0.649006	-2.81651	0.00485478	0.05897	LINC00402	lncRNA
ENSG00000262001.2	32.9216	0.737373	0.261794	2.81662	0.00485318	0.05897	NA	lncRNA
ENSG00000140443.15	1433.16	0.890522	0.316248	2.8159	0.00486408	0.0590401	IGF1R	protein_coding
ENSG00000234444.10	96.9576	-0.942825	0.334889	-2.81534	0.0048726	0.0591006	ZNF736	protein_coding
ENSG00000287979.1	207.078	-1.06619	0.378794	-2.81471	0.00488218	0.0591738	NA	lncRNA
ENSG00000158615.10	1602.47	0.41335	0.14688	2.8142	0.00488983	0.0592237	PPP1R15B	protein_coding
ENSG00000116922.15	14.2429	-0.856855	0.304514	-2.81384	0.00489532	0.0592473	C1orf109	protein_coding
ENSG00000185156.6	12.7867	1.29646	0.460908	2.81285	0.00491051	0.0593881	MFSD6L	protein_coding
ENSG00000171631.16	5.54839	-1.78708	0.63539	-2.81257	0.00491472	0.059396	P2RY6	protein_coding
ENSG00000118922.18	191.6	-1.26612	0.450253	-2.81203	0.00492303	0.0594534	KLF12	protein_coding
ENSG00000186019.12	4.96775	-2.36198	0.840145	-2.8114	0.00493272	0.0595274	ZNF225-AS1	lncRNA
ENSG00000172197.11	191.934	0.480347	0.170976	2.80944	0.0049628	0.0598092	MBOAT1	protein_coding
ENSG00000181031.16	19.2814	1.19609	0.425808	2.809	0.00496958	0.0598092	RPH3AL	protein_coding
ENSG00000245958.7	175.767	0.775649	0.276135	2.80895	0.00497038	0.0598092	NA	transcribed_unprocessed_pseudogene
ENSG00000272918.1	66.8081	0.852699	0.303547	2.80912	0.00496774	0.0598092	NA	lncRNA
ENSG00000129480.13	15.93	-1.24044	0.441787	-2.80777	0.0049886	0.0599852	DTD2	protein_coding
ENSG00000121964.15	202.453	0.709649	0.252873	2.80635	0.00501062	0.0602067	GTDC1	protein_coding
ENSG00000111058.8	55.9611	0.994003	0.354235	2.80605	0.00501526	0.0602191	ACSS3	protein_coding
ENSG00000108349.17	891.268	0.530832	0.189268	2.80465	0.00503706	0.0604375	CASC3	protein_coding
ENSG00000097096.10	4.99639	-1.67546	0.597665	-2.80334	0.00505767	0.0605978	SYDE2	protein_coding
ENSG00000102010.15	85.7841	1.15783	0.41301	2.8034	0.0050567	0.0605978	BMX	protein_coding
ENSG00000261553.5	3.71881	-1.87061	0.66739	-2.80287	0.005065	0.0606421	NA	lncRNA
ENSG00000244491.1	10.3323	1.37386	0.490355	2.80176	0.0050825	0.0608081	NA	lncRNA
ENSG00000182307.14	49.7648	-0.732484	0.261493	-2.80117	0.00509184	0.0608763	C8orf33	protein_coding
ENSG00000162551.14	2601.95	1.21525	0.433908	2.80072	0.00509891	0.0609172	ALPL	protein_coding
ENSG00000214797.3	3.13689	1.593	0.568917	2.80006	0.00510936	0.0609729	NA	lncRNA
ENSG00000289698.1	168.356	0.65445	0.233735	2.79996	0.00511087	0.0609729	NA	lncRNA
ENSG00000227097.5	62.5064	-0.932794	0.3332	-2.7995	0.00511815	0.0610163	NA	processed_pseudogene
ENSG00000160360.13	4.69668	-1.59686	0.57063	-2.79842	0.00513532	0.0611337	GPSM1	protein_coding
ENSG00000205810.9	11.4877	-2.35399	0.84116	-2.7985	0.005134	0.0611337	KLRC3	protein_coding
ENSG00000166912.17	682.153	0.486665	0.173931	2.79803	0.00514154	0.0611642	MTMR10	protein_coding
ENSG00000241294.1	34.2834	1.99053	0.711477	2.79774	0.00514613	0.0611752	IGKV2-24	IG_V_gene
ENSG00000134198.10	177.979	0.917682	0.328073	2.79719	0.00515494	0.0611806	TSPAN2	protein_coding
ENSG00000135439.12	556.48	0.681461	0.243628	2.79713	0.00515583	0.0611806	AGAP2	protein_coding
ENSG00000157978.12	159.197	-0.802266	0.286832	-2.79699	0.00515812	0.0611806	LDLRAP1	protein_coding
ENSG00000266970.2	8.47124	1.63571	0.58485	2.7968	0.00516122	0.0611806	SOCS3-DT	lncRNA
ENSG00000055609.21	4331.2	0.423961	0.151628	2.79606	0.00517304	0.0612772	KMT2C	protein_coding
ENSG00000124459.12	42.296	-0.664943	0.23789	-2.79517	0.00518723	0.0612934	ZNF45	protein_coding
ENSG00000147576.17	15.2998	-0.951659	0.3405	-2.79488	0.00519183	0.0612934	ADHFE1	protein_coding
ENSG00000178234.13	84.9974	-0.482272	0.172526	-2.79536	0.00518418	0.0612934	GALNT11	protein_coding
ENSG00000198060.10	113.438	0.493511	0.176527	2.79566	0.00517932	0.0612934	MARCHF5	protein_coding
ENSG00000288855.1	21.8221	0.758845	0.271517	2.79483	0.00519274	0.0612934	NA	lncRNA
ENSG00000177971.9	53.2532	-0.630794	0.225739	-2.79435	0.00520036	0.0613067	IMP3	protein_coding
ENSG00000211689.7	43.9831	-1.44789	0.518157	-2.7943	0.0052012	0.0613067	TRGC1	TR_C_gene
ENSG00000005059.16	74.8794	-1.10163	0.394523	-2.79232	0.00523319	0.0613665	MCUB	protein_coding
ENSG00000090470.15	41.6571	-0.892505	0.3196	-2.79257	0.00522915	0.0613665	PDCD7	protein_coding
ENSG00000090621.15	232.17	-0.468482	0.167784	-2.79217	0.00523565	0.0613665	PABPC4	protein_coding
ENSG00000109787.13	1052.37	0.514254	0.184303	2.79027	0.00526649	0.0613665	KLF3	protein_coding
ENSG00000137965.11	599.187	-1.94603	0.697215	-2.79115	0.00525219	0.0613665	IFI44	protein_coding
ENSG00000143222.12	121.578	-0.591173	0.211739	-2.79199	0.00523845	0.0613665	UFC1	protein_coding
ENSG00000166199.13	22.314	-0.733643	0.26289	-2.79069	0.00525962	0.0613665	ALKBH3	protein_coding
ENSG00000167434.10	263.703	1.25506	0.449808	2.79022	0.00526726	0.0613665	CA4	protein_coding
ENSG00000171863.15	1065.35	-0.53746	0.192448	-2.79275	0.00522621	0.0613665	RPS7	protein_coding
ENSG00000186481.16	5.12139	-2.06444	0.739439	-2.79189	0.00524007	0.0613665	NA	transcribed_unprocessed_pseudogene
ENSG00000186827.11	10.0591	-1.09084	0.390786	-2.79141	0.00524788	0.0613665	TNFRSF4	protein_coding
ENSG00000224536.2	2.27077	-2.30745	0.826224	-2.79276	0.00522604	0.0613665	CSRP1-AS1	lncRNA
ENSG00000234814.8	11.7717	1.08148	0.387516	2.79081	0.00525759	0.0613665	NA	transcribed_unprocessed_pseudogene
ENSG00000237135.1	24.9105	1.20692	0.432567	2.79013	0.0052687	0.0613665	DDX10P1	processed_pseudogene
ENSG00000249096.7	118.886	0.971078	0.347592	2.79373	0.00521036	0.0613665	NA	lncRNA
ENSG00000267385.1	72.0198	1.10247	0.394745	2.79286	0.00522437	0.0613665	NA	protein_coding
ENSG00000274180.1	493.079	0.916959	0.328641	2.79016	0.00526828	0.0613665	NATD1	protein_coding
ENSG00000104814.13	107.298	-0.642398	0.230305	-2.78934	0.00528163	0.0614316	MAP4K1	protein_coding
ENSG00000166164.16	242.236	-0.435508	0.156131	-2.78937	0.00528106	0.0614316	BRD7	protein_coding
ENSG00000196126.12	841.6	-1.03758	0.372108	-2.78839	0.00529708	0.0615445	HLA-DRB1	protein_coding
ENSG00000255197.7	477.957	0.551821	0.197923	2.78807	0.00530239	0.0615445	NA	lncRNA
ENSG00000267322.3	367.791	-1.06792	0.383025	-2.78813	0.00530137	0.0615445	SCARNA17	lncRNA
ENSG00000163820.16	182.999	-0.618022	0.221705	-2.78759	0.00531024	0.0615929	FYCO1	protein_coding
ENSG00000076108.12	1837.26	0.414728	0.148934	2.78465	0.00535862	0.0619391	BAZ2A	protein_coding
ENSG00000124614.16	1054.9	-0.721713	0.259164	-2.78478	0.00535642	0.0619391	RPS10	protein_coding
ENSG00000145284.12	5.2823	-1.78869	0.64232	-2.78473	0.00535729	0.0619391	SCD5	protein_coding
ENSG00000171960.12	44.9025	-0.662588	0.237917	-2.78495	0.00535358	0.0619391	PPIH	protein_coding
ENSG00000228327.4	1008.53	0.758493	0.272378	2.78471	0.00535755	0.0619391	NA	transcribed_unprocessed_pseudogene
ENSG00000247077.7	57.3924	-0.618428	0.222141	-2.78394	0.00537024	0.0619992	PGAM5	protein_coding
ENSG00000254788.7	33.3183	0.929277	0.333806	2.78388	0.00537123	0.0619992	CKLF-CMTM1	protein_coding
ENSG00000104872.11	102.907	-0.508535	0.182703	-2.7834	0.00537928	0.0620492	PIH1D1	protein_coding
ENSG00000144824.21	16.3669	-1.60249	0.575821	-2.78296	0.00538652	0.0620898	PHLDB2	protein_coding
ENSG00000100554.12	158.595	0.439901	0.158107	2.7823	0.00539748	0.0621733	ATP6V1D	protein_coding
ENSG00000279276.1	25.1005	1.06691	0.3835	2.78204	0.00540189	0.0621813	NA	TEC
ENSG00000167037.19	5.79513	-1.8172	0.653305	-2.78154	0.00541013	0.0622054	SGSM1	protein_coding
ENSG00000256720.1	6.25756	-1.67696	0.602907	-2.78146	0.00541143	0.0622054	NA	processed_pseudogene
ENSG00000008294.22	1378.54	0.46571	0.167536	2.77975	0.00544007	0.062235	SPAG9	protein_coding
ENSG00000114573.10	893.401	0.475402	0.171021	2.77979	0.00543939	0.062235	ATP6V1A	protein_coding
ENSG00000122694.16	1129.29	0.595162	0.214104	2.77978	0.00543966	0.062235	GLIPR2	protein_coding
ENSG00000135898.10	8.00766	-1.2389	0.445554	-2.78058	0.00542619	0.062235	GPR55	protein_coding
ENSG00000183918.17	41.3934	-1.46531	0.527041	-2.78026	0.00543155	0.062235	SH2D1A	protein_coding
ENSG00000225614.4	12.591	-1.15296	0.414745	-2.77993	0.00543712	0.062235	ZNF469	protein_coding
ENSG00000275302.2	50.9049	-0.914548	0.328848	-2.78107	0.00541804	0.062235	CCL4	protein_coding
ENSG00000181991.16	39.561	-0.648181	0.233199	-2.77952	0.00544393	0.0622366	MRPS11	protein_coding
ENSG00000124215.17	21.4444	0.725613	0.2611	2.77906	0.00545159	0.0622815	CDH26	protein_coding
ENSG00000125962.16	32.9129	-0.692579	0.249351	-2.77753	0.00547741	0.0624181	ARMCX5	protein_coding
ENSG00000154358.23	110.621	-1.06237	0.382463	-2.77771	0.00547428	0.0624181	OBSCN	protein_coding
ENSG00000184517.12	14.5599	-1.08986	0.392329	-2.77793	0.00547062	0.0624181	ZFP1	protein_coding
ENSG00000284428.1	19.4732	-0.984381	0.354417	-2.77746	0.00547848	0.0624181	NA	lncRNA
ENSG00000112079.9	769.167	0.338933	0.122052	2.77694	0.00548725	0.0624755	STK38	protein_coding
ENSG00000268027.5	13.2415	-1.29595	0.466726	-2.77668	0.00549165	0.0624829	NA	lncRNA
ENSG00000086300.16	484.631	0.873389	0.31472	2.77513	0.00551802	0.0624852	SNX10	protein_coding
ENSG00000131355.15	824.571	0.803447	0.289471	2.77557	0.00551058	0.0624852	ADGRE3	protein_coding
ENSG00000141385.12	110.157	-0.461724	0.166305	-2.77637	0.00549693	0.0624852	AFG3L2	protein_coding
ENSG00000153310.21	1433.28	0.57388	0.206773	2.77541	0.0055132	0.0624852	CYRIB	protein_coding
ENSG00000157933.10	363.565	0.832717	0.300053	2.77524	0.00551617	0.0624852	SKI	protein_coding
ENSG00000227191.8	45.9213	-0.98411	0.35454	-2.77574	0.00550759	0.0624852	TRGC2	TR_C_gene
ENSG00000261211.2	26.4341	1.19061	0.428976	2.77548	0.00551209	0.0624852	NA	lncRNA
ENSG00000140718.21	96.6282	-0.541483	0.195144	-2.77479	0.00552372	0.0625074	FTO	protein_coding
ENSG00000154079.6	11.8886	-0.918245	0.331006	-2.77411	0.00553535	0.0625966	SDHAF4	protein_coding
ENSG00000081386.13	47.9168	-0.931693	0.335997	-2.77292	0.00555551	0.062634	ZNF510	protein_coding
ENSG00000103061.13	131.343	-0.398754	0.14384	-2.7722	0.00556787	0.062634	SLC7A6OS	protein_coding
ENSG00000105372.8	1070.39	-0.719516	0.259512	-2.77257	0.00556152	0.062634	RPS19	protein_coding
ENSG00000105810.10	175.285	-0.678478	0.244633	-2.77345	0.00554651	0.062634	CDK6	protein_coding
ENSG00000106351.13	36.223	-1.12533	0.405973	-2.77192	0.00557266	0.062634	AGFG2	protein_coding
ENSG00000142168.15	125.971	-0.722135	0.260448	-2.77266	0.00555995	0.062634	SOD1	protein_coding
ENSG00000156510.13	6.33545	-1.45418	0.524692	-2.7715	0.00557987	0.062634	HKDC1	protein_coding
ENSG00000168291.13	95.0322	-0.425568	0.153454	-2.77325	0.0055499	0.062634	PDHB	protein_coding
ENSG00000170310.15	57.3418	-0.481632	0.173741	-2.77213	0.00556906	0.062634	STX8	protein_coding
ENSG00000213693.4	6.27982	-1.28859	0.464932	-2.77156	0.00557888	0.062634	SEC14L1P1	processed_pseudogene
ENSG00000255031.5	89.551	0.749041	0.270265	2.7715	0.00557982	0.062634	NA	lncRNA
ENSG00000131263.13	708.604	0.444452	0.160379	2.77126	0.00558406	0.0626389	RLIM	protein_coding
ENSG00000205482.11	19.4391	0.853826	0.308134	2.77096	0.00558921	0.0626547	SPDYE18	protein_coding
ENSG00000154529.15	29.385	1.62675	0.587182	2.77043	0.00559825	0.0627139	CNTNAP3B	protein_coding
ENSG00000137441.8	91.6405	-1.69157	0.610748	-2.76966	0.00561142	0.0628193	FGFBP2	protein_coding
ENSG00000008283.16	46.6894	-0.866444	0.312952	-2.76862	0.00562945	0.0629177	CYB561	protein_coding
ENSG00000238160.1	72.42	0.987017	0.356517	2.7685	0.0056315	0.0629177	NA	lncRNA
ENSG00000269825.2	21.3685	-1.3556	0.489618	-2.76869	0.00562823	0.0629177	LOC122539214	protein_coding
ENSG00000107864.15	88.3344	0.62391	0.225382	2.76824	0.00563601	0.062926	CPEB3	protein_coding
ENSG00000117616.18	1304.05	0.424283	0.153293	2.7678	0.00564369	0.0629277	RSRP1	protein_coding
ENSG00000173218.15	17.5128	-0.86265	0.311662	-2.7679	0.00564179	0.0629277	VANGL1	protein_coding
ENSG00000095059.17	109.634	-0.483948	0.174933	-2.76648	0.00566653	0.0631402	DHPS	protein_coding
ENSG00000256751.6	87.9717	0.979368	0.354101	2.76579	0.00567853	0.0632318	PLBD1-AS1	lncRNA
ENSG00000228801.7	8.8055	-1.02508	0.370747	-2.76491	0.00569389	0.0633606	PCMTD1-DT	lncRNA
ENSG00000171862.12	3456.72	0.714822	0.258642	2.76375	0.00571409	0.0635431	PTEN	protein_coding
ENSG00000093000.19	1050.71	0.519407	0.188047	2.76211	0.00574292	0.0635781	NUP50	protein_coding
ENSG00000103064.15	194.871	-0.719361	0.260464	-2.76184	0.00574767	0.0635781	SLC7A6	protein_coding
ENSG00000109118.14	1239.83	0.695538	0.251792	2.76235	0.00573862	0.0635781	PHF12	protein_coding
ENSG00000151726.15	10504	0.867873	0.314214	2.76204	0.00574409	0.0635781	ACSL1	protein_coding
ENSG00000163412.13	1177.42	0.708654	0.25649	2.76289	0.00572918	0.0635781	EIF4E3	protein_coding
ENSG00000163600.13	32.6031	-1.2902	0.46694	-2.7631	0.00572547	0.0635781	ICOS	protein_coding
ENSG00000169991.11	119.993	-0.890879	0.322464	-2.76272	0.00573217	0.0635781	IFFO2	protein_coding
ENSG00000213614.11	342.09	-0.595513	0.215567	-2.76255	0.00573524	0.0635781	HEXA	protein_coding
ENSG00000084731.15	66.62	0.774107	0.280361	2.76111	0.00576051	0.0636366	KIF3C	protein_coding
ENSG00000155158.20	77.0145	-1.08633	0.393441	-2.76111	0.00576057	0.0636366	TTC39B	protein_coding
ENSG00000142166.13	846.157	0.787241	0.285298	2.75937	0.00579138	0.0638503	IFNAR1	protein_coding
ENSG00000147526.20	1251.82	0.310823	0.112637	2.75951	0.00578888	0.0638503	TACC1	protein_coding
ENSG00000184083.12	22.0138	-0.987014	0.35765	-2.75972	0.00578513	0.0638503	FAM120C	protein_coding
ENSG00000197471.12	610.041	-0.716502	0.259787	-2.75804	0.00581498	0.0640683	SPN	protein_coding
ENSG00000211793.2	4.28833	-2.08645	0.756638	-2.75753	0.005824	0.0641254	TRAV9-2	TR_V_gene
ENSG00000100504.17	3025.32	1.01388	0.367868	2.75611	0.00584938	0.0643624	PYGL	protein_coding
ENSG00000165288.11	638.989	0.598179	0.217076	2.75561	0.00585822	0.0644173	BRWD3	protein_coding
ENSG00000111674.9	39.5377	-0.775981	0.281701	-2.75462	0.00587598	0.0645701	ENO2	protein_coding
ENSG00000065135.12	825.179	0.522399	0.189709	2.75368	0.00589292	0.0647137	GNAI3	protein_coding
ENSG00000135372.10	86.6654	-0.697746	0.253477	-2.7527	0.00591052	0.0648321	NAT10	protein_coding
ENSG00000146676.10	346.048	0.583797	0.212095	2.75253	0.00591369	0.0648321	PURB	protein_coding
ENSG00000281103.3	53.2414	-1.32035	0.479703	-2.75244	0.00591533	0.0648321	TRG-AS1	lncRNA
ENSG00000114013.16	101.608	-0.800283	0.290827	-2.75175	0.00592772	0.0649253	CD86	protein_coding
ENSG00000115896.16	94.1881	1.10472	0.401619	2.75066	0.00594745	0.0650783	PLCL1	protein_coding
ENSG00000140807.7	9.61472	-1.26725	0.460724	-2.75055	0.00594949	0.0650783	NKD1	protein_coding
ENSG00000144749.14	88.0428	-0.701308	0.255072	-2.74946	0.0059694	0.0652535	LRIG1	protein_coding
ENSG00000109756.10	1094.3	0.671786	0.244419	2.74851	0.00598672	0.0652778	RAPGEF2	protein_coding
ENSG00000112685.14	119.49	-0.459145	0.16707	-2.74822	0.00599204	0.0652778	EXOC2	protein_coding
ENSG00000113580.15	1127.95	0.360239	0.131113	2.74755	0.00600428	0.0652778	NR3C1	protein_coding
ENSG00000130703.17	1049.8	0.611498	0.222503	2.74826	0.00599118	0.0652778	OSBPL2	protein_coding
ENSG00000149294.17	29.4962	-1.48648	0.541021	-2.74755	0.00600429	0.0652778	NCAM1	protein_coding
ENSG00000240682.10	215.635	0.364382	0.132593	2.74812	0.00599388	0.0652778	ISY1	protein_coding
ENSG00000267121.6	192.845	0.380941	0.138654	2.74743	0.00600643	0.0652778	FMNL1-DT	lncRNA
ENSG00000276234.5	45.4915	-0.522198	0.189999	-2.74842	0.00598824	0.0652778	TADA2A	protein_coding
ENSG00000280035.1	174.323	0.896662	0.326366	2.74741	0.00600677	0.0652778	NA	TEC
ENSG00000109944.11	6.71039	-1.49655	0.544792	-2.74701	0.00601422	0.0653162	JHY	protein_coding
ENSG00000166452.12	11.5623	-0.990522	0.360661	-2.74641	0.00602522	0.0653932	AKIP1	protein_coding
ENSG00000176410.8	11.8573	-0.974401	0.354961	-2.7451	0.0060493	0.0656119	DNAJC30	protein_coding
ENSG00000134697.13	95.0688	-0.493106	0.179659	-2.74468	0.00605708	0.0656537	GNL2	protein_coding
ENSG00000120008.16	210.477	-0.617117	0.224877	-2.74424	0.00606519	0.0656991	WDR11	protein_coding
ENSG00000175768.13	34.2485	-0.757693	0.276247	-2.74281	0.00609165	0.0659429	TOMM5	protein_coding
ENSG00000054793.14	93.1389	0.886592	0.323325	2.74211	0.00610466	0.0659957	ATP9A	protein_coding
ENSG00000109466.14	735.243	0.911635	0.332512	2.74166	0.00611287	0.0659957	KLHL2	protein_coding
ENSG00000131471.7	59.2197	0.897652	0.327433	2.74148	0.00611627	0.0659957	AOC3	protein_coding
ENSG00000179820.16	1686.82	0.789228	0.287877	2.74155	0.00611508	0.0659957	MYADM	protein_coding
ENSG00000242574.9	298.144	-0.921963	0.336251	-2.74189	0.00610865	0.0659957	HLA-DMB	protein_coding
ENSG00000184730.12	1663.87	0.629495	0.229674	2.74082	0.00612857	0.0660858	APOBR	protein_coding
ENSG00000278949.1	45.8997	0.738247	0.26938	2.74055	0.00613373	0.0660987	NA	TEC
ENSG00000158042.9	25.9443	-0.710316	0.259289	-2.73947	0.00615378	0.0662294	MRPL17	protein_coding
ENSG00000271788.1	2.65541	2.05678	0.750782	2.73951	0.00615301	0.0662294	NA	lncRNA
ENSG00000109063.15	15.5234	-0.775253	0.283147	-2.73799	0.00618157	0.0664857	MYH3	protein_coding
ENSG00000080493.18	9.20896	-1.79402	0.655297	-2.73772	0.00618676	0.0664987	SLC4A4	protein_coding
ENSG00000104129.10	39.564	-0.538244	0.196624	-2.73743	0.00619211	0.0665135	DNAJC17	protein_coding
ENSG00000143185.4	3.6359	-2.00575	0.732948	-2.73656	0.00620858	0.0666476	XCL2	protein_coding
ENSG00000125485.18	25.8716	-0.84235	0.307894	-2.73585	0.00622202	0.066749	DDX31	protein_coding
ENSG00000049449.10	29.9476	-1.10874	0.405331	-2.7354	0.00623049	0.0667541	RCN1	protein_coding
ENSG00000254363.6	5.20149	-1.54878	0.566172	-2.73554	0.00622787	0.0667541	LOC101929719	lncRNA
ENSG00000148399.13	53.0034	-0.756909	0.276764	-2.73486	0.00624073	0.0667782	DPH7	protein_coding
ENSG00000197362.15	19.4181	-0.778263	0.284562	-2.73495	0.00623898	0.0667782	ZNF786	protein_coding
ENSG00000186654.21	47.0478	-0.814638	0.297909	-2.73451	0.00624725	0.0668052	PRR5	protein_coding
ENSG00000157106.18	1981.6	0.32598	0.119235	2.73394	0.00625811	0.0668786	SMG1	protein_coding
ENSG00000164082.15	5.90874	-1.23726	0.452758	-2.73272	0.00628138	0.0670843	GRM2	protein_coding
ENSG00000042832.12	126.417	1.16423	0.426088	2.73236	0.0062883	0.0670867	TG	protein_coding
ENSG00000172006.12	8.95085	-1.12369	0.411264	-2.73229	0.00628963	0.0670867	ZNF554	protein_coding
ENSG00000013441.17	946.606	0.462574	0.16945	2.72986	0.00633613	0.0675396	CLK1	protein_coding
ENSG00000145375.9	56.0239	-0.757934	0.277715	-2.72918	0.0063492	0.0675927	SPATA5	protein_coding
ENSG00000279520.1	110.128	0.832363	0.304983	2.72921	0.00634868	0.0675927	NA	TEC
ENSG00000093072.19	520.048	-0.725645	0.266044	-2.72754	0.00638089	0.0677575	ADA2	protein_coding
ENSG00000116954.8	111.381	0.45981	0.168569	2.72773	0.00637718	0.0677575	RRAGC	protein_coding
ENSG00000188389.11	8.74841	-1.15017	0.421663	-2.72769	0.0063779	0.0677575	PDCD1	protein_coding
ENSG00000226721.2	3.3454	-2.01535	0.73883	-2.72776	0.00637668	0.0677575	EEF1DP2	processed_pseudogene
ENSG00000067992.17	504.625	0.550463	0.201887	2.7266	0.00639911	0.0678216	PDK3	protein_coding
ENSG00000167543.16	51.4998	-0.76724	0.28136	-2.72689	0.00639335	0.0678216	TP53I13	protein_coding
ENSG00000197780.11	58.8721	0.632439	0.231939	2.72675	0.00639617	0.0678216	TAF13	protein_coding
ENSG00000139496.17	412.437	0.576526	0.211533	2.72546	0.0064212	0.0680126	NUP58	protein_coding
ENSG00000152520.14	731.847	0.562314	0.206438	2.72389	0.00645179	0.0682934	PAN3	protein_coding
ENSG00000223960.8	42.5492	-1.0842	0.398087	-2.72352	0.0064591	0.0683081	CHROMR	lncRNA
ENSG00000246339.6	4.67826	1.33039	0.488502	2.7234	0.00646135	0.0683081	EXTL3-AS1	lncRNA
ENSG00000153487.13	154.86	0.624694	0.229402	2.72314	0.00646648	0.068319	ING1	protein_coding
ENSG00000280007.1	3.49055	-2.41139	0.885592	-2.72292	0.00647078	0.0683213	NA	lncRNA
ENSG00000117385.16	72.1879	-0.584325	0.21473	-2.7212	0.00650445	0.0685036	P3H1	protein_coding
ENSG00000135778.12	39.7844	-0.745396	0.273891	-2.72151	0.00649853	0.0685036	NTPCR	protein_coding
ENSG00000214279.13	14.6781	-1.30133	0.478208	-2.72126	0.00650343	0.0685036	SCART1	protein_coding
ENSG00000258728.2	57.4321	-0.936028	0.343911	-2.72171	0.00649443	0.0685036	NA	protein_coding
ENSG00000132300.19	156.841	-0.672322	0.247151	-2.72029	0.00652251	0.0686116	PTCD3	protein_coding
ENSG00000145592.14	1462.77	-0.544451	0.200146	-2.72027	0.00652291	0.0686116	RPL37	protein_coding
ENSG00000113742.14	1138.27	0.558483	0.205373	2.71935	0.00654097	0.0687151	CPEB4	protein_coding
ENSG00000128283.7	3.65373	-2.22518	0.818264	-2.71939	0.00654025	0.0687151	CDC42EP1	protein_coding
ENSG00000198934.5	7.80577	-1.54215	0.567246	-2.71867	0.00655447	0.0688137	MAGEE1	protein_coding
ENSG00000144136.11	361.576	-0.400777	0.147445	-2.71814	0.00656501	0.0688811	SLC20A1	protein_coding
ENSG00000122687.19	28.215	-0.721759	0.26559	-2.71757	0.0065764	0.0689401	MRM2	protein_coding
ENSG00000251623.2	2.87957	-2.44008	0.897934	-2.71744	0.00657888	0.0689401	NA	transcribed_processed_pseudogene
ENSG00000171045.16	38.0136	-0.626285	0.230543	-2.71657	0.00659631	0.0690794	TSNARE1	protein_coding
ENSG00000092847.13	690.49	0.331247	0.121977	2.71565	0.00661467	0.0692283	AGO1	protein_coding
ENSG00000102931.8	71.6192	-0.536904	0.197801	-2.71436	0.00664042	0.0693879	ARL2BP	protein_coding
ENSG00000134539.17	206.396	-1.61443	0.594756	-2.71443	0.00663891	0.0693879	KLRD1	protein_coding
ENSG00000224650.2	56.7183	1.87514	0.690848	2.71426	0.00664238	0.0693879	IGHV3-74	IG_V_gene
ENSG00000213585.11	131.86	-0.380808	0.140316	-2.71393	0.00664907	0.0694145	VDAC1	protein_coding
ENSG00000114423.23	141.23	-0.969519	0.357307	-2.71341	0.00665945	0.0694794	CBLB	protein_coding
ENSG00000165806.21	53.5146	-0.816807	0.301069	-2.71302	0.00666726	0.0695175	CASP7	protein_coding
ENSG00000235568.7	2707.27	0.591049	0.21794	2.71198	0.00668836	0.069694	NFAM1	protein_coding
ENSG00000100099.21	116.591	-0.39415	0.145362	-2.71151	0.0066977	0.0697479	HPS4	protein_coding
ENSG00000129460.16	66.8204	-0.588304	0.217067	-2.71024	0.00672338	0.0699201	NGDN	protein_coding
ENSG00000148841.17	2277.32	0.809173	0.298602	2.70987	0.00673097	0.0699201	ITPRIP	protein_coding
ENSG00000168939.13	60.3824	0.796704	0.293991	2.70996	0.00672907	0.0699201	SPRY3	protein_coding
ENSG00000215196.5	30.9892	1.25263	0.462191	2.71019	0.00672437	0.0699201	BASP1-AS1	lncRNA
ENSG00000125630.16	51.3425	-0.656602	0.242345	-2.70937	0.00674121	0.0699284	POLR1B	protein_coding
ENSG00000175471.20	556.957	0.527961	0.194876	2.70921	0.00674432	0.0699284	MCTP1	protein_coding
ENSG00000205981.9	17.0951	-1.06535	0.393216	-2.70931	0.00674229	0.0699284	DNAJC19	protein_coding
ENSG00000198690.10	74.1208	-0.733286	0.270759	-2.70827	0.00676358	0.0700714	FAN1	protein_coding
ENSG00000204131.10	1495.62	0.487194	0.179901	2.70812	0.0067665	0.0700714	NHSL2	protein_coding
ENSG00000215154.6	33.6665	0.574164	0.212086	2.70722	0.00678492	0.0702186	LOC652276	transcribed_unprocessed_pseudogene
ENSG00000146083.12	604.015	0.710424	0.262496	2.70642	0.00680131	0.0702365	RNF44	protein_coding
ENSG00000152207.8	31.7121	-1.51934	0.561449	-2.70611	0.00680766	0.0702365	CYSLTR2	protein_coding
ENSG00000163161.14	169.289	-0.382368	0.141288	-2.7063	0.0068037	0.0702365	ERCC3	protein_coding
ENSG00000181191.12	27.0777	-0.858177	0.317035	-2.70688	0.00679181	0.0702365	PJA1	protein_coding
ENSG00000256128.7	7.95803	-1.4847	0.548576	-2.70646	0.00680055	0.0702365	NA	lncRNA
ENSG00000083093.10	25.2586	-0.866361	0.320174	-2.7059	0.00681191	0.070237	PALB2	protein_coding
ENSG00000096384.20	692.085	-0.533454	0.197165	-2.70562	0.00681762	0.0702526	HSP90AB1	protein_coding
ENSG00000138758.12	100.743	-0.755799	0.279395	-2.70513	0.00682783	0.0702711	SEPTIN11	protein_coding
ENSG00000211789.2	4.53717	-1.96027	0.724634	-2.70519	0.00682653	0.0702711	TRAV12-2	TR_V_gene
ENSG00000106028.11	98.2754	-0.618736	0.228824	-2.70398	0.00685149	0.0704312	SSBP1	protein_coding
ENSG00000133116.8	7.69486	1.65497	0.612054	2.70396	0.00685181	0.0704312	KL	protein_coding
ENSG00000287338.1	6.71526	1.37001	0.506946	2.70249	0.00688231	0.0707013	LOC107985323	lncRNA
ENSG00000089012.14	16.764	-1.39677	0.516911	-2.70215	0.00688935	0.0707301	SIRPG	protein_coding
ENSG00000284526.1	93.4798	0.748516	0.277121	2.70105	0.00691214	0.0709206	LOC122455342	protein_coding
ENSG00000113068.10	62.4088	-0.580203	0.21488	-2.70013	0.00693133	0.0710738	PFDN1	protein_coding
ENSG00000139629.16	47.245	-0.723739	0.268102	-2.69949	0.0069445	0.0711651	GALNT6	protein_coding
ENSG00000169432.19	47.1056	1.07731	0.399112	2.69926	0.00694934	0.0711711	SCN9A	protein_coding
ENSG00000138764.15	411.987	0.620501	0.229982	2.69804	0.00697485	0.0713886	CCNG2	protein_coding
ENSG00000104998.4	140.764	-0.598609	0.221909	-2.69754	0.00698543	0.0714513	IL27RA	protein_coding
ENSG00000181104.7	75.8157	-0.735393	0.272636	-2.69734	0.00698952	0.0714513	F2R	protein_coding
ENSG00000279608.1	106.362	0.647042	0.240204	2.69371	0.00706612	0.0721901	NA	TEC
ENSG00000153179.13	1890.2	0.566641	0.210438	2.69267	0.00708818	0.0722892	RASSF3	protein_coding
ENSG00000181804.15	73.0295	-0.618658	0.22975	-2.69275	0.00708663	0.0722892	SLC9A9	protein_coding
ENSG00000233369.7	1147.99	0.805592	0.299182	2.69264	0.00708878	0.0722892	GTF2IP4	transcribed_processed_pseudogene
ENSG00000164081.13	86.4205	-0.563035	0.209164	-2.69183	0.00710602	0.0724208	TEX264	protein_coding
ENSG00000112167.10	30.0421	-0.605899	0.225176	-2.69078	0.0071285	0.0725302	SAYSD1	protein_coding
ENSG00000138002.16	31.4256	-0.701646	0.260765	-2.69072	0.00712977	0.0725302	IFT172	protein_coding
ENSG00000241975.1	27.1012	0.896244	0.333056	2.69097	0.00712439	0.0725302	NA	processed_pseudogene
ENSG00000170430.10	39.1439	-0.754713	0.280548	-2.69014	0.00714219	0.0726122	MGMT	protein_coding
ENSG00000095066.12	37.1606	0.538671	0.200272	2.68969	0.0071518	0.0726216	HOOK2	protein_coding
ENSG00000134900.12	329.181	-0.493882	0.183619	-2.68972	0.00715127	0.0726216	TPP2	protein_coding
ENSG00000035141.8	49.4202	-0.463136	0.172241	-2.68888	0.00716916	0.0726748	FAM136A	protein_coding
ENSG00000179981.11	70.2781	-0.735471	0.273527	-2.68884	0.00717008	0.0726748	TSHZ1	protein_coding
ENSG00000279108.1	9.85649	1.13054	0.420437	2.68897	0.00716731	0.0726748	NA	TEC
ENSG00000178607.17	976.462	0.595658	0.221555	2.68853	0.0071768	0.0726989	ERN1	protein_coding
ENSG00000142556.19	16.6641	-0.885918	0.329609	-2.68778	0.0071928	0.0727727	ZNF614	protein_coding
ENSG00000198205.7	24.0929	-1.1376	0.423227	-2.68792	0.00718991	0.0727727	ZXDA	protein_coding
ENSG00000168575.10	43.2255	-0.589805	0.219483	-2.68725	0.00720429	0.0728448	SLC20A2	protein_coding
ENSG00000030419.17	74.0067	-1.38141	0.514162	-2.68673	0.00721554	0.0728931	IKZF2	protein_coding
ENSG00000225434.4	15.4406	-0.970923	0.361418	-2.68642	0.00722215	0.0728931	LINC01504	lncRNA
ENSG00000240225.10	14.8948	-1.14889	0.42764	-2.68659	0.00721857	0.0728931	ZNF542P	transcribed_unprocessed_pseudogene
ENSG00000022840.17	1885.58	0.905532	0.337215	2.68532	0.00724597	0.0730013	RNF10	protein_coding
ENSG00000122224.18	59.4422	-1.14503	0.426364	-2.68558	0.00724048	0.0730013	LY9	protein_coding
ENSG00000156042.19	32.0775	0.743657	0.276926	2.6854	0.00724422	0.0730013	CFAP70	protein_coding
ENSG00000171703.17	19.7008	-0.784106	0.29208	-2.68456	0.00726258	0.0730805	TCEA2	protein_coding
ENSG00000197971.16	1939.99	0.460974	0.171707	2.68465	0.00726064	0.0730805	MBP	protein_coding
ENSG00000100814.18	23.4792	-0.704261	0.262579	-2.6821	0.00731621	0.0735759	CCNB1IP1	protein_coding
ENSG00000148337.22	113.326	-0.372109	0.138796	-2.68098	0.00734079	0.0737787	CIZ1	protein_coding
ENSG00000147416.11	1991.02	0.437562	0.163329	2.67903	0.00738367	0.0741206	ATP6V1B2	protein_coding
ENSG00000231615.2	9.34622	1.1243	0.419663	2.67905	0.00738321	0.0741206	LOC646870	processed_pseudogene
ENSG00000211809.2	1.93735	-2.66396	0.994573	-2.67849	0.00739544	0.0741941	TRAV27	TR_V_gene
ENSG00000115365.12	50.9968	-0.945549	0.353107	-2.6778	0.00741072	0.0743028	LANCL1	protein_coding
ENSG00000075914.13	34.9192	-0.616254	0.230202	-2.67701	0.00742817	0.0744331	EXOSC7	protein_coding
ENSG00000198931.11	106.606	-0.707602	0.264356	-2.6767	0.00743516	0.0744586	APRT	protein_coding
ENSG00000089022.14	114.868	-0.537233	0.200786	-2.67565	0.00745848	0.0746375	MAPKAPK5	protein_coding
ENSG00000205307.12	63.9626	0.605885	0.226457	2.67549	0.00746196	0.0746375	SAP25	protein_coding
ENSG00000266173.7	223.177	0.3621	0.13535	2.67528	0.00746667	0.0746399	STRADA	protein_coding
ENSG00000211698.2	3.31834	-2.12783	0.795688	-2.67421	0.00749066	0.0747902	TRGV4	TR_V_gene
ENSG00000285737.1	26.851	0.797214	0.2981	2.67431	0.00748827	0.0747902	NA	lncRNA
ENSG00000077420.16	1153.98	0.636631	0.238108	2.67371	0.00750181	0.0748568	APBB1IP	protein_coding
ENSG00000132153.15	134.768	-0.425247	0.159085	-2.67309	0.00751571	0.0749061	DHX30	protein_coding
ENSG00000186174.13	143.29	-0.813548	0.304334	-2.67321	0.00751296	0.0749061	BCL9L	protein_coding
ENSG00000281852.1	7.01801	-1.42417	0.532903	-2.67248	0.00752934	0.0749973	NA	lncRNA
ENSG00000135074.16	1171.77	0.740233	0.277012	2.6722	0.00753553	0.0750142	ADAM19	protein_coding
ENSG00000108510.10	1105.79	0.399851	0.149662	2.67169	0.00754714	0.0750851	MED13	protein_coding
ENSG00000099204.21	254.409	-1.05014	0.39319	-2.67082	0.00756655	0.0751046	ABLIM1	protein_coding
ENSG00000101452.15	42.375	-0.614597	0.230169	-2.6702	0.00758052	0.0751046	DHX35	protein_coding
ENSG00000102409.10	27.2296	-0.812535	0.304374	-2.66953	0.00759586	0.0751046	BEX4	protein_coding
ENSG00000140598.16	64.339	-0.504911	0.189052	-2.67075	0.00756816	0.0751046	EFL1	protein_coding
ENSG00000146433.10	127.399	-0.658399	0.246579	-2.67014	0.00758204	0.0751046	TMEM181	protein_coding
ENSG00000157107.14	265.073	0.738407	0.276584	2.66974	0.00759101	0.0751046	FCHO2	protein_coding
ENSG00000165494.12	1332.44	0.308194	0.115442	2.66969	0.00759212	0.0751046	PCF11	protein_coding
ENSG00000168056.18	42.9413	-0.670312	0.251109	-2.66941	0.00759853	0.0751046	LTBP3	protein_coding
ENSG00000211799.3	2.99481	-2.06934	0.774908	-2.67044	0.0075752	0.0751046	TRAV19	TR_V_gene
ENSG00000256582.1	2.82419	-1.96992	0.737894	-2.66966	0.0075929	0.0751046	NA	lncRNA
ENSG00000274173.1	43.7759	1.31835	0.493579	2.671	0.00756247	0.0751046	NA	lncRNA
ENSG00000145982.13	40.2304	-0.655771	0.245688	-2.66912	0.0076051	0.0751251	FARS2	protein_coding
ENSG00000092096.19	3.63438	-1.61886	0.606647	-2.66853	0.00761834	0.075162	SLC22A17	protein_coding
ENSG00000126775.9	80.5124	-0.601081	0.225269	-2.66828	0.00762418	0.075162	ATG14	protein_coding
ENSG00000231607.14	326.416	0.727019	0.272473	2.66823	0.00762522	0.075162	DLEU2	lncRNA
ENSG00000244482.10	610.809	0.815147	0.305509	2.66816	0.00762683	0.075162	LILRA6	protein_coding
ENSG00000145604.17	56.6677	-0.739583	0.277253	-2.66754	0.00764098	0.0752571	SKP2	protein_coding
ENSG00000103356.18	25.7592	-0.780659	0.292729	-2.66683	0.00765707	0.0753712	EARS2	protein_coding
ENSG00000237550.6	1209.41	-0.70613	0.264829	-2.66636	0.00766777	0.0754321	RPL9P8	transcribed_processed_pseudogene
ENSG00000164190.19	1349.1	0.680984	0.255438	2.66595	0.00767715	0.07548	NIPBL	protein_coding
ENSG00000105202.9	91.1548	-0.578994	0.217246	-2.66516	0.00769527	0.0756136	FBL	protein_coding
ENSG00000132824.14	846.171	0.449161	0.168691	2.66262	0.0077534	0.0761301	SERINC3	protein_coding
ENSG00000164327.13	1567.06	0.753467	0.283038	2.66208	0.00776606	0.0761301	RICTOR	protein_coding
ENSG00000178104.20	141.971	-0.650983	0.244539	-2.66209	0.00776579	0.0761301	PDE4DIP	protein_coding
ENSG00000288939.1	3.88704	1.37393	0.516102	2.66213	0.00776477	0.0761301	NA	lncRNA
ENSG00000217555.13	355.328	0.629031	0.236323	2.66174	0.00777368	0.0761602	CKLF	protein_coding
ENSG00000222020.4	6.40632	1.21261	0.455804	2.66038	0.00780522	0.0764244	HDAC4-AS1	lncRNA
ENSG00000136536.15	746.432	0.692407	0.260307	2.65996	0.00781495	0.0764749	MARCHF7	protein_coding
ENSG00000116017.11	508.87	0.688066	0.25882	2.65847	0.00784962	0.0767243	ARID3A	protein_coding
ENSG00000258944.1	34.4903	0.712547	0.268013	2.65863	0.00784591	0.0767243	NA	lncRNA
ENSG00000142025.16	11.623	1.24697	0.469213	2.65758	0.00787045	0.076883	DMRTC2	protein_coding
ENSG00000033327.13	2180.47	0.681408	0.25663	2.65521	0.00792582	0.0770687	GAB2	protein_coding
ENSG00000072682.20	15.3172	1.02822	0.387213	2.65545	0.0079203	0.0770687	P4HA2	protein_coding
ENSG00000102870.6	28.4235	-0.889583	0.335035	-2.65519	0.00792636	0.0770687	ZNF629	protein_coding
ENSG00000154144.13	171.106	-0.381734	0.143754	-2.65548	0.0079196	0.0770687	TBRG1	protein_coding
ENSG00000205181.8	47.7408	0.910215	0.342759	2.65555	0.00791786	0.0770687	LINC00654	lncRNA
ENSG00000205336.14	92.109	-1.33078	0.501128	-2.65557	0.00791754	0.0770687	ADGRG1	protein_coding
ENSG00000231728.5	2.51732	-1.89669	0.714097	-2.65606	0.0079059	0.0770687	NA	lncRNA
ENSG00000232528.3	54.7603	1.09768	0.413245	2.65624	0.00790165	0.0770687	LOC100289473	transcribed_unitary_pseudogene
ENSG00000205085.13	53.5683	0.928203	0.349723	2.65411	0.00795181	0.0772713	GARIN1A	protein_coding
ENSG00000100296.14	452.667	0.512485	0.193171	2.65302	0.00797757	0.0774765	THOC5	protein_coding
ENSG00000068976.14	95.2801	0.866243	0.326641	2.65197	0.00800236	0.0774921	PYGM	protein_coding
ENSG00000130958.13	40.5129	-0.586205	0.221024	-2.65223	0.00799632	0.0774921	SLC35D2	protein_coding
ENSG00000146094.16	2041.48	0.76682	0.28907	2.65271	0.00798473	0.0774921	DOK3	protein_coding
ENSG00000146904.9	12.3484	-1.2671	0.477772	-2.65211	0.00799901	0.0774921	EPHA1	protein_coding
ENSG00000204308.8	71.1899	-0.581963	0.219419	-2.65229	0.00799489	0.0774921	RNF5	protein_coding
ENSG00000288884.1	171.804	0.654844	0.246946	2.65176	0.00800725	0.0774946	NA	lncRNA
ENSG00000111144.10	1100.91	0.869161	0.32781	2.65142	0.00801548	0.0775294	LTA4H	protein_coding
ENSG00000063177.13	973.484	-0.588956	0.222186	-2.65074	0.00803165	0.0776408	RPL18	protein_coding
ENSG00000167633.18	10.0718	-2.08852	0.78813	-2.64997	0.00804998	0.0777731	KIR3DL1	protein_coding
ENSG00000173338.13	63.6724	1.11421	0.420607	2.64906	0.00807162	0.0779371	KCNK7	protein_coding
ENSG00000144445.17	90.4517	0.626021	0.236342	2.64879	0.00807802	0.0779538	KANSL1L	protein_coding
ENSG00000131849.13	6.68624	-1.54893	0.584877	-2.6483	0.00808978	0.0780222	ZNF132	protein_coding
ENSG00000167074.15	17.2898	-0.976485	0.368761	-2.64802	0.0080965	0.078042	TEF	protein_coding
ENSG00000136936.11	25.0387	-1.00847	0.381229	-2.64532	0.00816142	0.0786225	XPA	protein_coding
ENSG00000225978.3	2.24212	-2.22117	0.839753	-2.64503	0.00816842	0.0786445	NA	lncRNA
ENSG00000148019.14	89.8077	-1.29752	0.490587	-2.64483	0.00817319	0.0786452	CEP78	protein_coding
ENSG00000258101.2	42.1737	0.904733	0.34212	2.64449	0.0081815	0.0786798	NA	lncRNA
ENSG00000148926.10	654.369	0.977705	0.369775	2.64405	0.00819202	0.0787357	ADM	protein_coding
ENSG00000283189.2	46.8658	-1.06189	0.401833	-2.64261	0.00822687	0.0790252	NA	protein_coding
ENSG00000103381.12	2476.34	0.523056	0.197967	2.64214	0.00823847	0.0790298	CPPED1	protein_coding
ENSG00000128594.8	494.28	0.702813	0.266014	2.64201	0.00824153	0.0790298	LRRC4	protein_coding
ENSG00000254826.1	109.374	1.09985	0.416266	2.64218	0.00823734	0.0790298	NA	lncRNA
ENSG00000168096.15	18.2647	-0.847405	0.32077	-2.64179	0.00824704	0.0790373	ANKS3	protein_coding
ENSG00000173120.15	1727.7	0.464157	0.175721	2.64144	0.0082555	0.079073	KDM2A	protein_coding
ENSG00000287868.1	4.5673	1.30069	0.492469	2.64116	0.00826217	0.0790916	NA	lncRNA
ENSG00000157657.15	9.97854	-1.04254	0.394903	-2.63999	0.00829083	0.0793205	ZNF618	protein_coding
ENSG00000022567.10	1332.74	0.84308	0.319385	2.63969	0.00829809	0.0793445	SLC45A4	protein_coding
ENSG00000166169.17	68.0971	-0.623899	0.23639	-2.63928	0.0083082	0.0793958	POLL	protein_coding
ENSG00000072786.13	3151.01	0.51107	0.193682	2.6387	0.00832242	0.0794862	STK10	protein_coding
ENSG00000117139.18	620.123	0.490029	0.18574	2.63826	0.00833337	0.0795454	KDM5B	protein_coding
ENSG00000153250.21	695.293	0.612643	0.23224	2.63797	0.00834032	0.0795663	RBMS1	protein_coding
ENSG00000215424.10	6.33447	-1.31334	0.497962	-2.63742	0.00835386	0.07965	MCM3AP-AS1	lncRNA
ENSG00000111371.16	646.885	-0.671614	0.254877	-2.63505	0.00841244	0.0799472	SLC38A1	protein_coding
ENSG00000134864.11	5.92398	-1.4408	0.546688	-2.63551	0.00840101	0.0799472	GGACT	protein_coding
ENSG00000185115.6	48.3985	-0.859736	0.326239	-2.6353	0.00840636	0.0799472	NSMCE3	protein_coding
ENSG00000211791.2	3.84765	-1.80929	0.686503	-2.63552	0.00840075	0.0799472	TRAV13-2	TR_V_gene
ENSG00000225205.5	14.6397	0.818486	0.310537	2.63572	0.00839602	0.0799472	LOC124900513	lncRNA
ENSG00000276809.1	18.612	0.845174	0.320749	2.635	0.00841373	0.0799472	NA	lncRNA
ENSG00000005448.17	12.1862	-1.04904	0.398333	-2.63356	0.00844946	0.0801499	WDR54	protein_coding
ENSG00000102898.12	83.1701	-0.689126	0.26166	-2.63368	0.00844662	0.0801499	NUTF2	protein_coding
ENSG00000106100.11	89.9652	-0.688612	0.26147	-2.63362	0.00844808	0.0801499	NOD1	protein_coding
ENSG00000235090.1	12.5696	1.19472	0.45379	2.63276	0.00846945	0.0802941	NA	processed_pseudogene
ENSG00000157693.15	71.3952	-0.919196	0.34926	-2.63184	0.00849248	0.0804668	TMEM268	protein_coding
ENSG00000112902.12	4.87294	-2.11921	0.805354	-2.6314	0.00850335	0.0804901	SEMA5A	protein_coding
ENSG00000259070.8	14.0206	1.30403	0.495575	2.63135	0.00850458	0.0804901	LINC00639	lncRNA
ENSG00000272734.1	13.8139	-0.993416	0.377589	-2.63095	0.00851472	0.0805405	NA	lncRNA
ENSG00000138311.18	6.70421	-1.91912	0.729614	-2.63033	0.00853027	0.0806419	ZNF365	protein_coding
ENSG00000129187.15	64.2355	-0.608532	0.231383	-2.62998	0.00853895	0.0806783	DCTD	protein_coding
ENSG00000060688.13	83.13	-0.450982	0.171496	-2.6297	0.00854603	0.0806996	SNRNP40	protein_coding
ENSG00000164008.17	48.0029	-0.495017	0.188297	-2.62892	0.00856556	0.0808383	C1orf50	protein_coding
ENSG00000132383.12	159.232	-0.543832	0.206944	-2.62792	0.00859081	0.0809477	RPA1	protein_coding
ENSG00000148200.17	82.445	0.718097	0.273238	2.6281	0.00858621	0.0809477	NR6A1	protein_coding
ENSG00000159399.10	759.317	0.526403	0.200329	2.6277	0.00859652	0.0809477	HK2	protein_coding
ENSG00000168421.13	140.546	-0.567996	0.216155	-2.62773	0.0085956	0.0809477	RHOH	protein_coding
ENSG00000269743.3	22.3153	-0.667421	0.254064	-2.62698	0.00861458	0.0810721	SLC25A53	protein_coding
ENSG00000167716.19	204.532	-0.549167	0.20911	-2.62621	0.00863421	0.0812111	WDR81	protein_coding
ENSG00000259030.8	5.35409	-1.54502	0.588573	-2.62503	0.00866418	0.0814472	FPGT-TNNI3K	protein_coding
ENSG00000166783.22	1300.12	0.423041	0.161172	2.62478	0.00867045	0.0814603	MARF1	protein_coding
ENSG00000089159.17	2594.98	0.777466	0.296284	2.62406	0.00868896	0.0815426	PXN	protein_coding
ENSG00000289517.1	3.13639	-3.2304	1.23101	-2.62418	0.00868569	0.0815426	NA	protein_coding
ENSG00000235908.1	9.6665	0.871205	0.332053	2.62369	0.00869821	0.0815835	NA	lncRNA
ENSG00000204946.10	59.0534	-0.687938	0.262224	-2.62347	0.00870388	0.081591	ZNF783	protein_coding
ENSG00000117091.10	630.414	-0.522785	0.19929	-2.62324	0.00870987	0.081595	CD48	protein_coding
ENSG00000141101.13	33.4359	-0.797105	0.303882	-2.62307	0.00871408	0.081595	NOB1	protein_coding
ENSG00000076356.7	181.898	1.18664	0.452483	2.6225	0.00872874	0.0816865	PLXNA2	protein_coding
ENSG00000158813.18	4.25113	-1.98227	0.756019	-2.62199	0.00874184	0.0817634	EDA	protein_coding
ENSG00000115525.18	103.362	-1.05711	0.403267	-2.62135	0.00875812	0.0817712	ST3GAL5	protein_coding
ENSG00000164346.10	116.957	-0.70065	0.267321	-2.621	0.00876714	0.0817712	NSA2	protein_coding
ENSG00000173011.12	423.491	0.526271	0.200755	2.62146	0.00875534	0.0817712	TADA2B	protein_coding
ENSG00000177885.15	1927.18	0.410691	0.156662	2.62151	0.00875413	0.0817712	GRB2	protein_coding
ENSG00000197081.16	11400.4	0.741962	0.283073	2.6211	0.00876469	0.0817712	IGF2R	protein_coding
ENSG00000076043.11	30.898	-0.842378	0.321571	-2.61957	0.00880406	0.0819726	REXO2	protein_coding
ENSG00000137497.19	872.604	-0.326622	0.124729	-2.61865	0.00882798	0.0819726	NUMA1	protein_coding
ENSG00000163660.12	2374.58	0.616056	0.235169	2.61963	0.00880256	0.0819726	CCNL1	protein_coding
ENSG00000164463.12	1175.32	0.557601	0.212832	2.61991	0.00879525	0.0819726	CREBRF	protein_coding
ENSG00000169696.16	49.1702	-0.581619	0.22205	-2.61931	0.0088107	0.0819726	ASPSCR1	protein_coding
ENSG00000174165.8	55.7893	-0.530242	0.202471	-2.61885	0.00882254	0.0819726	ZDHHC24	protein_coding
ENSG00000204520.14	49.512	-0.646335	0.246774	-2.61914	0.00881511	0.0819726	MICA	protein_coding
ENSG00000287713.1	5.53802	1.67459	0.639462	2.61875	0.00882528	0.0819726	NA	lncRNA
ENSG00000213465.8	32.2575	-0.796478	0.304186	-2.61839	0.00883466	0.0819892	ARL2	protein_coding
ENSG00000197134.13	6.41112	-1.32819	0.507414	-2.61757	0.00885591	0.0821408	ZNF257	protein_coding
ENSG00000010310.9	7.67587	-1.46318	0.559121	-2.61693	0.00887252	0.0822492	GIPR	protein_coding
ENSG00000140632.17	473.11	0.301556	0.115256	2.61641	0.00888597	0.0822826	GLYR1	protein_coding
ENSG00000243749.1	23.0655	-0.808363	0.30894	-2.61657	0.00888177	0.0822826	TMEM35B	protein_coding
ENSG00000163832.16	23.0077	-0.761189	0.290954	-2.61618	0.00889191	0.082292	ELP6	protein_coding
ENSG00000165138.18	15.3965	-1.10343	0.421843	-2.61574	0.00890345	0.0823532	ANKS6	protein_coding
ENSG00000161551.15	25.1525	-0.79697	0.304724	-2.61538	0.00891272	0.0823598	ZNF577	protein_coding
ENSG00000171763.20	70.9813	0.624277	0.238699	2.61533	0.00891402	0.0823598	SPATA5L1	protein_coding
ENSG00000141401.12	251.878	0.820212	0.313671	2.61488	0.00892591	0.082401	IMPA2	protein_coding
ENSG00000165512.5	41.3175	-0.938275	0.358834	-2.61479	0.00892834	0.082401	ZNF22	protein_coding
ENSG00000132510.11	1810.9	0.956359	0.365802	2.61442	0.00893803	0.082445	KDM6B	protein_coding
ENSG00000177173.5	55.8573	0.683502	0.261477	2.614	0.00894888	0.082454	NA	processed_pseudogene
ENSG00000234663.7	13.3499	-1.31554	0.503262	-2.61403	0.00894824	0.082454	NA	lncRNA
ENSG00000104228.13	87.3989	-0.624367	0.239053	-2.61183	0.00900592	0.0829338	TRIM35	protein_coding
ENSG00000263753.9	73.1742	-0.844656	0.323423	-2.61161	0.00901161	0.0829405	LINC00667	lncRNA
ENSG00000101082.14	133.039	-0.722054	0.276533	-2.6111	0.00902521	0.0829744	SLA2	protein_coding
ENSG00000103018.18	88.4004	-0.704761	0.269907	-2.61112	0.00902458	0.0829744	CYB5B	protein_coding
ENSG00000131368.9	129.497	-0.517313	0.198161	-2.61057	0.00903907	0.0830561	MRPS25	protein_coding
ENSG00000123066.9	4487.17	0.419543	0.160734	2.61017	0.00904976	0.0831086	MED13L	protein_coding
ENSG00000071909.19	4.41323	-1.72444	0.660763	-2.60977	0.00906022	0.0831134	MYO3B	protein_coding
ENSG00000140678.17	6251.06	0.694645	0.266165	2.60983	0.00905885	0.0831134	ITGAX	protein_coding
ENSG00000212743.2	149.067	0.875051	0.335386	2.60909	0.00907844	0.0831609	NA	lncRNA
ENSG00000229591.1	8.54668	1.07489	0.411946	2.6093	0.00907275	0.0831609	NA	lncRNA
ENSG00000258644.6	2.77959	-3.34391	1.28167	-2.60901	0.00908034	0.0831609	SYNJ2BP-COX16	protein_coding
ENSG00000204283.4	19.434	1.27199	0.487574	2.60882	0.00908559	0.0831635	LINC01973	lncRNA
ENSG00000269893.9	75.2404	-0.625359	0.239748	-2.60841	0.00909648	0.0832176	SNHG8	lncRNA
ENSG00000143622.11	626.322	0.481307	0.184541	2.60813	0.00910383	0.0832393	RIT1	protein_coding
ENSG00000075420.13	1561.14	0.568355	0.217987	2.60729	0.00912629	0.0833079	FNDC3B	protein_coding
ENSG00000131042.15	1221.55	0.480171	0.184162	2.60733	0.00912514	0.0833079	LILRB2	protein_coding
ENSG00000179299.17	91.584	1.0003	0.383654	2.6073	0.00912601	0.0833079	NSUN7	protein_coding
ENSG00000279766.1	12.2014	0.766282	0.29394	2.60694	0.00913567	0.083348	NA	TEC
ENSG00000256862.4	2.4478	-2.23544	0.857563	-2.60673	0.00914115	0.0833525	PARP11-AS1	lncRNA
ENSG00000213638.6	13.3845	1.13536	0.435707	2.60579	0.00916632	0.0835365	ADAT3	protein_coding
ENSG00000130713.17	89.3715	-0.568228	0.218127	-2.60503	0.00918649	0.0836747	EXOSC2	protein_coding
ENSG00000178935.5	135.954	0.793319	0.304582	2.60461	0.00919777	0.0836861	ZNF552	protein_coding
ENSG00000257715.1	3.12275	1.6079	0.617308	2.6047	0.00919535	0.0836861	NA	lncRNA
ENSG00000113838.13	26.1209	-0.704603	0.27055	-2.60434	0.0092052	0.0837083	TBCCD1	protein_coding
ENSG00000171466.10	89.0858	-0.775965	0.297996	-2.60395	0.00921568	0.0837579	ZNF562	protein_coding
ENSG00000223496.3	83.8902	-0.801578	0.307924	-2.60317	0.00923673	0.0839036	EXOSC6	protein_coding
ENSG00000072195.15	3.34561	-2.01057	0.772579	-2.60241	0.009257	0.0839834	SPEG	protein_coding
ENSG00000150907.10	318.322	0.455214	0.174906	2.60262	0.00925144	0.0839834	FOXO1	protein_coding
ENSG00000169641.14	117.226	-0.493764	0.189756	-2.6021	0.00926561	0.0839834	LUZP1	protein_coding
ENSG00000181908.5	4.47123	-1.38343	0.531654	-2.60213	0.00926467	0.0839834	LINC02724	lncRNA
ENSG00000201581.1	6.85212	1.12915	0.434001	2.60171	0.00927591	0.0840053	NA	misc_RNA
ENSG00000241157.1	13.1809	1.01154	0.388808	2.60163	0.00927808	0.0840053	RPL32P32	processed_pseudogene
ENSG00000279811.1	122.964	0.817946	0.314524	2.60058	0.00930651	0.0842171	NA	TEC
ENSG00000270170.2	35.1128	-0.627937	0.241486	-2.60031	0.00931398	0.0842391	NCBP2AS2	protein_coding
ENSG00000181026.15	83.3739	-0.633137	0.243589	-2.5992	0.00934419	0.0844666	AEN	protein_coding
ENSG00000125901.6	23.0113	-0.624163	0.240247	-2.59801	0.00937657	0.0845046	MRPS26	protein_coding
ENSG00000139131.13	24.372	-0.71125	0.273795	-2.59775	0.00938378	0.0845046	YARS2	protein_coding
ENSG00000169992.10	2.88613	-1.93715	0.745534	-2.59833	0.00936776	0.0845046	NLGN2	protein_coding
ENSG00000223584.1	12.8727	1.04375	0.401725	2.59816	0.00937243	0.0845046	TVP23CP1	processed_pseudogene
ENSG00000261449.1	15.2176	1.00013	0.384937	2.59817	0.00937229	0.0845046	NA	lncRNA
ENSG00000283994.1	54.7503	0.81274	0.312814	2.59816	0.00937251	0.0845046	NA	lncRNA
ENSG00000285851.1	64.2011	0.938977	0.361442	2.59787	0.00938053	0.0845046	NA	lncRNA
ENSG00000162104.10	60.4057	-0.605637	0.233199	-2.59709	0.00940181	0.0846213	ADCY9	protein_coding
ENSG00000089693.11	510.796	0.478704	0.184352	2.59669	0.00941277	0.0846744	MLF2	protein_coding
ENSG00000110203.10	165.197	1.59457	0.614227	2.59606	0.0094299	0.0847373	FOLR3	protein_coding
ENSG00000171490.13	183.612	-0.765255	0.294759	-2.5962	0.00942608	0.0847373	RSL1D1	protein_coding
ENSG00000074621.14	11.9515	-0.884217	0.340689	-2.59538	0.00944867	0.0848256	SLC24A1	protein_coding
ENSG00000279744.1	76.4794	0.999728	0.385202	2.59534	0.00944988	0.0848256	NA	TEC
ENSG00000211792.2	3.25878	-1.6943	0.65293	-2.59491	0.00946149	0.0848842	TRAV14DV4	TR_V_gene
ENSG00000101265.16	5632.52	0.559358	0.215591	2.59453	0.00947199	0.0848873	RASSF2	protein_coding
ENSG00000171649.12	9.92738	-1.02737	0.395968	-2.59458	0.00947069	0.0848873	ZIK1	protein_coding
ENSG00000112062.11	2790.37	0.731823	0.282088	2.59431	0.00947815	0.084897	MAPK14	protein_coding
ENSG00000046647.14	14.7515	-0.78217	0.301653	-2.59294	0.0095158	0.0851886	GEMIN8	protein_coding
ENSG00000204677.13	11.6074	-1.2523	0.483103	-2.59219	0.0095366	0.0853291	FAM153CP	lncRNA
ENSG00000129682.16	21.5541	1.61614	0.623599	2.59163	0.0095522	0.0853773	FGF13	protein_coding
ENSG00000204241.9	3.13169	-2.0007	0.771968	-2.59168	0.00955074	0.0853773	LINC02731	lncRNA
ENSG00000161036.13	346.958	0.907547	0.350426	2.58984	0.00960214	0.0857319	LRWD1	protein_coding
ENSG00000179564.4	6.58834	1.56397	0.603867	2.58993	0.00959962	0.0857319	LSMEM2	protein_coding
ENSG00000132530.17	876.855	-1.69138	0.653224	-2.58928	0.00961769	0.0858149	XAF1	protein_coding
ENSG00000174444.15	2170.99	-0.63189	0.244054	-2.58914	0.0096217	0.0858149	RPL4	protein_coding
ENSG00000187134.14	11.2182	1.50133	0.579909	2.5889	0.00962835	0.0858284	AKR1C1	protein_coding
ENSG00000101493.11	1653.14	0.677725	0.261907	2.58766	0.00966306	0.0858885	ZNF516	protein_coding
ENSG00000140199.13	3116.73	0.579412	0.223922	2.58756	0.00966593	0.0858885	SLC12A6	protein_coding
ENSG00000198918.8	821.372	-0.621579	0.240214	-2.5876	0.0096646	0.0858885	RPL39	protein_coding
ENSG00000232838.4	10.5273	-1.06978	0.413424	-2.58761	0.00966456	0.0858885	PET117	protein_coding
ENSG00000273382.1	14.8046	0.79603	0.307566	2.58816	0.00964893	0.0858885	NA	lncRNA
ENSG00000283345.1	2.68247	-3.22572	1.24654	-2.58773	0.00966113	0.0858885	MPHOSPH10P3	unprocessed_pseudogene
ENSG00000168071.22	1702.8	0.503907	0.194773	2.58715	0.00967737	0.0859445	CCDC88B	protein_coding
ENSG00000115232.14	753.116	-0.91706	0.354638	-2.58591	0.00971233	0.0859839	ITGA4	protein_coding
ENSG00000121552.4	224.984	0.744864	0.287995	2.58637	0.00969916	0.0859839	CSTA	protein_coding
ENSG00000165630.14	128.155	0.369706	0.142971	2.58588	0.00971294	0.0859839	PRPF18	protein_coding
ENSG00000175334.8	53.1936	-0.902614	0.349057	-2.58586	0.0097135	0.0859839	BANF1	protein_coding
ENSG00000175701.11	11.4546	-1.05418	0.407695	-2.58571	0.00971781	0.0859839	MTLN	protein_coding
ENSG00000196683.12	241.157	-0.619995	0.239763	-2.58587	0.00971338	0.0859839	TOMM7	protein_coding
ENSG00000217128.13	1215.32	0.607541	0.234863	2.58679	0.00968744	0.0859839	FNIP1	protein_coding
ENSG00000081913.14	172.103	0.907886	0.351198	2.58511	0.00973474	0.0859971	PHLPP1	protein_coding
ENSG00000166974.13	244.721	-0.508653	0.196738	-2.58544	0.00972546	0.0859971	MAPRE2	protein_coding
ENSG00000183155.5	82.3361	0.399435	0.154505	2.58526	0.00973054	0.0859971	RABIF	protein_coding
ENSG00000180817.12	81.9531	-0.754693	0.292021	-2.58438	0.00975546	0.0861346	PPA1	protein_coding
ENSG00000002834.18	2695.62	0.536257	0.207572	2.58348	0.00978091	0.0861377	LASP1	protein_coding
ENSG00000101695.9	131.363	-1.13878	0.440801	-2.58343	0.00978226	0.0861377	RNF125	protein_coding
ENSG00000107829.15	109.453	-0.59442	0.230054	-2.58383	0.00977099	0.0861377	FBXW4	protein_coding
ENSG00000130332.15	47.1988	-0.578456	0.223925	-2.58325	0.0097874	0.0861377	LSM7	protein_coding
ENSG00000143799.14	355.479	-0.53371	0.206628	-2.58295	0.00979587	0.0861377	PARP1	protein_coding
ENSG00000152223.16	847.14	0.502079	0.194385	2.58291	0.00979704	0.0861377	EPG5	protein_coding
ENSG00000221869.5	823.507	0.702535	0.271911	2.5837	0.00977469	0.0861377	CEBPD	protein_coding
ENSG00000257524.6	31.7734	-1.42909	0.553148	-2.58356	0.00977856	0.0861377	ST6GALNAC6	protein_coding
ENSG00000105711.14	101.474	0.970995	0.376012	2.58235	0.00981302	0.0862329	SCN1B	protein_coding
ENSG00000020181.18	12.8675	-0.991924	0.384224	-2.58163	0.00983351	0.0863406	ADGRA2	protein_coding
ENSG00000239305.7	341.081	0.501354	0.194206	2.58156	0.00983562	0.0863406	RNF103	protein_coding
ENSG00000171603.18	169.497	-0.584716	0.226615	-2.58021	0.00987393	0.0866314	CLSTN1	protein_coding
ENSG00000129450.9	428.551	0.695074	0.269431	2.57978	0.00988623	0.0866938	SIGLEC9	protein_coding
ENSG00000135083.17	599.081	0.97	0.376036	2.57954	0.00989319	0.0867094	CCNJL	protein_coding
ENSG00000186517.14	3512.98	0.399505	0.154902	2.57908	0.00990637	0.0867794	ARHGAP30	protein_coding
ENSG00000279394.1	23.8129	0.873437	0.338736	2.57852	0.00992238	0.0868741	NA	TEC
ENSG00000055483.20	139.414	-0.653586	0.253579	-2.57744	0.00995345	0.0871005	USP36	protein_coding
ENSG00000228817.4	43.7462	0.634207	0.246093	2.5771	0.00996325	0.0871406	NA	lncRNA
ENSG00000259363.6	7.06744	-1.42037	0.551278	-2.57651	0.00998032	0.0872443	NA	lncRNA
ENSG00000198794.12	6.47263	-1.21651	0.472243	-2.57604	0.00999396	0.0873178	SCAMP5	protein_coding
ENSG00000005882.12	28.0017	-0.744827	0.289243	-2.5751	0.0100212	0.0874647	PDK2	protein_coding
ENSG00000214021.17	448.521	0.488533	0.189711	2.57514	0.0100199	0.0874647	TTLL3	protein_coding
ENSG00000197951.10	21.4122	-0.806432	0.313194	-2.57487	0.0100279	0.0874772	ZNF71	protein_coding
ENSG00000025039.15	256.963	0.581979	0.226101	2.57398	0.0100537	0.0876568	RRAGD	protein_coding
ENSG00000198270.13	25.9037	-0.915491	0.355765	-2.5733	0.0100733	0.0877816	TMEM116	protein_coding
ENSG00000136156.15	2895.39	0.850251	0.330444	2.57306	0.0100805	0.0877986	ITM2B	protein_coding
ENSG00000271918.1	4.24338	-1.59889	0.621472	-2.57275	0.0100895	0.0878309	NA	lncRNA
ENSG00000272333.8	549.404	0.693864	0.269725	2.57248	0.0100972	0.0878528	KMT2B	protein_coding
ENSG00000092531.10	714.116	0.469527	0.182545	2.57211	0.0101079	0.0878544	SNAP23	protein_coding
ENSG00000107679.15	62.7153	-1.28668	0.500233	-2.57216	0.0101066	0.0878544	PLEKHA1	protein_coding
ENSG00000197892.13	300.206	-0.355766	0.138358	-2.57134	0.0101305	0.0880051	KIF13B	protein_coding
ENSG00000114491.14	38.6592	-0.753169	0.292951	-2.57097	0.0101414	0.0880534	UMPS	protein_coding
ENSG00000165071.15	940.497	0.483593	0.188122	2.57064	0.0101511	0.0880923	TMEM71	protein_coding
ENSG00000100889.12	55.8138	-0.487588	0.189743	-2.56973	0.0101778	0.0882777	PCK2	protein_coding
ENSG00000065427.15	257.699	-0.501963	0.19545	-2.56824	0.0102215	0.0886111	KARS1	protein_coding
ENSG00000149257.16	8.00766	-1.26502	0.492628	-2.56791	0.0102313	0.0886189	SERPINH1	protein_coding
ENSG00000178199.14	62.6088	-0.999251	0.389167	-2.56767	0.0102386	0.0886189	ZC3H12D	protein_coding
ENSG00000198315.11	108.403	-0.62781	0.244522	-2.5675	0.0102436	0.0886189	ZKSCAN8	protein_coding
ENSG00000283444.1	5.01878	1.85518	0.722545	2.56756	0.0102418	0.0886189	GPR141BP	unitary_pseudogene
ENSG00000154310.17	218.37	-0.66416	0.258716	-2.56714	0.010254	0.0886629	TNIK	protein_coding
ENSG00000186204.15	59.9254	1.10572	0.430769	2.56686	0.0102625	0.0886905	CYP4F12	protein_coding
ENSG00000130193.8	18.3961	-0.827821	0.322567	-2.56635	0.0102774	0.0887736	THEM6	protein_coding
ENSG00000145041.16	125.116	-0.496941	0.193696	-2.56558	0.0103005	0.0888993	DCAF1	protein_coding
ENSG00000163462.19	4.05557	-1.74266	0.679268	-2.5655	0.0103026	0.0888993	TRIM46	protein_coding
ENSG00000160991.17	1757.56	0.777174	0.302981	2.56509	0.0103149	0.0889589	ORAI2	protein_coding
ENSG00000140688.17	84.9678	-0.487965	0.190308	-2.56408	0.0103449	0.089143	RUSF1	protein_coding
ENSG00000218713.1	31.356	0.943078	0.367813	2.56402	0.0103469	0.089143	NA	processed_pseudogene
ENSG00000003402.21	8899.26	0.637381	0.248645	2.56342	0.0103646	0.089158	CFLAR	protein_coding
ENSG00000119673.16	11.4887	-1.11921	0.436596	-2.56348	0.0103629	0.089158	ACOT2	protein_coding
ENSG00000265692.1	6.23159	1.28118	0.499758	2.56361	0.010359	0.089158	LINC01970	lncRNA
ENSG00000108352.13	80.4919	0.855564	0.333876	2.56252	0.0103916	0.0893438	RAPGEFL1	protein_coding
ENSG00000077454.17	1197.68	0.589298	0.230012	2.56203	0.0104063	0.0894246	LRCH4	protein_coding
ENSG00000020256.20	20.8576	-0.759329	0.296582	-2.56026	0.0104593	0.089617	ZFP64	protein_coding
ENSG00000032219.19	550.531	0.665813	0.260173	2.55912	0.0104938	0.089617	ARID4A	protein_coding
ENSG00000108474.17	28.343	-0.761149	0.297436	-2.55903	0.0104964	0.089617	PIGL	protein_coding
ENSG00000117335.21	2027.6	0.634957	0.248081	2.55948	0.010483	0.089617	CD46	protein_coding
ENSG00000134326.12	431.733	-1.64508	0.642399	-2.56083	0.0104421	0.089617	CMPK2	protein_coding
ENSG00000149485.19	52.8227	-0.707521	0.276336	-2.56036	0.0104562	0.089617	FADS1	protein_coding
ENSG00000156671.15	413.951	0.59929	0.234192	2.55897	0.0104984	0.089617	SAMD8	protein_coding
ENSG00000157601.15	2307.24	-1.26087	0.492409	-2.56061	0.0104488	0.089617	MX1	protein_coding
ENSG00000170473.17	37.4911	-0.664547	0.259576	-2.56013	0.0104633	0.089617	PYM1	protein_coding
ENSG00000171792.11	31.5277	-0.586627	0.229223	-2.5592	0.0104914	0.089617	RHNO1	protein_coding
ENSG00000173548.9	22.5868	-0.697558	0.272484	-2.56	0.0104673	0.089617	SNX33	protein_coding
ENSG00000233024.7	45.2365	-1.0144	0.396231	-2.56013	0.0104633	0.089617	NPIPA9	protein_coding
ENSG00000273188.1	5.78702	1.72134	0.67253	2.5595	0.0104822	0.089617	NA	lncRNA
ENSG00000151883.19	1735.79	0.414572	0.162028	2.55865	0.010508	0.0896534	PARP8	protein_coding
ENSG00000181220.18	765.381	0.627922	0.245497	2.55776	0.010535	0.0898374	ZNF746	protein_coding
ENSG00000088832.18	701.028	0.494731	0.193465	2.55722	0.0105514	0.0899299	FKBP1A	protein_coding
ENSG00000167625.11	31.465	-0.584414	0.228551	-2.55704	0.0105566	0.0899299	ZNF526	protein_coding
ENSG00000072518.22	1027.19	0.494772	0.193507	2.55686	0.010562	0.0899306	MARK2	protein_coding
ENSG00000118418.14	39.2975	-0.920027	0.359859	-2.55663	0.0105691	0.0899449	HMGN3	protein_coding
ENSG00000173535.15	2758.79	0.628723	0.245972	2.55608	0.0105859	0.0899963	TNFRSF10C	protein_coding
ENSG00000285043.3	27.4492	-0.877387	0.343239	-2.5562	0.0105821	0.0899963	LOC112694756	protein_coding
ENSG00000132912.13	294.472	0.373135	0.146025	2.55528	0.0106104	0.0901585	DCTN4	protein_coding
ENSG00000129493.15	161.696	0.528207	0.206766	2.55461	0.0106305	0.0902504	HEATR5A	protein_coding
ENSG00000132773.12	35.0358	-0.881298	0.344995	-2.55453	0.0106333	0.0902504	TOE1	protein_coding
ENSG00000287079.1	4.10954	1.33113	0.521115	2.55439	0.0106374	0.0902504	NA	lncRNA
ENSG00000139116.19	24.2628	-1.33077	0.52101	-2.55421	0.010643	0.090252	KIF21A	protein_coding
ENSG00000122140.12	26.3049	-0.702128	0.274966	-2.55351	0.0106645	0.0903837	MRPS2	protein_coding
ENSG00000125551.19	20.85	1.27384	0.498994	2.55282	0.0106855	0.0903837	PLGLB2	protein_coding
ENSG00000131480.9	96.3522	0.708241	0.277407	2.55308	0.0106776	0.0903837	AOC2	protein_coding
ENSG00000160785.14	755.498	0.583314	0.228476	2.55307	0.0106778	0.0903837	SLC25A44	protein_coding
ENSG00000175073.8	1209.12	0.502813	0.196953	2.55296	0.0106811	0.0903837	VCPIP1	protein_coding
ENSG00000204248.12	9.99986	1.05857	0.414761	2.55223	0.0107037	0.0904911	COL11A2	protein_coding
ENSG00000115956.10	3886.16	0.560723	0.219752	2.55161	0.0107226	0.0905598	PLEK	protein_coding
ENSG00000139211.7	31.8652	-0.720585	0.282399	-2.55166	0.0107212	0.0905598	AMIGO2	protein_coding
ENSG00000204110.7	5.737	-1.64449	0.64466	-2.55094	0.0107433	0.0906885	NA	lncRNA
ENSG00000162714.13	88.8805	-1.14326	0.448255	-2.55048	0.0107576	0.0907174	ZNF496	protein_coding
ENSG00000184584.13	210.629	-0.484354	0.189902	-2.55054	0.0107555	0.0907174	STING1	protein_coding
ENSG00000171444.18	11.3399	-1.24703	0.489024	-2.55003	0.0107713	0.0907871	MCC	protein_coding
ENSG00000112096.19	12537.4	0.727385	0.285299	2.54955	0.0107861	0.0908165	SOD2	protein_coding
ENSG00000150938.10	20.2661	-0.906824	0.355685	-2.54951	0.0107874	0.0908165	CRIM1	protein_coding
ENSG00000180964.17	25.602	-0.786547	0.308523	-2.54939	0.010791	0.0908165	TCEAL8	protein_coding
ENSG00000269343.9	201.24	0.664624	0.260721	2.54918	0.0107977	0.090827	ZNF587B	protein_coding
ENSG00000169188.5	38.1647	-0.543015	0.213075	-2.54847	0.0108197	0.0908747	APEX2	protein_coding
ENSG00000169896.18	4086.26	0.761654	0.298858	2.54854	0.0108174	0.0908747	ITGAM	protein_coding
ENSG00000187838.17	55.4998	-0.544494	0.213634	-2.54872	0.0108119	0.0908747	PLSCR3	protein_coding
ENSG00000100983.12	52.3582	-0.617971	0.242562	-2.54768	0.0108443	0.0909442	GSS	protein_coding
ENSG00000184436.12	39.1144	-0.740153	0.290508	-2.54779	0.0108407	0.0909442	THAP7	protein_coding
ENSG00000278818.1	8.42132	1.03192	0.40503	2.54778	0.0108412	0.0909442	NA	misc_RNA
ENSG00000137700.18	26.4246	-0.732087	0.287399	-2.54729	0.0108565	0.0910004	SLC37A4	protein_coding
ENSG00000270393.1	10.0727	1.75026	0.687164	2.54708	0.0108629	0.091009	NA	processed_pseudogene
ENSG00000147364.17	41.2095	-0.907992	0.35665	-2.54589	0.0109	0.0911876	FBXO25	protein_coding
ENSG00000174715.7	7.10284	1.27313	0.500075	2.54587	0.0109006	0.0911876	NA	processed_pseudogene
ENSG00000274808.6	13.4754	0.797517	0.313253	2.54592	0.010899	0.0911876	TBC1D3B	protein_coding
[truncated: 15,073 more rows]
