# Supplementary material for: Suppressed transcript diversity and immune response in COVID-19 ICU patients: a longitudinal study
Source: Life Sci Alliance. 2023 Nov 2;7(1):e202302305. doi: 10.26508/lsa.202302305 (PMC10622646; doi:10.26508/lsa.202302305)
Supplement: Supplementary file 8 [file LSA-2023-02305_TableS8.xlsx]

## Sheet: Sheet1
Table S8: Differentially expressed genes between T3 Low vs High AUC.
ENSEMBL ID	baseMean	log2FC	lfcSE	stat	pvalue	padj	symbol	biotype
ENSG00000274998.1	10.2194	23.697	3.02518	7.83325	4.75e-15	7.82e-11	SNORA17A	snoRNA
ENSG00000115085.14	241.47	-1.75554	0.246942	-7.10911	1.17e-12	9.6e-09	ZAP70	protein_coding
ENSG00000198821.11	209.982	-1.92379	0.293858	-6.54668	5.88e-11	3.22e-07	CD247	protein_coding
ENSG00000235888.4	23.2112	4.83557	0.80254	6.02533	1.69e-09	5.8e-06	NA	lncRNA
ENSG00000132600.18	52.0814	-1.24184	0.206344	-6.01828	1.76e-09	5.8e-06	PRMT7	protein_coding
ENSG00000078053.17	14.097	3.74725	0.643544	5.82284	5.79e-09	1.59e-05	AMPH	protein_coding
ENSG00000166313.20	39.287	-1.64759	0.284468	-5.79183	6.96e-09	1.64e-05	APBB1	protein_coding
ENSG00000203999.9	225.492	1.83197	0.320927	5.70838	1.14e-08	2.34e-05	LINC01270	lncRNA
ENSG00000215788.11	51.7602	-1.83443	0.325354	-5.63827	1.72e-08	3.14e-05	TNFRSF25	protein_coding
ENSG00000181754.7	20.7768	-2.31825	0.413357	-5.60835	2.04e-08	3.36e-05	AMIGO1	protein_coding
ENSG00000182173.14	53.6013	-1.70595	0.30663	-5.56356	2.64e-08	3.95e-05	TSEN54	protein_coding
ENSG00000101442.10	26.397	-1.48387	0.27405	-5.41457	6.14e-08	7.77e-05	ACTR5	protein_coding
ENSG00000013725.14	118.376	-1.69052	0.311639	-5.4246	5.81e-08	7.77e-05	CD6	protein_coding
ENSG00000140563.16	1732.88	1.02076	0.189396	5.38958	7.06e-08	7.96e-05	MCTP2	protein_coding
ENSG00000101361.17	123.895	-0.934447	0.173544	-5.38451	7.26e-08	7.96e-05	NOP56	protein_coding
ENSG00000183160.9	60.0901	2.30192	0.429407	5.36071	8.29e-08	8.52e-05	TMEM119	protein_coding
ENSG00000109466.14	643.803	1.56301	0.294367	5.30973	1.1e-07	0.000106204	KLHL2	protein_coding
ENSG00000152463.15	90.2078	4.1371	0.78885	5.24447	1.57e-07	0.00011865	OLAH	protein_coding
ENSG00000090376.11	1802.08	1.87812	0.357867	5.24811	1.54e-07	0.00011865	IRAK3	protein_coding
ENSG00000054523.20	935.504	1.32486	0.251221	5.27367	1.34e-07	0.00011865	KIF1B	protein_coding
ENSG00000073331.18	997.996	1.13031	0.21562	5.24213	1.59e-07	0.00011865	ALPK1	protein_coding
ENSG00000178498.16	15.9109	-1.902	0.362632	-5.245	1.56e-07	0.00011865	DTX3	protein_coding
ENSG00000244115.1	126.774	1.00271	0.191809	5.22764	1.72e-07	0.000122132	DNAJC25-GNG10	protein_coding
ENSG00000180096.13	90.5703	-1.30143	0.249645	-5.21314	1.86e-07	0.000122132	SEPTIN1	protein_coding
ENSG00000144749.14	70.921	-1.49069	0.285803	-5.21579	1.83e-07	0.000122132	LRIG1	protein_coding
ENSG00000186575.19	96.8095	-0.873306	0.168096	-5.19528	2.04e-07	0.000129291	NF2	protein_coding
ENSG00000185261.15	257.08	1.36631	0.264932	5.15721	2.51e-07	0.000152667	KIAA0825	protein_coding
ENSG00000167286.11	105.207	-1.60705	0.31306	-5.13336	2.85e-07	0.000167159	CD3D	protein_coding
ENSG00000188786.10	444.231	1.03768	0.202824	5.11616	3.12e-07	0.000176823	MTF1	protein_coding
ENSG00000103723.17	5.7265	3.81693	0.753269	5.06715	4.04e-07	0.000199808	AP3B2	protein_coding
ENSG00000257743.9	289.551	1.90017	0.375551	5.05967	4.2e-07	0.000199808	MGAM2	protein_coding
ENSG00000112062.11	2235.77	1.31287	0.258428	5.08022	3.77e-07	0.000199808	MAPK14	protein_coding
ENSG00000101307.16	1033.79	1.25927	0.249	5.05729	4.25e-07	0.000199808	SIRPB1	protein_coding
ENSG00000096063.16	1041.5	1.11063	0.218541	5.082	3.73e-07	0.000199808	SRPK1	protein_coding
ENSG00000229124.8	133.262	1.04205	0.205816	5.06302	4.13e-07	0.000199808	VIM-AS1	lncRNA
ENSG00000142173.16	36.4561	-2.08554	0.412991	-5.04985	4.42e-07	0.000201979	COL6A2	protein_coding
ENSG00000285966.1	27.2394	2.43097	0.483221	5.03075	4.89e-07	0.000217142	NA	lncRNA
ENSG00000115594.12	396.017	1.95249	0.38922	5.01642	5.26e-07	0.000220393	IL1R1	protein_coding
ENSG00000285737.1	25.8386	1.40629	0.280532	5.01293	5.36e-07	0.000220393	NA	lncRNA
ENSG00000150687.12	23.1015	-2.86422	0.57044	-5.02107	5.14e-07	0.000220393	PRSS23	protein_coding
ENSG00000116824.5	91.3761	-1.67204	0.334503	-4.99859	5.78e-07	0.000231637	CD2	protein_coding
ENSG00000205085.13	40.9197	1.65999	0.333072	4.98387	6.23e-07	0.000244032	GARIN1A	protein_coding
ENSG00000161912.18	62.9542	1.43459	0.289239	4.95987	7.05e-07	0.00026977	ADCY10P1	transcribed_unprocessed_pseudogene
ENSG00000253320.7	21.9146	1.84447	0.372216	4.95537	7.22e-07	0.00026982	NA	lncRNA
ENSG00000173744.18	650.363	1.0919	0.221232	4.93556	7.99e-07	0.000292062	AGFG1	protein_coding
ENSG00000198734.12	738.491	1.47218	0.299531	4.91496	8.88e-07	0.000312606	F5	protein_coding
ENSG00000135365.17	1432.2	1.13778	0.23155	4.91377	8.93e-07	0.000312606	PHF21A	protein_coding
ENSG00000034053.15	44.5116	-1.72502	0.352925	-4.88777	1.02e-06	0.000347764	APBA2	protein_coding
ENSG00000107954.11	12.8592	-2.31276	0.473476	-4.88463	1.04e-06	0.000347764	NEURL1	protein_coding
ENSG00000068976.14	64.0628	1.44112	0.296467	4.86099	1.17e-06	0.000356003	PYGM	protein_coding
ENSG00000217128.13	1126.41	1.05667	0.217161	4.86585	1.14e-06	0.000356003	FNIP1	protein_coding
ENSG00000133318.14	1411.75	0.937981	0.192846	4.86388	1.15e-06	0.000356003	RTN3	protein_coding
ENSG00000078618.23	1111.88	0.84993	0.174853	4.86082	1.17e-06	0.000356003	NRDC	protein_coding
ENSG00000180739.15	64.1401	-2.30757	0.474043	-4.86784	1.13e-06	0.000356003	S1PR5	protein_coding
ENSG00000182197.13	215.66	1.42217	0.293493	4.84566	1.26e-06	0.00037644	EXT1	protein_coding
ENSG00000196405.13	409.921	-1.4062	0.290384	-4.84254	1.28e-06	0.00037644	EVL	protein_coding
ENSG00000138411.13	76.7064	1.65281	0.34295	4.81938	1.44e-06	0.000396785	HECW2	protein_coding
ENSG00000215196.5	21.9197	1.5714	0.326352	4.81503	1.47e-06	0.000396785	BASP1-AS1	lncRNA
ENSG00000170468.8	28.1442	-1.13533	0.235455	-4.82185	1.42e-06	0.000396785	RIOX1	protein_coding
ENSG00000107742.14	541.55	-1.49233	0.309793	-4.81718	1.46e-06	0.000396785	SPOCK2	protein_coding
ENSG00000140287.11	26.8472	-2.91825	0.605459	-4.81989	1.44e-06	0.000396785	HDC	protein_coding
ENSG00000266709.1	40.8868	2.31623	0.485657	4.76928	1.85e-06	0.000490405	MGC12916	lncRNA
ENSG00000277734.8	142.237	-1.61236	0.338315	-4.76585	1.88e-06	0.000490906	TRAC	TR_C_gene
ENSG00000124224.18	265.738	1.06462	0.224228	4.74795	2.05e-06	0.000527999	NA	transcribed_unprocessed_pseudogene
ENSG00000133800.9	18.1334	1.6173	0.3409	4.74421	2.09e-06	0.000529584	LYVE1	protein_coding
ENSG00000203710.12	3638.72	1.5203	0.321045	4.73546	2.19e-06	0.000540643	CR1	protein_coding
ENSG00000103005.12	427.013	1.15884	0.244798	4.73388	2.2e-06	0.000540643	USB1	protein_coding
ENSG00000213626.13	207.629	-1.20626	0.255489	-4.72137	2.34e-06	0.000566536	LBH	protein_coding
ENSG00000084731.15	56.559	1.05425	0.223824	4.71017	2.48e-06	0.000584646	KIF3C	protein_coding
ENSG00000069702.11	111.041	-2.22233	0.471925	-4.70906	2.49e-06	0.000584646	TGFBR3	protein_coding
ENSG00000198324.14	16.3568	-1.91643	0.40757	-4.70209	2.58e-06	0.000596436	PHETA1	protein_coding
ENSG00000186642.16	21.5796	1.74038	0.370945	4.69173	2.71e-06	0.000612889	PDE2A	protein_coding
ENSG00000103047.8	70.1216	-1.06625	0.227305	-4.69086	2.72e-06	0.000612889	TANGO6	protein_coding
ENSG00000229989.5	72.3667	1.5199	0.324769	4.67993	2.87e-06	0.000637737	NA	lncRNA
ENSG00000133961.21	2057.5	0.868759	0.185761	4.67676	2.91e-06	0.000639043	NUMB	protein_coding
ENSG00000156414.20	105.668	2.03608	0.436126	4.66857	3.03e-06	0.000656277	TDRD9	protein_coding
ENSG00000280046.1	36.7086	1.85967	0.399102	4.65963	3.17e-06	0.000676553	NA	TEC
ENSG00000168916.16	307.971	2.82701	0.608062	4.64921	3.33e-06	0.000702508	ZNF608	protein_coding
ENSG00000003402.21	7042.72	1.07554	0.231574	4.64446	3.41e-06	0.000706517	CFLAR	protein_coding
ENSG00000154027.19	12.7179	-2.83253	0.610089	-4.64281	3.44e-06	0.000706517	AK5	protein_coding
ENSG00000162949.16	10.2437	2.32155	0.500629	4.63726	3.53e-06	0.000715859	CAPN13	protein_coding
ENSG00000249115.9	20.5658	-1.49134	0.321756	-4.63499	3.57e-06	0.000715859	HAUS5	protein_coding
ENSG00000167984.18	122.59	-1.37769	0.297467	-4.63141	3.63e-06	0.000719577	NLRC3	protein_coding
ENSG00000118263.15	818.105	1.01367	0.219232	4.62375	3.77e-06	0.000729109	KLF7	protein_coding
ENSG00000127152.18	212.032	-1.85586	0.401345	-4.6241	3.76e-06	0.000729109	BCL11B	protein_coding
ENSG00000027869.12	41.353	-1.91428	0.414254	-4.62102	3.82e-06	0.000730201	SH2D2A	protein_coding
ENSG00000111886.11	55.5465	1.68498	0.365084	4.61531	3.93e-06	0.000741937	GABRR2	protein_coding
ENSG00000124203.7	109.484	-1.56875	0.340153	-4.6119	3.99e-06	0.000745658	ZNF831	protein_coding
ENSG00000187554.14	254.818	1.60572	0.349686	4.5919	4.39e-06	0.000801874	TLR5	protein_coding
ENSG00000184640.20	942.959	-0.65032	0.141607	-4.59244	4.38e-06	0.000801874	SEPTIN9	protein_coding
ENSG00000073861.3	54.158	-1.96468	0.428057	-4.58977	4.44e-06	0.000801874	TBX21	protein_coding
ENSG00000136383.7	35.2389	1.93591	0.423252	4.5739	4.79e-06	0.000855716	ALPK3	protein_coding
ENSG00000227191.8	41.6255	-1.30981	0.286531	-4.57127	4.85e-06	0.000857223	TRGC2	TR_C_gene
ENSG00000130255.13	446.235	-1.42503	0.312231	-4.56404	5.02e-06	0.000877837	RPL36	protein_coding
ENSG00000243273.2	36.5625	2.47834	0.54346	4.5603	5.11e-06	0.000884238	LOC124909446	lncRNA
ENSG00000068305.18	402.553	0.901809	0.198723	4.53801	5.68e-06	0.000972777	MEF2A	protein_coding
ENSG00000167106.12	84.7545	-1.5061	0.332361	-4.53151	5.86e-06	0.000992855	EEIG1	protein_coding
ENSG00000109047.8	8.08736	2.73378	0.603733	4.52812	5.95e-06	0.000998627	RCVRN	protein_coding
ENSG00000113916.18	4010.52	1.33123	0.29416	4.52552	6.02e-06	0.00100077	BCL6	protein_coding
ENSG00000186049.8	8.73369	-2.72463	0.602378	-4.52313	6.09e-06	0.00100202	KRT73	protein_coding
ENSG00000197958.13	955.704	-1.25444	0.27749	-4.52066	6.16e-06	0.00100376	RPL12	protein_coding
ENSG00000178038.17	18.9178	-1.65745	0.368309	-4.50016	6.79e-06	0.00109476	ALS2CL	protein_coding
ENSG00000042832.12	84.3703	1.74073	0.387401	4.49334	7.01e-06	0.00111234	TG	protein_coding
ENSG00000136040.9	4501.97	0.977468	0.21767	4.4906	7.1e-06	0.00111234	PLXNC1	protein_coding
ENSG00000168672.4	19.8599	-1.77339	0.394755	-4.49239	7.04e-06	0.00111234	LRATD2	protein_coding
ENSG00000072682.20	10.2847	1.88174	0.419265	4.4882	7.18e-06	0.00111434	P4HA2	protein_coding
ENSG00000160072.20	69.7508	-1.23631	0.275725	-4.48384	7.33e-06	0.00112673	ATAD3B	protein_coding
ENSG00000153317.15	1029.89	0.903646	0.201897	4.47579	7.61e-06	0.00114389	ASAP1	protein_coding
ENSG00000185324.22	51.6517	-1.03049	0.230174	-4.477	7.57e-06	0.00114389	CDK10	protein_coding
ENSG00000196155.13	10.1272	-2.17386	0.485809	-4.47471	7.65e-06	0.00114389	PLEKHG4	protein_coding
ENSG00000160185.15	25.3723	-1.68206	0.3763	-4.47001	7.82e-06	0.00115882	UBASH3A	protein_coding
ENSG00000163625.16	2852.41	1.05104	0.235369	4.46548	7.99e-06	0.00116263	WDFY3	protein_coding
ENSG00000110448.11	102.707	-1.5375	0.344212	-4.46672	7.94e-06	0.00116263	CD5	protein_coding
ENSG00000178802.18	42.3224	-1.15105	0.257933	-4.46259	8.1e-06	0.00116809	MPI	protein_coding
ENSG00000111837.12	107.707	1.77767	0.398937	4.45603	8.35e-06	0.00119392	MAK	protein_coding
ENSG00000184613.11	60.4459	-2.392	0.538217	-4.4443	8.82e-06	0.00125008	NELL2	protein_coding
ENSG00000174080.12	8.90098	-2.17849	0.490973	-4.43709	9.12e-06	0.00128162	CTSF	protein_coding
ENSG00000119403.15	103.528	-1.00413	0.226561	-4.43207	9.33e-06	0.00130073	PHF19	protein_coding
ENSG00000130779.22	799.242	0.857774	0.194255	4.41572	1.01e-05	0.00139124	CLIP1	protein_coding
ENSG00000119862.13	135.047	1.00104	0.227043	4.40904	1.04e-05	0.00139603	LGALSL	protein_coding
ENSG00000197471.12	499.046	-1.26557	0.287119	-4.40782	1.04e-05	0.00139603	SPN	protein_coding
ENSG00000071575.12	104.723	-1.31048	0.297097	-4.41097	1.03e-05	0.00139603	TRIB2	protein_coding
ENSG00000173482.17	17.9076	-2.45575	0.556521	-4.41269	1.02e-05	0.00139603	PTPRM	protein_coding
ENSG00000188897.10	1903.84	1.55066	0.352178	4.40306	1.07e-05	0.00141553	LOC400499	protein_coding
ENSG00000205181.8	37.0691	1.27355	0.289927	4.39267	1.12e-05	0.00144984	LINC00654	lncRNA
ENSG00000182866.17	231.205	-1.4843	0.337774	-4.39435	1.11e-05	0.00144984	LCK	protein_coding
ENSG00000100628.12	8.64415	-2.19411	0.499489	-4.3927	1.12e-05	0.00144984	ASB2	protein_coding
ENSG00000236525.1	95.6585	2.21381	0.504825	4.38529	1.16e-05	0.00148813	NA	lncRNA
ENSG00000167785.9	34.1719	-1.06352	0.242718	-4.3817	1.18e-05	0.0015012	ZNF558	protein_coding
ENSG00000198755.11	861.888	-1.23833	0.283024	-4.37536	1.21e-05	0.00153362	RPL10A	protein_coding
ENSG00000180644.8	615.72	-1.67801	0.384382	-4.36549	1.27e-05	0.00159228	PRF1	protein_coding
ENSG00000198189.11	776.064	0.685239	0.157101	4.36178	1.29e-05	0.00160724	HSD17B11	protein_coding
ENSG00000279821.1	60.2737	1.04189	0.239161	4.35642	1.32e-05	0.00163203	NA	TEC
ENSG00000010610.10	305.462	-1.60088	0.367585	-4.35514	1.33e-05	0.00163203	CD4	protein_coding
ENSG00000171475.14	342.768	0.605379	0.13922	4.34836	1.37e-05	0.0016708	WIPF2	protein_coding
ENSG00000270157.1	9.94844	-2.12214	0.489044	-4.33936	1.43e-05	0.00172791	NA	lncRNA
ENSG00000183023.18	1310.55	1.52892	0.352664	4.33533	1.46e-05	0.00174699	SLC8A1	protein_coding
ENSG00000125731.13	20.2728	-1.31842	0.30429	-4.33278	1.47e-05	0.00175458	SH2D3A	protein_coding
ENSG00000136869.16	2642	1.23136	0.285142	4.3184	1.57e-05	0.0018109	TLR4	protein_coding
ENSG00000204305.16	100.006	0.865142	0.200322	4.31875	1.57e-05	0.0018109	AGER	protein_coding
ENSG00000058600.16	102.601	-1.11909	0.259096	-4.3192	1.57e-05	0.0018109	POLR3E	protein_coding
ENSG00000124181.15	146.411	-1.48361	0.343713	-4.31643	1.59e-05	0.0018109	PLCG1	protein_coding
ENSG00000138795.10	120.105	-1.8487	0.428032	-4.31908	1.57e-05	0.0018109	LEF1	protein_coding
ENSG00000167094.16	17.3781	-2.17688	0.504198	-4.3175	1.58e-05	0.0018109	TTC16	protein_coding
ENSG00000005302.19	676.298	0.868883	0.20144	4.31337	1.61e-05	0.00182355	MSL3	protein_coding
ENSG00000259719.6	34.5914	1.0395	0.241286	4.30815	1.65e-05	0.00184307	NA	lncRNA
ENSG00000288884.1	115.267	0.91102	0.211671	4.30394	1.68e-05	0.00184307	NA	lncRNA
ENSG00000144659.13	42.3711	-1.13797	0.264294	-4.30571	1.66e-05	0.00184307	SLC25A38	protein_coding
ENSG00000196683.12	248.365	-1.25149	0.290806	-4.30351	1.68e-05	0.00184307	TOMM7	protein_coding
ENSG00000180155.20	6.05694	-2.92727	0.679876	-4.30559	1.67e-05	0.00184307	LYNX1	protein_coding
ENSG00000257923.12	692.599	0.763612	0.177949	4.29117	1.78e-05	0.00193561	CUX1	protein_coding
ENSG00000122224.18	40.7875	-1.10056	0.256906	-4.28392	1.84e-05	0.00197345	LY9	protein_coding
ENSG00000198242.14	795.513	-1.1481	0.268092	-4.2825	1.85e-05	0.00197345	RPL23A	protein_coding
ENSG00000181036.14	44.7293	-1.91462	0.446793	-4.28525	1.83e-05	0.00197345	FCRL6	protein_coding
ENSG00000146592.17	1587.84	1.24486	0.291414	4.27179	1.94e-05	0.00205729	CREB5	protein_coding
ENSG00000282416.1	171.079	1.36339	0.319386	4.2688	1.97e-05	0.00207177	NA	processed_pseudogene
ENSG00000235576.2	16.2779	-2.2288	0.522836	-4.26291	2.02e-05	0.00211358	NA	lncRNA
ENSG00000214456.8	179.235	1.39402	0.327699	4.25395	2.1e-05	0.00217228	PLIN5	protein_coding
ENSG00000156711.17	588.396	1.05565	0.248119	4.2546	2.09e-05	0.00217228	MAPK13	protein_coding
ENSG00000150457.9	199.55	0.920144	0.216508	4.24993	2.14e-05	0.0021883	LATS2	protein_coding
ENSG00000175471.20	471.853	0.764204	0.179833	4.24951	2.14e-05	0.0021883	MCTP1	protein_coding
ENSG00000181035.14	24.7125	-1.01344	0.238615	-4.24717	2.16e-05	0.00219758	SLC25A42	protein_coding
ENSG00000220494.4	4.6022	2.53346	0.597116	4.24282	2.21e-05	0.0021999	YAP1P1	processed_pseudogene
ENSG00000020633.19	227.533	-1.37614	0.324316	-4.24322	2.2e-05	0.0021999	RUNX3	protein_coding
ENSG00000133067.18	9.0703	-2.48403	0.585356	-4.24362	2.2e-05	0.0021999	LGR6	protein_coding
ENSG00000243279.4	28.409	0.938327	0.221494	4.23636	2.27e-05	0.00225051	PRAF2	protein_coding
ENSG00000149474.15	25.2564	-1.63179	0.385329	-4.23481	2.29e-05	0.00225253	KAT14	protein_coding
ENSG00000168646.14	19.6616	-1.93729	0.457831	-4.23146	2.32e-05	0.00227272	AXIN2	protein_coding
ENSG00000289347.1	61.8823	1.93918	0.458601	4.22846	2.35e-05	0.00228961	NA	lncRNA
ENSG00000233452.8	23.9185	1.0008	0.236816	4.22607	2.38e-05	0.00230043	STXBP5-AS1	lncRNA
ENSG00000151376.18	3.82474	-2.98984	0.708342	-4.2209	2.43e-05	0.00234008	ME3	protein_coding
ENSG00000007237.19	1431.39	1.34995	0.320207	4.21587	2.49e-05	0.00237895	GAS7	protein_coding
ENSG00000042088.14	52.5504	-0.978188	0.232255	-4.2117	2.53e-05	0.00240934	TDP1	protein_coding
ENSG00000177954.14	2083.35	-1.24014	0.2946	-4.20958	2.56e-05	0.00241801	RPS27	protein_coding
ENSG00000117139.18	545.336	0.752569	0.178914	4.20632	2.6e-05	0.00242524	KDM5B	protein_coding
ENSG00000120896.14	10.691	-1.75328	0.416733	-4.20721	2.59e-05	0.00242524	SORBS3	protein_coding
ENSG00000198574.6	39.0383	-2.73934	0.651495	-4.20471	2.61e-05	0.00242885	SH2D1B	protein_coding
ENSG00000143622.11	628.034	0.777042	0.185196	4.19578	2.72e-05	0.00250899	RIT1	protein_coding
ENSG00000161970.15	1181.86	-1.07554	0.256446	-4.194	2.74e-05	0.00250899	RPL26	protein_coding
ENSG00000185101.13	36.0977	-1.67692	0.399881	-4.19355	2.75e-05	0.00250899	ANO9	protein_coding
ENSG00000163382.13	35.8351	-1.03835	0.247906	-4.1885	2.81e-05	0.00255131	NAXE	protein_coding
ENSG00000283633.1	26.5947	2.03651	0.486993	4.1818	2.89e-05	0.00255698	NA	lncRNA
ENSG00000103196.12	1115.02	1.32953	0.317808	4.18344	2.87e-05	0.00255698	CRISPLD2	protein_coding
ENSG00000277053.4	429.19	1.07065	0.255754	4.18625	2.84e-05	0.00255698	GTF2IP1	transcribed_unprocessed_pseudogene
ENSG00000170832.13	2071.54	0.914753	0.218684	4.18299	2.88e-05	0.00255698	USP32	protein_coding
ENSG00000140575.13	7288.61	0.880976	0.210643	4.18233	2.89e-05	0.00255698	IQGAP1	protein_coding
ENSG00000108298.12	1751.86	-1.19483	0.286156	-4.17544	2.97e-05	0.00261152	RPL19	protein_coding
ENSG00000136942.15	548.72	-1.37004	0.328188	-4.17457	2.99e-05	0.00261152	RPL35	protein_coding
ENSG00000102886.15	41.0216	1.20977	0.290241	4.16817	3.07e-05	0.00265231	GDPD3	protein_coding
ENSG00000145191.15	108.053	-0.757266	0.18171	-4.16743	3.08e-05	0.00265231	EIF2B5	protein_coding
ENSG00000158050.5	179.171	-1.66786	0.399994	-4.16972	3.05e-05	0.00265231	DUSP2	protein_coding
ENSG00000153563.16	137.349	-1.4681	0.352423	-4.16574	3.1e-05	0.00265812	CD8A	protein_coding
ENSG00000026297.17	2257.4	0.839123	0.201538	4.16359	3.13e-05	0.00266934	RNASET2	protein_coding
ENSG00000289013.1	141.274	1.91003	0.459022	4.16108	3.17e-05	0.00268499	NA	lncRNA
ENSG00000245680.11	25.3497	-1.29029	0.310299	-4.15821	3.21e-05	0.00270497	ZNF585B	protein_coding
ENSG00000119723.17	20.7724	-1.08629	0.261395	-4.15573	3.24e-05	0.00272059	COQ6	protein_coding
ENSG00000254325.2	47.3882	1.09317	0.263229	4.15293	3.28e-05	0.00274007	NA	lncRNA
ENSG00000114126.18	89.7511	-1.28931	0.310733	-4.14925	3.34e-05	0.00275566	TFDP2	protein_coding
ENSG00000115687.14	72.7237	-1.48442	0.357848	-4.14817	3.35e-05	0.00275566	PASK	protein_coding
ENSG00000206190.13	82.5522	-1.48501	0.357974	-4.14837	3.35e-05	0.00275566	ATP10A	protein_coding
ENSG00000167676.5	328.864	1.73997	0.420539	4.13748	3.51e-05	0.0028587	PLIN4	protein_coding
ENSG00000269937.1	31.399	1.33861	0.323526	4.13756	3.51e-05	0.0028587	NA	lncRNA
ENSG00000204371.11	61.3362	-0.898778	0.217347	-4.13523	3.55e-05	0.00287262	EHMT2	protein_coding
ENSG00000257335.8	7963.9	1.60765	0.388926	4.13356	3.57e-05	0.00287937	MGAM	protein_coding
ENSG00000159618.16	39.3343	-1.59216	0.385346	-4.13177	3.6e-05	0.00288777	ADGRG5	protein_coding
ENSG00000105640.13	1254.4	-1.34856	0.32689	-4.12542	3.7e-05	0.00295417	RPL18A	protein_coding
ENSG00000288612.1	14.7575	1.54442	0.374587	4.12299	3.74e-05	0.00297112	NA	lncRNA
ENSG00000164715.6	609.537	0.965779	0.234789	4.11339	3.9e-05	0.00307066	LMTK2	protein_coding
ENSG00000156482.11	1504.4	-0.917704	0.223113	-4.11318	3.9e-05	0.00307066	RPL30	protein_coding
ENSG00000167100.15	17.2813	2.2145	0.539343	4.10592	4.03e-05	0.00312388	SAMD14	protein_coding
ENSG00000134419.15	1388.98	-1.04066	0.253344	-4.10771	4e-05	0.00312388	RPS15A	protein_coding
ENSG00000234851.4	417.399	-1.48077	0.360574	-4.10669	4.01e-05	0.00312388	RPL23AP42	processed_pseudogene
ENSG00000198286.10	127.606	-1.39991	0.341299	-4.1017	4.1e-05	0.00316648	CARD11	protein_coding
ENSG00000142541.18	3449.57	-1.25574	0.306378	-4.09867	4.16e-05	0.00319312	RPL13A	protein_coding
ENSG00000100731.16	2896.55	1.09594	0.267632	4.09496	4.22e-05	0.0032296	PCNX1	protein_coding
ENSG00000185163.10	31.3711	-1.07494	0.262574	-4.09384	4.24e-05	0.00323028	DDX51	protein_coding
ENSG00000112299.8	426.209	2.07963	0.50818	4.0923	4.27e-05	0.00323679	VNN1	protein_coding
ENSG00000105372.8	1103.18	-1.44637	0.353869	-4.08731	4.36e-05	0.00329204	RPS19	protein_coding
ENSG00000234389.1	122.192	1.89568	0.4658	4.06973	4.71e-05	0.00340051	NA	lncRNA
ENSG00000284977.2	30.0364	1.5395	0.378317	4.06934	4.71e-05	0.00340051	LOC105376244	lncRNA
ENSG00000155744.10	1257.78	1.36967	0.336409	4.07144	4.67e-05	0.00340051	HYCC2	protein_coding
ENSG00000133812.18	834.31	0.826185	0.202822	4.07345	4.63e-05	0.00340051	SBF2	protein_coding
ENSG00000134698.11	1584.64	0.812191	0.199512	4.07089	4.68e-05	0.00340051	AGO4	protein_coding
ENSG00000198833.7	871.236	0.711754	0.174747	4.07306	4.64e-05	0.00340051	UBE2J1	protein_coding
ENSG00000115694.15	108.224	-0.763151	0.187175	-4.07721	4.56e-05	0.00340051	STK25	protein_coding
ENSG00000100105.18	80.1147	-0.864098	0.212332	-4.06955	4.71e-05	0.00340051	PATZ1	protein_coding
ENSG00000132635.17	54.1889	-1.04652	0.256928	-4.07322	4.64e-05	0.00340051	PCED1A	protein_coding
ENSG00000188042.8	336.337	-1.73437	0.426191	-4.06946	4.71e-05	0.00340051	ARL4C	protein_coding
ENSG00000287255.2	40.2691	2.09081	0.514298	4.06537	4.8e-05	0.00341407	LOC101929667	lncRNA
ENSG00000212743.2	95.5363	1.07993	0.265595	4.06609	4.78e-05	0.00341407	NA	lncRNA
ENSG00000189283.10	14.014	-1.96729	0.483814	-4.06622	4.78e-05	0.00341407	FHIT	protein_coding
ENSG00000143515.20	183.419	-1.25042	0.30778	-4.06269	4.85e-05	0.00342383	ATP8B2	protein_coding
ENSG00000167526.14	1850.97	-1.35702	0.333949	-4.06356	4.83e-05	0.00342383	RPL13	protein_coding
ENSG00000138375.13	38.8132	-0.770292	0.189681	-4.061	4.89e-05	0.00343402	SMARCAL1	protein_coding
ENSG00000165071.15	843.727	0.664553	0.163774	4.05774	4.95e-05	0.00346084	TMEM71	protein_coding
ENSG00000146540.15	48.1997	-0.939346	0.23175	-4.05326	5.05e-05	0.00346084	C7orf50	protein_coding
ENSG00000103522.16	47.2495	-1.48279	0.365676	-4.05493	5.01e-05	0.00346084	IL21R	protein_coding
ENSG00000154328.16	12.4967	-1.60188	0.39514	-4.05395	5.04e-05	0.00346084	NEIL2	protein_coding
ENSG00000137441.8	81.9107	-1.91984	0.473582	-4.05386	5.04e-05	0.00346084	FGFBP2	protein_coding
ENSG00000163508.13	25.5185	-2.26626	0.558773	-4.05577	5e-05	0.00346084	EOMES	protein_coding
ENSG00000115271.11	2124.73	0.848041	0.209287	4.05205	5.08e-05	0.00346435	GCA	protein_coding
ENSG00000105711.14	74.6237	1.60073	0.395456	4.0478	5.17e-05	0.00349818	SCN1B	protein_coding
ENSG00000197321.16	1463.34	0.88132	0.217706	4.04822	5.16e-05	0.00349818	SVIL	protein_coding
ENSG00000231500.7	1961.89	-1.38449	0.342112	-4.04689	5.19e-05	0.00349818	RPS18	protein_coding
ENSG00000188917.15	76.162	-0.73159	0.18086	-4.04505	5.23e-05	0.00351126	TRMT2B	protein_coding
ENSG00000022840.17	1617.98	1.07339	0.265422	4.04408	5.25e-05	0.00351158	RNF10	protein_coding
ENSG00000135519.8	137.955	2.19627	0.543366	4.04197	5.3e-05	0.00351466	KCNH3	protein_coding
ENSG00000198879.13	99.4503	-1.26437	0.312798	-4.04212	5.3e-05	0.00351466	SFMBT2	protein_coding
ENSG00000101290.14	1026.34	0.711602	0.176178	4.03911	5.37e-05	0.00354361	CDS2	protein_coding
ENSG00000255717.8	171.198	-0.985009	0.244015	-4.03668	5.42e-05	0.00355232	SNHG1	lncRNA
ENSG00000130811.12	244.13	-0.995114	0.246519	-4.03665	5.42e-05	0.00355232	EIF3G	protein_coding
ENSG00000071082.11	1140.45	-1.11245	0.275712	-4.03484	5.46e-05	0.00356324	RPL31	protein_coding
ENSG00000100385.14	103.148	-1.6096	0.399003	-4.03407	5.48e-05	0.00356324	IL2RB	protein_coding
ENSG00000274173.1	34.8669	1.79928	0.446152	4.03288	5.51e-05	0.0035635	NA	lncRNA
ENSG00000254087.8	4221.77	0.705496	0.174965	4.0322	5.53e-05	0.0035635	LYN	protein_coding
ENSG00000115607.10	1100.38	2.09025	0.518551	4.03095	5.56e-05	0.00356856	IL18RAP	protein_coding
ENSG00000073350.14	39.1225	-1.12204	0.27852	-4.02857	5.61e-05	0.00359086	LLGL2	protein_coding
ENSG00000150054.19	301.125	0.978468	0.242992	4.02675	5.66e-05	0.0036047	MPP7	protein_coding
ENSG00000112306.8	1440.87	-1.26134	0.313385	-4.02491	5.7e-05	0.00361904	RPS12	protein_coding
ENSG00000246548.3	7.56839	2.13336	0.530437	4.0219	5.77e-05	0.00365146	LINC02288	lncRNA
ENSG00000236438.7	935.581	1.24824	0.310512	4.01995	5.82e-05	0.00366769	FAM157A	transcribed_unprocessed_pseudogene
ENSG00000090924.15	134.183	1.80248	0.448834	4.01591	5.92e-05	0.00371695	PLEKHG2	protein_coding
ENSG00000149527.18	21.831	-1.728	0.430434	-4.01456	5.96e-05	0.00372403	PLCH2	protein_coding
ENSG00000111490.15	34.2876	1.01399	0.252825	4.01063	6.06e-05	0.00372982	TBC1D30	protein_coding
ENSG00000080854.16	22.7729	-1.72076	0.428915	-4.0119	6.02e-05	0.00372982	IGSF9B	protein_coding
ENSG00000142303.14	15.1037	-2.05762	0.512832	-4.01228	6.01e-05	0.00372982	ADAMTS10	protein_coding
ENSG00000183134.5	23.884	-2.37123	0.591167	-4.01111	6.04e-05	0.00372982	PTGDR2	protein_coding
ENSG00000078043.16	140.027	1.53944	0.384749	4.00117	6.3e-05	0.00386768	PIAS2	protein_coding
ENSG00000081913.14	141.09	1.18423	0.296159	3.99863	6.37e-05	0.00389489	PHLPP1	protein_coding
ENSG00000147403.18	2585.68	-1.23784	0.309741	-3.99637	6.43e-05	0.00391757	RPL10	protein_coding
ENSG00000286288.1	62.5926	1.06613	0.266926	3.99409	6.49e-05	0.00392759	NA	lncRNA
ENSG00000197756.10	1298.36	-1.14968	0.28785	-3.99402	6.5e-05	0.00392759	RPL37A	protein_coding
ENSG00000135932.12	894.553	0.912823	0.228695	3.99144	6.57e-05	0.00395597	CAB39	protein_coding
ENSG00000139641.13	365.343	-0.934006	0.234295	-3.98646	6.71e-05	0.00402523	ESYT1	protein_coding
ENSG00000126353.3	91.3479	-1.78919	0.448996	-3.98488	6.75e-05	0.00403731	CCR7	protein_coding
ENSG00000198848.13	111.344	2.25952	0.567518	3.98141	6.85e-05	0.00408196	CES1	protein_coding
ENSG00000096433.11	107.001	-1.10819	0.278471	-3.97956	6.9e-05	0.00409902	ITPR3	protein_coding
ENSG00000172940.13	7.23596	1.89716	0.476992	3.97735	6.97e-05	0.0041109	SLC22A13	protein_coding
ENSG00000157557.13	1001.64	1.70181	0.427897	3.97716	6.97e-05	0.0041109	ETS2	protein_coding
ENSG00000086062.13	713.451	0.779983	0.196281	3.97381	7.07e-05	0.00413944	B4GALT1	protein_coding
ENSG00000010017.13	248.342	0.569067	0.143189	3.97423	7.06e-05	0.00413944	RANBP9	protein_coding
ENSG00000151726.15	9221.07	1.17097	0.29496	3.96991	7.19e-05	0.00419292	ACSL1	protein_coding
ENSG00000280407.3	194.583	1.5405	0.388189	3.96842	7.24e-05	0.00420434	NA	TEC
ENSG00000222009.9	86.1167	1.70138	0.429016	3.96578	7.32e-05	0.00423385	BTBD19	protein_coding
ENSG00000130449.6	343.844	0.716212	0.18063	3.96507	7.34e-05	0.00423385	ZSWIM6	protein_coding
ENSG00000169826.8	715.125	1.18138	0.298374	3.95939	7.51e-05	0.00429501	CSGALNACT2	protein_coding
ENSG00000164506.15	839.357	0.86688	0.218956	3.95915	7.52e-05	0.00429501	STXBP5	protein_coding
ENSG00000196329.12	143.22	-1.90453	0.481028	-3.95929	7.52e-05	0.00429501	GIMAP5	protein_coding
ENSG00000067057.18	88.9867	-0.915023	0.231187	-3.95794	7.56e-05	0.00430176	PFKP	protein_coding
ENSG00000255197.7	417.747	0.745226	0.188479	3.95391	7.69e-05	0.00435996	NA	lncRNA
ENSG00000099998.19	9.67706	2.36158	0.597871	3.94998	7.82e-05	0.00438794	GGT5	protein_coding
ENSG00000137177.20	744.796	0.650234	0.16462	3.94991	7.82e-05	0.00438794	KIF13A	protein_coding
ENSG00000181847.12	39.5383	-1.82902	0.46289	-3.95132	7.77e-05	0.00438794	TIGIT	protein_coding
ENSG00000104814.13	85.0263	-1.00071	0.253498	-3.94762	7.89e-05	0.00441508	MAP4K1	protein_coding
ENSG00000160199.15	105.044	0.965501	0.244696	3.94571	7.96e-05	0.00442543	PKNOX1	protein_coding
ENSG00000163694.15	1268.34	0.895067	0.226954	3.94382	8.02e-05	0.00442543	RBM47	protein_coding
ENSG00000129103.19	107.218	-0.92998	0.235768	-3.94446	8e-05	0.00442543	SUMF2	protein_coding
ENSG00000007264.15	39.9466	-1.48117	0.37545	-3.94504	7.98e-05	0.00442543	MATK	protein_coding
ENSG00000198753.12	10.6493	2.30386	0.585112	3.93747	8.23e-05	0.0044861	PLXNB3	protein_coding
ENSG00000162551.14	2428.25	1.66041	0.42148	3.93948	8.17e-05	0.0044861	ALPL	protein_coding
ENSG00000131797.13	53.4261	-1.56488	0.397334	-3.93845	8.2e-05	0.0044861	CLUHP3	transcribed_unprocessed_pseudogene
ENSG00000113263.13	305.483	-1.72413	0.43789	-3.93736	8.24e-05	0.0044861	ITK	protein_coding
ENSG00000214688.6	156.367	1.52359	0.387106	3.93585	8.29e-05	0.0044994	C10orf105	protein_coding
ENSG00000135426.16	57.1652	-1.61037	0.40947	-3.93281	8.4e-05	0.00454171	TESPA1	protein_coding
ENSG00000213809.9	114.327	-2.1727	0.55261	-3.9317	8.43e-05	0.00454789	KLRK1	protein_coding
ENSG00000114270.18	31.6969	1.53596	0.390825	3.93003	8.49e-05	0.00456454	COL7A1	protein_coding
ENSG00000289381.1	7.94622	1.65234	0.420881	3.92592	8.64e-05	0.00462807	LOC105370152	lncRNA
ENSG00000164483.17	61.3982	-1.76968	0.450988	-3.924	8.71e-05	0.00465008	SAMD3	protein_coding
ENSG00000127418.15	16.1454	-1.62402	0.413984	-3.92292	8.75e-05	0.0046559	FGFRL1	protein_coding
ENSG00000173068.18	10.0336	-3.31888	0.846759	-3.91951	8.87e-05	0.00470702	BNC2	protein_coding
ENSG00000278600.1	170.498	0.84889	0.216777	3.91596	9e-05	0.00476138	NA	lncRNA
ENSG00000124562.10	46.9411	-1.05317	0.269104	-3.91362	9.09e-05	0.00479241	SNRPC	protein_coding
ENSG00000129682.16	12.5542	2.60451	0.665767	3.91204	9.15e-05	0.00479304	FGF13	protein_coding
ENSG00000048028.11	66.7225	-1.04157	0.266234	-3.91225	9.14e-05	0.00479304	USP28	protein_coding
ENSG00000179820.16	1476.34	1.16242	0.297208	3.91114	9.19e-05	0.00479574	MYADM	protein_coding
ENSG00000280063.1	28.9503	1.00922	0.258104	3.91015	9.22e-05	0.00480025	NA	TEC
ENSG00000163349.22	1690.72	0.934811	0.239145	3.90897	9.27e-05	0.00480853	HIPK1	protein_coding
ENSG00000172771.12	27.8571	1.30153	0.333041	3.90804	9.3e-05	0.00481193	EFCAB12	protein_coding
ENSG00000070718.12	70.8257	-1.47832	0.378715	-3.90351	9.48e-05	0.00488743	AP3M2	protein_coding
ENSG00000253214.3	10.0089	1.56964	0.402348	3.90119	9.57e-05	0.00491918	LOC105375924	lncRNA
ENSG00000179818.16	1223.55	0.960213	0.24629	3.89871	9.67e-05	0.00495434	ASPRV1	lncRNA
ENSG00000163171.8	1165.9	1.02365	0.262633	3.89765	9.71e-05	0.00496063	CDC42EP3	protein_coding
ENSG00000155659.15	33.3484	2.21471	0.568855	3.89328	9.89e-05	0.00502075	VSIG4	protein_coding
ENSG00000134256.13	78.173	-1.09515	0.281295	-3.89323	9.89e-05	0.00502075	CD101	protein_coding
ENSG00000100580.8	292.773	1.12971	0.290247	3.89224	9.93e-05	0.00502583	TMED8	protein_coding
ENSG00000056558.11	92.9772	-1.02104	0.26242	-3.89085	9.99e-05	0.00503911	TRAF1	protein_coding
ENSG00000063177.13	966.762	-1.05595	0.271579	-3.8882	0.000100991	0.0050789	RPL18	protein_coding
ENSG00000127507.18	1669.01	1.08397	0.27893	3.88618	0.000101836	0.00510578	ADGRE2	protein_coding
ENSG00000188596.11	21.3979	2.03099	0.523011	3.88327	0.000103062	0.00515152	CFAP54	protein_coding
ENSG00000059804.16	4113.01	0.94856	0.244443	3.8805	0.000104242	0.00519402	SLC2A3	protein_coding
ENSG00000168575.10	37.2984	-0.884815	0.2281	-3.87906	0.00010486	0.00519402	SLC20A2	protein_coding
ENSG00000196839.14	53.4552	-1.42606	0.367596	-3.87942	0.000104707	0.00519402	ADA	protein_coding
ENSG00000133116.8	6.72977	1.88013	0.485018	3.87641	0.000106009	0.00523521	KL	protein_coding
ENSG00000006530.18	46.8144	-1.01445	0.261855	-3.87408	0.000107028	0.00526967	AGK	protein_coding
ENSG00000205716.4	5.44027	3.72178	0.961353	3.8714	0.000108212	0.00527335	NA	processed_pseudogene
ENSG00000101849.18	980.893	0.781673	0.201892	3.87174	0.00010806	0.00527335	TBL1X	protein_coding
ENSG00000107341.5	808.296	0.757145	0.195594	3.87101	0.000108385	0.00527335	UBE2R2	protein_coding
ENSG00000184677.18	152.264	-0.997765	0.257671	-3.87225	0.000107836	0.00527335	ZBTB40	protein_coding
ENSG00000233392.5	6.11064	-4.11778	1.06417	-3.86949	0.000109064	0.00529074	UICLM	lncRNA
ENSG00000233431.1	37.722	1.60517	0.415104	3.86691	0.000110221	0.00531861	LINC02596	lncRNA
ENSG00000151694.14	551.603	1.049	0.27135	3.86586	0.000110699	0.00531861	ADAM17	protein_coding
ENSG00000165030.4	867.594	1.03573	0.267933	3.86562	0.000110806	0.00531861	NFIL3	protein_coding
ENSG00000138378.19	94.2525	-1.49233	0.386079	-3.86534	0.000110932	0.00531861	STAT4	protein_coding
ENSG00000158615.10	1360.11	0.655285	0.169587	3.864	0.000111543	0.00533234	PPP1R15B	protein_coding
ENSG00000139890.10	128.799	1.18764	0.307611	3.86085	0.000112995	0.00537052	REM2	protein_coding
ENSG00000143376.14	833.736	0.894395	0.231621	3.86145	0.000112716	0.00537052	SNX27	protein_coding
ENSG00000012171.20	31.284	1.71041	0.443388	3.85759	0.000114509	0.00540347	SEMA3B	protein_coding
ENSG00000245958.7	128.68	1.09762	0.284612	3.85654	0.000115002	0.00540347	NA	transcribed_unprocessed_pseudogene
ENSG00000113368.12	802.434	0.957516	0.248225	3.85745	0.000114574	0.00540347	LMNB1	protein_coding
ENSG00000067840.13	25.8566	-1.76787	0.458338	-3.85712	0.000114729	0.00540347	PDZD4	protein_coding
ENSG00000130518.18	229.634	1.74366	0.452725	3.85147	0.00011741	0.00549119	IQCN	protein_coding
ENSG00000135632.12	19.1368	-1.26416	0.328251	-3.85121	0.000117537	0.00549119	SMYD5	protein_coding
ENSG00000170006.12	2783.93	0.810836	0.210605	3.85003	0.000118106	0.00550099	TMEM154	protein_coding
ENSG00000259660.2	51.6166	-1.79517	0.466354	-3.84938	0.000118416	0.00550099	NA	transcribed_unprocessed_pseudogene
ENSG00000236409.2	13.9252	1.65402	0.429963	3.84688	0.000119631	0.00551957	NA	transcribed_unitary_pseudogene
ENSG00000177663.15	3496.74	0.965859	0.251102	3.84649	0.000119823	0.00551957	IL17RA	protein_coding
ENSG00000154930.15	130.192	-0.782793	0.203446	-3.84767	0.000119247	0.00551957	ACSS1	protein_coding
ENSG00000173212.5	36.0263	1.51937	0.395198	3.84457	0.000120763	0.00554314	MAB21L3	protein_coding
ENSG00000140199.13	2902.35	0.867863	0.225796	3.84357	0.000121257	0.00554314	SLC12A6	protein_coding
ENSG00000152672.8	3.7349	-4.41101	1.14769	-3.84339	0.000121346	0.00554314	CLEC4F	protein_coding
ENSG00000198937.9	15.2874	-1.85256	0.482167	-3.84216	0.000121955	0.00555556	CCDC167	protein_coding
ENSG00000189221.11	137.915	4.71882	1.22869	3.84053	0.000122767	0.00557709	MAOA	protein_coding
ENSG00000078401.7	10.9147	2.3701	0.617478	3.83837	0.000123856	0.00561106	EDN1	protein_coding
ENSG00000136560.14	499.449	0.799694	0.208384	3.8376	0.000124242	0.00561306	TANK	protein_coding
ENSG00000163162.9	3393.23	0.75971	0.19809	3.83517	0.000125475	0.00565327	RNF149	protein_coding
ENSG00000147454.14	6836.1	0.940368	0.245255	3.83425	0.00012595	0.00565916	SLC25A37	protein_coding
ENSG00000160746.13	129.22	0.849354	0.221773	3.82984	0.000128225	0.00574566	ANO10	protein_coding
ENSG00000160285.15	66.0748	-0.743122	0.194108	-3.8284	0.00012898	0.00576378	LSS	protein_coding
ENSG00000026103.24	468.928	0.858067	0.224185	3.82749	0.000129457	0.00576944	FAS	protein_coding
ENSG00000163359.17	28.1575	2.40276	0.628075	3.82559	0.000130458	0.00578269	COL6A3	protein_coding
ENSG00000159713.11	14.8356	-2.1263	0.555772	-3.82586	0.000130318	0.00578269	TPPP3	protein_coding
ENSG00000130844.19	56.5924	-1.7178	0.449108	-3.82492	0.000130813	0.00578285	ZNF331	protein_coding
ENSG00000288887.1	32.0737	1.4437	0.377685	3.82249	0.000132112	0.00580902	LOC105374981	lncRNA
ENSG00000135083.17	526.63	1.37703	0.360214	3.8228	0.000131942	0.00580902	CCNJL	protein_coding
ENSG00000183762.13	507.15	1.47546	0.386099	3.82145	0.000132668	0.00581794	KREMEN1	protein_coding
ENSG00000101096.20	91.069	-1.48593	0.388946	-3.8204	0.000133235	0.00582726	NFATC2	protein_coding
ENSG00000233927.5	313.597	-1.38293	0.362055	-3.81966	0.000133634	0.00582923	RPS28	protein_coding
ENSG00000109065.12	46.035	-0.857152	0.224592	-3.81649	0.000135364	0.00588907	NAT9	protein_coding
ENSG00000150594.7	4.01367	2.1528	0.5643	3.815	0.000136184	0.00590138	ADRA2A	protein_coding
ENSG00000196352.18	1797.76	1.05198	0.275772	3.81467	0.000136365	0.00590138	CD55	protein_coding
ENSG00000109381.21	711.469	0.763331	0.200387	3.80929	0.000139367	0.00596848	ELF2	protein_coding
ENSG00000167895.15	488.425	-0.724226	0.19012	-3.80932	0.000139351	0.00596848	TMC8	protein_coding
ENSG00000182307.14	38.8572	-0.972879	0.255396	-3.80929	0.000139364	0.00596848	C8orf33	protein_coding
ENSG00000131378.14	85.0031	-1.22341	0.321099	-3.81008	0.000138923	0.00596848	RFTN1	protein_coding
ENSG00000178385.15	269.699	0.671439	0.176304	3.80842	0.000139855	0.0059738	PLEKHM3	protein_coding
ENSG00000145730.21	152.036	1.52702	0.401359	3.80463	0.000142018	0.00601929	PAM	protein_coding
ENSG00000166441.13	1507.41	-1.02318	0.268848	-3.8058	0.000141345	0.00601929	RPL27A	protein_coding
ENSG00000135127.12	31.0056	-1.48206	0.389498	-3.80505	0.000141776	0.00601929	BICDL1	protein_coding
ENSG00000215244.4	199.567	1.31136	0.344779	3.80349	0.000142673	0.0060252	LINC02649	lncRNA
ENSG00000132382.15	59.4202	-0.979266	0.257491	-3.80311	0.00014289	0.0060252	MYBBP1A	protein_coding
ENSG00000227097.5	49.7748	-0.863038	0.227079	-3.80061	0.000144338	0.00607067	NA	processed_pseudogene
ENSG00000115310.19	620.515	0.753455	0.198577	3.79428	0.000148073	0.00621189	RTN4	protein_coding
ENSG00000140688.17	64.6527	-1.03804	0.273799	-3.79127	0.000149881	0.00625919	RUSF1	protein_coding
ENSG00000107281.10	14.677	-1.59023	0.419461	-3.79113	0.000149962	0.00625919	NPDC1	protein_coding
ENSG00000135749.19	59.7726	-1.22094	0.322126	-3.79025	0.000150497	0.00626565	PCNX2	protein_coding
ENSG00000226380.9	367.403	1.08853	0.28735	3.78815	0.000151773	0.00628693	NA	lncRNA
ENSG00000213413.2	27.5258	-1.52949	0.403748	-3.78823	0.000151725	0.00628693	PVRIG	protein_coding
ENSG00000243695.1	10.1752	3.39355	0.896134	3.78688	0.000152552	0.0062875	NA	processed_pseudogene
ENSG00000136193.17	65.94	-1.16089	0.306547	-3.78697	0.000152493	0.0062875	SCRN1	protein_coding
ENSG00000179841.8	9.09085	-3.22678	0.852947	-3.78309	0.000154891	0.00636794	AKAP5	protein_coding
ENSG00000154814.14	124.666	-1.28736	0.34035	-3.78244	0.000155296	0.00636867	OXNAD1	protein_coding
ENSG00000071054.17	1840.57	0.74799	0.19792	3.77925	0.0001573	0.0064061	MAP4K4	protein_coding
ENSG00000168781.23	35.221	-0.979656	0.259152	-3.78023	0.000156683	0.0064061	PPIP5K1	protein_coding
ENSG00000161791.14	89.3727	-1.23659	0.327214	-3.77913	0.000157377	0.0064061	FMNL3	protein_coding
ENSG00000182774.13	947.71	-1.13032	0.299146	-3.77847	0.000157795	0.00640724	RPS17	protein_coding
ENSG00000275131.3	48.1439	-1.21468	0.3217	-3.77581	0.000159488	0.00646007	NA	transcribed_unprocessed_pseudogene
ENSG00000136717.15	103.454	-1.10609	0.292992	-3.77517	0.0001599	0.00646084	BIN1	protein_coding
ENSG00000111678.11	95.7688	-1.27988	0.339142	-3.77386	0.000160739	0.00647881	C12orf57	protein_coding
ENSG00000181026.15	72.2703	-0.947102	0.251074	-3.7722	0.000161813	0.00650614	AEN	protein_coding
ENSG00000125827.9	1122.91	0.947693	0.251428	3.76924	0.000163746	0.00656781	TMX4	protein_coding
ENSG00000006744.19	89.348	-0.795791	0.21134	-3.76545	0.00016625	0.0066478	ELAC2	protein_coding
ENSG00000141560.15	22.872	-0.942716	0.250389	-3.765	0.000166549	0.0066478	FN3KRP	protein_coding
ENSG00000059728.11	5371.05	0.768586	0.204225	3.76344	0.000167595	0.00667336	MXD1	protein_coding
ENSG00000065717.15	2.26347	-3.15172	0.837765	-3.76205	0.000168526	0.00669421	TLE2	protein_coding
ENSG00000159753.15	47.5996	-1.21511	0.323167	-3.76002	0.000169901	0.00671641	CARMIL2	protein_coding
ENSG00000136153.20	23.0956	-1.70291	0.452826	-3.76062	0.000169496	0.00671641	LMO7	protein_coding
ENSG00000280543.1	46.9512	1.07881	0.287219	3.75604	0.000172623	0.00674296	ASAP1-IT2	lncRNA
ENSG00000188315.8	258.091	1.02367	0.272518	3.75636	0.000172404	0.00674296	C3orf62	protein_coding
ENSG00000115484.15	131.153	-0.670422	0.17847	-3.7565	0.000172303	0.00674296	CCT4	protein_coding
ENSG00000141956.14	37.3479	-1.00174	0.266694	-3.75615	0.000172547	0.00674296	PRDM15	protein_coding
ENSG00000131634.14	21.5409	-1.7788	0.47358	-3.75607	0.000172602	0.00674296	TMEM204	protein_coding
ENSG00000166136.16	121.451	-0.976532	0.260213	-3.75282	0.000174854	0.00681393	NDUFB8	protein_coding
ENSG00000216316.1	10.0271	1.69919	0.453006	3.75091	0.000176194	0.00681765	NA	processed_pseudogene
ENSG00000229619.5	22.3484	1.15331	0.307436	3.75138	0.000175861	0.00681765	MBNL1-AS1	lncRNA
ENSG00000124831.19	2600.64	0.814397	0.217072	3.75174	0.000175611	0.00681765	LRRFIP1	protein_coding
ENSG00000238005.5	51.9516	1.08247	0.288676	3.74977	0.000176998	0.00683271	LNCATV	lncRNA
ENSG00000187037.9	168.119	1.06467	0.284061	3.74803	0.000178227	0.00686405	GPR141	protein_coding
ENSG00000163958.14	12.1633	2.42788	0.648218	3.74547	0.000180055	0.00691823	ZDHHC19	protein_coding
ENSG00000027075.17	290.7	-1.31276	0.350878	-3.74137	0.000183018	0.00701568	PRKCH	protein_coding
ENSG00000142534.7	1967.52	-0.610525	0.163244	-3.73996	0.000184051	0.00703889	RPS11	protein_coding
ENSG00000204020.6	97.4583	1.17439	0.314368	3.73571	0.000187188	0.00712571	LIPN	protein_coding
ENSG00000162729.14	40.1547	-1.05663	0.282835	-3.73584	0.000187089	0.00712571	IGSF8	protein_coding
ENSG00000203721.8	16.0185	1.41892	0.380219	3.73185	0.000190079	0.00716936	LINC00862	lncRNA
ENSG00000139083.11	602.386	0.564764	0.151313	3.73242	0.000189645	0.00716936	ETV6	protein_coding
ENSG00000152082.15	73.2483	-1.12839	0.30232	-3.73245	0.000189629	0.00716936	MZT2B	protein_coding
ENSG00000211695.2	5.59262	-2.09574	0.561456	-3.73268	0.000189456	0.00716936	TRGV9	TR_V_gene
ENSG00000062716.13	3254.81	0.874311	0.234463	3.72899	0.000192251	0.00723472	VMP1	protein_coding
ENSG00000174123.11	65.065	1.40015	0.375883	3.72496	0.000195345	0.00726121	TLR10	protein_coding
ENSG00000137462.9	3102.38	1.24562	0.334321	3.72583	0.000194673	0.00726121	TLR2	protein_coding
ENSG00000143815.15	1350.45	0.904446	0.242857	3.7242	0.000195938	0.00726121	LBR	protein_coding
ENSG00000125952.20	828.178	0.486118	0.130535	3.72406	0.000196046	0.00726121	MAX	protein_coding
ENSG00000041880.15	16.7304	-1.18988	0.319372	-3.72567	0.000194796	0.00726121	PARP3	protein_coding
ENSG00000073536.18	14.8453	-1.311	0.351947	-3.72499	0.000195325	0.00726121	NLE1	protein_coding
ENSG00000198502.6	431.913	-1.46639	0.393527	-3.72627	0.000194333	0.00726121	HLA-DRB5	protein_coding
ENSG00000174748.22	1376.25	-0.975101	0.261926	-3.72282	0.000197012	0.00726427	RPL15	protein_coding
ENSG00000135622.13	11.1552	-1.49819	0.402432	-3.72284	0.000196991	0.00726427	SEMA4F	protein_coding
ENSG00000271304.2	3.67224	2.05598	0.552601	3.72054	0.000198794	0.00729726	NA	transcribed_processed_pseudogene
ENSG00000065675.16	100.11	-1.25952	0.33848	-3.7211	0.000198354	0.00729726	PRKCQ	protein_coding
ENSG00000112759.19	39.4709	-1.2397	0.333305	-3.71941	0.000199691	0.00731386	SLC29A1	protein_coding
ENSG00000139187.10	29.9866	-1.80524	0.485626	-3.71735	0.000201325	0.00735731	KLRG1	protein_coding
ENSG00000162702.8	544.873	1.05257	0.283295	3.71546	0.000202837	0.00736375	ZNF281	protein_coding
ENSG00000110583.13	43.3656	-0.788593	0.212247	-3.71545	0.000202845	0.00736375	NAA40	protein_coding
ENSG00000211772.11	210.486	-1.42997	0.384777	-3.71636	0.000202116	0.00736375	TRBC2	TR_C_gene
ENSG00000176715.17	123.131	-0.650693	0.175326	-3.71134	0.000206165	0.00746559	ACSF3	protein_coding
ENSG00000185187.13	113.661	-0.87989	0.2372	-3.70948	0.000207682	0.00746559	SIGIRR	protein_coding
ENSG00000139131.13	21.2776	-0.97759	0.263598	-3.70864	0.000208374	0.00746559	YARS2	protein_coding
ENSG00000171858.18	460.465	-1.18459	0.31923	-3.71077	0.00020663	0.00746559	RPS21	protein_coding
ENSG00000125743.11	146.335	-1.27526	0.343787	-3.70945	0.000207709	0.00746559	SNRPD2	protein_coding
ENSG00000238241.2	5.1892	-2.77277	0.74763	-3.70875	0.000208283	0.00746559	NA	transcribed_unprocessed_pseudogene
ENSG00000205336.14	73.719	-1.77506	0.478714	-3.70798	0.000208918	0.00746881	ADGRG1	protein_coding
ENSG00000104970.11	7.19115	-3.24222	0.875052	-3.70518	0.000211241	0.00753547	KIR3DX1	transcribed_unprocessed_pseudogene
ENSG00000211753.4	11.128	-2.46132	0.664565	-3.70365	0.000212517	0.00756459	TRBV28	TR_V_gene
ENSG00000106780.9	2521.45	0.995522	0.268916	3.70198	0.000213926	0.00759831	MEGF9	protein_coding
ENSG00000179299.17	69.8242	1.39816	0.377968	3.69916	0.000216316	0.0076055	NSUN7	protein_coding
ENSG00000105655.19	39.5474	1.30885	0.353631	3.70118	0.000214598	0.0076055	ISYNA1	protein_coding
ENSG00000127946.17	608.44	0.898504	0.243021	3.69723	0.000217963	0.0076055	HIP1	protein_coding
ENSG00000102897.10	68.7261	0.61978	0.167675	3.69633	0.000218743	0.0076055	LYRM1	protein_coding
ENSG00000126602.11	54.8411	-1.02247	0.27654	-3.69737	0.000217848	0.0076055	TRAP1	protein_coding
ENSG00000132879.14	32.9495	-1.04659	0.283032	-3.69778	0.000217492	0.0076055	FBXO44	protein_coding
ENSG00000185115.6	45.0269	-1.11222	0.300992	-3.69519	0.000219722	0.0076055	NSMCE3	protein_coding
ENSG00000162244.12	921.186	-1.11718	0.301948	-3.69991	0.000215678	0.0076055	RPL29	protein_coding
ENSG00000011143.19	12.6035	-1.14888	0.310954	-3.69471	0.000220141	0.0076055	MKS1	protein_coding
ENSG00000284691.1	17.1498	-1.37985	0.373255	-3.6968	0.00021833	0.0076055	LOC728743	protein_coding
ENSG00000083845.9	708.13	-1.41834	0.383867	-3.69486	0.000220006	0.0076055	RPS5	protein_coding
ENSG00000257524.6	29.3701	-1.46307	0.395694	-3.69747	0.000217761	0.0076055	ST6GALNAC6	protein_coding
ENSG00000211829.9	29.216	-2.48466	0.672437	-3.695	0.000219888	0.0076055	NA	TR_C_gene
ENSG00000153283.13	107.211	-1.63672	0.443297	-3.69217	0.000222353	0.00766582	CD96	protein_coding
ENSG00000211751.9	142.116	-1.45533	0.394242	-3.69147	0.000222959	0.00767062	TRBC1	TR_C_gene
ENSG00000147457.14	151.849	-0.72922	0.197622	-3.68997	0.000224281	0.0077	CHMP7	protein_coding
ENSG00000165526.9	36.6686	-0.844509	0.228963	-3.68841	0.000225663	0.0077313	RPUSD4	protein_coding
ENSG00000247626.5	17.703	-1.20707	0.327493	-3.68578	0.000228005	0.00779532	MARS2	protein_coding
ENSG00000161217.12	535.056	0.688589	0.186941	3.68345	0.000230098	0.00783429	PCYT1A	protein_coding
ENSG00000113319.13	31.9465	-1.51027	0.409962	-3.68392	0.000229671	0.00783429	RASGRF2	protein_coding
ENSG00000176788.9	1563.46	0.962398	0.261366	3.68218	0.00023125	0.00785724	BASP1	protein_coding
ENSG00000101236.17	2369.01	0.949925	0.25806	3.68102	0.000232303	0.00786053	RNF24	protein_coding
ENSG00000170871.12	877.977	0.749551	0.203603	3.68143	0.000231927	0.00786053	KIAA0232	protein_coding
ENSG00000112053.14	139.464	1.33486	0.36281	3.67923	0.00023394	0.0078835	SLC26A8	protein_coding
ENSG00000136213.10	90.2749	-1.11083	0.301902	-3.67946	0.000233731	0.0078835	CHST12	protein_coding
ENSG00000214975.4	7.15172	1.89647	0.51563	3.67797	0.000235101	0.00790642	NA	processed_pseudogene
ENSG00000116698.22	367.222	0.702698	0.191161	3.67594	0.000236971	0.00795305	SMG7	protein_coding
ENSG00000115956.10	3478.88	0.787392	0.214277	3.67465	0.000238176	0.0079772	PLEK	protein_coding
ENSG00000185973.12	145.527	0.831392	0.226332	3.67333	0.000239409	0.00800218	TMLHE	protein_coding
ENSG00000188559.16	1617.13	1.25271	0.34127	3.67074	0.00024185	0.008024	RALGAPA2	protein_coding
ENSG00000134215.16	371.593	0.720306	0.196188	3.67151	0.000241124	0.008024	VAV3	protein_coding
ENSG00000112406.5	1298.65	0.629638	0.171488	3.6716	0.000241032	0.008024	HECA	protein_coding
ENSG00000131469.15	826.554	-1.09505	0.298373	-3.67005	0.000242501	0.008024	RPL27	protein_coding
ENSG00000258728.2	44.6807	-1.19993	0.326924	-3.67035	0.000242219	0.008024	NA	protein_coding
ENSG00000285106.2	406.646	1.2944	0.35285	3.66842	0.000244051	0.00805907	NA	lncRNA
ENSG00000079277.22	613.755	1.2269	0.334502	3.66783	0.000244618	0.0080616	MKNK1	protein_coding
ENSG00000065526.12	1159.88	0.618653	0.168838	3.66418	0.000248129	0.00816097	SPEN	protein_coding
ENSG00000120942.14	33.6101	-0.829546	0.226432	-3.66355	0.00024874	0.00816474	UBIAD1	protein_coding
ENSG00000125430.9	73.8906	1.53846	0.420631	3.6575	0.000254684	0.00828384	HS3ST3B1	protein_coding
ENSG00000256581.1	43.3982	1.28613	0.351697	3.65693	0.000255256	0.00828384	NA	unprocessed_pseudogene
ENSG00000131504.18	1567.57	0.683905	0.186961	3.65802	0.000254174	0.00828384	DIAPH1	protein_coding
ENSG00000196363.10	45.483	-0.676818	0.184964	-3.65919	0.000253016	0.00828384	WDR5	protein_coding
ENSG00000131089.17	32.9197	-1.13581	0.310572	-3.65717	0.000255018	0.00828384	ARHGEF9	protein_coding
ENSG00000169442.9	395.577	-1.20212	0.328737	-3.65679	0.000255391	0.00828384	CD52	protein_coding
ENSG00000156804.7	33.0695	-1.54709	0.423308	-3.65477	0.000257411	0.00833293	FBXO32	protein_coding
ENSG00000128011.5	168.213	1.03614	0.283671	3.65262	0.000259582	0.00835387	LRFN1	protein_coding
ENSG00000188641.14	1395.6	0.806836	0.220876	3.65288	0.000259311	0.00835387	DPYD	protein_coding
ENSG00000114735.10	71.8834	-0.91444	0.25034	-3.65279	0.000259402	0.00835387	HEMK1	protein_coding
ENSG00000143390.18	147.258	-0.78607	0.215296	-3.65112	0.0002611	0.00836273	RFX5	protein_coding
ENSG00000090266.13	72.6908	-0.968256	0.265215	-3.65084	0.000261383	0.00836273	NDUFB2	protein_coding
ENSG00000114391.13	642.861	-0.975537	0.26714	-3.65177	0.000260434	0.00836273	RPL24	protein_coding
ENSG00000126861.5	21.5622	1.33196	0.364937	3.64982	0.000262423	0.00836346	OMG	protein_coding
ENSG00000135823.14	249.541	0.52674	0.144305	3.65017	0.000262062	0.00836346	STX6	protein_coding
ENSG00000087116.16	82.2977	2.34459	0.6428	3.64747	0.000264836	0.00842403	ADAMTS2	protein_coding
ENSG00000110455.14	30.1336	-1.24903	0.342561	-3.64616	0.000266188	0.00845069	ACCS	protein_coding
ENSG00000103423.14	42.9598	-0.753326	0.206642	-3.64556	0.000266809	0.00845409	DNAJA3	protein_coding
ENSG00000165802.23	54.602	-1.08399	0.297437	-3.64445	0.000267966	0.00847442	NSMF	protein_coding
ENSG00000223584.1	8.60132	1.32358	0.363544	3.64075	0.000271842	0.00856406	TVP23CP1	processed_pseudogene
ENSG00000099899.15	77.8038	-0.900702	0.24738	-3.64097	0.000271614	0.00856406	TRMT2A	protein_coding
ENSG00000102218.6	484.529	0.88079	0.242027	3.63922	0.000273467	0.00858236	RP2	protein_coding
ENSG00000188785.12	31.9716	-1.31032	0.360033	-3.63945	0.000273216	0.00858236	ZNF548	protein_coding
ENSG00000168806.8	13.5905	-1.2868	0.353691	-3.63821	0.000274538	0.00859957	LCMT2	protein_coding
ENSG00000154760.14	95.8705	-0.924822	0.254352	-3.63599	0.000276913	0.0086247	SLFN13	protein_coding
ENSG00000131591.18	16.0875	-1.05325	0.289662	-3.63615	0.000276744	0.0086247	C1orf159	protein_coding
ENSG00000076248.11	17.2167	-1.05453	0.289998	-3.63634	0.000276543	0.0086247	UNG	protein_coding
ENSG00000149177.14	2814.32	0.716428	0.197108	3.6347	0.000278306	0.00865167	PTPRJ	protein_coding
ENSG00000249173.7	9.36938	2.01355	0.554174	3.63342	0.000279686	0.00867762	LINC01093	lncRNA
ENSG00000165792.18	64.1089	-1.02616	0.282458	-3.63295	0.000280196	0.00867762	METTL17	protein_coding
ENSG00000137824.16	29.884	-1.12131	0.308812	-3.63106	0.000282264	0.00872526	RMDN3	protein_coding
ENSG00000231233.2	33.1769	0.978696	0.269734	3.62838	0.000285208	0.00873416	CFAP58-DT	lncRNA
ENSG00000138185.20	1618.86	0.857012	0.236169	3.62881	0.000284727	0.00873416	ENTPD1	protein_coding
ENSG00000145819.18	3309.28	0.835977	0.23036	3.629	0.000284526	0.00873416	ARHGAP26	protein_coding
ENSG00000113742.14	911.502	0.821286	0.226326	3.62877	0.000284776	0.00873416	CPEB4	protein_coding
ENSG00000171130.19	24.1406	-1.15591	0.318472	-3.62953	0.000283936	0.00873416	ATP6V0E2	protein_coding
ENSG00000280138.1	971.888	1.02447	0.282432	3.62732	0.000286379	0.00875372	NA	TEC
ENSG00000185920.18	20.9387	-1.95975	0.540477	-3.62597	0.00028788	0.00878329	PTCH1	protein_coding
ENSG00000124614.16	1123.21	-1.17227	0.323863	-3.61966	0.000294991	0.00898356	RPS10	protein_coding
ENSG00000270264.1	4.67816	1.91696	0.529898	3.6176	0.000297345	0.00900522	NDUFB8P2	processed_pseudogene
ENSG00000119138.5	254.25	1.44727	0.400019	3.61801	0.000296872	0.00900522	KLF9	protein_coding
ENSG00000139436.22	1117.62	0.661154	0.182758	3.61764	0.000297296	0.00900522	GIT2	protein_coding
ENSG00000137261.15	68.4181	1.12972	0.312841	3.61117	0.000304822	0.00921469	KIAA0319	protein_coding
ENSG00000175792.12	37.834	-0.819944	0.227121	-3.61016	0.000306007	0.00923355	RUVBL1	protein_coding
ENSG00000100345.23	12501.1	0.686988	0.190339	3.60929	0.000307039	0.00924773	MYH9	protein_coding
ENSG00000221957.8	5.45548	-2.85782	0.791942	-3.60863	0.000307824	0.00925441	KIR2DS4	polymorphic_pseudogene
ENSG00000140678.17	5559.34	0.980182	0.271668	3.60801	0.00030855	0.0092593	ITGAX	protein_coding
ENSG00000103569.10	5628.22	0.905297	0.251018	3.6065	0.000310352	0.00926592	AQP9	protein_coding
ENSG00000138814.17	389.146	0.684	0.189662	3.60641	0.00031046	0.00926592	PPP3CA	protein_coding
ENSG00000085563.15	22.7746	-1.96447	0.544591	-3.60724	0.00030947	0.00926592	ABCB1	protein_coding
ENSG00000141298.19	5035.52	0.91613	0.254498	3.59976	0.000318512	0.00940612	SSH2	protein_coding
ENSG00000083223.18	2153.81	0.854907	0.23738	3.60143	0.00031647	0.00940612	TUT7	protein_coding
ENSG00000103994.18	1435.4	0.725673	0.201635	3.59895	0.000319506	0.00940612	ZNF106	protein_coding
ENSG00000089737.18	382.991	-0.946421	0.262945	-3.59931	0.000319064	0.00940612	DDX24	protein_coding
ENSG00000105808.19	77.2126	-1.19141	0.33106	-3.59876	0.000319734	0.00940612	RASA4	protein_coding
ENSG00000072071.17	15.3718	-1.39262	0.386909	-3.59936	0.000319004	0.00940612	ADGRL1	protein_coding
ENSG00000141576.16	34.3202	-1.60129	0.444841	-3.59969	0.000318603	0.00940612	RNF157	protein_coding
ENSG00000021300.14	10.7422	-1.91514	0.531727	-3.60174	0.000316096	0.00940612	PLEKHB1	protein_coding
ENSG00000288640.1	86.2083	1.08265	0.300901	3.59805	0.000320618	0.00941529	NA	protein_coding
ENSG00000136444.10	41.1899	-0.914525	0.254207	-3.59755	0.000321223	0.00941625	RSAD1	protein_coding
ENSG00000004139.14	45.4735	-1.02862	0.285999	-3.59659	0.000322414	0.00943433	SARM1	protein_coding
ENSG00000144118.14	897.874	0.89966	0.250364	3.5934	0.000326389	0.00949993	RALB	protein_coding
ENSG00000106608.17	31.7229	-1.0321	0.287169	-3.59406	0.000325571	0.00949993	URGCP	protein_coding
ENSG00000171954.13	3.60182	-3.49369	0.972169	-3.5937	0.000326012	0.00949993	CYP4F22	protein_coding
ENSG00000156639.12	459.601	0.65308	0.181773	3.59284	0.000327091	0.00950355	ZFAND3	protein_coding
ENSG00000183044.12	148.169	0.862947	0.240297	3.59117	0.000329191	0.00954297	ABAT	protein_coding
ENSG00000108439.11	25.8972	-1.02091	0.284311	-3.59081	0.000329646	0.00954297	PNPO	protein_coding
ENSG00000211689.7	32.4018	-1.33462	0.371735	-3.59024	0.000330373	0.00954297	TRGC1	TR_C_gene
ENSG00000168824.15	9.39227	-1.75188	0.487999	-3.58993	0.000330769	0.00954297	NSG1	protein_coding
ENSG00000185728.17	481.585	0.629588	0.175413	3.58917	0.000331736	0.00955411	YTHDF3	protein_coding
ENSG00000186854.11	52.3816	-1.57232	0.438359	-3.58684	0.000334707	0.00962284	TRABD2A	protein_coding
ENSG00000063169.12	51.6348	0.975821	0.272389	3.58245	0.000340389	0.00976912	BICRA	protein_coding
ENSG00000288836.1	33.1217	1.53224	0.428143	3.57881	0.000345168	0.00987179	NA	lncRNA
ENSG00000007402.12	10.1659	-1.9642	0.548838	-3.57883	0.000345139	0.00987179	CACNA2D2	protein_coding
ENSG00000223773.8	47.7905	0.843907	0.235875	3.57778	0.000346526	0.00989343	CD99P1	transcribed_unprocessed_pseudogene
ENSG00000127954.13	2172.28	1.0718	0.299681	3.57646	0.000348277	0.0099262	STEAP4	protein_coding
ENSG00000076513.17	1488.6	0.635797	0.178046	3.57098	0.000355654	0.0101014	ANKRD13A	protein_coding
ENSG00000081059.20	134.86	-1.72183	0.482169	-3.57101	0.000355614	0.0101014	TCF7	protein_coding
ENSG00000123066.9	3784.04	0.550612	0.154322	3.56793	0.000359808	0.010191	MED13L	protein_coding
ENSG00000170962.13	10.939	-2.39407	0.671029	-3.56776	0.000360048	0.010191	PDGFD	protein_coding
ENSG00000241157.1	14.7377	1.24769	0.350033	3.5645	0.000364557	0.0102833	RPL32P32	processed_pseudogene
ENSG00000024048.11	2110.05	0.683409	0.191722	3.56458	0.000364438	0.0102833	UBR2	protein_coding
ENSG00000267385.1	62.2869	1.28596	0.360862	3.56357	0.000365846	0.010302	NA	protein_coding
ENSG00000198932.13	51.7615	-1.67684	0.471111	-3.55934	0.000371792	0.0104515	GPRASP1	protein_coding
ENSG00000166900.17	1389.52	0.714346	0.200823	3.5571	0.000374978	0.0105231	STX3	protein_coding
ENSG00000021762.20	74.6157	-1.12764	0.317247	-3.55445	0.000378764	0.0106112	OSBPL5	protein_coding
ENSG00000163932.15	936.705	0.769849	0.216701	3.55259	0.000381459	0.0106685	PRKCD	protein_coding
ENSG00000173083.16	280.014	0.851987	0.239958	3.55057	0.000384403	0.0107326	HPSE	protein_coding
ENSG00000093167.18	280.383	0.501379	0.141233	3.55002	0.000385209	0.0107369	LRRFIP2	protein_coding
ENSG00000158526.8	55.1233	-0.85126	0.239848	-3.54916	0.000386466	0.0107537	TSR2	protein_coding
ENSG00000230587.3	23.5075	1.1435	0.322329	3.54761	0.000388738	0.0107804	NA	lncRNA
ENSG00000163754.18	317.359	1.03404	0.291475	3.54762	0.000388728	0.0107804	GYG1	protein_coding
ENSG00000125531.7	3.947	1.98527	0.560016	3.54502	0.000392583	0.0108687	FNDC11	protein_coding
ENSG00000140455.17	817.945	0.667062	0.188267	3.54316	0.000395358	0.0109272	USP3	protein_coding
ENSG00000240682.10	169.48	0.613166	0.173204	3.54014	0.000399912	0.0110345	ISY1	protein_coding
ENSG00000125648.15	8.40731	-1.51889	0.429237	-3.53858	0.000402292	0.0110816	SLC25A23	protein_coding
ENSG00000197442.10	768.78	0.642128	0.1815	3.53789	0.000403332	0.0110916	MAP3K5	protein_coding
ENSG00000148399.13	41.5629	-0.845763	0.239127	-3.53689	0.000404874	0.0111155	DPH7	protein_coding
ENSG00000163235.16	173.226	1.20391	0.340564	3.53505	0.000407704	0.0111189	TGFA	protein_coding
ENSG00000151553.15	319.212	0.826065	0.233659	3.53535	0.00040724	0.0111189	FHIP2A	protein_coding
ENSG00000265590.10	9.27515	-1.64594	0.465547	-3.53551	0.000406995	0.0111189	CFAP298-TCP10L	protein_coding
ENSG00000174171.7	11.3457	-1.69577	0.479647	-3.53545	0.000407074	0.0111189	LOC105370792	lncRNA
ENSG00000152229.18	305.788	0.907638	0.257068	3.53073	0.000414407	0.0112732	PSTPIP2	protein_coding
ENSG00000111796.4	38.6094	-2.00818	0.568805	-3.53053	0.000414732	0.0112732	KLRB1	protein_coding
ENSG00000013523.11	39.9968	-0.881633	0.249812	-3.52918	0.000416848	0.0112933	ANGEL1	protein_coding
ENSG00000159674.12	85.6157	-1.39671	0.395756	-3.52922	0.000416794	0.0112933	SPON2	protein_coding
ENSG00000156521.14	32.3909	-0.839111	0.237828	-3.52822	0.000418359	0.0113157	TYSND1	protein_coding
ENSG00000275342.5	10.7608	-1.38216	0.391799	-3.52772	0.000419154	0.0113185	PRAG1	protein_coding
ENSG00000166839.17	43.3643	1.03628	0.293806	3.52708	0.000420169	0.0113273	ANKDD1A	protein_coding
ENSG00000169891.18	662.182	1.10876	0.314436	3.52619	0.000421582	0.0113468	REPS2	protein_coding
ENSG00000101445.10	186.667	-1.49909	0.425469	-3.52339	0.000426062	0.0114487	PPP1R16B	protein_coding
ENSG00000011198.10	744.482	0.917633	0.260587	3.52141	0.000429265	0.0115159	ABHD5	protein_coding
ENSG00000258741.5	5.53838	1.98364	0.56409	3.51654	0.000437214	0.0116408	NA	transcribed_processed_pseudogene
ENSG00000115602.17	84.1674	1.97138	0.560444	3.51753	0.000435591	0.0116408	IL1RL1	protein_coding
ENSG00000152766.6	57.2897	1.48052	0.421086	3.51596	0.000438166	0.0116408	ANKRD22	protein_coding
ENSG00000244482.10	591.412	1.17189	0.333259	3.51645	0.000437353	0.0116408	LILRA6	protein_coding
ENSG00000135604.10	948.902	0.791049	0.224974	3.51619	0.000437792	0.0116408	STX11	protein_coding
ENSG00000180035.13	12.9511	-1.16754	0.332036	-3.51631	0.000437597	0.0116408	ZNF48	protein_coding
ENSG00000289525.1	15.8525	1.65302	0.470248	3.5152	0.000439417	0.0116552	NA	lncRNA
ENSG00000272282.1	2.87178	-2.89269	0.823273	-3.51365	0.000441996	0.0117047	NA	lncRNA
ENSG00000134851.13	203.066	0.808479	0.23021	3.51192	0.00044488	0.0117621	TMEM165	protein_coding
ENSG00000197894.12	92.8738	-0.692015	0.197169	-3.50976	0.000448516	0.0118153	ADH5	protein_coding
ENSG00000173137.12	15.1482	-1.09045	0.310652	-3.51019	0.000447785	0.0118153	ADCK5	protein_coding
ENSG00000122223.13	78.6492	-1.1042	0.314638	-3.50944	0.000449047	0.0118153	CD244	protein_coding
ENSG00000227740.2	9.65785	1.26507	0.361016	3.5042	0.000457984	0.0120247	LINC02803	lncRNA
ENSG00000168297.16	291.057	1.03512	0.295417	3.50392	0.000458465	0.0120247	PXK	protein_coding
ENSG00000050426.16	78.2865	-0.609729	0.174054	-3.5031	0.000459874	0.0120417	LETMD1	protein_coding
ENSG00000144713.13	1575.15	-1.19822	0.342085	-3.50269	0.000460579	0.0120417	RPL32	protein_coding
ENSG00000237927.1	18.6252	1.52345	0.435157	3.50091	0.000463667	0.012084	NA	lncRNA
ENSG00000279283.1	97.9796	1.00789	0.287892	3.50095	0.000463601	0.012084	NA	TEC
ENSG00000147224.13	57.5009	-0.663257	0.189488	-3.50026	0.000464799	0.0120943	PRPS1	protein_coding
ENSG00000092871.17	603.552	0.589009	0.168303	3.4997	0.000465786	0.0121009	RFFL	protein_coding
ENSG00000187775.17	8.28758	1.86206	0.532191	3.49887	0.000467241	0.0121195	DNAH17	protein_coding
ENSG00000172936.16	1334.75	0.790829	0.226054	3.49841	0.00046804	0.0121211	MYD88	protein_coding
ENSG00000166501.14	2546.6	0.610379	0.174595	3.49598	0.000472323	0.0122128	PRKCB	protein_coding
ENSG00000119673.16	8.83245	-1.34871	0.386029	-3.49381	0.000476186	0.0122934	ACOT2	protein_coding
ENSG00000164050.13	11.7042	1.5488	0.443448	3.49262	0.000478302	0.0123286	PLXNB1	protein_coding
ENSG00000124575.7	520.228	-1.48008	0.424073	-3.49015	0.000482753	0.0124239	H1-3	protein_coding
ENSG00000100181.22	30.9869	1.84862	0.530096	3.48734	0.000487858	0.0124699	TPTEP1	transcribed_unprocessed_pseudogene
ENSG00000234199.3	12.4283	1.2798	0.367013	3.48708	0.000488331	0.0124699	LINC01191	lncRNA
ENSG00000001167.15	371.304	0.807869	0.231652	3.48743	0.000487688	0.0124699	NFYA	protein_coding
ENSG00000076685.19	989.886	0.686029	0.196714	3.48745	0.000487648	0.0124699	NT5C2	protein_coding
ENSG00000204946.10	44.9463	-1.19843	0.343676	-3.4871	0.000488293	0.0124699	ZNF783	protein_coding
ENSG00000275835.5	26.3813	-1.32253	0.379371	-3.4861	0.000490113	0.012496	TUBGCP5	protein_coding
ENSG00000129116.19	8.47826	-1.94657	0.558467	-3.48556	0.0004911	0.0125018	PALLD	protein_coding
ENSG00000130816.17	220.023	-0.662796	0.190306	-3.48279	0.000496218	0.0126125	DNMT1	protein_coding
ENSG00000213930.12	62.7327	-0.906414	0.260287	-3.48236	0.000497009	0.0126131	GALT	protein_coding
ENSG00000183621.15	210.79	0.739514	0.212445	3.48097	0.000499605	0.01264	ZNF438	protein_coding
ENSG00000126215.14	15.5159	-1.3861	0.398169	-3.48119	0.0004992	0.01264	XRCC3	protein_coding
ENSG00000132205.11	702.759	0.836468	0.240375	3.47984	0.000501712	0.0126544	EMILIN2	protein_coding
ENSG00000188895.12	2270.56	0.796833	0.228971	3.48006	0.000501296	0.0126544	MSL1	protein_coding
ENSG00000188690.15	34.9659	-0.747647	0.214913	-3.47883	0.000503611	0.0126828	UROS	protein_coding
ENSG00000139343.11	27.9765	-1.02512	0.294742	-3.47802	0.000505137	0.0127018	SNRPF	protein_coding
ENSG00000144909.8	447.808	0.6445	0.185332	3.47755	0.000506024	0.0127047	OSBPL11	protein_coding
ENSG00000166046.11	796.37	0.771697	0.222083	3.47481	0.000511219	0.0128066	TCP11L2	protein_coding
ENSG00000123358.20	54.5308	-1.58095	0.455005	-3.47459	0.00051164	0.0128066	NR4A1	protein_coding
ENSG00000161905.13	36.7234	-2.46736	0.711034	-3.4701	0.00052027	0.0130028	ALOX15	protein_coding
ENSG00000158292.7	5.76084	-2.13802	0.616732	-3.46669	0.0005269	0.0131485	GPR153	protein_coding
ENSG00000105227.16	8.33771	-1.46452	0.422577	-3.46569	0.000528882	0.013178	PRX	protein_coding
ENSG00000112118.20	103.678	-0.792173	0.228615	-3.4651	0.000530037	0.0131868	MCM3	protein_coding
ENSG00000116237.16	60.8238	-0.663802	0.191679	-3.46309	0.000534016	0.0132342	ICMT	protein_coding
ENSG00000272752.6	43.8735	-1.14651	0.331083	-3.46292	0.000534356	0.0132342	STAG3L5P-PVRIG2P-PILRB	lncRNA
ENSG00000130921.9	22.1561	-1.24701	0.360077	-3.46318	0.000533835	0.0132342	MTRFR	protein_coding
ENSG00000175073.8	1089.76	0.646968	0.186995	3.45981	0.00054056	0.0133677	VCPIP1	protein_coding
ENSG00000214021.17	364.6	0.754737	0.218175	3.45931	0.000541558	0.0133722	TTLL3	protein_coding
ENSG00000124608.5	33.1312	-0.893046	0.258205	-3.45867	0.000542845	0.0133839	AARS2	protein_coding
ENSG00000139132.16	565.918	1.04343	0.301907	3.45612	0.00054801	0.0134836	FGD4	protein_coding
ENSG00000006025.12	40.2661	-1.03838	0.300468	-3.45587	0.000548526	0.0134836	OSBPL7	protein_coding
ENSG00000058673.17	646.072	0.802044	0.232149	3.45487	0.000550548	0.0135131	ZC3H11A	protein_coding
ENSG00000174547.13	31.7315	-1.10149	0.318979	-3.45319	0.000554005	0.0135777	MRPL11	protein_coding
ENSG00000157450.16	278.894	0.657408	0.190511	3.45076	0.000559006	0.0136798	RNF111	protein_coding
ENSG00000161016.18	1222.96	-0.986169	0.285864	-3.44978	0.000561043	0.0137093	RPL8	protein_coding
ENSG00000082068.9	68.8175	-0.773056	0.224181	-3.44835	0.000564014	0.0137614	WDR70	protein_coding
ENSG00000137575.12	2055.18	0.835729	0.242655	3.4441	0.000572959	0.0139177	SDCBP	protein_coding
ENSG00000169905.13	493.274	0.677449	0.196698	3.44411	0.000572941	0.0139177	TOR1AIP2	protein_coding
ENSG00000167107.13	26.8593	-0.934752	0.271397	-3.44422	0.0005727	0.0139177	ACSF2	protein_coding
ENSG00000110422.12	1784.42	0.814625	0.236619	3.44277	0.000575797	0.0139661	HIPK3	protein_coding
ENSG00000120915.14	13.869	-1.35627	0.394011	-3.4422	0.000576997	0.0139746	EPHX2	protein_coding
ENSG00000185950.9	1674.32	1.41859	0.412261	3.441	0.000579559	0.0140159	IRS2	protein_coding
ENSG00000180884.10	42.2124	-0.940347	0.273467	-3.43862	0.000584698	0.0141195	ZNF792	protein_coding
ENSG00000216863.10	9.98519	1.68555	0.490583	3.43581	0.000590785	0.0142247	LY86-AS1	lncRNA
ENSG00000099821.14	68.0042	-0.763875	0.222323	-3.43588	0.000590636	0.0142247	POLRMT	protein_coding
ENSG00000068366.21	781.338	1.02955	0.299776	3.43441	0.000593856	0.0142777	ACSL4	protein_coding
ENSG00000107223.13	202.943	-0.932338	0.271844	-3.42968	0.000604295	0.0145075	EDF1	protein_coding
ENSG00000140511.12	38.4937	-1.20145	0.350371	-3.42908	0.000605627	0.0145183	HAPLN3	protein_coding
ENSG00000140479.18	74.9237	1.73416	0.506275	3.42534	0.000614035	0.0146984	PCSK6	protein_coding
ENSG00000204420.10	115.115	1.99081	0.582123	3.41991	0.000626429	0.0149299	MPIG6B	protein_coding
ENSG00000205307.12	45.1151	1.24088	0.362764	3.42061	0.000624803	0.0149299	SAP25	protein_coding
ENSG00000172965.17	543.68	0.707047	0.20674	3.41998	0.000626247	0.0149299	MIR4435-2HG	lncRNA
ENSG00000049089.15	251.774	2.12919	0.622805	3.41871	0.000629182	0.0149738	COL9A2	protein_coding
ENSG00000196338.15	77.0089	1.02123	0.298841	3.41732	0.000632407	0.0150288	NLGN3	protein_coding
ENSG00000287926.1	27.9133	1.13204	0.331373	3.4162	0.00063501	0.0150472	NA	lncRNA
ENSG00000125817.8	140.932	-0.871536	0.255105	-3.41639	0.000634575	0.0150472	CENPB	protein_coding
ENSG00000223865.11	354.752	-1.32774	0.389074	-3.41258	0.000643521	0.0152269	HLA-DPB1	protein_coding
ENSG00000175928.6	34.3164	1.40035	0.410943	3.40765	0.000655245	0.0154377	LRRN1	protein_coding
ENSG00000059573.9	46.1934	-0.873146	0.256211	-3.40792	0.000654611	0.0154377	ALDH18A1	protein_coding
ENSG00000197457.10	39.1316	-1.18894	0.348884	-3.40784	0.000654784	0.0154377	STMN3	protein_coding
ENSG00000141232.5	495.946	1.30334	0.382617	3.40638	0.00065831	0.0154877	TOB1	protein_coding
ENSG00000154529.15	22.8406	1.62348	0.476858	3.40454	0.000662746	0.0155698	CNTNAP3B	protein_coding
ENSG00000211745.3	2.17458	-3.40749	1.001	-3.4041	0.000663814	0.0155726	TRBV4-2	TR_V_gene
ENSG00000114739.14	16.9429	-1.66781	0.490008	-3.40365	0.00066493	0.0155766	ACVR2B	protein_coding
ENSG00000280739.4	50.6487	0.931652	0.273835	3.40223	0.000668371	0.0156332	EIF1B-AS1	lncRNA
ENSG00000181638.20	13.232	-1.53512	0.451256	-3.40188	0.000669246	0.0156332	ZFP41	protein_coding
ENSG00000035141.8	39.4431	-0.769224	0.226416	-3.3974	0.000680302	0.0158689	FAM136A	protein_coding
ENSG00000135414.10	14.2088	-1.55583	0.458317	-3.39466	0.000687139	0.0160057	GDF11	protein_coding
ENSG00000279500.1	110.943	1.09017	0.321492	3.39099	0.000696414	0.0161988	NA	TEC
ENSG00000167699.14	64.4213	-0.917896	0.270735	-3.39038	0.000697957	0.0162117	GLOD4	protein_coding
ENSG00000245025.3	16.9227	-1.06285	0.313606	-3.38912	0.000701164	0.0162633	NA	lncRNA
ENSG00000203739.5	64.2799	1.01829	0.300578	3.38778	0.000704602	0.01632	PRDX6-AS1	lncRNA
ENSG00000085998.15	38.2136	-0.924743	0.273006	-3.38726	0.000705945	0.0163281	POMGNT1	protein_coding
ENSG00000083168.11	2005.33	0.781122	0.230666	3.38638	0.000708212	0.0163575	KAT6A	protein_coding
ENSG00000138764.15	340.58	0.892091	0.263472	3.38591	0.000709436	0.0163628	CCNG2	protein_coding
ENSG00000279608.1	78.974	1.01235	0.299026	3.38551	0.000710471	0.0163637	NA	TEC
ENSG00000156042.19	24.1903	0.996868	0.294522	3.3847	0.000712569	0.0163662	CFAP70	protein_coding
ENSG00000089094.20	104.059	-0.839601	0.248055	-3.38474	0.000712458	0.0163662	KDM2B	protein_coding
ENSG00000138449.11	583.158	0.960293	0.283764	3.38413	0.000714048	0.0163773	SLC40A1	protein_coding
ENSG00000087237.12	8.07495	1.76607	0.522483	3.38015	0.000724454	0.0164279	CETP	protein_coding
ENSG00000283378.1	340.393	1.65948	0.490617	3.38245	0.000718431	0.0164279	CNTNAP3C	protein_coding
ENSG00000186205.14	388.822	1.25233	0.370521	3.37991	0.000725108	0.0164279	MTARC1	protein_coding
ENSG00000237172.4	17.971	0.954453	0.282337	3.38054	0.000723426	0.0164279	B3GNT9	protein_coding
ENSG00000102921.8	770.541	0.844615	0.249981	3.37872	0.000728241	0.0164279	N4BP1	protein_coding
ENSG00000172939.9	465.95	0.763329	0.2259	3.37906	0.000727339	0.0164279	OXSR1	protein_coding
ENSG00000145901.16	1386.63	0.760969	0.225094	3.38067	0.000723103	0.0164279	TNIP1	protein_coding
ENSG00000142867.14	231.731	0.703821	0.20823	3.38002	0.000724819	0.0164279	BCL10	protein_coding
ENSG00000168092.14	450.733	0.605021	0.178985	3.38029	0.000724088	0.0164279	PAFAH1B2	protein_coding
ENSG00000104490.18	23.7678	-1.49089	0.441102	-3.37992	0.000725078	0.0164279	NCALD	protein_coding
ENSG00000179348.13	16.7198	-1.65246	0.489034	-3.37902	0.000727438	0.0164279	GATA2	protein_coding
ENSG00000253305.3	2.15171	-3.3271	0.984642	-3.379	0.000727508	0.0164279	PCDHGB6	protein_coding
ENSG00000134574.12	58.866	-0.85735	0.253906	-3.37664	0.000733757	0.0165296	DDB2	protein_coding
ENSG00000113721.14	17.4575	-1.99392	0.590711	-3.37546	0.000736926	0.0165783	PDGFRB	protein_coding
ENSG00000277715.1	7.22654	1.40507	0.416403	3.37431	0.000740015	0.0166251	NA	lncRNA
ENSG00000129197.15	64.2547	-0.891062	0.264202	-3.37265	0.000744484	0.0167026	RPAIN	protein_coding
ENSG00000160307.10	10.202	-2.63803	0.782466	-3.37143	0.000747788	0.0167539	S100B	protein_coding
ENSG00000084112.15	403.988	0.948525	0.281446	3.37018	0.000751184	0.0168071	SSH1	protein_coding
ENSG00000256039.3	14.349	-1.38808	0.412124	-3.36811	0.000756862	0.0169111	LINC02446	lncRNA
ENSG00000232528.3	46.5884	1.4519	0.431256	3.36667	0.00076081	0.0169303	LOC100289473	transcribed_unitary_pseudogene
ENSG00000218713.1	26.0784	0.929488	0.276048	3.36713	0.000759553	0.0169303	NA	processed_pseudogene
ENSG00000058091.17	262.626	0.704638	0.209295	3.36673	0.000760661	0.0169303	CDK14	protein_coding
ENSG00000068650.19	1051.07	0.814973	0.242098	3.36629	0.000761852	0.0169306	ATP11A	protein_coding
ENSG00000188004.11	6.84414	2.39187	0.710789	3.36509	0.000765198	0.016982	SNHG28	lncRNA
ENSG00000159433.12	33.9004	-1.34273	0.399249	-3.36313	0.000770651	0.01708	STARD9	protein_coding
ENSG00000080298.16	133.421	0.77385	0.23019	3.36179	0.000774376	0.0171395	RFX3	protein_coding
ENSG00000108349.17	785.151	0.612073	0.182139	3.36047	0.00077809	0.0171985	CASC3	protein_coding
ENSG00000132155.14	3104.21	0.730926	0.217543	3.35992	0.000779659	0.0172101	RAF1	protein_coding
ENSG00000120594.17	1112.95	0.735847	0.219057	3.35915	0.000781814	0.0172345	PLXDC2	protein_coding
ENSG00000099949.21	103.947	-0.746602	0.222348	-3.35781	0.000785616	0.0172951	LZTR1	protein_coding
ENSG00000135842.17	5159.89	0.838915	0.249938	3.35649	0.000789375	0.0173471	NIBAN1	protein_coding
ENSG00000155097.12	217.608	0.776552	0.231375	3.35624	0.000790088	0.0173471	ATP6V1C1	protein_coding
ENSG00000138678.11	264.871	0.768157	0.229105	3.35286	0.000799821	0.0175334	GPAT3	protein_coding
ENSG00000163599.18	25.7013	-1.15029	0.343109	-3.35255	0.000800702	0.0175334	CTLA4	protein_coding
ENSG00000242616.4	446.029	0.849977	0.253727	3.34996	0.000808221	0.0176745	GNG10	protein_coding
ENSG00000174282.12	133.406	-1.1413	0.34073	-3.34957	0.00080936	0.0176759	ZBTB4	protein_coding
ENSG00000145868.17	456.745	0.770702	0.230226	3.34759	0.000815175	0.0177793	FBXO38	protein_coding
ENSG00000108798.9	80.8391	-1.16378	0.347807	-3.34606	0.000819685	0.0178477	ABI3	protein_coding
ENSG00000082458.12	18.2732	-1.3374	0.399728	-3.34579	0.000820482	0.0178477	DLG3	protein_coding
ENSG00000241860.7	2233.14	1.06173	0.317462	3.34443	0.000824516	0.0178881	NA	lncRNA
ENSG00000168685.15	666.592	-1.76789	0.528592	-3.34453	0.000824225	0.0178881	IL7R	protein_coding
ENSG00000198690.10	46.1265	-1.22414	0.366066	-3.34404	0.000825678	0.0178897	FAN1	protein_coding
ENSG00000136048.14	112.864	0.812396	0.243022	3.34289	0.000829094	0.0179384	DRAM1	protein_coding
ENSG00000166783.22	1138.47	0.658902	0.197125	3.34255	0.00083011	0.0179384	MARF1	protein_coding
ENSG00000135049.16	1015.38	0.802943	0.240424	3.3397	0.000838694	0.0181002	AGTPBP1	protein_coding
ENSG00000173757.10	2800.52	0.807254	0.241757	3.33911	0.000840467	0.0181146	STAT5B	protein_coding
ENSG00000107331.18	495.577	1.18482	0.354879	3.33864	0.000841889	0.0181216	ABCA2	protein_coding
ENSG00000145703.17	1160.5	0.876356	0.262574	3.33756	0.00084519	0.0181688	IQGAP2	protein_coding
ENSG00000227383.1	12.5148	1.74633	0.523309	3.33709	0.000846595	0.0181753	NA	processed_pseudogene
ENSG00000141556.22	147.881	-0.61521	0.184382	-3.33661	0.000848058	0.0181829	TBCD	protein_coding
ENSG00000178719.17	565.655	1.2586	0.377268	3.33608	0.000849686	0.0181941	GRINA	protein_coding
ENSG00000062582.14	42.9381	-0.936241	0.280685	-3.33556	0.000851283	0.0182046	MRPS24	protein_coding
ENSG00000171824.14	108.444	-0.684325	0.205295	-3.33337	0.000858016	0.0183248	EXOSC10	protein_coding
ENSG00000141279.17	718.121	0.680327	0.204156	3.33239	0.000861032	0.0183415	NPEPPS	protein_coding
ENSG00000143167.12	8.93606	-1.78258	0.534911	-3.33248	0.000860749	0.0183415	GPA33	protein_coding
ENSG00000165801.10	1193.08	1.28802	0.386761	3.33026	0.000867634	0.0184244	ARHGEF40	protein_coding
ENSG00000119471.15	290.409	0.725087	0.21774	3.33006	0.000868283	0.0184244	HSDL2	protein_coding
ENSG00000135960.10	4.31824	-2.27084	0.681806	-3.33062	0.000866514	0.0184244	EDAR	protein_coding
ENSG00000173597.9	405.606	1.34314	0.403418	3.3294	0.00087033	0.018444	SULT1B1	protein_coding
ENSG00000147130.14	48.1466	-0.91795	0.275788	-3.32847	0.00087325	0.0184821	ZMYM3	protein_coding
ENSG00000166997.8	18.8342	-0.918262	0.27592	-3.32801	0.000874703	0.0184891	CNPY4	protein_coding
ENSG00000116044.16	563.34	0.738597	0.222087	3.32571	0.000881934	0.018618	NFE2L2	protein_coding
ENSG00000145912.9	40.8473	-1.05893	0.318459	-3.32518	0.000883623	0.0186297	NHP2	protein_coding
ENSG00000148019.14	86.0996	-1.74651	0.52538	-3.32427	0.000886489	0.0186662	CEP78	protein_coding
ENSG00000099889.14	7.91442	-2.08099	0.626291	-3.32271	0.000891468	0.018747	ARVCF	protein_coding
ENSG00000136238.19	818.061	0.580306	0.174703	3.32167	0.000894798	0.018793	RAC1	protein_coding
ENSG00000033627.17	305.532	0.558231	0.168198	3.3189	0.000903743	0.0189567	ATP6V0A1	protein_coding
ENSG00000132122.12	35.9914	1.19195	0.359265	3.31775	0.000907455	0.0189861	SPATA6	protein_coding
ENSG00000163681.16	496.107	0.642628	0.193684	3.31791	0.000906925	0.0189861	SLMAP	protein_coding
ENSG00000140988.16	2102.61	-1.1531	0.347594	-3.31738	0.000908672	0.0189874	RPS2	protein_coding
ENSG00000268170.2	14.586	1.46995	0.443213	3.31657	0.000911292	0.019018	NA	lncRNA
ENSG00000084072.17	59.3852	-0.943244	0.284458	-3.31594	0.000913365	0.0190371	PPIE	protein_coding
ENSG00000272540.1	6.12702	1.39909	0.42202	3.31522	0.000915708	0.0190618	NA	lncRNA
ENSG00000170837.3	171.914	0.825415	0.249071	3.31397	0.000919804	0.0191228	GPR27	protein_coding
ENSG00000248697.1	5.85322	1.5122	0.456417	3.31319	0.000922388	0.0191356	TOX4P1	processed_pseudogene
ENSG00000174885.13	396.07	1.28992	0.389506	3.31167	0.000927396	0.0191356	NLRP6	protein_coding
ENSG00000150403.18	330.111	0.909632	0.27466	3.31185	0.000926806	0.0191356	TMCO3	protein_coding
ENSG00000109118.14	1059.4	0.744925	0.224855	3.31292	0.000923289	0.0191356	PHF12	protein_coding
ENSG00000135469.14	10.3404	-1.32144	0.398958	-3.31222	0.000925579	0.0191356	COQ10A	protein_coding
ENSG00000172508.11	12.9286	-1.64965	0.497982	-3.31267	0.000924093	0.0191356	CARNS1	protein_coding
ENSG00000274717.1	8.89528	1.69108	0.510802	3.31064	0.000930844	0.0191765	NA	processed_pseudogene
ENSG00000108984.15	184.741	1.05562	0.318881	3.31037	0.000931713	0.0191765	MAP2K6	protein_coding
ENSG00000058453.17	45.6669	-1.09139	0.329777	-3.30949	0.000934657	0.019213	CROCC	protein_coding
ENSG00000165272.16	59.0873	-1.17911	0.35645	-3.30792	0.000939929	0.0192973	AQP3	protein_coding
ENSG00000071994.11	79.2959	-0.740916	0.224044	-3.307	0.000942994	0.0193361	PDCD2	protein_coding
ENSG00000165138.18	10.5767	-1.31463	0.397861	-3.30424	0.000952344	0.0194983	ANKS6	protein_coding
ENSG00000100450.13	139.675	-1.53711	0.465231	-3.30397	0.000953275	0.0194983	GZMH	protein_coding
ENSG00000253719.4	213.043	-0.62173	0.188218	-3.30324	0.000955739	0.0195244	ATXN7L3B	protein_coding
ENSG00000172005.11	24.2966	-1.71074	0.518062	-3.30218	0.000959359	0.019574	MAL	protein_coding
ENSG00000144130.12	12.6077	1.56337	0.473608	3.30098	0.000963466	0.0196335	NT5DC4	protein_coding
ENSG00000196700.9	29.3801	-0.950589	0.288489	-3.29506	0.000984006	0.0200231	ZNF512B	protein_coding
ENSG00000221890.6	3.49922	-2.61776	0.79452	-3.29477	0.000985022	0.0200231	NPTXR	protein_coding
ENSG00000164808.17	220.345	0.563104	0.170931	3.29434	0.000986516	0.0200287	SPIDR	protein_coding
ENSG00000120733.14	1233.91	0.52312	0.158836	3.29347	0.000989598	0.0200665	KDM3B	protein_coding
ENSG00000181666.19	34.1573	-0.845647	0.256918	-3.2915	0.000996537	0.0201823	ZNF875	protein_coding
ENSG00000271461.1	21.3111	1.28324	0.389946	3.29081	0.000998992	0.0201823	CKAP2LP1	processed_pseudogene
ENSG00000067082.15	2125.97	0.919775	0.279496	3.29083	0.000998908	0.0201823	KLF6	protein_coding
ENSG00000288875.1	76.4784	1.17696	0.357758	3.28982	0.00100253	0.0202042	NA	lncRNA
ENSG00000143067.5	35.1739	0.975998	0.29667	3.28984	0.00100243	0.0202042	ZNF697	protein_coding
ENSG00000215769.8	157.559	0.739603	0.2249	3.28859	0.00100692	0.0202387	ARHGAP27P1-BPTFP1-KPNA2P3	lncRNA
ENSG00000135763.10	27.2653	-0.997575	0.303326	-3.28879	0.00100619	0.0202387	URB2	protein_coding
ENSG00000115268.10	670.68	-1.07172	0.325919	-3.2883	0.00100793	0.0202387	RPS15	protein_coding
ENSG00000169967.17	1685.91	0.970603	0.295347	3.28632	0.00101507	0.0203323	MAP3K2	protein_coding
ENSG00000136270.14	83.4995	-0.807312	0.245634	-3.28664	0.00101391	0.0203323	TBRG4	protein_coding
ENSG00000198721.13	26.5784	-1.06284	0.323465	-3.28578	0.00101699	0.020346	ECI2	protein_coding
ENSG00000101916.12	815.27	0.989133	0.301243	3.28351	0.00102525	0.0203577	TLR8	protein_coding
ENSG00000103642.12	177.033	0.819358	0.24961	3.28255	0.00102872	0.0203577	LACTB	protein_coding
ENSG00000072518.22	871.062	0.712172	0.216937	3.28285	0.00102763	0.0203577	MARK2	protein_coding
ENSG00000132153.15	106.549	-0.702968	0.214119	-3.28308	0.0010268	0.0203577	DHX30	protein_coding
ENSG00000119599.17	13.8497	-1.21627	0.370366	-3.28395	0.00102361	0.0203577	DCAF4	protein_coding
ENSG00000172116.23	65.6307	-1.42427	0.433729	-3.28379	0.00102421	0.0203577	CD8B	protein_coding
ENSG00000107317.13	15.0736	-1.81331	0.552285	-3.28329	0.00102604	0.0203577	PTGDS	protein_coding
ENSG00000148219.18	5.24441	-1.99577	0.607616	-3.28459	0.00102131	0.0203577	ASTN2	protein_coding
ENSG00000289137.1	3.65782	-2.58317	0.78676	-3.2833	0.00102599	0.0203577	NA	lncRNA
ENSG00000228817.4	35.7345	0.883535	0.26927	3.28122	0.00103357	0.0204282	NA	lncRNA
ENSG00000143549.21	3018.77	0.419824	0.12796	3.2809	0.00103476	0.0204282	TPM3	protein_coding
ENSG00000121310.17	34.4144	-1.22323	0.372991	-3.27952	0.00103984	0.0204793	ECHDC2	protein_coding
ENSG00000162383.13	4.42305	-3.06091	0.933279	-3.27974	0.00103904	0.0204793	SLC1A7	protein_coding
ENSG00000089123.16	23.3414	-0.877631	0.26764	-3.27915	0.00104122	0.0204818	TASP1	protein_coding
ENSG00000148200.17	72.4663	0.735665	0.224434	3.27787	0.00104594	0.0205501	NR6A1	protein_coding
ENSG00000189091.13	287.679	-0.619908	0.189173	-3.27693	0.00104943	0.0205941	SF3B3	protein_coding
ENSG00000168939.13	50.9621	0.848714	0.259224	3.27406	0.00106015	0.0207798	SPRY3	protein_coding
ENSG00000104763.20	1853.18	0.680987	0.208061	3.27301	0.00106408	0.0208072	ASAH1	protein_coding
ENSG00000100401.20	101.215	-0.902599	0.275754	-3.2732	0.00106337	0.0208072	RANGAP1	protein_coding
ENSG00000267534.4	7.58001	-1.75212	0.535413	-3.27246	0.00106614	0.0208227	S1PR2	protein_coding
ENSG00000073150.14	151.806	0.977903	0.298919	3.27146	0.00106992	0.0208717	PANX2	protein_coding
ENSG00000086288.12	26.4336	1.11227	0.340072	3.2707	0.00107281	0.0208784	NME8	protein_coding
ENSG00000084676.16	1538.47	0.605653	0.185172	3.27075	0.00107263	0.0208784	NCOA1	protein_coding
ENSG00000185591.10	1705.93	0.54578	0.166953	3.26906	0.00107904	0.0209749	SP1	protein_coding
ENSG00000164466.13	76.3742	-0.781512	0.239317	-3.26559	0.00109237	0.021209	SFXN1	protein_coding
ENSG00000146674.16	5.49512	-2.20893	0.676874	-3.26343	0.00110073	0.0213461	IGFBP3	protein_coding
ENSG00000108578.15	45.3572	-0.693347	0.212497	-3.26286	0.00110294	0.0213638	BLMH	protein_coding
ENSG00000143614.10	437.854	0.71583	0.21952	3.26089	0.00111062	0.0214873	GATAD2B	protein_coding
ENSG00000131203.13	10.5845	-1.81742	0.557406	-3.2605	0.00111215	0.0214915	IDO1	protein_coding
ENSG00000117151.13	407.653	0.834482	0.255965	3.26014	0.00111357	0.0214937	CTBS	protein_coding
ENSG00000097033.14	928.998	0.800694	0.24584	3.25697	0.00112609	0.0215593	SH3GLB1	protein_coding
ENSG00000163412.13	1000.02	0.753615	0.231299	3.25819	0.00112126	0.0215593	EIF4E3	protein_coding
ENSG00000166912.17	562.186	0.702099	0.21551	3.25784	0.00112263	0.0215593	MTMR10	protein_coding
ENSG00000101224.18	113.265	-0.860807	0.264155	-3.25872	0.00111918	0.0215593	CDC25B	protein_coding
ENSG00000130299.17	15.0001	-1.04617	0.321134	-3.25775	0.001123	0.0215593	GTPBP3	protein_coding
ENSG00000115539.14	19.7741	-1.05154	0.322824	-3.25731	0.00112472	0.0215593	PDCL3	protein_coding
ENSG00000198885.10	14.9053	-1.37856	0.423267	-3.25696	0.00112614	0.0215593	ITPRIPL1	protein_coding
ENSG00000106351.13	28.349	-1.17837	0.361846	-3.25655	0.00112775	0.0215649	AGFG2	protein_coding
ENSG00000118257.17	2.43646	-2.75736	0.847254	-3.25446	0.00113608	0.0216989	NRP2	protein_coding
ENSG00000240047.2	5.82923	1.772	0.544802	3.25256	0.00114369	0.021819	RPS3AP32	processed_pseudogene
ENSG00000245954.9	8.19988	-1.67993	0.516554	-3.25219	0.00114518	0.0218221	LINC02273	lncRNA
ENSG00000254826.1	79.2954	1.13694	0.349806	3.25021	0.00115318	0.0219492	NA	lncRNA
ENSG00000106070.20	485.558	2.16623	0.666801	3.24869	0.00115936	0.0220412	GRB10	protein_coding
ENSG00000115282.21	77.8947	-0.578264	0.178017	-3.24837	0.0011607	0.0220412	TTC31	protein_coding
ENSG00000168461.13	1271.26	0.782909	0.241317	3.24431	0.00117734	0.0223057	RAB31	protein_coding
ENSG00000177885.15	1583.57	0.516887	0.159314	3.24445	0.00117678	0.0223057	GRB2	protein_coding
ENSG00000135838.14	470.411	0.73536	0.226734	3.24327	0.00118168	0.0223621	NPL	protein_coding
ENSG00000136111.14	53.7838	-1.67781	0.517441	-3.24251	0.00118481	0.0223957	TBC1D4	protein_coding
ENSG00000117560.8	5.73739	-2.03811	0.62874	-3.24158	0.00118868	0.022443	FASLG	protein_coding
ENSG00000145592.14	1503.66	-0.885317	0.273163	-3.24099	0.00119116	0.022464	RPL37	protein_coding
ENSG00000043462.13	1501.66	0.516124	0.159284	3.24028	0.00119413	0.0224942	LCP2	protein_coding
ENSG00000183542.6	10.8421	-3.08865	0.953477	-3.23935	0.00119802	0.0225417	KLRC4	protein_coding
ENSG00000178467.18	57.2792	-0.724925	0.223925	-3.23736	0.00120642	0.0226525	P4HTM	protein_coding
ENSG00000185379.21	47.7857	-1.13087	0.349325	-3.2373	0.00120666	0.0226525	RAD51D	protein_coding
ENSG00000204531.21	5.26735	1.75656	0.542774	3.23626	0.00121105	0.0226996	POU5F1	protein_coding
ENSG00000186230.7	7.25827	-1.43226	0.442593	-3.23606	0.00121194	0.0226996	ZNF749	protein_coding
ENSG00000105374.10	473.419	-1.61509	0.499194	-3.2354	0.00121473	0.022726	NKG7	protein_coding
ENSG00000198522.14	46.8519	-0.632103	0.195427	-3.23447	0.00121869	0.0227512	GPN1	protein_coding
ENSG00000205810.9	11.2087	-2.69439	0.833033	-3.23443	0.00121884	0.0227512	KLRC3	protein_coding
ENSG00000175793.12	17.7571	0.95015	0.293822	3.23376	0.00122171	0.022779	SFN	protein_coding
ENSG00000132182.13	460.597	-0.761	0.235408	-3.23268	0.00122635	0.0228395	NUP210	protein_coding
ENSG00000168060.16	13.2331	-1.36004	0.420968	-3.23074	0.00123469	0.0229689	NAALADL1	protein_coding
ENSG00000272914.1	12.2979	1.11043	0.343816	3.22972	0.00123911	0.0229731	NA	lncRNA
ENSG00000167543.16	40.8312	-0.930201	0.287964	-3.23026	0.00123676	0.0229731	TP53I13	protein_coding
ENSG00000151623.15	36.1495	-1.51199	0.468127	-3.22987	0.00123847	0.0229731	NR3C2	protein_coding
ENSG00000137509.12	516.526	0.631849	0.195691	3.22881	0.00124308	0.0230208	PRCP	protein_coding
ENSG00000236144.9	14.3411	-1.32978	0.411921	-3.22823	0.00124561	0.0230342	TMEM147-AS1	lncRNA
ENSG00000135047.16	40.5692	-1.59904	0.495366	-3.228	0.00124661	0.0230342	CTSL	protein_coding
ENSG00000137642.13	19782.1	1.00692	0.312157	3.22569	0.00125669	0.0231166	SORL1	protein_coding
ENSG00000058063.16	1024.78	0.909163	0.2818	3.22627	0.00125417	0.0231166	ATP11B	protein_coding
ENSG00000132825.7	156.687	0.760212	0.235668	3.22577	0.00125632	0.0231166	PPP1R3D	protein_coding
ENSG00000132436.12	16.504	-1.29789	0.402307	-3.22611	0.00125485	0.0231166	FIGNL1	protein_coding
ENSG00000198814.14	729.565	0.682613	0.211669	3.2249	0.00126017	0.0231508	GK	protein_coding
ENSG00000015676.18	133.387	-0.635518	0.197122	-3.22399	0.00126418	0.0231508	NUDCD3	protein_coding
ENSG00000162104.10	43.6802	-0.883105	0.273916	-3.224	0.00126413	0.0231508	ADCY9	protein_coding
ENSG00000162894.12	140.783	-1.18743	0.368288	-3.22418	0.00126333	0.0231508	FCMR	protein_coding
ENSG00000003056.8	346.955	-0.632558	0.19623	-3.22356	0.00126608	0.0231599	M6PR	protein_coding
ENSG00000134198.10	162.522	0.821833	0.255079	3.22187	0.00127356	0.0232707	TSPAN2	protein_coding
ENSG00000082996.20	735.566	0.764125	0.237206	3.22136	0.00127583	0.0232865	RNF13	protein_coding
ENSG00000181191.12	20.1341	-0.916532	0.284632	-3.22006	0.00128162	0.0233662	PJA1	protein_coding
ENSG00000267283.1	19.5004	1.27964	0.397517	3.21909	0.00128599	0.0233966	NA	lncRNA
ENSG00000083828.16	303.929	0.688578	0.213907	3.21905	0.00128614	0.0233966	ZNF586	protein_coding
ENSG00000121753.13	1.80153	-2.92973	0.910336	-3.21829	0.00128956	0.0234329	ADGRB2	protein_coding
ENSG00000103175.11	4.35321	3.58201	1.11331	3.21745	0.00129337	0.0234762	WFDC1	protein_coding
ENSG00000107864.15	69.6002	0.842512	0.261896	3.21698	0.0012955	0.0234889	CPEB3	protein_coding
ENSG00000100504.17	2618.48	1.00436	0.312247	3.21656	0.00129736	0.0234968	PYGL	protein_coding
ENSG00000145555.15	27.3636	1.31734	0.409604	3.21613	0.00129934	0.0235068	MYO10	protein_coding
ENSG00000135090.14	572.559	0.517546	0.160959	3.21539	0.00130268	0.0235413	TAOK3	protein_coding
ENSG00000213172.3	5.05396	1.92045	0.597411	3.21462	0.00130619	0.0235529	NA	processed_pseudogene
ENSG00000112242.16	408.078	0.909718	0.282986	3.21471	0.00130577	0.0235529	E2F3	protein_coding
ENSG00000128641.19	20.5688	2.34008	0.728427	3.21251	0.00131579	0.0236245	MYO1B	protein_coding
ENSG00000266256.3	11.2044	1.81792	0.565853	3.2127	0.00131491	0.0236245	LINC00908	lncRNA
ENSG00000136045.12	59.5523	-0.884078	0.275216	-3.21231	0.00131673	0.0236245	PWP1	protein_coding
ENSG00000227372.12	39.395	-0.896602	0.279126	-3.21218	0.00131734	0.0236245	TP73-AS1	transcribed_unitary_pseudogene
ENSG00000259494.2	14.7703	-1.01729	0.316647	-3.21268	0.00131503	0.0236245	MRPL46	protein_coding
ENSG00000105486.14	70.25	-0.94672	0.294823	-3.21114	0.00132209	0.0236838	LIG1	protein_coding
ENSG00000164402.14	12.1473	-1.27534	0.397212	-3.21072	0.00132402	0.0236926	SEPTIN8	protein_coding
ENSG00000137460.10	30.132	1.01401	0.315862	3.21028	0.00132607	0.0237035	FHDC1	protein_coding
ENSG00000087269.16	67.0016	-0.690784	0.215458	-3.20612	0.00134537	0.0240224	NOP14	protein_coding
ENSG00000255760.3	49.6192	0.926549	0.289044	3.20557	0.00134797	0.0240426	LINC02422	lncRNA
ENSG00000100413.17	37.4271	-0.792062	0.247222	-3.20385	0.00135604	0.0241604	POLR3H	protein_coding
ENSG00000135334.9	292.797	0.799194	0.249527	3.20284	0.00136078	0.0242187	AKIRIN2	protein_coding
ENSG00000251158.1	24.2422	1.58378	0.494988	3.19963	0.00137603	0.0242658	LOC728506	unprocessed_pseudogene
ENSG00000166963.13	57.0539	1.53889	0.48094	3.19976	0.00137543	0.0242658	MAP1A	protein_coding
ENSG00000165029.17	1365.71	1.17781	0.367938	3.2011	0.00136904	0.0242658	ABCA1	protein_coding
ENSG00000245750.10	36.949	1.07496	0.335944	3.19983	0.00137509	0.0242658	DRAIC	lncRNA
ENSG00000121060.19	2921.45	0.826797	0.258285	3.20111	0.00136901	0.0242658	TRIM25	protein_coding
ENSG00000102900.13	105.879	-0.851494	0.265935	-3.20189	0.0013653	0.0242658	NUP93	protein_coding
ENSG00000179981.11	56.6119	-0.973861	0.304371	-3.19958	0.00137628	0.0242658	TSHZ1	protein_coding
ENSG00000182578.14	338.161	-1.07337	0.335406	-3.20023	0.0013732	0.0242658	CSF1R	protein_coding
ENSG00000258733.7	7.52156	-1.60868	0.502793	-3.19949	0.00137671	0.0242658	LINC02328	lncRNA
ENSG00000111052.8	362.709	0.904974	0.282978	3.19804	0.00138366	0.024288	LIN7A	protein_coding
ENSG00000213593.10	51.3908	-0.713639	0.223109	-3.19861	0.00138091	0.024288	TMX2	protein_coding
ENSG00000141540.11	47.1875	-1.01914	0.318648	-3.19833	0.00138226	0.024288	TTYH2	protein_coding
ENSG00000158186.13	7.27248	-1.80146	0.56331	-3.19799	0.00138388	0.024288	MRAS	protein_coding
ENSG00000282508.2	1250.89	1.06002	0.331507	3.19758	0.00138588	0.0242972	NA	lncRNA
ENSG00000178404.10	110.015	1.18532	0.370857	3.19616	0.0013927	0.0243907	CEP295NL	protein_coding
ENSG00000088876.13	15.6775	-0.946339	0.296117	-3.19582	0.00139433	0.0243934	ZNF343	protein_coding
ENSG00000134954.14	1051.81	-1.39716	0.437271	-3.19519	0.00139738	0.0244208	ETS1	protein_coding
ENSG00000273784.5	15.9587	-1.23307	0.386008	-3.19442	0.0014011	0.0244598	HNRNPA1L2	lncRNA
ENSG00000129295.10	78.4397	1.00092	0.313675	3.19093	0.00141813	0.0247046	DNAAF11	protein_coding
ENSG00000134504.14	3.51255	-2.31888	0.726706	-3.19094	0.00141811	0.0247046	KCTD1	protein_coding
ENSG00000229808.1	29.741	1.00434	0.315005	3.18834	0.00143093	0.0249013	NA	transcribed_processed_pseudogene
ENSG00000123838.11	35.4492	3.29227	1.03336	3.18598	0.00144263	0.0249035	C4BPA	protein_coding
ENSG00000118217.7	772.682	0.673914	0.211435	3.18733	0.00143591	0.0249035	ATF6	protein_coding
ENSG00000124789.12	705.33	0.613682	0.192644	3.18557	0.00144469	0.0249035	NUP153	protein_coding
ENSG00000229117.9	2592.73	-0.884037	0.277505	-3.18567	0.00144421	0.0249035	RPL41	protein_coding
ENSG00000137818.12	1228.21	-1.17555	0.368999	-3.18578	0.00144366	0.0249035	RPLP1	protein_coding
ENSG00000165795.25	7.77157	-1.36954	0.429909	-3.18565	0.00144428	0.0249035	NDRG2	protein_coding
ENSG00000090097.22	9.59267	-1.37059	0.430112	-3.1866	0.00143957	0.0249035	PCBP4	protein_coding
ENSG00000137501.18	57.5786	-1.52471	0.478417	-3.18699	0.0014376	0.0249035	SYTL2	protein_coding
ENSG00000211794.3	3.30762	-2.30979	0.724911	-3.1863	0.00144103	0.0249035	TRAV12-3	TR_V_gene
ENSG00000176531.11	8.89539	-1.26311	0.396564	-3.18514	0.00144686	0.0249148	PHLDB3	protein_coding
ENSG00000172575.13	132.128	-1.4254	0.447572	-3.18473	0.00144888	0.0249234	RASGRP1	protein_coding
ENSG00000158023.10	7.17826	1.29284	0.406132	3.1833	0.00145606	0.0249947	CFAP251	protein_coding
ENSG00000232869.2	6.55223	-1.89059	0.593898	-3.18336	0.00145574	0.0249947	TRBV29-1	TR_V_gene
ENSG00000159403.18	28.6504	1.02	0.320502	3.18252	0.00145998	0.0250098	C1R	protein_coding
ENSG00000144802.11	1234.41	0.969764	0.304698	3.18271	0.00145905	0.0250098	NFKBIZ	protein_coding
ENSG00000197043.14	714.882	-0.734458	0.230889	-3.181	0.00146769	0.0251157	ANXA6	protein_coding
ENSG00000148926.10	638.894	1.1798	0.371101	3.17918	0.0014769	0.025246	ADM	protein_coding
ENSG00000182183.15	13.7745	-1.11953	0.352174	-3.1789	0.00147838	0.025246	SHISAL2A	protein_coding
ENSG00000185168.6	9.23982	1.89869	0.597411	3.17819	0.00148196	0.0252548	NA	lncRNA
ENSG00000198851.10	141.482	-1.45173	0.456738	-3.17848	0.00148048	0.0252548	CD3E	protein_coding
ENSG00000240710.1	6.31117	1.73122	0.54483	3.17754	0.00148528	0.0252851	NA	lncRNA
ENSG00000139946.10	588.399	0.663215	0.208753	3.17703	0.00148791	0.0252955	PELI2	protein_coding
ENSG00000223705.10	81.486	-1.04098	0.327679	-3.17683	0.00148896	0.0252955	NSUN5P1	transcribed_unprocessed_pseudogene
ENSG00000119318.13	567.783	0.59704	0.188018	3.17544	0.00149609	0.0253813	RAD23B	protein_coding
ENSG00000178913.9	689.706	0.478864	0.150837	3.17471	0.00149985	0.0253813	TAF7	protein_coding
ENSG00000134684.13	125.748	-0.594302	0.187184	-3.17497	0.00149854	0.0253813	YARS1	protein_coding
ENSG00000142207.7	47.1044	-0.805355	0.253684	-3.17465	0.00150019	0.0253813	URB1	protein_coding
ENSG00000128294.16	371.142	0.690391	0.217511	3.17405	0.0015033	0.0253969	TPST2	protein_coding
ENSG00000057935.14	20.3809	-1.27277	0.401015	-3.17387	0.0015042	0.0253969	MTA3	protein_coding
ENSG00000180822.12	32.7866	-0.904384	0.284989	-3.1734	0.00150664	0.0254119	PSMG4	protein_coding
ENSG00000173334.4	990.184	1.10055	0.346947	3.17209	0.00151345	0.0254747	TRIB1	protein_coding
ENSG00000117859.19	361.722	0.683478	0.215446	3.17239	0.00151192	0.0254747	OSBPL9	protein_coding
ENSG00000167618.10	4.96602	-2.81849	0.888625	-3.17174	0.00151529	0.0254794	LAIR2	protein_coding
ENSG00000117602.13	135.497	-1.46525	0.462067	-3.17107	0.00151878	0.0255122	RCAN3	protein_coding
ENSG00000183019.8	194.029	1.25801	0.396918	3.16944	0.00152731	0.0255799	MCEMP1	protein_coding
ENSG00000197943.11	1444.75	0.650261	0.205168	3.16941	0.00152749	0.0255799	PLCG2	protein_coding
ENSG00000108559.12	82.9524	-0.724965	0.228707	-3.16984	0.00152524	0.0255799	NUP88	protein_coding
ENSG00000110108.10	63.9062	-0.678611	0.214175	-3.16849	0.00153234	0.0256351	TMEM109	protein_coding
ENSG00000269609.6	18.9052	-1.00743	0.318065	-3.16736	0.00153828	0.0257084	C10orf95-AS1	lncRNA
ENSG00000196663.16	1258.7	0.809554	0.255765	3.16523	0.00154961	0.0258714	TECPR2	protein_coding
ENSG00000089012.14	12.2885	-1.33985	0.423421	-3.16435	0.0015543	0.0259235	SIRPG	protein_coding
ENSG00000242588.6	204.129	0.78224	0.247264	3.16358	0.00155841	0.0259657	NA	lncRNA
ENSG00000100906.11	4011.46	1.62598	0.514601	3.15968	0.0015794	0.0262663	NFKBIA	protein_coding
ENSG00000149657.20	166.649	0.558684	0.176819	3.15964	0.00157965	0.0262663	LSM14B	protein_coding
ENSG00000135636.15	5486.74	1.08909	0.344735	3.15922	0.00158194	0.0262778	DYSF	protein_coding
ENSG00000234534.1	10.9091	1.30907	0.4147	3.15667	0.00159581	0.0264082	NA	processed_pseudogene
ENSG00000161921.17	378.814	0.872935	0.276569	3.1563	0.00159782	0.0264082	CXCL16	protein_coding
ENSG00000153487.13	126.775	0.680426	0.215565	3.15647	0.0015969	0.0264082	ING1	protein_coding
ENSG00000146021.15	17.5172	-1.36876	0.433549	-3.1571	0.00159349	0.0264082	KLHL3	protein_coding
ENSG00000116667.15	38.0678	-1.71228	0.542372	-3.15702	0.00159392	0.0264082	C1orf21	protein_coding
ENSG00000145491.12	109.942	1.05122	0.333204	3.1549	0.00160555	0.0264297	ROPN1L	protein_coding
ENSG00000179456.11	531.103	0.643109	0.20383	3.15512	0.00160431	0.0264297	ZBTB18	protein_coding
ENSG00000068097.16	43.1339	-0.885563	0.280687	-3.15499	0.00160503	0.0264297	HEATR6	protein_coding
ENSG00000196305.19	159.187	-0.915046	0.290036	-3.15494	0.00160533	0.0264297	IARS1	protein_coding
ENSG00000237943.8	47.3926	-1.26846	0.402131	-3.15435	0.00160856	0.0264527	PRKCQ-AS1	lncRNA
ENSG00000211791.2	2.98488	-2.43296	0.771515	-3.15349	0.00161331	0.0265044	TRAV13-2	TR_V_gene
ENSG00000015133.20	387.091	-0.792403	0.25136	-3.15246	0.00161903	0.0265718	CCDC88C	protein_coding
ENSG00000104419.17	614.717	0.76788	0.243605	3.15215	0.00162075	0.0265736	NDRG1	protein_coding
ENSG00000101346.14	79.2571	-0.786755	0.249647	-3.15147	0.00162453	0.0266089	POFUT1	protein_coding
ENSG00000175691.9	5.59864	-1.77061	0.561928	-3.15096	0.00162732	0.026613	ZNF77	protein_coding
ENSG00000117281.16	8.59299	-2.06303	0.654756	-3.15084	0.00162801	0.026613	CD160	protein_coding
ENSG00000135870.12	1006.33	0.891359	0.283007	3.1496	0.00163492	0.0266201	RC3H1	protein_coding
ENSG00000273311.1	72.1649	0.859445	0.272841	3.14998	0.00163281	0.0266201	DGCR11	lncRNA
ENSG00000196204.12	41.965	-0.716443	0.227454	-3.14984	0.00163358	0.0266201	RNF216P1	lncRNA
ENSG00000103245.14	45.5606	-0.780463	0.247755	-3.15014	0.00163195	0.0266201	CIAO3	protein_coding
ENSG00000198874.14	51.9049	-0.764513	0.242782	-3.14896	0.0016385	0.026652	TYW1	protein_coding
ENSG00000173930.9	131.112	1.13151	0.359515	3.14732	0.00164775	0.0267232	SLCO4C1	protein_coding
ENSG00000075399.14	233.791	1.03746	0.329613	3.14753	0.00164657	0.0267232	VPS9D1	protein_coding
ENSG00000152207.8	32.6611	-1.75968	0.559018	-3.14781	0.001645	0.0267232	CYSLTR2	protein_coding
ENSG00000140941.14	579.959	0.956351	0.30398	3.14609	0.00165467	0.0268088	MAP1LC3B	protein_coding
ENSG00000177125.6	458.093	0.649496	0.206508	3.14514	0.00166006	0.0268698	ZBTB34	protein_coding
ENSG00000079215.15	15.4854	1.43586	0.456738	3.14373	0.0016681	0.0269413	SLC1A3	protein_coding
ENSG00000168310.12	653.474	0.653812	0.207976	3.14369	0.00166832	0.0269413	IRF2	protein_coding
ENSG00000129757.15	34.1844	-1.43975	0.458009	-3.1435	0.0016694	0.0269413	CDKN1C	protein_coding
ENSG00000287338.1	4.51827	2.31072	0.735211	3.14294	0.00167259	0.0269644	LOC107985323	lncRNA
ENSG00000101335.10	192.839	1.58676	0.504939	3.14248	0.00167525	0.0269644	MYL9	protein_coding
ENSG00000104228.13	71.2371	-0.738609	0.235047	-3.14239	0.00167574	0.0269644	TRIM35	protein_coding
ENSG00000106028.11	80.661	-0.767296	0.24429	-3.14092	0.00168416	0.0270733	SSBP1	protein_coding
ENSG00000055483.20	124.8	-1.03512	0.329728	-3.1393	0.0016935	0.0271704	USP36	protein_coding
ENSG00000115523.17	323.711	-1.37637	0.438409	-3.13947	0.00169254	0.0271704	GNLY	protein_coding
ENSG00000120318.16	617.516	0.878307	0.279831	3.13871	0.00169693	0.0271989	ARAP3	protein_coding
ENSG00000280205.1	87.3034	1.15555	0.368292	3.13759	0.00170345	0.0272768	NA	TEC
ENSG00000100485.12	791.198	0.952201	0.303692	3.13542	0.00171611	0.0274527	SOS2	protein_coding
ENSG00000014641.21	94.0041	-0.647373	0.206533	-3.13448	0.00172161	0.0275139	MDH1	protein_coding
ENSG00000196943.14	124.005	-0.769219	0.245445	-3.13397	0.00172456	0.0275343	NOP9	protein_coding
ENSG00000179134.16	312.461	0.823349	0.26285	3.13239	0.0017339	0.0276299	SAMD4B	protein_coding
ENSG00000275395.7	17.2923	-1.95772	0.624957	-3.13257	0.00173286	0.0276299	FCGBP	protein_coding
ENSG00000007944.15	532.798	0.979515	0.312857	3.13087	0.00174289	0.0277346	MYLIP	protein_coding
ENSG00000114021.12	40.1145	-1.00104	0.319777	-3.13044	0.00174547	0.0277346	NIT2	protein_coding
ENSG00000103319.12	46.0655	-1.04582	0.334081	-3.13043	0.00174553	0.0277346	EEF2K	protein_coding
ENSG00000287200.1	7.21001	1.44388	0.461325	3.12987	0.00174886	0.0277607	LOC124902947	lncRNA
ENSG00000161057.13	114.722	-0.581617	0.185862	-3.1293	0.00175224	0.0277874	PSMC2	protein_coding
ENSG00000153207.16	1247.49	0.884389	0.282759	3.12771	0.00176175	0.0279113	AHCTF1	protein_coding
ENSG00000010810.17	353.848	-1.00924	0.322721	-3.12729	0.00176426	0.0279242	FYN	protein_coding
ENSG00000068024.18	642.732	0.905966	0.289837	3.12578	0.00177333	0.0279485	HDAC4	protein_coding
ENSG00000223891.7	65.497	0.888726	0.284243	3.12664	0.00176814	0.0279485	OSER1-DT	lncRNA
ENSG00000105607.13	32.3311	-0.746147	0.238658	-3.12643	0.00176941	0.0279485	GCDH	protein_coding
ENSG00000125124.14	71.8611	-1.01963	0.326218	-3.12562	0.00177429	0.0279485	BBS2	protein_coding
ENSG00000157827.20	18.3159	-1.41339	0.452122	-3.12611	0.00177132	0.0279485	FMNL2	protein_coding
ENSG00000186591.13	571.868	0.612511	0.196131	3.12296	0.0017904	0.0281752	UBE2H	protein_coding
ENSG00000155265.11	12.7942	-1.21569	0.389352	-3.12234	0.00179422	0.0282084	GOLGA7B	protein_coding
ENSG00000286030.2	21.2991	-1.36748	0.438089	-3.12146	0.00179955	0.0282651	NA	transcribed_unprocessed_pseudogene
ENSG00000181751.10	96.6745	1.98573	0.636368	3.12041	0.00180601	0.0283396	MACIR	protein_coding
ENSG00000287771.1	192.735	1.9504	0.625509	3.11809	0.00182025	0.0284004	NA	lncRNA
ENSG00000251441.3	166.565	1.19505	0.383238	3.11829	0.00181905	0.0284004	RTEL1P1	transcribed_processed_pseudogene
ENSG00000272333.8	415.755	0.891301	0.28575	3.11916	0.00181367	0.0284004	KMT2B	protein_coding
ENSG00000006607.14	51.1283	-0.670749	0.215091	-3.11845	0.00181807	0.0284004	FARP2	protein_coding
ENSG00000151929.10	12.3654	-1.15575	0.370616	-3.11845	0.00181807	0.0284004	BAG3	protein_coding
ENSG00000125780.12	15.0859	-1.31175	0.420527	-3.1193	0.00181279	0.0284004	TGM3	protein_coding
ENSG00000173801.17	69.2423	-1.85969	0.596577	-3.11727	0.00182532	0.0284408	JUP	protein_coding
ENSG00000251669.6	1.66629	-2.65723	0.852464	-3.11712	0.0018263	0.0284408	FAM86EP	transcribed_unprocessed_pseudogene
ENSG00000103932.12	22.632	-1.01205	0.324728	-3.11662	0.00182937	0.0284617	RPAP1	protein_coding
ENSG00000140443.15	1246.78	1.04344	0.334879	3.11586	0.00183409	0.0285081	IGF1R	protein_coding
ENSG00000281530.1	35.1746	0.678189	0.217733	3.11477	0.00184089	0.0285106	NA	lncRNA
ENSG00000135250.17	576.933	0.577935	0.185547	3.11476	0.00184095	0.0285106	SRPK2	protein_coding
ENSG00000162777.17	237.439	-0.6125	0.196647	-3.11472	0.00184118	0.0285106	DENND2D	protein_coding
ENSG00000132514.14	22.3266	-1.48938	0.478138	-3.11495	0.00183976	0.0285106	CLEC10A	protein_coding
ENSG00000135956.9	1322.71	0.605719	0.194505	3.11416	0.00184468	0.0285379	TMEM127	protein_coding
ENSG00000246016.2	5.78217	1.30179	0.418412	3.11126	0.00186289	0.0287669	NA	lncRNA
ENSG00000072952.20	523.41	1.07606	0.345892	3.11097	0.00186473	0.0287669	IRAG1	protein_coding
ENSG00000165006.14	617.902	0.731045	0.234984	3.11104	0.00186428	0.0287669	UBAP1	protein_coding
ENSG00000156475.19	19.5637	-1.66955	0.536974	-3.10917	0.00187612	0.0289155	PPP2R2B	protein_coding
ENSG00000185024.18	59.8522	-0.766921	0.246691	-3.10883	0.00187832	0.0289223	BRF1	protein_coding
ENSG00000249096.7	79.4083	1.13698	0.365766	3.1085	0.00188042	0.0289275	NA	lncRNA
ENSG00000259374.2	7.0387	1.59907	0.514906	3.10556	0.0018992	0.0291618	NDUFB4P11	transcribed_processed_pseudogene
ENSG00000198133.9	43.0147	-1.23033	0.39615	-3.10572	0.00189817	0.0291618	TMEM229B	protein_coding
ENSG00000111261.14	322.908	1.03233	0.33247	3.10501	0.0019027	0.0291883	MANSC1	protein_coding
ENSG00000166971.17	144.566	0.767342	0.24733	3.1025	0.00191896	0.0294103	AKTIP	protein_coding
ENSG00000166133.18	14.1943	-1.22002	0.393279	-3.10217	0.00192104	0.0294149	RPUSD2	protein_coding
ENSG00000124788.19	733.376	0.736264	0.237443	3.1008	0.00193	0.0295245	ATXN1	protein_coding
ENSG00000112096.19	11841.4	0.860367	0.277604	3.09926	0.00194005	0.029627	SOD2	protein_coding
ENSG00000138069.18	364.441	0.692136	0.223346	3.09895	0.0019421	0.029627	RAB1A	protein_coding
ENSG00000130433.8	4.37288	-2.21634	0.71515	-3.09912	0.00194095	0.029627	CACNG6	protein_coding
ENSG00000231793.6	2.55262	-2.43	0.784265	-3.09844	0.0019454	0.0296497	NA	transcribed_unitary_pseudogene
ENSG00000211792.2	3.07124	-2.48567	0.802394	-3.09781	0.00194956	0.0296856	TRAV14DV4	TR_V_gene
ENSG00000284428.1	15.3661	-1.40737	0.454427	-3.09702	0.0019548	0.0297378	NA	lncRNA
ENSG00000289156.1	3.55001	1.65198	0.533592	3.09597	0.00196171	0.0298061	LOC107985892	lncRNA
ENSG00000230492.2	35.875	1.27401	0.41153	3.09579	0.00196291	0.0298061	LOC101929707	lncRNA
ENSG00000005961.19	709.914	1.80213	0.58234	3.09464	0.00197051	0.0298664	ITGA2B	protein_coding
ENSG00000235173.7	12.3156	-1.09341	0.353311	-3.09475	0.00196977	0.0298664	HGH1	protein_coding
ENSG00000187650.4	28.759	-0.654979	0.2117	-3.09391	0.0019754	0.029913	VMAC	protein_coding
ENSG00000188322.8	16.6411	-1.60326	0.51842	-3.09258	0.00198423	0.0300191	SBK1	protein_coding
ENSG00000080815.19	809.132	0.544242	0.176009	3.09212	0.0019873	0.0300378	PSEN1	protein_coding
ENSG00000116016.14	76.9205	1.56142	0.505275	3.09024	0.00199997	0.0301739	EPAS1	protein_coding
ENSG00000136710.10	73.7705	-0.679602	0.219905	-3.09044	0.00199863	0.0301739	CCDC115	protein_coding
ENSG00000226149.6	4.74405	1.50505	0.487179	3.08932	0.00200617	0.0302214	NA	lncRNA
ENSG00000251682.1	58.8507	0.872706	0.2825	3.08922	0.0020068	0.0302214	NA	processed_pseudogene
ENSG00000108352.13	64.2554	1.05296	0.341046	3.08744	0.00201891	0.030376	RAPGEFL1	protein_coding
ENSG00000135766.9	970.471	0.815505	0.264317	3.08533	0.00203327	0.0305641	EGLN1	protein_coding
ENSG00000258565.1	10.0762	1.23836	0.401501	3.08432	0.00204019	0.0306402	NA	unprocessed_pseudogene
ENSG00000162804.14	18.0899	-1.3866	0.449634	-3.08384	0.0020435	0.0306618	SNED1	protein_coding
ENSG00000136026.14	1030.2	1.02356	0.331991	3.08308	0.00204869	0.0306643	CKAP4	protein_coding
ENSG00000131471.7	48.7672	0.865701	0.280823	3.08273	0.00205112	0.0306643	AOC3	protein_coding
ENSG00000184730.12	1122.91	0.833979	0.270528	3.08279	0.00205072	0.0306643	APOBR	protein_coding
ENSG00000211706.2	1.87146	-2.56053	0.830418	-3.08343	0.00204632	0.0306643	TRBV6-1	TR_V_gene
ENSG00000114544.17	38.3505	-0.813955	0.264215	-3.08066	0.00206544	0.0308504	SLC41A3	protein_coding
ENSG00000213085.10	134.546	1.11583	0.362407	3.07893	0.00207748	0.0309562	CFAP45	protein_coding
ENSG00000005156.12	113.579	-0.589635	0.191513	-3.07883	0.00207818	0.0309562	LIG3	protein_coding
ENSG00000008283.16	43.8313	-1.20108	0.390062	-3.07921	0.00207548	0.0309562	CYB561	protein_coding
ENSG00000055609.21	3746.22	0.696388	0.22624	3.07809	0.00208331	0.0310045	KMT2C	protein_coding
ENSG00000280003.1	12.1952	1.17533	0.382102	3.07596	0.00209825	0.031167	NA	TEC
ENSG00000255423.1	78.5853	0.964788	0.313678	3.07573	0.00209991	0.031167	EBLN2	protein_coding
ENSG00000118564.15	2499.83	0.756012	0.245793	3.07581	0.00209935	0.031167	FBXL5	protein_coding
ENSG00000115275.15	149.183	-0.584684	0.190144	-3.07495	0.00210536	0.0311961	MOGS	protein_coding
ENSG00000167333.13	16.5678	-0.887953	0.288774	-3.07491	0.00210567	0.0311961	TRIM68	protein_coding
ENSG00000144152.13	4.71358	-1.76953	0.575557	-3.07446	0.00210881	0.0312146	FBLN7	protein_coding
ENSG00000166341.9	16.616	-1.38901	0.451943	-3.07342	0.0021162	0.0312958	DCHS1	protein_coding
ENSG00000143367.17	35.5732	1.12845	0.367213	3.07301	0.00211912	0.0313108	TUFT1	protein_coding
ENSG00000279176.1	42.4851	0.877878	0.285739	3.07231	0.0021241	0.0313362	NA	TEC
ENSG00000169299.14	220.524	0.676455	0.220184	3.07223	0.00212465	0.0313362	PGM2	protein_coding
ENSG00000213937.4	11.1449	1.24937	0.406832	3.07097	0.00213362	0.0314404	CLDN9	protein_coding
ENSG00000272918.1	49.9849	0.949198	0.309213	3.06972	0.00214259	0.0315191	NA	lncRNA
ENSG00000112796.10	3.30136	-2.91527	0.949695	-3.06969	0.0021428	0.0315191	ENPP5	protein_coding
ENSG00000262712.1	5.99204	1.34026	0.436736	3.06882	0.00214904	0.0315826	NA	lncRNA
ENSG00000273033.2	167.126	1.05615	0.344254	3.06794	0.00215541	0.0315928	LINC02035	lncRNA
ENSG00000198169.9	29.7726	-0.760199	0.247811	-3.06766	0.00215742	0.0315928	ZNF251	protein_coding
ENSG00000163935.14	45.6618	-1.13074	0.368571	-3.0679	0.00215572	0.0315928	SFMBT1	protein_coding
ENSG00000170989.10	146.919	-1.24317	0.405242	-3.06773	0.0021569	0.0315928	S1PR1	protein_coding
ENSG00000248483.7	72.8182	1.17495	0.383133	3.06668	0.0021645	0.0316146	POU5F2	protein_coding
ENSG00000155034.20	76.2231	0.839869	0.273895	3.06639	0.00216659	0.0316146	FBXL18	protein_coding
ENSG00000051620.11	551.933	0.641747	0.209272	3.06657	0.00216533	0.0316146	HEBP2	protein_coding
ENSG00000113712.19	738.855	0.379804	0.123842	3.06683	0.00216342	0.0316146	CSNK1A1	protein_coding
ENSG00000131389.18	3955.06	0.860303	0.280647	3.06542	0.00217361	0.0316608	SLC6A6	protein_coding
ENSG00000179889.20	152.388	-0.619065	0.201943	-3.06554	0.00217278	0.0316608	PDXDC1	protein_coding
ENSG00000188649.15	13.6095	1.22535	0.399767	3.06516	0.00217557	0.0316613	CC2D2B	protein_coding
ENSG00000176463.14	631.16	0.813555	0.265503	3.0642	0.00218253	0.0317055	SLCO3A1	protein_coding
ENSG00000141569.12	34.6837	-0.821837	0.268228	-3.06394	0.00218439	0.0317055	TRIM65	protein_coding
ENSG00000134072.11	45.0548	-1.15006	0.375301	-3.06437	0.0021813	0.0317055	CAMK1	protein_coding
ENSG00000270393.1	5.6125	1.95397	0.638466	3.06042	0.00221026	0.0319401	NA	processed_pseudogene
ENSG00000087903.13	269.392	1.38843	0.453645	3.06061	0.00220886	0.0319401	RFX2	protein_coding
ENSG00000100393.14	1751.69	0.807199	0.263695	3.06111	0.00220516	0.0319401	EP300	protein_coding
ENSG00000010270.14	108.693	0.5058	0.16526	3.06062	0.00220876	0.0319401	STARD3NL	protein_coding
ENSG00000075413.19	804.043	0.476772	0.15578	3.06054	0.00220938	0.0319401	MARK3	protein_coding
ENSG00000279554.1	12.0375	1.03279	0.337541	3.05975	0.00221523	0.031969	NA	TEC
ENSG00000231113.2	15.3452	0.83943	0.274357	3.05962	0.00221615	0.031969	NA	lncRNA
ENSG00000166188.3	256.313	0.995292	0.325375	3.05891	0.00222143	0.032017	ZNF319	protein_coding
ENSG00000146122.17	1014.65	3.05061	0.997434	3.05846	0.00222479	0.0320373	DAAM2	protein_coding
ENSG00000253250.3	3.21076	1.76125	0.576112	3.05713	0.00223466	0.0321513	C8orf88	protein_coding
ENSG00000258355.1	3.81985	1.8189	0.595047	3.05674	0.00223761	0.0321656	NA	lncRNA
ENSG00000231607.14	268.883	0.847488	0.277321	3.05599	0.00224322	0.0322181	DLEU2	lncRNA
ENSG00000251230.6	113.728	1.57488	0.515428	3.05547	0.00224705	0.0322366	MIR3945HG	lncRNA
ENSG00000235944.9	22.3422	-0.809124	0.264827	-3.05529	0.00224843	0.0322366	NA	transcribed_unprocessed_pseudogene
ENSG00000256751.6	72.5835	0.990376	0.32418	3.05502	0.00225044	0.0322374	PLBD1-AS1	lncRNA
ENSG00000168769.14	2183.1	0.730787	0.239239	3.05463	0.00225337	0.0322512	TET2	protein_coding
ENSG00000111203.13	65.1408	-0.769682	0.252084	-3.05328	0.00226357	0.0323409	ITFG2	protein_coding
ENSG00000276966.3	403.013	-1.01091	0.331072	-3.05344	0.00226232	0.0323409	H4C5	protein_coding
ENSG00000241772.2	42.0688	0.945476	0.309761	3.05227	0.00227117	0.0323528	NA	lncRNA
ENSG00000090020.11	268.028	0.837631	0.274442	3.05213	0.00227227	0.0323528	SLC9A1	protein_coding
ENSG00000167074.15	12.6064	-1.06276	0.348194	-3.0522	0.0022717	0.0323528	TEF	protein_coding
ENSG00000107485.18	11.2274	-1.89957	0.622275	-3.05262	0.00226855	0.0323528	GATA3	protein_coding
ENSG00000010404.18	1611.03	0.696687	0.228397	3.05033	0.0022859	0.0325187	IDS	protein_coding
ENSG00000150990.9	53.5647	-0.720031	0.236192	-3.04851	0.00229983	0.0326604	DHX37	protein_coding
ENSG00000272917.1	2.09528	-3.63423	1.19205	-3.04871	0.00229825	0.0326604	NA	lncRNA
ENSG00000180370.10	1131.59	0.695988	0.22859	3.0447	0.00232912	0.0330478	PAK2	protein_coding
ENSG00000170486.11	8.01226	-2.0759	0.68232	-3.04241	0.00234689	0.0332712	KRT72	protein_coding
ENSG00000180712.5	25.993	1.30816	0.430129	3.04132	0.0023554	0.0333344	LINC02363	lncRNA
ENSG00000230124.8	95.7838	0.78666	0.258645	3.04146	0.00235432	0.0333344	ACBD6	protein_coding
ENSG00000174125.8	1280.62	0.800451	0.263304	3.04003	0.00236557	0.0334212	TLR1	protein_coding
ENSG00000124214.21	339.671	0.39382	0.129567	3.03951	0.00236962	0.0334212	STAU1	protein_coding
ENSG00000106263.19	234.22	-0.681458	0.224197	-3.03955	0.00236932	0.0334212	EIF3B	protein_coding
ENSG00000240891.8	41.6857	-1.16865	0.38452	-3.03925	0.00237169	0.0334212	PLCXD2	protein_coding
ENSG00000277027.1	8755.55	-2.19427	0.721966	-3.0393	0.00237125	0.0334212	NA	ribozyme
ENSG00000237788.1	55.2212	1.01717	0.334888	3.03735	0.00238669	0.0335961	LOC100421569	processed_pseudogene
ENSG00000156931.16	768.591	0.713988	0.235087	3.03712	0.00238848	0.0335961	VPS8	protein_coding
ENSG00000152465.18	21.9076	-1.30923	0.431111	-3.03689	0.00239037	0.0335961	NMT2	protein_coding
ENSG00000151117.9	6.90987	-1.41907	0.467314	-3.03664	0.00239228	0.0335961	TMEM86A	protein_coding
ENSG00000074276.11	13.4163	2.01152	0.662562	3.03597	0.0023976	0.0336421	CDHR2	protein_coding
ENSG00000168615.13	287.708	0.863225	0.284566	3.03347	0.00241755	0.0338354	ADAM9	protein_coding
ENSG00000172661.20	531.703	0.369023	0.121649	3.03351	0.00241727	0.0338354	WASHC2C	protein_coding
ENSG00000160208.13	73.0977	-0.909132	0.299675	-3.03373	0.00241552	0.0338354	RRP1B	protein_coding
ENSG00000082014.17	318.728	1.10751	0.365224	3.03241	0.0024261	0.0338686	SMARCD3	protein_coding
ENSG00000119801.13	1057.11	0.62286	0.20537	3.03286	0.00242247	0.0338686	YPEL5	protein_coding
ENSG00000143374.18	40.8385	-0.973319	0.320972	-3.03241	0.0024261	0.0338686	TARS2	protein_coding
ENSG00000118689.15	1705.28	0.817934	0.26977	3.03196	0.0024297	0.0338901	FOXO3	protein_coding
ENSG00000127191.18	33.45	-0.740691	0.244375	-3.03096	0.00243781	0.0339744	TRAF2	protein_coding
ENSG00000154146.13	329.126	1.27232	0.419849	3.03041	0.00244218	0.0340065	NRGN	protein_coding
ENSG00000103264.18	34.233	-0.867294	0.286484	-3.02737	0.00246693	0.034298	FBXO31	protein_coding
ENSG00000124177.16	193.512	-0.927016	0.306216	-3.02733	0.00246728	0.034298	CHD6	protein_coding
ENSG00000151150.22	60.4768	-1.69101	0.558785	-3.02622	0.00247631	0.0343944	ANK3	protein_coding
ENSG00000149294.17	22.637	-1.7704	0.585286	-3.02484	0.00248763	0.0345224	NCAM1	protein_coding
ENSG00000138433.16	415.54	0.640174	0.211683	3.02421	0.00249284	0.0345655	CIR1	protein_coding
ENSG00000289691.1	70.2522	0.847591	0.28032	3.02365	0.00249743	0.034593	NA	lncRNA
ENSG00000215012.9	40.4522	-0.666889	0.220572	-3.02346	0.00249903	0.034593	RTL10	protein_coding
ENSG00000261211.2	17.6757	1.31593	0.435332	3.02282	0.00250432	0.0346163	NA	lncRNA
ENSG00000247287.3	5.90031	-2.18071	0.721432	-3.02275	0.00250492	0.0346163	NA	lncRNA
ENSG00000284642.1	7.66829	1.40832	0.465974	3.02232	0.00250844	0.0346359	NA	lncRNA
ENSG00000115525.18	80.7914	-1.19157	0.394298	-3.02199	0.00251118	0.0346446	ST3GAL5	protein_coding
ENSG00000138463.9	194.17	0.833478	0.275828	3.02173	0.00251333	0.0346452	SLC49A4	protein_coding
ENSG00000243155.1	13.0385	1.32227	0.437791	3.02032	0.00252506	0.0346984	NA	lncRNA
ENSG00000280353.1	7.87901	1.22931	0.407014	3.02032	0.00252511	0.0346984	NA	TEC
ENSG00000140379.9	1156.8	0.849284	0.281337	3.01874	0.00253829	0.0346984	BCL2A1	protein_coding
ENSG00000077150.20	555.364	0.847852	0.280777	3.01967	0.00253052	0.0346984	NFKB2	protein_coding
ENSG00000169087.11	178.714	0.778477	0.257862	3.01897	0.00253639	0.0346984	HSPBAP1	protein_coding
ENSG00000143437.21	282.148	0.429099	0.142121	3.01925	0.00253402	0.0346984	ARNT	protein_coding
ENSG00000100324.14	45.5661	-0.818656	0.271162	-3.01907	0.00253554	0.0346984	TAB1	protein_coding
ENSG00000167747.16	34.51	-1.19862	0.397046	-3.01884	0.00253745	0.0346984	C19orf48	transcribed_unitary_pseudogene
ENSG00000173706.14	58.9131	-1.44861	0.479527	-3.02091	0.00252018	0.0346984	HEG1	protein_coding
ENSG00000243772.8	5.10083	-2.2919	0.758934	-3.01989	0.00252862	0.0346984	KIR2DL3	protein_coding
ENSG00000090554.13	40.4527	-0.97259	0.322344	-3.01724	0.00255088	0.0348195	FLT3LG	protein_coding
ENSG00000083123.15	12.307	-1.22107	0.404705	-3.01718	0.00255139	0.0348195	BCKDHB	protein_coding
ENSG00000279996.1	8.2136	1.47795	0.489923	3.0167	0.00255541	0.0348297	NA	TEC
ENSG00000121057.13	33.5439	-0.96672	0.320468	-3.01659	0.00255637	0.0348297	AKAP1	protein_coding
ENSG00000164463.12	1022.4	0.81366	0.269781	3.016	0.00256131	0.0348681	CREBRF	protein_coding
ENSG00000130810.20	37.6241	-0.931972	0.309098	-3.01514	0.00256862	0.0349098	PPAN	protein_coding
ENSG00000231389.8	522.524	-1.15081	0.381676	-3.01515	0.00256852	0.0349098	HLA-DPA1	protein_coding
ENSG00000140350.15	919.168	0.585222	0.194128	3.01462	0.002573	0.0349405	ANP32A	protein_coding
ENSG00000123643.13	327.465	0.966889	0.320812	3.01388	0.00257929	0.0349682	SLC36A1	protein_coding
ENSG00000176049.16	11.7959	-1.73816	0.576708	-3.01394	0.00257878	0.0349682	JAKMIP2	protein_coding
ENSG00000144199.12	4.01657	-1.81045	0.600883	-3.01298	0.00258699	0.0350438	FAHD2B	protein_coding
ENSG00000137076.21	9581.04	0.855678	0.28408	3.0121	0.00259447	0.0350872	TLN1	protein_coding
ENSG00000154016.14	32.492	-1.08506	0.360226	-3.01217	0.00259385	0.0350872	GRAP	protein_coding
ENSG00000243678.12	158.84	-0.846359	0.28101	-3.01184	0.00259667	0.0350881	NME2	protein_coding
ENSG00000157540.22	1234.22	0.512867	0.170305	3.01147	0.00259986	0.0351023	DYRK1A	protein_coding
ENSG00000211734.3	4.98029	-1.52289	0.50574	-3.01122	0.00260203	0.0351028	TRBV5-1	TR_V_gene
ENSG00000084090.14	235.707	-0.535997	0.178047	-3.01042	0.0026089	0.0351235	STARD7	protein_coding
ENSG00000079616.14	127.468	-0.952021	0.316262	-3.01023	0.00261053	0.0351235	KIF22	protein_coding
ENSG00000206561.14	13.9087	-1.34626	0.447292	-3.00979	0.00261424	0.0351235	COLQ	protein_coding
ENSG00000100346.18	28.0357	-1.36135	0.452176	-3.01066	0.00260679	0.0351235	CACNA1I	protein_coding
ENSG00000080493.18	8.12056	-1.91541	0.636365	-3.00993	0.00261309	0.0351235	SLC4A4	protein_coding
ENSG00000260563.3	20.5152	1.1557	0.384046	3.00927	0.00261873	0.0351464	NA	lncRNA
ENSG00000023839.12	38.3373	0.932035	0.309739	3.0091	0.00262022	0.0351464	ABCC2	protein_coding
ENSG00000236021.3	7.40613	1.30645	0.434288	3.00825	0.00262753	0.0351905	NA	lncRNA
ENSG00000279394.1	18.6878	1.08037	0.359246	3.00734	0.00263545	0.0351905	NA	TEC
ENSG00000132912.13	262.769	0.411238	0.13675	3.00724	0.00263635	0.0351905	DCTN4	protein_coding
ENSG00000228794.11	27.4213	-0.864262	0.287355	-3.00764	0.00263283	0.0351905	LINC01128	lncRNA
ENSG00000141293.16	47.1343	-1.22209	0.406256	-3.00817	0.0026283	0.0351905	SKAP1	protein_coding
ENSG00000130558.20	2.32402	-2.71719	0.903527	-3.00732	0.00263564	0.0351905	OLFM1	protein_coding
ENSG00000100379.18	15.7288	-0.951025	0.316499	-3.00482	0.00265735	0.0354422	KCTD17	protein_coding
ENSG00000126226.22	62.1235	-0.759187	0.252687	-3.00445	0.00266058	0.0354565	PCID2	protein_coding
ENSG00000173575.22	2522.05	0.654613	0.218009	3.00268	0.0026761	0.0356344	CHD2	protein_coding
ENSG00000143514.17	284.872	0.526233	0.175325	3.00147	0.00268677	0.0357475	TP53BP2	protein_coding
ENSG00000157017.16	23.2212	1.27631	0.425337	3.00071	0.00269353	0.0357796	GHRL	protein_coding
ENSG00000184863.11	1017.86	0.523133	0.174325	3.00091	0.00269172	0.0357796	RBM33	protein_coding
ENSG00000234284.7	7.80584	-1.69308	0.564509	-2.99921	0.00270684	0.0359274	ZNF879	protein_coding
ENSG00000113088.6	33.1637	-1.23213	0.411013	-2.99779	0.00271949	0.0360371	GZMK	protein_coding
ENSG00000197057.10	22.7376	-1.92608	0.642494	-2.99782	0.00271915	0.0360371	DTHD1	protein_coding
ENSG00000198646.14	343.497	0.567525	0.189436	2.99587	0.00273663	0.0362244	NCOA6	protein_coding
ENSG00000126001.16	103.248	-0.828748	0.276644	-2.99571	0.00273803	0.0362244	CEP250	protein_coding
ENSG00000279884.1	26.0194	1.1082	0.369984	2.99526	0.00274208	0.0362487	NA	TEC
ENSG00000072062.15	449.793	0.678313	0.2265	2.99476	0.00274659	0.0362793	PRKACA	protein_coding
ENSG00000136877.15	50.738	-0.854419	0.285366	-2.99411	0.00275244	0.0363273	FPGS	protein_coding
ENSG00000115604.12	686.759	2.14784	0.717595	2.9931	0.00276157	0.0364186	IL18R1	protein_coding
ENSG00000164346.10	110.086	-0.849049	0.283706	-2.99271	0.00276515	0.0364366	NSA2	protein_coding
ENSG00000185972.6	28.6724	1.2234	0.409007	2.99115	0.00277928	0.0364767	CCIN	protein_coding
ENSG00000006652.15	982.115	0.659806	0.220565	2.99143	0.00277675	0.0364767	IFRD1	protein_coding
ENSG00000065970.9	190.941	0.553462	0.184981	2.992	0.00277156	0.0364767	FOXJ2	protein_coding
ENSG00000101665.10	59.526	-0.909175	0.303941	-2.99129	0.00277803	0.0364767	SMAD7	protein_coding
ENSG00000161558.11	9.47138	-1.28559	0.429714	-2.99174	0.00277392	0.0364767	TMEM143	protein_coding
ENSG00000182831.12	3209.24	0.765723	0.256067	2.99033	0.0027868	0.0364899	HAPSTR1	protein_coding
ENSG00000099904.16	30.4176	-0.966982	0.323368	-2.99035	0.00278661	0.0364899	ZDHHC8	protein_coding
ENSG00000274114.2	4.07649	-1.79844	0.601421	-2.99031	0.00278694	0.0364899	NA	transcribed_unprocessed_pseudogene
ENSG00000063438.20	2.23503	2.1367	0.714746	2.98945	0.00279482	0.0365638	AHRR	protein_coding
ENSG00000136603.14	249.664	0.701147	0.23458	2.98895	0.00279938	0.0365944	SKIL	protein_coding
ENSG00000173210.20	51.8095	1.35311	0.452744	2.98869	0.00280176	0.0365964	ABLIM3	protein_coding
ENSG00000162241.13	62.0497	-0.654162	0.218975	-2.98738	0.00281376	0.036724	SLC25A45	protein_coding
ENSG00000250644.3	76.036	1.02646	0.34378	2.98579	0.00282845	0.0368135	NA	protein_coding
ENSG00000134759.14	88.5904	-1.01289	0.339234	-2.98581	0.00282833	0.0368135	ELP2	protein_coding
ENSG00000106268.16	25.0782	-1.15915	0.388168	-2.98621	0.00282463	0.0368135	NUDT1	protein_coding
ENSG00000211786.3	2.89924	-2.15345	0.721263	-2.98567	0.00282957	0.0368135	TRAV8-2	TR_V_gene
ENSG00000089159.17	2202.11	0.923486	0.309366	2.98509	0.00283495	0.0368252	PXN	protein_coding
ENSG00000119431.10	21.3512	-1.12862	0.378073	-2.98519	0.00283399	0.0368252	HDHD3	protein_coding
ENSG00000266127.1	21.754	1.18364	0.396571	2.98468	0.00283877	0.0368458	ZNF415P1	processed_pseudogene
ENSG00000111863.13	10.5111	-1.92007	0.643383	-2.98433	0.00284198	0.0368583	ADTRP	protein_coding
ENSG00000100503.26	2365.57	0.71082	0.238207	2.98404	0.00284473	0.0368649	NIN	protein_coding
ENSG00000140474.14	70.4445	-0.737069	0.247057	-2.98339	0.00285071	0.0369133	ULK3	protein_coding
ENSG00000228340.7	135.293	1.02143	0.342514	2.98214	0.00286237	0.0370351	MIR646HG	lncRNA
ENSG00000172007.7	153.147	0.693823	0.232743	2.98106	0.0028725	0.037137	RAB33B	protein_coding
ENSG00000176659.10	26.6638	0.880512	0.29545	2.98024	0.00288022	0.0372075	LINC02910	lncRNA
ENSG00000008294.22	1275.09	0.599789	0.2014	2.9781	0.00290043	0.0374308	SPAG9	protein_coding
ENSG00000223609.11	62.743	-2.05425	0.689825	-2.97793	0.00290205	0.0374308	HBD	protein_coding
ENSG00000123453.19	3.07031	-2.35765	0.792011	-2.97679	0.00291282	0.0375402	SARDH	protein_coding
ENSG00000105135.16	39.8116	-0.883498	0.296824	-2.9765	0.00291557	0.0375462	ILVBL	protein_coding
ENSG00000225032.5	5.6072	-1.36476	0.458814	-2.97454	0.00293425	0.0377573	LOC102723566	lncRNA
ENSG00000165271.17	71.0892	-0.814089	0.273709	-2.97429	0.00293667	0.0377588	NOL6	protein_coding
ENSG00000143797.12	315.84	0.805269	0.27083	2.97333	0.00294583	0.037847	MBOAT2	protein_coding
ENSG00000223496.3	67.6086	-0.940092	0.31628	-2.97234	0.00295542	0.0379406	EXOSC6	protein_coding
ENSG00000185947.15	500.002	0.753996	0.253742	2.9715	0.00296345	0.0379978	ZNF267	protein_coding
ENSG00000165283.16	70.1488	-0.892889	0.300495	-2.9714	0.0029645	0.0379978	STOML2	protein_coding
ENSG00000133069.17	97.0581	1.92908	0.649498	2.97012	0.00297688	0.0380379	TMCC2	protein_coding
ENSG00000110446.12	585.126	0.866366	0.29165	2.97057	0.0029725	0.0380379	SLC15A3	protein_coding
ENSG00000170921.16	299.688	0.801224	0.269753	2.97021	0.00297598	0.0380379	TANC2	protein_coding
ENSG00000095951.17	549.688	0.753971	0.253825	2.97043	0.0029738	0.0380379	HIVEP1	protein_coding
ENSG00000163605.15	453.029	0.918027	0.309172	2.96931	0.0029847	0.0381082	PPP4R2	protein_coding
ENSG00000136044.12	181.111	0.554262	0.186702	2.9687	0.00299059	0.0381243	APPL2	protein_coding
ENSG00000126214.22	619.315	0.478858	0.161293	2.96887	0.00298897	0.0381243	KLC1	protein_coding
ENSG00000090621.15	180.795	-0.670525	0.225949	-2.96759	0.00300143	0.0382328	PABPC4	protein_coding
ENSG00000276644.5	46.0969	1.12895	0.380517	2.96688	0.00300834	0.0382911	DACH1	protein_coding
ENSG00000008226.20	32.4425	1.19969	0.40442	2.96644	0.00301274	0.0383047	DLEC1	protein_coding
ENSG00000119514.7	5.40911	-1.95045	0.657535	-2.9663	0.00301406	0.0383047	GALNT12	protein_coding
ENSG00000258357.1	5.09626	1.57786	0.532205	2.96476	0.00302918	0.0384374	NA	processed_pseudogene
ENSG00000117597.18	35.235	-1.40299	0.47321	-2.96484	0.0030284	0.0384374	UTP25	protein_coding
ENSG00000104907.13	57.6341	-0.750081	0.253076	-2.96386	0.00303809	0.038491	TRMT1	protein_coding
ENSG00000215190.9	9.59085	-1.14043	0.384752	-2.96408	0.00303592	0.038491	LINC00680	transcribed_unprocessed_pseudogene
ENSG00000288855.1	14.1252	0.943518	0.318404	2.96327	0.00304388	0.0385347	NA	lncRNA
ENSG00000260916.8	875.791	0.872611	0.29458	2.96222	0.00305432	0.0386372	CCPG1	protein_coding
ENSG00000198934.5	4.29001	-1.71308	0.578399	-2.96176	0.00305888	0.0386651	MAGEE1	protein_coding
ENSG00000138434.17	666.108	0.520884	0.175891	2.9614	0.00306246	0.0386806	ITPRID2	protein_coding
ENSG00000181220.18	656.822	0.827786	0.279693	2.95962	0.00308014	0.0388477	ZNF746	protein_coding
ENSG00000233369.7	1067.16	0.824069	0.278439	2.9596	0.00308041	0.0388477	GTF2IP4	transcribed_processed_pseudogene
ENSG00000124731.13	3675.48	0.80889	0.273436	2.95824	0.00309397	0.0389355	TREM1	protein_coding
ENSG00000188636.4	44.7166	-1.06841	0.361175	-2.95815	0.00309493	0.0389355	RTL6	protein_coding
ENSG00000228801.7	7.03813	-1.16612	0.394161	-2.95848	0.00309157	0.0389355	PCMTD1-DT	lncRNA
ENSG00000135631.17	25.4226	-1.25372	0.423845	-2.95796	0.00309685	0.0389355	RAB11FIP5	protein_coding
ENSG00000011376.12	60.329	-0.570062	0.192751	-2.95751	0.00310135	0.0389623	LARS2	protein_coding
ENSG00000230071.2	21.3069	1.09049	0.368824	2.95666	0.00310988	0.0390396	RPL4P6	processed_pseudogene
ENSG00000112486.18	13.3137	-2.07811	0.703056	-2.95583	0.00311828	0.0391153	CCR6	protein_coding
ENSG00000160785.14	609.926	0.726166	0.245738	2.95505	0.00312622	0.039185	SLC25A44	protein_coding
ENSG00000078589.13	76.8672	-1.49152	0.504809	-2.95462	0.00313055	0.0392093	P2RY10	protein_coding
ENSG00000101558.14	677.17	0.725591	0.245628	2.95403	0.00313656	0.0392367	VAPA	protein_coding
ENSG00000101158.15	96.2546	-0.551538	0.186713	-2.95393	0.00313751	0.0392367	NELFCD	protein_coding
ENSG00000164080.14	159.57	-0.539542	0.18267	-2.95365	0.0031404	0.0392431	RAD54L2	protein_coding
ENSG00000266236.1	20.5024	0.937449	0.317477	2.95281	0.00314898	0.0393204	NA	lncRNA
ENSG00000273559.5	309.595	0.612559	0.207485	2.9523	0.00315413	0.0393548	CWC25	protein_coding
ENSG00000196549.13	2392.79	0.84351	0.285758	2.95184	0.00315888	0.0393843	MME	protein_coding
ENSG00000178982.10	292.844	-0.896531	0.30382	-2.95086	0.00316893	0.0394496	EIF3K	protein_coding
ENSG00000286406.1	1.91128	-3.78525	1.28269	-2.95102	0.00316729	0.0394496	NA	transcribed_unprocessed_pseudogene
ENSG00000130193.8	13.6806	-1.0098	0.342303	-2.95002	0.00317753	0.0395268	THEM6	protein_coding
ENSG00000274180.1	448.614	1.03654	0.351442	2.94939	0.00318404	0.0395778	NATD1	protein_coding
ENSG00000127334.11	139.348	-1.47559	0.500346	-2.94914	0.00318656	0.0395793	DYRK2	protein_coding
ENSG00000160179.19	335.16	1.13576	0.385164	2.94875	0.00319057	0.0395992	ABCG1	protein_coding
ENSG00000174718.12	5348.92	1.08542	0.368257	2.94746	0.00320393	0.039735	RESF1	protein_coding
ENSG00000116717.13	78.379	1.10965	0.376833	2.94467	0.00323295	0.0400463	GADD45A	protein_coding
ENSG00000197077.14	10.1195	-2.07484	0.704631	-2.94458	0.0032339	0.0400463	KIAA1671	protein_coding
ENSG00000198843.14	280.726	0.510391	0.173385	2.94369	0.00324322	0.0401315	SELENOT	protein_coding
ENSG00000127527.14	471.431	0.668456	0.227119	2.94319	0.00324847	0.0401662	EPS15L1	protein_coding
ENSG00000285171.1	42.1202	1.037	0.352531	2.94158	0.00326541	0.0402674	NA	protein_coding
ENSG00000100099.21	87.9873	-0.556178	0.189081	-2.94148	0.00326644	0.0402674	HPS4	protein_coding
ENSG00000145649.8	105.408	-1.30879	0.444893	-2.9418	0.0032631	0.0402674	GZMA	protein_coding
ENSG00000183918.17	40.9869	-1.48889	0.506068	-2.94206	0.00326034	0.0402674	SH2D1A	protein_coding
ENSG00000136404.16	110.68	0.615998	0.209549	2.93964	0.00328594	0.0404169	TM6SF1	protein_coding
ENSG00000088387.21	90.847	-1.05618	0.359256	-2.93989	0.00328324	0.0404169	DOCK9	protein_coding
ENSG00000185697.17	75.6279	-1.9184	0.652584	-2.93969	0.00328542	0.0404169	MYBL1	protein_coding
ENSG00000169683.8	28.3021	-0.85314	0.290265	-2.93918	0.00329081	0.0404465	LRRC45	protein_coding
ENSG00000166889.14	350.026	0.532482	0.181207	2.93853	0.00329769	0.0405008	PATL1	protein_coding
ENSG00000013810.21	659.137	0.53927	0.183597	2.93725	0.00331141	0.0406389	TACC3	protein_coding
ENSG00000154134.15	4.3477	-1.73522	0.591002	-2.93607	0.00332403	0.0407634	ROBO3	protein_coding
ENSG00000240531.1	29.8933	1.21079	0.412539	2.93496	0.00333589	0.0407987	RPL21P123	transcribed_processed_pseudogene
ENSG00000165115.15	204.951	1.17943	0.401784	2.93547	0.0033304	0.0407987	KIF27	protein_coding
ENSG00000275888.1	62.2889	1.17718	0.401075	2.93506	0.00333487	0.0407987	NA	lncRNA
ENSG00000198604.11	1332.62	0.760414	0.259096	2.93487	0.00333683	0.0407987	BAZ1A	protein_coding
ENSG00000170340.11	168.198	0.604881	0.206193	2.93356	0.003351	0.0409414	B3GNT2	protein_coding
ENSG00000235090.1	8.28667	1.54713	0.527546	2.93268	0.0033605	0.0409454	NA	processed_pseudogene
ENSG00000213462.5	436.012	0.86675	0.295533	2.93284	0.00335882	0.0409454	ERV3-1	protein_coding
ENSG00000144445.17	73.8108	0.722042	0.246211	2.93261	0.00336128	0.0409454	KANSL1L	protein_coding
ENSG00000145375.9	43.4702	-1.04116	0.354988	-2.93295	0.00335755	0.0409454	SPATA5	protein_coding
ENSG00000112077.18	3.37429	2.21136	0.754192	2.93209	0.00336687	0.0409831	RHAG	protein_coding
ENSG00000115828.17	651.569	0.7278	0.248262	2.93158	0.0033724	0.0410201	QPCT	protein_coding
ENSG00000106714.18	778.398	1.36851	0.466954	2.93071	0.00338184	0.0411045	CNTNAP3	protein_coding
ENSG00000101104.13	128.846	0.695898	0.237469	2.93048	0.00338435	0.0411047	PABPC1L	protein_coding
ENSG00000143226.15	5236.34	0.700755	0.239171	2.92993	0.00339038	0.0411474	FCGR2A	protein_coding
ENSG00000155893.13	109.585	1.43878	0.491363	2.92814	0.00340992	0.0412674	PXYLP1	protein_coding
ENSG00000289298.1	54.1731	1.20616	0.412052	2.92721	0.0034202	0.0412674	NA	lncRNA
ENSG00000173338.13	39.939	1.08274	0.36989	2.92721	0.00342022	0.0412674	KCNK7	protein_coding
ENSG00000233461.6	46.7762	0.819768	0.280047	2.92725	0.00341975	0.0412674	LOC122526782	lncRNA
ENSG00000101493.11	1314.51	0.818492	0.279579	2.92759	0.003416	0.0412674	ZNF516	protein_coding
ENSG00000134324.12	85.6169	-0.90214	0.308217	-2.92697	0.00342284	0.0412674	LPIN1	protein_coding
ENSG00000187961.15	15.0363	-0.941558	0.321587	-2.92785	0.00341311	0.0412674	KLHL17	protein_coding
ENSG00000196912.13	101.489	-1.2222	0.417388	-2.92822	0.00340912	0.0412674	ANKRD36B	protein_coding
ENSG00000121406.9	15.0195	-1.42195	0.485799	-2.92704	0.0034221	0.0412674	ZNF549	protein_coding
ENSG00000101265.16	4965.5	0.651037	0.222632	2.92427	0.00345265	0.0415927	RASSF2	protein_coding
ENSG00000160226.16	43.5173	-0.867795	0.296776	-2.92407	0.00345489	0.0415927	CFAP410	protein_coding
ENSG00000140396.13	1405.83	0.544622	0.18628	2.92367	0.00345935	0.0416083	NCOA2	protein_coding
ENSG00000147324.11	66.2491	-1.00694	0.344446	-2.92335	0.00346285	0.0416083	MFHAS1	protein_coding
ENSG00000164509.16	7.74388	-1.65241	0.565263	-2.92327	0.00346378	0.0416083	IL31RA	protein_coding
ENSG00000258215.1	8.71813	1.39342	0.476756	2.92272	0.00346984	0.0416508	NA	processed_pseudogene
ENSG00000196511.15	83.5134	1.02368	0.35029	2.92237	0.00347378	0.0416677	TPK1	protein_coding
ENSG00000147459.18	3454.33	0.784592	0.268688	2.92009	0.00349931	0.0419433	DOCK5	protein_coding
ENSG00000140564.13	1111.53	0.823096	0.281993	2.91885	0.0035132	0.0420703	FURIN	protein_coding
ENSG00000119714.11	7.97285	-1.32132	0.452711	-2.91869	0.00351503	0.0420703	GPR68	protein_coding
ENSG00000265625.1	92.193	1.0935	0.374878	2.91695	0.00353477	0.0422758	NA	lncRNA
ENSG00000133422.14	68.8035	-0.616093	0.211243	-2.91651	0.00353969	0.0423039	MORC2	protein_coding
ENSG00000245105.4	30.6999	-1.87804	0.644151	-2.91553	0.00355088	0.0423761	A2M-AS1	lncRNA
ENSG00000130300.9	2.18264	-2.65183	0.909525	-2.91562	0.00354979	0.0423761	PLVAP	protein_coding
ENSG00000096968.14	703.191	0.926358	0.317763	2.91524	0.00355411	0.0423839	JAK2	protein_coding
ENSG00000074966.11	52.7814	-1.59941	0.548756	-2.91461	0.00356131	0.0424082	TXK	protein_coding
ENSG00000131016.17	10.5131	-2.29763	0.788282	-2.91473	0.00355999	0.0424082	AKAP12	protein_coding
ENSG00000169740.14	18.7053	-0.921753	0.316329	-2.9139	0.0035694	0.0424737	ZNF32	protein_coding
ENSG00000132334.17	2627.74	0.761471	0.261406	2.91298	0.00357999	0.042569	PTPRE	protein_coding
ENSG00000142230.13	95.8241	-0.609317	0.209251	-2.9119	0.00359234	0.042685	SAE1	protein_coding
ENSG00000113555.6	3.84467	-1.73197	0.59519	-2.90995	0.00361489	0.042922	PCDH12	protein_coding
ENSG00000092847.13	542.484	0.568452	0.195396	2.90923	0.00362315	0.0429889	AGO1	protein_coding
ENSG00000257093.7	137.188	-1.30544	0.448845	-2.90844	0.00363233	0.0430668	DENND11	protein_coding
ENSG00000130332.15	45.3795	-0.793478	0.27309	-2.90556	0.00366597	0.0434344	LSM7	protein_coding
ENSG00000197249.14	4903.38	0.717213	0.246909	2.90477	0.00367527	0.0434918	SERPINA1	protein_coding
ENSG00000180611.7	8.15508	-1.41973	0.48877	-2.9047	0.00367611	0.0434918	MB21D2	protein_coding
ENSG00000289346.1	7.51672	-3.44485	1.18607	-2.90442	0.00367934	0.0434987	NA	protein_coding
ENSG00000133065.11	23.7545	-1.24029	0.427199	-2.90332	0.00369234	0.0436211	SLC41A1	protein_coding
ENSG00000132305.22	110.411	-0.600314	0.206802	-2.90285	0.00369788	0.0436551	IMMT	protein_coding
ENSG00000143842.15	9.24018	-1.24291	0.428233	-2.90242	0.0037029	0.043683	SOX13	protein_coding
ENSG00000168137.20	571.784	0.557052	0.191942	2.90218	0.0037057	0.0436847	SETD5	protein_coding
ENSG00000169564.7	947.947	0.535605	0.184598	2.90147	0.00371412	0.0437527	PCBP1	protein_coding
ENSG00000053108.17	5.58387	2.10854	0.726938	2.90058	0.00372474	0.0437837	FSTL4	protein_coding
ENSG00000284526.1	71.0924	0.947449	0.326625	2.90072	0.00372303	0.0437837	LOC122455342	protein_coding
ENSG00000119986.7	8.08982	-1.54483	0.53251	-2.90103	0.00371943	0.0437837	AVPI1	protein_coding
ENSG00000110931.19	1142.8	0.951109	0.32812	2.89866	0.00374758	0.0440207	CAMKK2	protein_coding
ENSG00000114316.13	1216.39	0.662405	0.228553	2.89825	0.00375247	0.0440467	USP4	protein_coding
ENSG00000087157.19	1174.23	0.865974	0.298834	2.89784	0.00375742	0.0440733	PGS1	protein_coding
ENSG00000256812.2	12.3557	1.03678	0.357953	2.89643	0.0037744	0.0441879	CAPNS2	protein_coding
ENSG00000224397.8	858.13	0.91922	0.317343	2.89662	0.0037721	0.0441879	PELATON	lncRNA
ENSG00000108306.13	394.65	0.623738	0.215353	2.89635	0.00377525	0.0441879	FBXL20	protein_coding
ENSG00000149428.21	176.946	-0.510453	0.176317	-2.89509	0.00379053	0.0443352	HYOU1	protein_coding
ENSG00000182463.16	24.0277	-1.45504	0.50267	-2.89463	0.00379608	0.0443686	TSHZ2	protein_coding
ENSG00000280213.1	30.8362	1.05885	0.36602	2.89289	0.00381721	0.0445838	UCKL1-AS1	lncRNA
ENSG00000225151.10	6.92203	-1.43351	0.495569	-2.89266	0.00381997	0.0445844	GOLGA2P7	transcribed_unprocessed_pseudogene
ENSG00000111885.7	559.633	1.00582	0.347909	2.89104	0.00383968	0.0447283	MAN1A1	protein_coding
ENSG00000181788.4	273.804	0.803506	0.277957	2.89075	0.00384318	0.0447283	SIAH2	protein_coding
ENSG00000167670.16	46.1373	-0.52718	0.182338	-2.89123	0.00383741	0.0447283	CHAF1A	protein_coding
ENSG00000144824.21	14.0858	-1.54156	0.533268	-2.89079	0.00384279	0.0447283	PHLDB2	protein_coding
ENSG00000273174.1	26.6123	1.37969	0.477333	2.89042	0.00384728	0.0447443	NA	lncRNA
ENSG00000172081.14	1981.26	0.762742	0.26408	2.8883	0.00387332	0.0450154	MOB3A	protein_coding
ENSG00000152495.11	99.8638	-1.76387	0.610954	-2.88708	0.00388836	0.0451582	CAMK4	protein_coding
ENSG00000242247.11	277.094	0.505291	0.175043	2.88666	0.0038935	0.045186	ARFGAP3	protein_coding
ENSG00000237781.3	24.021	1.38327	0.479462	2.88504	0.0039136	0.0451997	NA	lncRNA
ENSG00000289050.1	29.2588	1.10978	0.384699	2.88481	0.00391653	0.0451997	NA	lncRNA
ENSG00000152242.11	468.418	0.916034	0.317538	2.8848	0.00391666	0.0451997	C18orf25	protein_coding
ENSG00000128594.8	453.234	0.799279	0.276986	2.88563	0.00390629	0.0451997	LRRC4	protein_coding
ENSG00000128928.10	54.7299	-0.757086	0.262373	-2.88553	0.00390751	0.0451997	IVD	protein_coding
ENSG00000116127.20	169.092	-0.96436	0.334209	-2.8855	0.00390796	0.0451997	ALMS1	protein_coding
ENSG00000184939.16	43.7987	-1.08305	0.375361	-2.88536	0.00390971	0.0451997	ZFP90	protein_coding
ENSG00000157693.15	59.4727	-1.17789	0.408146	-2.88595	0.0039023	0.0451997	TMEM268	protein_coding
ENSG00000249437.8	1202.85	0.979455	0.339642	2.88378	0.00392928	0.0453134	NAIP	protein_coding
ENSG00000170089.16	24.7026	-0.9493	0.329387	-2.88202	0.00395129	0.0455353	LOC728554	transcribed_unprocessed_pseudogene
ENSG00000279148.1	7.60634	1.30832	0.454035	2.88153	0.00395743	0.0455742	NA	TEC
ENSG00000198363.18	1206.6	1.17056	0.406265	2.88127	0.00396073	0.0455744	ASPH	protein_coding
ENSG00000065615.14	570.348	0.761291	0.264237	2.88109	0.00396299	0.0455744	CYB5R4	protein_coding
ENSG00000152520.14	688.405	0.620086	0.215342	2.87955	0.00398249	0.0457667	PAN3	protein_coding
ENSG00000167186.11	58.9953	0.791886	0.275084	2.8787	0.00399319	0.0458223	COQ7	protein_coding
ENSG00000063587.15	39.3671	-0.923861	0.320906	-2.87891	0.00399047	0.0458223	ZNF275	protein_coding
ENSG00000128536.16	3.64879	-2.12526	0.738321	-2.8785	0.00399569	0.0458223	CDHR3	protein_coding
ENSG00000119760.16	103.547	-0.631374	0.219362	-2.87823	0.00399913	0.0458297	SUPT7L	protein_coding
ENSG00000111602.12	39.1349	-0.778547	0.270543	-2.87772	0.00400559	0.0458718	TIMELESS	protein_coding
ENSG00000231794.5	8.65728	1.27441	0.442959	2.87703	0.00401433	0.0459357	NA	lncRNA
ENSG00000188906.17	5844.96	0.852148	0.296209	2.87684	0.00401676	0.0459357	LRRK2	protein_coding
ENSG00000102057.10	33.8942	1.08337	0.376709	2.87588	0.00402898	0.0460435	KCND1	protein_coding
ENSG00000166228.9	7.50902	-1.36786	0.475823	-2.87473	0.00404374	0.0461801	PCBD1	protein_coding
ENSG00000161179.14	38.0314	-1.07062	0.372495	-2.87419	0.00405069	0.0462273	YDJC	protein_coding
ENSG00000110395.7	1312.87	0.747683	0.260217	2.87331	0.00406196	0.0462738	CBL	protein_coding
ENSG00000051382.9	247.009	0.717421	0.249693	2.87321	0.00406321	0.0462738	PIK3CB	protein_coding
ENSG00000122085.17	89.5291	-0.81409	0.283314	-2.87346	0.00406009	0.0462738	MTERF4	protein_coding
ENSG00000186431.19	1100.08	1.11142	0.386864	2.87291	0.00406715	0.0462849	FCAR	protein_coding
ENSG00000276649.1	59.6936	0.963888	0.335606	2.87208	0.00407779	0.0462849	NA	lncRNA
ENSG00000147416.11	1779.97	0.647829	0.225551	2.87221	0.00407615	0.0462849	ATP6V1B2	protein_coding
ENSG00000075420.13	1281.12	0.642313	0.223635	2.87214	0.00407698	0.0462849	FNDC3B	protein_coding
ENSG00000110651.12	91.2432	-0.839125	0.29217	-2.87204	0.00407825	0.0462849	CD81	protein_coding
ENSG00000116903.7	329.651	0.465864	0.162236	2.87152	0.00408499	0.0463294	EXOC8	protein_coding
ENSG00000162869.16	163.673	0.581518	0.202675	2.86921	0.00411496	0.046605	PPP1R21	protein_coding
ENSG00000196642.19	156.691	-0.647759	0.225755	-2.8693	0.00411376	0.046605	RABL6	protein_coding
ENSG00000075914.13	30.2583	-0.756432	0.263758	-2.8679	0.00413201	0.0467659	EXOSC7	protein_coding
ENSG00000167874.7	22.7934	1.16137	0.405007	2.86752	0.00413699	0.04679	TMEM88	protein_coding
ENSG00000167555.14	15.4856	-1.29453	0.451532	-2.86698	0.00414413	0.0468387	ZNF528	protein_coding
ENSG00000051596.10	34.3409	-0.935355	0.326296	-2.86658	0.00414927	0.0468645	THOC3	protein_coding
ENSG00000255052.5	2.37209	-2.3882	0.833312	-2.86591	0.00415814	0.0469325	LOC112268389	lncRNA
ENSG00000167193.8	370.079	0.561043	0.19581	2.86524	0.00416699	0.0469534	CRK	protein_coding
ENSG00000165689.17	37.7305	-0.682935	0.238367	-2.86506	0.00416932	0.0469534	ENTR1	protein_coding
ENSG00000160408.16	68.1556	-0.843515	0.29442	-2.86501	0.00417001	0.0469534	ST6GALNAC6	protein_coding
ENSG00000168758.11	31.2186	-1.30386	0.455115	-2.8649	0.00417142	0.0469534	SEMA4C	protein_coding
ENSG00000162069.16	19.215	1.82776	0.63817	2.86406	0.00418251	0.0470414	BICDL2	protein_coding
ENSG00000115548.17	776.004	0.639329	0.223254	2.86369	0.00418743	0.0470414	KDM3A	protein_coding
ENSG00000092531.10	628.806	0.580165	0.202603	2.86356	0.00418912	0.0470414	SNAP23	protein_coding
ENSG00000138029.14	302.133	0.426972	0.149111	2.86344	0.00419068	0.0470414	HADHB	protein_coding
ENSG00000123064.13	97.4769	-0.715694	0.24997	-2.86312	0.00419497	0.0470574	DDX54	protein_coding
ENSG00000025156.13	24.224	-0.899386	0.314241	-2.86209	0.00420857	0.0471778	HSF2	protein_coding
ENSG00000171219.9	22.5231	1.26575	0.442359	2.86137	0.00421818	0.0472442	CDC42BPG	protein_coding
ENSG00000154640.15	14.5229	-1.16112	0.405812	-2.86121	0.00422023	0.0472442	BTG3	protein_coding
ENSG00000198917.13	56.4814	-0.672201	0.23502	-2.86018	0.00423394	0.0473654	SPOUT1	protein_coding
ENSG00000006638.13	13.0743	1.66415	0.58201	2.85932	0.00424546	0.0474298	TBXA2R	protein_coding
ENSG00000115561.16	438.891	0.460938	0.161194	2.85952	0.00424278	0.0474298	CHMP3	protein_coding
ENSG00000180855.16	20.8656	1.39386	0.487559	2.85885	0.00425183	0.0474687	ZNF443	protein_coding
ENSG00000279803.1	14.7048	1.04437	0.36534	2.85862	0.00425487	0.0474704	NA	TEC
ENSG00000220205.9	278.084	0.625694	0.218959	2.85758	0.0042688	0.0475935	VAMP2	protein_coding
ENSG00000205702.12	41.0081	0.747305	0.261633	2.85631	0.00428599	0.0477528	NA	polymorphic_pseudogene
ENSG00000095319.14	99.8148	-0.63643	0.222876	-2.85553	0.00429655	0.047838	NUP188	protein_coding
ENSG00000260943.1	5.25279	1.9608	0.686911	2.85453	0.0043101	0.0479499	NA	lncRNA
ENSG00000068028.18	209.759	-0.423991	0.148542	-2.85436	0.00431243	0.0479499	RASSF1	protein_coding
ENSG00000196189.14	955.231	0.876215	0.307062	2.85355	0.00432337	0.0480391	SEMA4A	protein_coding
ENSG00000109971.14	1435.62	-0.595264	0.208758	-2.85146	0.00435192	0.0483236	HSPA8	protein_coding
ENSG00000236790.7	46.0994	-1.20041	0.421117	-2.85054	0.00436448	0.0483977	LINC00299	lncRNA
ENSG00000189190.11	29.6964	-1.40157	0.491658	-2.85071	0.00436224	0.0483977	ZNF600	protein_coding
ENSG00000198019.13	272.061	0.880887	0.309087	2.84997	0.00437235	0.0484438	FCGR1BP	protein_coding
ENSG00000174600.14	35.9182	-1.43467	0.503426	-2.84981	0.00437452	0.0484438	CMKLR1	protein_coding
ENSG00000186204.15	55.4445	1.11734	0.392239	2.84862	0.00439091	0.0484523	CYP4F12	protein_coding
ENSG00000224083.1	18.4633	1.11373	0.391023	2.84826	0.00439592	0.0484523	MTCO1P11	unprocessed_pseudogene
ENSG00000181444.13	302.001	0.844475	0.29644	2.84873	0.00438947	0.0484523	ZNF467	protein_coding
ENSG00000248971.2	53.1896	0.804189	0.282241	2.8493	0.00438156	0.0484523	KRT8P46	processed_pseudogene
ENSG00000121964.15	180.029	0.681971	0.23943	2.84831	0.00439521	0.0484523	GTDC1	protein_coding
ENSG00000182378.15	44.1101	-0.771844	0.270948	-2.84867	0.00439019	0.0484523	PLCXD1	protein_coding
ENSG00000204110.7	4.74898	-2.20584	0.77428	-2.84889	0.00438723	0.0484523	NA	lncRNA
ENSG00000277595.1	17.6149	1.07988	0.379319	2.84688	0.00441503	0.0486304	NA	lncRNA
ENSG00000078269.15	69.8074	-0.792713	0.278531	-2.84605	0.00442656	0.0487247	SYNJ2	protein_coding
ENSG00000168066.21	1195.6	0.610069	0.214409	2.84536	0.00443619	0.0487655	SF1	protein_coding
ENSG00000197381.17	49.1023	-0.763336	0.26827	-2.8454	0.00443551	0.0487655	ADARB1	protein_coding
ENSG00000070882.13	69.3257	-0.930017	0.326891	-2.84504	0.00444057	0.048781	OSBPL3	protein_coding
ENSG00000162923.17	1446.91	0.779876	0.274198	2.84421	0.00445218	0.0488174	WDR26	protein_coding
ENSG00000204304.12	1235.52	0.537771	0.189079	2.84417	0.00445279	0.0488174	PBX2	protein_coding
ENSG00000204580.14	8.556	-1.18422	0.416307	-2.84458	0.00444705	0.0488174	DDR1	protein_coding
ENSG00000198216.13	137.114	1.15396	0.405792	2.84372	0.00445902	0.0488209	CACNA1E	protein_coding
ENSG00000176619.13	60.9288	-0.815486	0.28681	-2.84329	0.00446499	0.0488209	LMNB2	protein_coding
ENSG00000180921.7	6.00075	-1.3316	0.468325	-2.84333	0.00446448	0.0488209	FAM83H	protein_coding
ENSG00000019485.14	15.3566	-1.36398	0.479711	-2.84334	0.00446437	0.0488209	PRDM11	protein_coding
ENSG00000131724.11	717.972	0.773475	0.272109	2.84252	0.00447587	0.0489009	IL13RA1	protein_coding
ENSG00000173715.18	11.4036	-1.13319	0.398688	-2.8423	0.00447899	0.0489009	C11orf80	protein_coding
ENSG00000141736.14	26.2756	-1.38097	0.485892	-2.84214	0.00448122	0.0489009	ERBB2	protein_coding
ENSG00000197586.13	90.9435	-0.73609	0.259111	-2.84083	0.00449963	0.0490692	ENTPD6	protein_coding
ENSG00000255031.5	70.2104	0.822775	0.289691	2.84018	0.00450882	0.0490718	NA	lncRNA
ENSG00000006459.11	856.036	0.749771	0.263972	2.84034	0.00450652	0.0490718	KDM7A	protein_coding
ENSG00000119541.10	410.461	0.524859	0.184794	2.84024	0.004508	0.0490718	VPS4B	protein_coding
ENSG00000264522.6	17.6334	-1.3421	0.472609	-2.83977	0.00451457	0.0491019	OTUD7B	protein_coding
ENSG00000076356.7	207.504	1.46016	0.514352	2.83884	0.0045278	0.0491373	PLXNA2	protein_coding
ENSG00000261471.1	55.5526	1.0845	0.382035	2.83873	0.00452932	0.0491373	NA	lncRNA
ENSG00000130396.21	148.376	1.0349	0.364568	2.8387	0.00452978	0.0491373	AFDN	protein_coding
ENSG00000175198.17	23.559	-1.01165	0.3563	-2.83933	0.00452089	0.0491373	PCCA	protein_coding
ENSG00000114686.9	56.3294	-0.667891	0.2353	-2.83846	0.00453315	0.0491415	MRPL3	protein_coding
ENSG00000167815.12	69.2373	-1.07744	0.379673	-2.83781	0.00454241	0.0492095	PRDX2	protein_coding
ENSG00000135362.14	94.0414	-0.868394	0.306318	-2.83494	0.00458339	0.0496207	PRR5L	protein_coding
ENSG00000106829.20	743.143	0.524677	0.185201	2.83301	0.00461118	0.0498887	TLE4	protein_coding
ENSG00000178789.9	165.773	-0.769858	0.271855	-2.83187	0.00462769	0.0500015	CD300LB	protein_coding
ENSG00000182108.11	24.6422	-0.815676	0.288027	-2.83194	0.0046267	0.0500015	DEXI	protein_coding
ENSG00000130803.15	132.771	-0.492987	0.174121	-2.83129	0.00463607	0.0500593	ZNF317	protein_coding
ENSG00000075151.24	609.031	0.524358	0.185262	2.83036	0.00464958	0.0501018	EIF4G3	protein_coding
ENSG00000134539.17	160.023	-1.80308	0.637015	-2.83051	0.00464737	0.0501018	KLRD1	protein_coding
ENSG00000244627.5	30.665	0.638725	0.225666	2.8304	0.00464905	0.0501018	NA	transcribed_unprocessed_pseudogene
ENSG00000273590.5	4.08997	-2.07247	0.732275	-2.83018	0.0046522	0.0501018	LOC102723553	protein_coding
ENSG00000167182.16	70.9224	0.795848	0.281259	2.82959	0.00466072	0.0501607	SP2	protein_coding
ENSG00000168487.20	8.18702	-1.17176	0.414192	-2.82902	0.00466904	0.0502174	BMP1	protein_coding
ENSG00000133131.15	9.14627	-1.3443	0.475264	-2.82852	0.00467631	0.0502361	MORC4	protein_coding
ENSG00000279344.1	10.8282	1.30367	0.460907	2.82848	0.00467689	0.0502361	NA	TEC
ENSG00000153310.21	1267.07	0.635823	0.224915	2.82694	0.0046995	0.050346	CYRIB	protein_coding
ENSG00000161040.18	117.742	1.07662	0.38083	2.82704	0.00469798	0.050346	FBXL13	protein_coding
ENSG00000197771.13	356.409	0.502907	0.177875	2.8273	0.00469422	0.050346	MCMBP	protein_coding
ENSG00000205038.12	89.2753	1.29156	0.456838	2.82717	0.00469621	0.050346	PKHD1L1	protein_coding
ENSG00000276293.5	135.596	-0.416529	0.147353	-2.82674	0.00470243	0.050346	PIP4K2B	protein_coding
ENSG00000288710.1	9.06073	1.31705	0.466035	2.82608	0.00471211	0.0504168	NA	protein_coding
ENSG00000148832.16	5.08596	-1.45795	0.516039	-2.82527	0.00472406	0.050479	PAOX	protein_coding
ENSG00000240225.10	13.9155	-1.21301	0.429337	-2.8253	0.00472362	0.050479	ZNF542P	transcribed_unprocessed_pseudogene
ENSG00000108932.13	142.018	0.653906	0.231493	2.82474	0.0047319	0.0505299	SLC16A6	protein_coding
ENSG00000273599.1	26.3234	1.25182	0.443264	2.82411	0.00474125	0.0505969	NA	lncRNA
ENSG00000196782.13	328.311	0.826873	0.292851	2.82353	0.00474986	0.050656	MAML3	protein_coding
ENSG00000241170.3	14.5536	0.992163	0.351573	2.82207	0.0047715	0.0508537	NA	transcribed_processed_pseudogene
ENSG00000163812.15	419.412	0.543154	0.192521	2.82127	0.00478338	0.0509473	ZDHHC3	protein_coding
ENSG00000141510.18	70.3648	-0.729857	0.258733	-2.82089	0.00478901	0.0509743	TP53	protein_coding
ENSG00000134982.17	661.653	0.681879	0.241757	2.82051	0.00479473	0.0510022	APC	protein_coding
ENSG00000162739.14	68.2535	-1.15419	0.409283	-2.82002	0.00480207	0.051025	SLAMF6	protein_coding
ENSG00000180817.12	64.9436	-0.914019	0.324126	-2.81995	0.00480308	0.051025	PPA1	protein_coding
ENSG00000138796.18	31.2833	-0.728006	0.258258	-2.81891	0.00481871	0.051158	HADH	protein_coding
ENSG00000102010.15	68.8431	1.11969	0.397353	2.81788	0.00483412	0.0512554	BMX	protein_coding
ENSG00000153107.13	111.078	-0.67242	0.238619	-2.81796	0.004833	0.0512554	ANAPC1	protein_coding
ENSG00000102043.16	7.9457	-1.17641	0.417626	-2.81689	0.00484909	0.0513479	MTMR8	protein_coding
ENSG00000107672.15	49.3281	-0.829719	0.294551	-2.8169	0.00484902	0.0513479	NSMCE4A	protein_coding
ENSG00000074590.14	3.26275	-2.18965	0.777536	-2.81614	0.00486049	0.0513694	NUAK1	protein_coding
ENSG00000234282.1	4.01052	1.60646	0.570443	2.81615	0.00486024	0.0513694	NA	unprocessed_pseudogene
ENSG00000280067.1	9.34663	1.08213	0.384232	2.81635	0.00485731	0.0513694	NA	TEC
ENSG00000170846.17	34.5635	-0.875767	0.311053	-2.81549	0.00487025	0.0514395	LOC93622	protein_coding
ENSG00000154764.6	4.85278	-2.15334	0.764912	-2.81515	0.0048755	0.0514618	WNT7A	protein_coding
ENSG00000205517.13	8.28449	1.45842	0.518099	2.81494	0.00487865	0.0514621	RGL3	protein_coding
ENSG00000067560.14	2624.94	0.472418	0.167976	2.81241	0.00491719	0.0518022	RHOA	protein_coding
ENSG00000132510.11	1534.5	1.02252	0.363562	2.8125	0.00491575	0.0518022	KDM6B	protein_coding
ENSG00000077044.11	945.973	0.915727	0.325661	2.8119	0.00492491	0.0518502	DGKD	protein_coding
ENSG00000178229.8	10.3712	-1.30517	0.464278	-2.81117	0.00493613	0.0519352	ZNF543	protein_coding
ENSG00000166847.10	151.176	-0.726181	0.258392	-2.81039	0.0049482	0.0520289	DCTN5	protein_coding
ENSG00000033327.13	1909.07	0.736229	0.262021	2.80981	0.00495702	0.0520658	GAB2	protein_coding
ENSG00000102543.14	63.6622	0.518959	0.184721	2.80942	0.00496312	0.0520658	CDADC1	protein_coding
ENSG00000156299.14	131.485	-1.10892	0.394683	-2.80966	0.00495941	0.0520658	TIAM1	protein_coding
ENSG00000258738.1	49.9262	0.932265	0.331845	2.80934	0.00496438	0.0520658	BAZ1A-AS1	lncRNA
ENSG00000175265.18	190.792	-1.42055	0.505734	-2.80888	0.00497144	0.0521067	GOLGA8A	protein_coding
ENSG00000120833.14	14.9787	-1.34316	0.478455	-2.80728	0.00499618	0.052327	SOCS2	protein_coding
ENSG00000160410.15	2044.92	1.00803	0.3591	2.80711	0.00499883	0.052327	SHKBP1	protein_coding
ENSG00000125744.12	36.5862	0.954973	0.340232	2.80683	0.00500311	0.0523386	RTN2	protein_coding
ENSG00000139180.11	94.159	-0.571567	0.203684	-2.80614	0.0050139	0.0524181	NDUFA9	protein_coding
ENSG00000148300.12	31.2258	-0.792839	0.282583	-2.80568	0.00502099	0.0524588	REXO4	protein_coding
ENSG00000130695.16	57.2014	-0.664341	0.236835	-2.80508	0.00503037	0.0525235	CEP85	protein_coding
ENSG00000203804.5	344.056	0.995896	0.355067	2.80482	0.00503453	0.0525336	NA	lncRNA
ENSG00000083720.13	45.29	-0.927691	0.330785	-2.80451	0.00503926	0.0525495	OXCT1	protein_coding
ENSG00000118503.16	1925.95	1.42558	0.508387	2.80412	0.00504538	0.052576	TNFAIP3	protein_coding
ENSG00000244509.4	125.688	-0.893706	0.318732	-2.80394	0.00504819	0.052576	APOBEC3C	protein_coding
ENSG00000264635.1	1.94009	-2.45475	0.875549	-2.80366	0.00505255	0.0525881	NA	lncRNA
ENSG00000092068.21	5.9631	-1.49191	0.532351	-2.80249	0.00507095	0.0527218	SLC7A8	protein_coding
ENSG00000105993.15	777.449	0.526709	0.187947	2.80244	0.00507181	0.0527218	DNAJB6	protein_coding
ENSG00000072858.11	47.3485	-1.14027	0.406989	-2.80174	0.00508284	0.0528031	SIDT1	protein_coding
ENSG00000085721.13	55.525	-1.02727	0.366832	-2.80038	0.00510426	0.0529921	RRN3	protein_coding
ENSG00000171793.17	57.0434	-1.00476	0.358935	-2.79928	0.00512171	0.0531398	CTPS1	protein_coding
ENSG00000013573.17	52.6723	-1.10752	0.39568	-2.79902	0.00512582	0.0531488	DDX11	protein_coding
ENSG00000070495.15	526.309	0.807673	0.288605	2.79854	0.00513349	0.0531614	JMJD6	protein_coding
ENSG00000115241.11	147.618	-0.425201	0.151932	-2.79863	0.00513203	0.0531614	PPM1G	protein_coding
ENSG00000211785.1	3.77441	-1.99486	0.71299	-2.79788	0.00514398	0.0532364	TRAV12-1	TR_V_gene
ENSG00000198624.13	845.997	0.410174	0.146631	2.79733	0.00515269	0.053293	CCDC69	protein_coding
ENSG00000231615.2	6.08069	1.68992	0.604164	2.79712	0.00515601	0.0532939	LOC646870	processed_pseudogene
ENSG00000026025.16	5305.17	0.746584	0.267078	2.79538	0.00518394	0.0535041	VIM	protein_coding
ENSG00000105851.11	816.516	0.497237	0.177887	2.79524	0.00518611	0.0535041	PIK3CG	protein_coding
ENSG00000111913.20	8937.73	0.924998	0.330902	2.79539	0.00518376	0.0535041	RIPOR2	protein_coding
ENSG00000211976.2	5.14336	-2.428	0.868749	-2.79483	0.00519277	0.0535057	IGHV3-73	IG_V_gene
ENSG00000217275.2	3.82119	1.69718	0.607234	2.79493	0.00519114	0.0535057	RPS10P1	processed_pseudogene
ENSG00000174652.20	149.953	-0.567295	0.203044	-2.79394	0.00520696	0.0536183	ZNF266	protein_coding
ENSG00000173681.17	97.5022	0.580038	0.207674	2.79303	0.00522176	0.0537129	BCLAF3	protein_coding
ENSG00000180316.13	56.7234	1.07877	0.386245	2.79297	0.00522268	0.0537129	PNPLA1	protein_coding
ENSG00000228956.9	11.6174	-1.40038	0.501433	-2.79275	0.00522621	0.0537157	NA	lncRNA
ENSG00000175003.15	49.1585	1.08483	0.388485	2.79246	0.00523089	0.0537301	SLC22A1	protein_coding
ENSG00000170364.13	8.88092	-1.06899	0.382888	-2.79191	0.00523975	0.0537876	SETMAR	protein_coding
ENSG00000239732.4	43.0598	0.698039	0.250071	2.79137	0.00524862	0.053845	TLR9	protein_coding
ENSG00000171777.16	1079.97	0.855033	0.306388	2.79069	0.00525957	0.0539237	RASGRP4	protein_coding
ENSG00000103356.18	19.1546	-0.877114	0.314462	-2.78925	0.00528303	0.0540921	EARS2	protein_coding
ENSG00000179627.10	7.90951	-1.10042	0.394543	-2.78909	0.00528556	0.0540921	ZBTB42	protein_coding
ENSG00000280537.2	7.3914	1.53217	0.549347	2.78908	0.00528586	0.0540921	NA	protein_coding
ENSG00000156453.14	4.52538	-1.96809	0.705763	-2.78859	0.00529374	0.054139	PCDH1	protein_coding
ENSG00000160214.13	23.5146	-0.81759	0.293278	-2.78777	0.00530727	0.0542436	RRP1	protein_coding
ENSG00000232587.1	85.0042	0.791775	0.284047	2.78748	0.00531192	0.0542575	EEF1A1P3	processed_pseudogene
ENSG00000123104.12	827.37	0.543399	0.195084	2.78547	0.00534509	0.0544947	ITPR2	protein_coding
ENSG00000139722.7	516.508	0.722162	0.259235	2.78574	0.00534057	0.0544947	VPS37B	protein_coding
ENSG00000162496.9	26.3175	-1.00283	0.360017	-2.78552	0.00534419	0.0544947	DHRS3	protein_coding
ENSG00000077984.6	720.307	1.14484	0.411112	2.78474	0.00535706	0.0545829	CST7	protein_coding
ENSG00000117115.13	1712.58	1.25926	0.452258	2.78439	0.00536289	0.0546085	PADI2	protein_coding
ENSG00000179715.13	31.7241	-1.12532	0.404201	-2.78405	0.00536843	0.0546311	PCED1B	protein_coding
ENSG00000183696.14	610.78	1.11031	0.399006	2.78268	0.00539127	0.0548295	UPP1	protein_coding
ENSG00000073921.18	2469.53	0.653976	0.235253	2.77988	0.00543789	0.0548873	PICALM	protein_coding
ENSG00000121316.11	1434.32	0.774503	0.278621	2.77978	0.00543963	0.0548873	PLBD1	protein_coding
ENSG00000130713.17	64.7804	-0.682842	0.245574	-2.7806	0.00542591	0.0548873	EXOSC2	protein_coding
ENSG00000145284.12	5.50254	-1.67058	0.600559	-2.7817	0.00540749	0.0548873	SCD5	protein_coding
ENSG00000154473.18	142.735	-0.689464	0.247923	-2.78096	0.00541989	0.0548873	BUB3	protein_coding
ENSG00000163877.11	128.835	0.514421	0.18494	2.78156	0.0054099	0.0548873	SNIP1	protein_coding
ENSG00000186416.18	29.4387	-0.873666	0.314187	-2.78072	0.00542378	0.0548873	NKRF	protein_coding
ENSG00000197540.8	50.3744	-1.23092	0.442599	-2.78113	0.00541704	0.0548873	GZMM	protein_coding
ENSG00000213742.7	3.71331	-1.60177	0.576196	-2.7799	0.00543753	0.0548873	ZNF337-AS1	lncRNA
ENSG00000258785.7	3.64838	2.4835	0.892804	2.78169	0.00540767	0.0548873	LINC01580	lncRNA
ENSG00000263426.2	24.3018	-2.45898	0.884257	-2.78085	0.00542174	0.0548873	RN7SL471P	misc_RNA
ENSG00000286676.1	26.9095	0.968033	0.348247	2.77973	0.00544033	0.0548873	NA	processed_pseudogene
ENSG00000287356.1	5.00392	1.71349	0.616324	2.78018	0.00543293	0.0548873	NA	lncRNA
ENSG00000122025.15	99.2808	1.64343	0.591264	2.77951	0.00544404	0.054891	FLT3	protein_coding
ENSG00000015171.20	58.5296	-1.04165	0.374812	-2.77913	0.00545039	0.0549214	ZMYND11	protein_coding
ENSG00000171206.15	610.559	0.596208	0.214561	2.77873	0.00545716	0.0549559	TRIM8	protein_coding
ENSG00000154813.10	86.0619	0.744962	0.26836	2.77598	0.00550352	0.0553888	DPH3	protein_coding
ENSG00000075785.14	903.04	0.731741	0.263646	2.77546	0.00551234	0.0554329	RAB7A	protein_coding
ENSG00000148362.11	62.5555	-0.913463	0.329137	-2.77533	0.00551464	0.0554329	PAXX	protein_coding
ENSG00000243806.1	11.4936	0.989556	0.356597	2.775	0.00552021	0.055455	RPL7P18	processed_pseudogene
ENSG00000148468.17	3.29379	-1.80397	0.650354	-2.77382	0.00554017	0.0556216	FAM171A1	protein_coding
ENSG00000189306.11	116.805	-0.74043	0.266977	-2.77339	0.00554759	0.0556621	RRP7A	protein_coding
ENSG00000127124.16	39.1767	-1.15729	0.417459	-2.77222	0.00556756	0.0558257	HIVEP3	protein_coding
ENSG00000136925.15	28.2202	-0.91854	0.331407	-2.77164	0.00557747	0.0558257	TSTD2	protein_coding
ENSG00000157335.21	8.88364	1.8675	0.673752	2.7718	0.00557474	0.0558257	CLEC18C	protein_coding
ENSG00000183054.13	43.8161	-1.21485	0.438279	-2.77186	0.00557367	0.0558257	RGPD6	protein_coding
ENSG00000114491.14	28.6292	-0.947009	0.341729	-2.77123	0.00558457	0.0558627	UMPS	protein_coding
ENSG00000100395.15	68.8069	-0.696014	0.251372	-2.76886	0.00562523	0.0561669	L3MBTL2	protein_coding
ENSG00000122687.19	23.9971	-1.05568	0.381236	-2.76909	0.00562139	0.0561669	MRM2	protein_coding
ENSG00000186648.15	8.34856	-1.50841	0.544756	-2.76897	0.00562332	0.0561669	CARMIL3	protein_coding
ENSG00000166979.13	8.9358	-1.23922	0.447722	-2.76782	0.0056432	0.0563121	EVA1C	protein_coding
ENSG00000158089.15	70.7546	1.1802	0.426524	2.76701	0.00565722	0.0563907	GALNT14	protein_coding
ENSG00000185104.21	92.5518	-0.514201	0.185835	-2.76697	0.00565793	0.0563907	FAF1	protein_coding
ENSG00000147140.17	554.835	-0.362942	0.131192	-2.76649	0.00566638	0.0563978	NONO	protein_coding
ENSG00000223509.8	221.89	0.869426	0.314252	2.76665	0.00566348	0.0563978	NA	transcribed_processed_pseudogene
ENSG00000270108.1	14.6016	0.886455	0.320443	2.76634	0.00566893	0.0563978	NA	lncRNA
ENSG00000147274.14	293.164	-0.791997	0.28633	-2.76603	0.00567439	0.056418	RBMX	protein_coding
ENSG00000117400.18	13.7368	1.41782	0.512803	2.76485	0.00569485	0.0565531	MPL	protein_coding
ENSG00000198648.11	75.9992	-0.753992	0.272704	-2.76487	0.0056945	0.0565531	STK39	protein_coding
ENSG00000151743.11	45.1459	0.939186	0.339857	2.76347	0.00571895	0.0567581	AMN1	protein_coding
ENSG00000160953.17	33.0997	-0.617556	0.22352	-2.76287	0.00572958	0.0568293	PWWP3A	protein_coding
ENSG00000123836.15	582.757	1.67542	0.606812	2.76102	0.00576216	0.0569243	PFKFB2	protein_coding
ENSG00000128918.15	20.5468	1.21504	0.440113	2.76074	0.00576708	0.0569243	ALDH1A2	protein_coding
ENSG00000136451.9	300.008	0.479173	0.173523	2.76144	0.00575467	0.0569243	VEZF1	protein_coding
ENSG00000136997.21	63.3631	-0.937847	0.339712	-2.76071	0.00576751	0.0569243	MYC	protein_coding
ENSG00000169718.18	135.273	-0.646996	0.234376	-2.76051	0.00577116	0.0569243	DUS1L	protein_coding
ENSG00000173120.15	1433.49	0.59109	0.214132	2.76041	0.00577296	0.0569243	KDM2A	protein_coding
ENSG00000184106.8	47.506	1.30232	0.471632	2.7613	0.00575721	0.0569243	TREML3P	transcribed_unprocessed_pseudogene
ENSG00000196169.15	3.46697	-1.88025	0.680957	-2.7612	0.00575903	0.0569243	KIF19	protein_coding
ENSG00000214203.4	3.38856	1.65257	0.598564	2.76089	0.00576437	0.0569243	RPS4XP1	processed_pseudogene
ENSG00000218809.1	86.8702	1.31946	0.478004	2.76036	0.00577378	0.0569243	NA	unprocessed_pseudogene
ENSG00000196159.14	7.2129	-2.08438	0.755474	-2.75903	0.00579725	0.0571215	FAT4	protein_coding
ENSG00000155755.20	4.42827	-2.02264	0.733426	-2.7578	0.00581927	0.057199	TMEM237	protein_coding
ENSG00000217929.4	28.4734	1.14449	0.414956	2.75811	0.00581374	0.057199	NA	transcribed_processed_pseudogene
ENSG00000225194.4	2.04025	-2.63143	0.95398	-2.75837	0.00580905	0.057199	LINC00092	lncRNA
ENSG00000261832.6	2.37907	-2.45279	0.889463	-2.75761	0.0058225	0.057199	CLN3	protein_coding
ENSG00000288853.1	7.2163	1.52173	0.551752	2.75799	0.00581581	0.057199	NA	lncRNA
ENSG00000008517.19	264.577	-0.844799	0.30646	-2.75664	0.00583987	0.0572757	IL32	protein_coding
ENSG00000070444.15	323.917	0.564232	0.204705	2.75632	0.00584562	0.0572757	MNT	protein_coding
ENSG00000135378.4	176.781	0.871025	0.316024	2.7562	0.00584773	0.0572757	PRRG4	protein_coding
ENSG00000154358.23	67.078	-1.28279	0.46536	-2.75654	0.00584158	0.0572757	OBSCN	protein_coding
ENSG00000169660.17	82.6927	-0.551123	0.199957	-2.7562	0.00584766	0.0572757	HEXD	protein_coding
ENSG00000136167.15	14652	0.548099	0.198896	2.75571	0.00585646	0.0573271	LCP1	protein_coding
ENSG00000139055.7	20.9774	0.828043	0.300508	2.75547	0.0058607	0.0573345	ERP27	protein_coding
ENSG00000285994.1	139.725	0.9562	0.347085	2.75495	0.00587015	0.0573927	NA	lncRNA
ENSG00000139620.13	98.0749	-0.458386	0.16641	-2.75455	0.00587721	0.0574277	KANSL2	protein_coding
ENSG00000255641.1	6.43838	-3.15902	1.14713	-2.75385	0.00588993	0.0575177	NA	protein_coding
ENSG00000256223.6	8.95102	-1.48386	0.539127	-2.75235	0.00591697	0.0577476	ZNF10	protein_coding
ENSG00000139626.16	254.796	-0.925351	0.336283	-2.7517	0.00592866	0.0578273	ITGB7	protein_coding
ENSG00000005483.22	1096.7	0.5293	0.192539	2.74905	0.00597682	0.0579967	KMT2E	protein_coding
ENSG00000100554.12	150.087	0.471954	0.171687	2.74892	0.00597913	0.0579967	ATP6V1D	protein_coding
ENSG00000103326.12	123.877	-0.870049	0.31663	-2.74784	0.00599892	0.0579967	CAPN15	protein_coding
ENSG00000130684.14	43.2161	-1.08612	0.395228	-2.7481	0.00599423	0.0579967	ZNF337	protein_coding
ENSG00000131236.18	4655.62	0.542821	0.197503	2.74841	0.00598843	0.0579967	CAP1	protein_coding
ENSG00000139112.11	780.002	0.643297	0.234046	2.74859	0.00598527	0.0579967	GABARAPL1	protein_coding
ENSG00000143850.16	3.77421	1.64391	0.597979	2.74911	0.00597577	0.0579967	PLEKHA6	protein_coding
ENSG00000157933.10	321.642	0.878814	0.319812	2.74791	0.00599768	0.0579967	SKI	protein_coding
ENSG00000174165.8	47.574	-0.741048	0.269624	-2.74845	0.0059877	0.0579967	ZDHHC24	protein_coding
ENSG00000179639.11	16.4582	-2.21858	0.807183	-2.74855	0.00598602	0.0579967	FCER1A	protein_coding
ENSG00000234292.3	32.5562	0.734742	0.267224	2.74954	0.00596797	0.0579967	NA	lncRNA
ENSG00000240219.1	23.1565	0.991452	0.360673	2.74889	0.00597968	0.0579967	NA	lncRNA
ENSG00000244242.2	22.3178	1.04482	0.379942	2.74994	0.00596066	0.0579967	IFITM10	protein_coding
ENSG00000279434.1	2.91133	1.5624	0.568356	2.74899	0.00597794	0.0579967	NA	TEC
ENSG00000286656.1	16.8136	1.09634	0.398785	2.74919	0.00597433	0.0579967	NA	lncRNA
ENSG00000137815.15	244.939	0.461765	0.168081	2.74727	0.00600935	0.0580633	RTF1	protein_coding
ENSG00000085117.12	438.712	0.857865	0.312399	2.74606	0.00603162	0.0582101	CD82	protein_coding
ENSG00000185842.16	7.88559	1.10797	0.403468	2.74611	0.00603072	0.0582101	DNAH14	protein_coding
ENSG00000155957.19	224.375	0.549272	0.200055	2.74561	0.00603985	0.0582553	TMBIM4	protein_coding
ENSG00000115896.16	69.3514	1.11301	0.405493	2.74483	0.00605421	0.0583596	PLCL1	protein_coding
ENSG00000175591.12	75.0567	-1.09403	0.398613	-2.74459	0.00605871	0.0583688	P2RY2	protein_coding
ENSG00000204390.10	44.6007	0.693479	0.252707	2.74421	0.00606575	0.0584024	HSPA1L	protein_coding
ENSG00000161010.16	37.2826	-0.709251	0.258543	-2.74327	0.00608315	0.0585014	MRNIP	protein_coding
ENSG00000174946.7	17.7258	-1.43348	0.522535	-2.74331	0.00608224	0.0585014	GPR171	protein_coding
ENSG00000084070.12	6745.06	1.19607	0.436106	2.74261	0.00609536	0.0585846	SMAP2	protein_coding
ENSG00000276289.5	23.1681	1.87717	0.684689	2.74164	0.00611333	0.0587229	LOC102723475	protein_coding
ENSG00000179409.11	37.1549	-0.707614	0.258143	-2.74117	0.00612217	0.0587649	GEMIN4	protein_coding
ENSG00000197555.10	1452.78	0.672921	0.245517	2.74083	0.00612842	0.0587649	SIPA1L1	protein_coding
ENSG00000206077.14	9.39625	-1.77506	0.6476	-2.74097	0.00612575	0.0587649	ZDHHC11B	protein_coding
ENSG00000089902.10	601.036	0.504921	0.184285	2.7399	0.00614587	0.0588979	RCOR1	protein_coding
ENSG00000077549.19	1364.33	0.410662	0.14993	2.73902	0.00616224	0.0589518	CAPZB	protein_coding
ENSG00000140682.19	11.0229	1.75187	0.639579	2.73909	0.00616088	0.0589518	TGFB1I1	protein_coding
ENSG00000141622.14	5.72097	-2.39504	0.874331	-2.73928	0.00615733	0.0589518	RNF165	protein_coding
ENSG00000099849.15	45.2952	-1.16235	0.42484	-2.73597	0.00621967	0.059447	RASSF7	protein_coding
ENSG00000157343.9	3.98559	2.29633	0.839337	2.73589	0.00622124	0.059447	ARMC12	protein_coding
ENSG00000064545.15	17.4126	-1.05783	0.386774	-2.73501	0.00623793	0.0595718	TMEM161A	protein_coding
ENSG00000131626.19	457.697	0.679495	0.2485	2.73439	0.00624968	0.0596276	PPFIA1	protein_coding
ENSG00000279430.1	19.4999	1.06728	0.390327	2.73431	0.00625102	0.0596276	NA	TEC
ENSG00000286640.2	1.60037	-3.247	1.18786	-2.73348	0.00626681	0.0597436	LOC124904158	transcribed_unprocessed_pseudogene
ENSG00000172673.12	74.5765	-1.45971	0.534096	-2.73305	0.00627501	0.0597871	THEMIS	protein_coding
ENSG00000166938.13	50.3903	-0.764337	0.279705	-2.73266	0.00628259	0.0598246	DIS3L	protein_coding
ENSG00000155561.15	159.851	-0.830067	0.303873	-2.73163	0.00630226	0.0599772	NUP205	protein_coding
ENSG00000183307.4	65.1034	0.90925	0.332923	2.73111	0.00631205	0.0600357	TMEM121B	protein_coding
ENSG00000013016.16	99.8853	0.979585	0.358752	2.73054	0.00632313	0.0601063	EHD3	protein_coding
ENSG00000137411.19	42.6037	-0.783359	0.286926	-2.73018	0.00632998	0.0601366	VARS2	protein_coding
ENSG00000112159.12	309.375	-0.886327	0.324809	-2.72876	0.00635723	0.0603606	MDN1	protein_coding
ENSG00000100647.8	1545.89	0.639549	0.234402	2.72842	0.00636376	0.0603767	SUSD6	protein_coding
ENSG00000243609.1	41.3016	1.12907	0.413836	2.7283	0.00636626	0.0603767	NA	processed_pseudogene
ENSG00000033800.14	753.034	0.596126	0.218547	2.72768	0.00637821	0.060425	PIAS1	protein_coding
ENSG00000163820.16	137.024	-0.682339	0.250157	-2.72765	0.00637875	0.060425	FYCO1	protein_coding
ENSG00000171960.12	39.6034	-0.72735	0.266677	-2.72746	0.00638238	0.060425	PPIH	protein_coding
ENSG00000001497.18	66.5973	-0.745764	0.273474	-2.727	0.00639121	0.0604288	LAS1L	protein_coding
ENSG00000064547.14	601.163	0.942529	0.345684	2.72656	0.00639975	0.0604288	LPAR2	protein_coding
ENSG00000135905.20	381.678	-1.09569	0.401868	-2.72649	0.00640115	0.0604288	DOCK10	protein_coding
ENSG00000149136.9	123.151	-0.715808	0.262504	-2.72684	0.00639432	0.0604288	SSRP1	protein_coding
ENSG00000286931.2	2.29328	-2.09567	0.768554	-2.72677	0.00639578	0.0604288	NA	lncRNA
ENSG00000119688.21	72.6747	-0.537702	0.197256	-2.7259	0.0064126	0.0604927	ABCD4	protein_coding
ENSG00000168096.15	15.2875	-0.96098	0.352554	-2.72576	0.00641528	0.0604927	ANKS3	protein_coding
ENSG00000139537.11	6.22429	-1.6363	0.60044	-2.72516	0.00642694	0.0605679	CCDC65	protein_coding
ENSG00000240972.2	87.9463	-1.16418	0.427256	-2.72479	0.00643415	0.0606011	MIF	protein_coding
ENSG00000185219.18	320.573	0.664214	0.243868	2.72366	0.00645621	0.0607741	ZNF445	protein_coding
ENSG00000075239.14	32.8104	-0.684498	0.251414	-2.7226	0.0064771	0.0608623	ACAT1	protein_coding
ENSG00000118922.18	160.97	-1.63336	0.600004	-2.72224	0.00648408	0.0608623	KLF12	protein_coding
ENSG00000164048.14	60.3537	-0.621911	0.228429	-2.72256	0.00647789	0.0608623	ZNF589	protein_coding
ENSG00000178199.14	51.7651	-1.01597	0.373203	-2.7223	0.00648293	0.0608623	ZC3H12D	protein_coding
ENSG00000228446.2	21.9678	0.790417	0.290306	2.7227	0.00647508	0.0608623	NA	processed_pseudogene
ENSG00000147050.17	665.519	0.624813	0.229589	2.72144	0.00649976	0.0609747	KDM6A	protein_coding
ENSG00000038945.15	18.7115	-1.52535	0.560658	-2.72064	0.0065156	0.0610884	MSR1	protein_coding
ENSG00000276136.1	36.541	1.03805	0.38168	2.71968	0.00653445	0.0612302	NA	lncRNA
ENSG00000146904.9	9.27705	-1.30008	0.478131	-2.71909	0.00654627	0.0612402	EPHA1	protein_coding
ENSG00000162542.14	32.3618	-0.711751	0.261781	-2.71888	0.00655041	0.0612402	TMCO4	protein_coding
ENSG00000167535.8	4.86139	-1.3209	0.485777	-2.71914	0.00654523	0.0612402	CACNB3	protein_coding
ENSG00000174501.15	147.099	-1.051	0.386552	-2.7189	0.00654987	0.0612402	ANKRD36C	protein_coding
ENSG00000145247.12	18.6565	-1.13258	0.416653	-2.71828	0.0065623	0.0613165	OCIAD2	protein_coding
ENSG00000104299.15	44.4222	-0.693377	0.255103	-2.71803	0.00656723	0.0613277	INTS9	protein_coding
ENSG00000159884.12	21.1646	-0.763964	0.281166	-2.71713	0.0065851	0.0614597	CCDC107	protein_coding
ENSG00000289191.1	5.37195	-1.81314	0.667369	-2.71685	0.00659063	0.0614764	NA	lncRNA
ENSG00000108433.17	121.878	-0.621695	0.228873	-2.71634	0.00660089	0.0614977	GOSR2	protein_coding
ENSG00000154845.16	1482.98	0.70811	0.260729	2.71588	0.00660992	0.0614977	PPP4R1	protein_coding
ENSG00000174574.16	337.417	0.508257	0.187102	2.71648	0.0065981	0.0614977	AKIRIN1	protein_coding
ENSG00000178562.18	99.249	-1.56689	0.576955	-2.7158	0.00661161	0.0614977	CD28	protein_coding
ENSG00000188976.11	98.5366	-0.695811	0.256205	-2.71584	0.00661081	0.0614977	NOC2L	protein_coding
ENSG00000196569.14	3.02252	-1.87823	0.691865	-2.71473	0.00663301	0.0616618	LAMA2	protein_coding
ENSG00000104129.10	29.2286	-0.755803	0.27856	-2.71326	0.00666256	0.0617968	DNAJC17	protein_coding
ENSG00000105339.11	5270.71	0.827335	0.304909	2.71338	0.00666006	0.0617968	DENND3	protein_coding
ENSG00000173272.16	51.5798	-1.21367	0.447294	-2.71336	0.00666046	0.0617968	MZT2A	protein_coding
ENSG00000185298.13	32.1212	-0.532984	0.196405	-2.7137	0.00665369	0.0617968	CCDC137	protein_coding
ENSG00000197818.12	663.347	0.95208	0.350997	2.7125	0.00667783	0.0619035	SLC9A8	protein_coding
ENSG00000261606.5	3.89365	2.81436	1.03764	2.71226	0.0066827	0.0619138	NA	lncRNA
ENSG00000157985.19	13.5821	-1.49828	0.552454	-2.71204	0.00668696	0.0619184	AGAP1	protein_coding
ENSG00000182134.17	8.8474	-1.1881	0.438195	-2.71135	0.00670103	0.0620137	TDRKH	protein_coding
ENSG00000169991.11	67.824	-0.933493	0.344355	-2.71085	0.00671119	0.0620728	IFFO2	protein_coding
ENSG00000160191.18	6.12763	-1.86541	0.688205	-2.71054	0.00671737	0.062095	PDE9A	protein_coding
ENSG00000214279.13	8.03612	-1.63376	0.602934	-2.70968	0.00673475	0.0621858	SCART1	protein_coding
ENSG00000253846.3	1.97547	-2.48688	0.917747	-2.70977	0.00673298	0.0621858	PCDHGA10	protein_coding
ENSG00000133794.20	389.47	0.550529	0.203193	2.70938	0.00674084	0.0622071	BMAL1	protein_coding
ENSG00000267278.6	16.7503	0.941567	0.347787	2.70731	0.00678304	0.0625615	NA	lncRNA
ENSG00000112902.12	4.25016	-2.50473	0.925719	-2.70571	0.00681588	0.0627333	SEMA5A	protein_coding
ENSG00000131828.14	88.3582	-0.527869	0.195063	-2.70615	0.00680677	0.0627333	PDHA1	protein_coding
ENSG00000155275.19	23.6894	-0.723479	0.267369	-2.70592	0.00681156	0.0627333	TRMT44	protein_coding
ENSG00000197409.8	273.918	-1.20209	0.444287	-2.70566	0.00681694	0.0627333	H3C4	protein_coding
ENSG00000274026.2	12.1104	1.55445	0.574559	2.70547	0.00682074	0.0627333	FAM27E3	lncRNA
ENSG00000168404.13	380.617	0.51165	0.189143	2.70509	0.0068286	0.0627705	MLKL	protein_coding
ENSG00000111666.11	130.542	0.800567	0.295986	2.70475	0.0068356	0.0627997	CHPT1	protein_coding
ENSG00000133119.13	16.0015	-0.958274	0.354361	-2.70423	0.00684624	0.0628623	RFC3	protein_coding
ENSG00000026559.14	2.46635	-2.34068	0.865655	-2.70394	0.00685235	0.0628833	KCNG1	protein_coding
ENSG00000115657.14	14.7356	1.09536	0.405144	2.70363	0.00685873	0.0629067	ABCB6	protein_coding
ENSG00000159445.13	28.2364	-1.18811	0.439517	-2.70322	0.00686712	0.062911	THEM4	protein_coding
ENSG00000162734.13	70.6661	-0.958041	0.354444	-2.70294	0.00687292	0.062911	PEA15	protein_coding
ENSG00000177575.13	501.561	1.20575	0.4461	2.70286	0.0068745	0.062911	CD163	protein_coding
ENSG00000211795.3	2.02013	-2.28894	0.846702	-2.70336	0.00686431	0.062911	TRAV8-6	TR_V_gene
ENSG00000100483.14	66.1754	0.870348	0.322087	2.70221	0.00688803	0.0629998	VCPKMT	protein_coding
ENSG00000198894.8	81.497	0.66758	0.24707	2.70198	0.00689275	0.0630079	CIPC	protein_coding
ENSG00000167522.17	826.826	0.54486	0.201743	2.70076	0.00691815	0.063205	ANKRD11	protein_coding
ENSG00000251661.3	41.7535	0.966472	0.357902	2.70038	0.00692602	0.0632418	NA	lncRNA
ENSG00000123908.12	987.623	0.688206	0.255054	2.69828	0.00696997	0.0635954	AGO2	protein_coding
ENSG00000158352.18	20.0516	1.34485	0.498433	2.69816	0.00697248	0.0635954	SHROOM4	protein_coding
ENSG00000167112.10	25.8421	-0.747584	0.277132	-2.69757	0.00698472	0.0636127	TRUB2	protein_coding
ENSG00000184903.10	7.86672	-1.43978	0.533743	-2.69751	0.00698598	0.0636127	IMMP2L	protein_coding
ENSG00000197872.11	475.765	0.608954	0.225746	2.69752	0.00698582	0.0636127	CYRIA	protein_coding
ENSG00000134313.17	1030.37	0.581934	0.215819	2.6964	0.00700924	0.0636483	KIDINS220	protein_coding
ENSG00000146278.11	1856.98	0.524619	0.194545	2.69665	0.00700414	0.0636483	PNRC1	protein_coding
ENSG00000184436.12	39.1789	-0.897423	0.332772	-2.69681	0.00700081	0.0636483	THAP7	protein_coding
ENSG00000185963.14	657.75	0.60261	0.223482	2.69646	0.00700812	0.0636483	BICD2	protein_coding
ENSG00000268758.7	44.5465	-1.59915	0.593047	-2.69651	0.00700708	0.0636483	ADGRE4P	transcribed_unprocessed_pseudogene
ENSG00000119408.17	288.951	0.5573	0.206725	2.69585	0.00702086	0.0637186	NEK6	protein_coding
ENSG00000113648.17	2179.21	0.713511	0.264837	2.69415	0.00705681	0.0640095	MACROH2A1	protein_coding
ENSG00000148841.17	2059.95	0.815058	0.302724	2.69241	0.00709368	0.0642786	ITPRIP	protein_coding
ENSG00000264343.7	640.438	0.615899	0.228772	2.6922	0.0070982	0.0642786	NOTCH2NLA	protein_coding
ENSG00000265479.7	79.5395	0.590837	0.219453	2.69232	0.00709566	0.0642786	DTX2P1-UPK3BP1-PMS2P11	lncRNA
ENSG00000095059.17	95.1929	-0.559173	0.207757	-2.69147	0.00711376	0.064351	DHPS	protein_coding
ENSG00000148843.15	82.4463	-0.665495	0.247262	-2.69146	0.00711402	0.064351	PDCD11	protein_coding
ENSG00000090339.9	854.43	1.1477	0.426568	2.69054	0.00713359	0.0644925	ICAM1	protein_coding
ENSG00000102245.9	15.5259	-1.27557	0.474196	-2.68996	0.00714604	0.0645695	CD40LG	protein_coding
ENSG00000178921.14	36.356	-0.589769	0.219357	-2.68862	0.00717481	0.0647939	PFAS	protein_coding
ENSG00000101782.15	624.483	0.649861	0.241843	2.68712	0.00720708	0.0648028	RIOK3	protein_coding
ENSG00000107099.18	4333.71	0.523997	0.195003	2.68713	0.00720698	0.0648028	DOCK8	protein_coding
ENSG00000112303.14	4082.29	0.869711	0.323637	2.6873	0.00720312	0.0648028	VNN2	protein_coding
ENSG00000143387.14	79.0892	0.705119	0.262328	2.68793	0.0071896	0.0648028	CTSK	protein_coding
ENSG00000168610.16	2845.09	0.580353	0.215908	2.68796	0.00718902	0.0648028	STAT3	protein_coding
ENSG00000197535.16	889.472	0.560881	0.208682	2.68772	0.00719408	0.0648028	MYO5A	protein_coding
ENSG00000197971.16	1707.42	0.561332	0.208898	2.68711	0.00720731	0.0648028	MBP	protein_coding
ENSG00000265975.1	9.26036	1.21339	0.451354	2.68832	0.00718116	0.0648028	NA	lncRNA
ENSG00000170291.16	40.4049	-0.646136	0.240571	-2.68585	0.00723466	0.0650131	ELP5	protein_coding
ENSG00000104964.15	422.768	-0.824891	0.307314	-2.68419	0.00727053	0.0650662	TLE5	protein_coding
ENSG00000151320.11	5.64671	-2.04388	0.761328	-2.68462	0.00726117	0.0650662	AKAP6	protein_coding
ENSG00000166987.15	462.319	0.988372	0.36823	2.68411	0.00727222	0.0650662	MBD6	protein_coding
ENSG00000174130.13	739.32	0.905139	0.337087	2.68518	0.00724912	0.0650662	TLR6	protein_coding
ENSG00000204934.10	3.32098	-2.49845	0.930811	-2.68417	0.007271	0.0650662	ATP6V0E2-AS1	lncRNA
ENSG00000232653.9	41.2636	-1.30121	0.484692	-2.68462	0.00726119	0.0650662	GOLGA8N	protein_coding
ENSG00000243746.1	7.4608	1.39269	0.518813	2.68437	0.00726665	0.0650662	EEF1A1P10	processed_pseudogene
ENSG00000287576.1	12.2351	0.998917	0.372106	2.6845	0.00726393	0.0650662	NA	lncRNA
ENSG00000102908.22	825.631	0.758027	0.282489	2.68338	0.0072881	0.065069	NFAT5	protein_coding
ENSG00000110077.15	472.084	0.545983	0.203434	2.68383	0.00727832	0.065069	MS4A6A	protein_coding
ENSG00000165650.12	734.395	0.651029	0.242623	2.6833	0.00729005	0.065069	PDZD8	protein_coding
ENSG00000168778.13	3.81971	-1.72839	0.644155	-2.68319	0.00729231	0.065069	TCTN2	protein_coding
ENSG00000243811.12	32.9839	-0.836697	0.311774	-2.68366	0.00728211	0.065069	APOBEC3D	protein_coding
ENSG00000273151.1	34.3079	1.13747	0.424005	2.68267	0.00730368	0.065135	NA	lncRNA
ENSG00000244119.2	16.328	-0.74647	0.27836	-2.68167	0.00732546	0.0652939	NA	transcribed_processed_pseudogene
ENSG00000086189.11	22.874	-0.896205	0.334243	-2.68129	0.0073338	0.0653328	DIMT1	protein_coding
ENSG00000113140.11	548.447	1.25827	0.469504	2.68001	0.00736202	0.0655487	SPARC	protein_coding
ENSG00000129187.15	52.3558	-0.728399	0.271878	-2.67913	0.00738127	0.0656184	DCTD	protein_coding
ENSG00000160791.14	28.1709	-1.23156	0.459696	-2.67907	0.00738268	0.0656184	CCR5	protein_coding
ENSG00000266820.1	31.7819	0.962591	0.359319	2.67893	0.00738582	0.0656184	NA	transcribed_unprocessed_pseudogene
ENSG00000276997.4	23.3588	0.807887	0.301542	2.67918	0.00738022	0.0656184	NA	lncRNA
ENSG00000225828.2	50.4078	0.611683	0.228359	2.67861	0.00739286	0.0656456	FAM229A	protein_coding
ENSG00000119682.18	732.062	0.555606	0.20745	2.67826	0.00740065	0.0656792	AREL1	protein_coding
ENSG00000196466.10	34.4428	0.999526	0.373322	2.67738	0.00742002	0.0658157	ZNF799	protein_coding
ENSG00000115902.11	66.2453	-1.00295	0.374627	-2.6772	0.00742413	0.0658166	SLC1A4	protein_coding
ENSG00000156966.7	11.1257	-1.64854	0.615947	-2.67644	0.00744094	0.0659301	B3GNT7	protein_coding
ENSG00000146872.19	359.507	0.456596	0.170611	2.67624	0.00744525	0.0659308	TLK2	protein_coding
ENSG00000198093.11	17.5961	-0.955876	0.357194	-2.67607	0.00744903	0.0659308	ZNF649	protein_coding
ENSG00000197635.11	45.8326	-1.46402	0.547202	-2.67546	0.00746259	0.0660153	DPP4	protein_coding
ENSG00000087206.17	511.121	0.488754	0.18276	2.6743	0.00748859	0.0662096	UIMC1	protein_coding
ENSG00000111802.14	425.254	0.716538	0.268015	2.67349	0.00750657	0.0662973	TDP2	protein_coding
ENSG00000189046.11	7.77549	-1.20411	0.450387	-2.6735	0.00750651	0.0662973	ALKBH2	protein_coding
ENSG00000047644.20	813.603	0.715194	0.267555	2.67307	0.00751612	0.066316	WWC3	protein_coding
ENSG00000226891.9	49.1005	1.01588	0.380048	2.67304	0.00751676	0.066316	LINC01359	lncRNA
ENSG00000100218.12	11.2266	1.72463	0.645297	2.67262	0.00752611	0.066363	RSPH14	protein_coding
ENSG00000134014.17	63.8757	-0.546015	0.204373	-2.67166	0.0075476	0.0665168	ELP3	protein_coding
ENSG00000119669.5	736.034	1.08582	0.406469	2.67135	0.00755458	0.0665426	IRF2BPL	protein_coding
ENSG00000134668.13	12.2671	1.48839	0.557213	2.67112	0.00755975	0.0665525	SPOCD1	protein_coding
ENSG00000148358.20	307.344	0.38756	0.14511	2.67081	0.00756694	0.0665801	GPR107	protein_coding
ENSG00000140859.16	41.2626	1.15375	0.432025	2.67056	0.00757257	0.0665941	KIFC3	protein_coding
ENSG00000104375.17	63.8037	0.569348	0.213225	2.67017	0.00758127	0.0666349	STK3	protein_coding
ENSG00000103335.22	334.635	-0.796948	0.29852	-2.66967	0.00759263	0.0666992	PIEZO1	protein_coding
ENSG00000288948.1	29.8279	1.16928	0.438364	2.66738	0.00764449	0.0671188	NA	lncRNA
ENSG00000274588.2	3.52712	-3.05461	1.14536	-2.66695	0.00765442	0.0671701	DGKK	protein_coding
ENSG00000152223.16	659.206	0.552386	0.207185	2.66615	0.00767247	0.067221	EPG5	protein_coding
ENSG00000163683.12	132.938	0.484007	0.18152	2.66641	0.00766656	0.067221	SMIM14	protein_coding
ENSG00000169258.7	13.4987	1.287	0.48269	2.6663	0.00766914	0.067221	GPRIN1	protein_coding
ENSG00000100376.12	59.7835	-0.951586	0.357052	-2.66512	0.00769609	0.067392	FAM118A	protein_coding
ENSG00000182795.13	8.43432	1.30463	0.489565	2.66487	0.00770192	0.0674071	C1orf116	protein_coding
ENSG00000116793.16	260.063	0.77198	0.289839	2.66348	0.00773375	0.0676497	PHTF1	protein_coding
ENSG00000178409.14	4.64057	-1.26596	0.475442	-2.6627	0.00775163	0.0677701	BEND3	protein_coding
ENSG00000169964.8	13.4882	-0.894143	0.336022	-2.66096	0.00779178	0.0680849	TMEM42	protein_coding
ENSG00000171049.9	1438.18	0.796648	0.299423	2.66061	0.00779997	0.0681203	FPR2	protein_coding
ENSG00000156675.16	2524.86	0.608568	0.228867	2.65905	0.00783623	0.0684007	RAB11FIP1	protein_coding
ENSG00000259207.9	1228.16	1.36207	0.512357	2.65845	0.00785011	0.0684491	ITGB3	protein_coding
ENSG00000280832.2	41.2533	0.930995	0.350185	2.65858	0.0078471	0.0684491	NA	lncRNA
ENSG00000073849.16	317.228	-0.640388	0.240956	-2.65769	0.00786779	0.068567	ST6GAL1	protein_coding
ENSG00000099250.18	4.83891	-2.13465	0.803334	-2.65724	0.00787826	0.0686149	NRP1	protein_coding
ENSG00000111716.14	360.473	-0.884483	0.332876	-2.6571	0.00788164	0.0686149	LDHB	protein_coding
ENSG00000100403.12	133.786	-0.661398	0.248982	-2.65642	0.00789763	0.0686814	ZC3H7B	protein_coding
ENSG00000173585.17	3.77142	-1.8771	0.706603	-2.65651	0.00789549	0.0686814	CCR9	protein_coding
ENSG00000144535.20	65.4738	-0.693627	0.261139	-2.65616	0.0079036	0.068697	DIS3L2	protein_coding
ENSG00000074054.20	449.432	0.436543	0.164369	2.65587	0.0079104	0.0687198	CLASP1	protein_coding
ENSG00000170629.15	7.2477	-1.24561	0.469076	-2.65545	0.00792027	0.0687329	DPY19L2P2	transcribed_unprocessed_pseudogene
ENSG00000232021.8	3.98986	-2.08223	0.784107	-2.65555	0.00791803	0.0687329	LEF1-AS1	lncRNA
ENSG00000272219.1	17.638	0.986347	0.371468	2.65527	0.00792454	0.0687337	NA	lncRNA
ENSG00000228327.4	898.284	0.803783	0.302786	2.65462	0.00793978	0.0688296	NA	transcribed_unprocessed_pseudogene
ENSG00000130827.6	29.3199	-0.871288	0.328284	-2.65407	0.00795278	0.0689051	PLXNA3	protein_coding
ENSG00000170074.19	7.46822	-1.6116	0.60726	-2.65389	0.00795688	0.0689051	FAM153A	protein_coding
ENSG00000091651.9	99.6638	0.588794	0.221901	2.6534	0.00796842	0.0689107	ORC6	protein_coding
ENSG00000143164.16	161.939	0.393038	0.14813	2.65333	0.00797009	0.0689107	DCAF6	protein_coding
ENSG00000147234.11	3.93069	-1.82473	0.687697	-2.65339	0.00796867	0.0689107	FRMPD3	protein_coding
ENSG00000105835.13	40020.8	1.02936	0.387991	2.65306	0.00797656	0.0689206	NAMPT	protein_coding
ENSG00000198420.10	26.1872	-1.06761	0.402427	-2.65293	0.00797962	0.0689206	TCAF1	protein_coding
ENSG00000170315.14	1665.46	-1.07466	0.405123	-2.65267	0.00798579	0.0689377	UBB	protein_coding
ENSG00000197329.12	2559.26	0.668803	0.252175	2.65213	0.00799846	0.0690108	PELI1	protein_coding
ENSG00000230257.6	82.2854	1.08853	0.410632	2.65087	0.00802841	0.0692329	NFE4	lncRNA
ENSG00000165282.14	58.1078	-0.626782	0.236513	-2.65009	0.00804697	0.0693566	PIGO	protein_coding
ENSG00000178607.17	886.816	0.861338	0.325092	2.64952	0.00806069	0.0694385	ERN1	protein_coding
ENSG00000070831.18	2047.25	0.605101	0.228431	2.64894	0.00807441	0.0695203	CDC42	protein_coding
ENSG00000088543.15	8.43017	-1.13074	0.427323	-2.6461	0.00814264	0.0699707	C3orf18	protein_coding
ENSG00000096384.20	528.63	-0.724527	0.273795	-2.64624	0.00813924	0.0699707	HSP90AB1	protein_coding
ENSG00000119771.15	1.76649	-2.27226	0.858711	-2.64613	0.0081419	0.0699707	KLHL29	protein_coding
ENSG00000138172.11	47.5363	-0.783916	0.296259	-2.64605	0.00814374	0.0699707	CALHM2	protein_coding
ENSG00000275714.2	82.8876	-1.26872	0.479646	-2.64511	0.00816643	0.0701289	H3C1	protein_coding
ENSG00000141994.16	44.2509	-0.789912	0.298664	-2.64482	0.00817354	0.0701534	DUS3L	protein_coding
ENSG00000136811.17	74.966	-0.457997	0.173226	-2.64393	0.00819485	0.0702084	ODF2	protein_coding
ENSG00000140598.16	50.8095	-0.731145	0.276546	-2.64384	0.00819703	0.0702084	EFL1	protein_coding
ENSG00000272941.1	156.954	0.783689	0.296387	2.64414	0.00818995	0.0702084	NA	lncRNA
ENSG00000287975.1	7.38433	1.57649	0.596251	2.644	0.00819322	0.0702084	NA	lncRNA
ENSG00000283537.2	5.9895	2.78595	1.05409	2.64298	0.008218	0.0703514	NA	transcribed_unprocessed_pseudogene
ENSG00000123992.20	64.9629	-0.758041	0.286836	-2.64277	0.00822315	0.0703589	DNPEP	protein_coding
ENSG00000173281.5	823.057	0.689675	0.261034	2.64209	0.0082396	0.0704629	PPP1R3B	protein_coding
ENSG00000197417.9	22.6318	-0.889354	0.336671	-2.64161	0.00825119	0.0705254	SHPK	protein_coding
ENSG00000101421.4	291.781	0.398221	0.150772	2.64121	0.00826099	0.0705601	CHMP4B	protein_coding
ENSG00000130150.12	279.571	0.890283	0.337111	2.64092	0.00826812	0.0705601	MOSPD2	protein_coding
ENSG00000138641.18	843.519	0.50484	0.191154	2.64101	0.00826601	0.0705601	HERC3	protein_coding
ENSG00000116984.15	179.03	-0.967285	0.366388	-2.64006	0.00828911	0.0707025	MTR	protein_coding
ENSG00000181163.14	498.047	-0.790145	0.299369	-2.63937	0.00830613	0.070811	NPM1	protein_coding
ENSG00000158555.15	43.4055	-0.84157	0.318915	-2.63885	0.00831878	0.0708692	GDPD5	protein_coding
ENSG00000171723.16	11.9914	-0.97783	0.370568	-2.63874	0.00832158	0.0708692	GPHN	protein_coding
ENSG00000093134.16	766.177	0.646642	0.245131	2.63794	0.00834116	0.0709991	VNN3P	transcribed_unitary_pseudogene
ENSG00000180509.13	202.284	1.42363	0.539897	2.63685	0.00836806	0.0711913	KCNE1	protein_coding
ENSG00000143740.15	38.7059	-0.600501	0.227779	-2.63634	0.00838066	0.0712248	SNAP47	protein_coding
ENSG00000249476.2	53.7541	0.865451	0.328266	2.63643	0.00837831	0.0712248	LOC285638	lncRNA
ENSG00000125912.11	288.69	0.7393	0.28049	2.63574	0.00839532	0.0712892	NCLN	protein_coding
ENSG00000275379.2	80.3874	-1.33807	0.507677	-2.63568	0.00839691	0.0712892	H3C11	protein_coding
ENSG00000137802.14	73.9827	-0.521649	0.197954	-2.6352	0.00840879	0.0713533	MAPKBP1	protein_coding
ENSG00000135655.16	2598.83	0.804914	0.305532	2.63447	0.00842695	0.0714704	USP15	protein_coding
ENSG00000223960.8	30.486	-1.03819	0.394272	-2.63319	0.00845862	0.0717021	CHROMR	lncRNA
ENSG00000064201.16	162.238	-0.681228	0.258744	-2.63282	0.0084678	0.0717037	TSPAN32	protein_coding
ENSG00000172269.20	30.8494	-0.56056	0.212915	-2.63278	0.00846886	0.0717037	DPAGT1	protein_coding
ENSG00000246627.6	1.69576	-2.05675	0.781243	-2.63266	0.0084719	0.0717037	CACNA1C-AS1	lncRNA
ENSG00000281969.1	142.649	2.75269	1.04583	2.63208	0.00848645	0.0717899	NA	TEC
ENSG00000120708.17	316.311	-0.927097	0.35227	-2.63178	0.00849388	0.0718159	TGFBI	protein_coding
ENSG00000117242.7	23.9126	-0.674157	0.256256	-2.6308	0.00851847	0.071876	PINK1-AS	lncRNA
ENSG00000160563.14	30.3833	-0.759858	0.288798	-2.63111	0.00851068	0.071876	MED27	protein_coding
ENSG00000187605.16	929.837	0.543704	0.206656	2.63097	0.00851428	0.071876	TET3	protein_coding
ENSG00000258831.1	11.2234	1.93686	0.736226	2.6308	0.00851841	0.071876	NA	lncRNA
ENSG00000177981.11	178.567	0.376922	0.143311	2.63009	0.00853615	0.0719882	ASB8	protein_coding
ENSG00000068654.17	77.3139	-0.728171	0.276959	-2.62917	0.00855944	0.072	POLR1A	protein_coding
ENSG00000074696.13	23.3439	-0.957579	0.364184	-2.62938	0.00855399	0.072	HACD3	protein_coding
ENSG00000127947.16	506.505	0.819062	0.311469	2.62967	0.00854671	0.072	PTPN12	protein_coding
ENSG00000133321.11	104.78	-0.934364	0.355373	-2.62925	0.00855745	0.072	PLAAT4	protein_coding
ENSG00000179833.4	263.668	0.761384	0.289536	2.62967	0.00854669	0.072	SERTAD2	protein_coding
ENSG00000163564.15	53.7423	-1.69085	0.643221	-2.62872	0.00857065	0.0720412	PYHIN1	protein_coding
ENSG00000166579.16	1236.73	0.646349	0.245889	2.62862	0.0085731	0.0720412	NDEL1	protein_coding
ENSG00000247774.8	117.643	-0.781913	0.297533	-2.62799	0.00858909	0.0721387	PCED1B-AS1	lncRNA
ENSG00000128789.21	56.5176	-0.585193	0.222771	-2.62688	0.00861716	0.0723375	PSMG2	protein_coding
ENSG00000164649.20	117.124	-1.06078	0.403848	-2.62668	0.00862214	0.0723424	CDCA7L	protein_coding
ENSG00000167548.18	2674.05	0.852486	0.324655	2.62582	0.00864406	0.0724154	KMT2D	protein_coding
ENSG00000183347.15	12.4017	1.3051	0.497017	2.62587	0.00864281	0.0724154	GBP6	protein_coding
ENSG00000255769.7	3.44126	-1.68904	0.643174	-2.62611	0.00863679	0.0724154	NA	transcribed_unprocessed_pseudogene
ENSG00000118971.9	350.993	-0.893203	0.340304	-2.62472	0.00867204	0.0726129	CCND2	protein_coding
ENSG00000250130.1	15.3923	0.965591	0.367939	2.62432	0.00868213	0.0726603	NA	processed_pseudogene
ENSG00000246223.10	9.96449	-1.50566	0.573927	-2.62344	0.00870476	0.0728127	LINC01550	lncRNA
ENSG00000126882.13	245.189	-0.526638	0.200816	-2.62249	0.00872887	0.0729031	FAM78A	protein_coding
ENSG00000254876.5	7.15883	-1.37586	0.524619	-2.6226	0.00872625	0.0729031	SUGT1P4-STRA6LP	lncRNA
ENSG00000279276.1	19.9024	1.12277	0.428129	2.6225	0.00872883	0.0729031	NA	TEC
ENSG00000277157.2	168.285	-1.29738	0.494749	-2.62229	0.00873414	0.0729102	H4C4	protein_coding
ENSG00000102531.16	320.696	0.549429	0.209588	2.62148	0.00875501	0.0729366	FNDC3A	protein_coding
ENSG00000131480.9	75.7108	0.813301	0.310241	2.62151	0.00875409	0.0729366	AOC2	protein_coding
ENSG00000149292.17	23.2497	-0.738715	0.281784	-2.62157	0.00875261	0.0729366	TTC12	protein_coding
ENSG00000243175.1	13.2061	0.845638	0.322581	2.62147	0.00875505	0.0729366	RPSAP36	transcribed_processed_pseudogene
ENSG00000180543.5	6.65364	-1.55867	0.59462	-2.62129	0.00875969	0.0729383	TSPYL5	protein_coding
ENSG00000135976.21	153.244	-1.12414	0.42894	-2.62073	0.00877413	0.0730215	ANKRD36	protein_coding
ENSG00000198223.18	609.168	0.762908	0.291223	2.61967	0.00880153	0.0732126	CSF2RA	protein_coding
ENSG00000139173.10	3.20804	-1.76264	0.672954	-2.61926	0.00881219	0.0732641	TMEM117	protein_coding
ENSG00000243970.4	15.7682	-1.01685	0.388274	-2.61889	0.00882151	0.0733046	PPIEL	transcribed_unprocessed_pseudogene
ENSG00000249138.1	273.731	1.35818	0.518708	2.61839	0.00883455	0.0733758	SLED1	transcribed_processed_pseudogene
ENSG00000182979.18	65.6285	-0.666879	0.254721	-2.61807	0.00884277	0.073407	MTA1	protein_coding
ENSG00000008516.18	3258.49	1.02861	0.39298	2.61748	0.00885827	0.0734075	MMP25	protein_coding
ENSG00000241360.2	7.26565	-1.60911	0.614761	-2.61745	0.00885894	0.0734075	PDXP	protein_coding
ENSG00000244731.9	31.8466	0.981954	0.375166	2.61738	0.00886068	0.0734075	C4A	protein_coding
ENSG00000271425.9	1123.06	0.774064	0.295683	2.61789	0.0088476	0.0734075	NBPF10	protein_coding
ENSG00000143669.15	4308.38	0.674974	0.2579	2.61719	0.00886559	0.0734112	LYST	protein_coding
ENSG00000183049.14	589.33	0.773478	0.295559	2.617	0.00887068	0.0734164	CAMK1D	protein_coding
ENSG00000162510.6	3.45	1.66363	0.635815	2.61653	0.00888297	0.0734811	MATN1	protein_coding
ENSG00000072864.16	845.895	0.744921	0.284772	2.61585	0.00890065	0.073532	NDE1	protein_coding
ENSG00000125354.24	312.071	-0.587413	0.224567	-2.61575	0.00890307	0.073532	SEPTIN6	protein_coding
ENSG00000186376.15	92.4596	-0.487257	0.186289	-2.6156	0.00890701	0.073532	ZNF75D	protein_coding
ENSG00000283529.1	2.97017	2.11174	0.807306	2.61579	0.00890226	0.073532	NA	transcribed_unprocessed_pseudogene
ENSG00000116106.12	32.1225	-1.00944	0.385964	-2.61537	0.00891303	0.0735448	EPHA4	protein_coding
ENSG00000134996.12	644.809	0.43459	0.166222	2.61451	0.00893561	0.0736941	OSTF1	protein_coding
ENSG00000144893.13	50.1697	0.780887	0.298806	2.61335	0.00896588	0.0739067	MED12L	protein_coding
ENSG00000100209.11	7.93426	-1.17764	0.450741	-2.61269	0.00898334	0.0739975	HSCB	protein_coding
ENSG00000100814.18	20.9168	-0.796124	0.304726	-2.61259	0.00898589	0.0739975	CCNB1IP1	protein_coding
ENSG00000225991.1	4.92948	1.32137	0.505825	2.6123	0.00899354	0.0740234	RPL23AP34	processed_pseudogene
[truncated: 14,775 more rows]
