# Supplementary material for: Suppressed transcript diversity and immune response in COVID-19 ICU patients: a longitudinal study
Source: Life Sci Alliance. 2023 Nov 2;7(1):e202302305. doi: 10.26508/lsa.202302305 (PMC10622646; doi:10.26508/lsa.202302305)
Supplement: Supplementary file 9 [file LSA-2023-02305_TableS9.xlsx]

## Sheet: Sheet1
Table S9: Longitudinal Cytokine Profile of the patients across three time points.
Sample no.	AUC	time	CTACK	Eotaxin	FGF basic	G-CSF	GRO-a	HGF	IFN-g	IL-1a	IL-1b	IL-1ra	IL-2Ra	IL-4	IL-6	IL-8	IL-9	IL-10	IL-13	IL-16	IL-17A	IL-18	IP-10	LIF	M-CSF	MCP-1(MCAF)	MIF	MIG	MIP-1a	MIP-1b	PDGF-bb	RANTES	SCF	SCGF-b	SDF-1a	TNF-a	TNF-b	TRAIL
1	High	T1	455.493	125.052	44.2522	57.3201	257.308	2462.63	8.82066	15.1773	4.23923	216.404	50.5493	1.29148	0	4.90163	66.4217	0	4.3322	21.2622	6.60819	0	533.949	26.5828	33.4149	38.9665	520.31	446.208	2.1199	82.4413	2697.88	1743.29	49.1249	51492.6	166.245	34.7681	112.004	55.7148
30	Low	T1	253.013	51.866	31.6781	57.6678	163.733	321.157	12.0206	9.83223	8.92096	616.767	61.9187	2.25328	1.35641	6.05903	58.8154	3.21879	7.76421	22.2885	5.55488	173.852	2025.29	26.9352	24.493	29.9149	903.581	235.119	1.54562	46.6022	466.814	3074.1	29.6031	55791	171.402	24.0971	100.526	37.8145
35	Low	T1	537.846	34.4532	37.243	66.0542	152.246	435.828	13.6698	17.4603	12.1549	658.537	57.2377	1.95133	112.203	17.3051	53.6201	5.98112	11.2886	55.241	5.75199	254.687	4954.98	28.5125	77.2158	67.6076	1015.34	243.485	2.79071	51.3614	1115.15	3114.87	44.123	50980.8	226.134	27.1522	93.36	39.0888
37	Low	T1	182.567	27.4108	31.6781	44.3379	216.975	455.397	15.8665	8.55436	4.75259	311.994	79.0125	1.49841	0	6.25346	82.5903	0	2.62525	30.624	2.47341	110.459	147.258	12.6099	10.4116	8.5469	1113.71	0	1.59917	61.0612	559.508	3398.28	45.6245	22718.8	206.97	22.2523	131.784	19.1334
62	Low	T1	1184.11	50.8583	53.6693	121.86	324.682	643.904	21.0377	44.118	6.25335	956.043	125.912	3.13458	303.126	57.9567	79.3436	13.2978	2.60664	359.346	4.67529	403.35	3289.13	110.177	75.9885	253.23	2591.69	3371.2	5.56727	75.9154	2824.53	3807.31	118.7	68689.5	395.869	44.4548	133.7	36.155
64	High	T1	510.267	115.815	42.1828	56.3364	316.261	605.029	15.3892	18.0427	10.7967	791.624	124.146	4.41682	0.961685	6.59815	103.197	13.2978	13.215	51.245	5.43431	248.456	4718.56	82.0716	28.0171	13.2269	2055.69	367.993	1.79313	74.7659	1252.05	5457.81	25.5516	127164	520.424	51.5361	145.891	30.0302
81	High	T1	336.735	23.7909	22.2279	26.9466	108.262	568.75	16.6786	18.0427	7.91831	611.467	75.8504	1.05646	37.033	14.2478	63.9071	4.98943	10.603	0.455122	4.67529	207.565	1790.6	19.356	62.8239	50.1807	1398.08	131.582	1.64867	51.7035	363.708	1864.24	0	78256.3	245.004	24.486	152.56	26.8093
82	Low	T1	944.239	13.5287	42.1828	81.5806	108.262	2385.99	17.3539	16.1478	4.56017	162.792	213.308	2.0513	0	11.8127	59.0928	5.89865	3.63769	130.03	2.4506	240.48	695.135	36.4893	47.175	14.393	1716.47	59.7341	3.16555	47.526	332.37	1453.58	172.87	73383.6	165.118	41.8591	102.55	16.9092
85	High	T1	298.598	160.107	44.2697	72.9184	108.262	4397.32	19.3493	31.8439	2.97986	162.792	184.562	2.97982	0	18.7983	88.9099	5.42837	1.52976	164.485	13.0244	364.634	321.992	62.4837	40.3621	110.719	4221.23	164.517	1.19722	78.9063	710.679	12301.7	61.665	98732.6	245.004	32.6147	128.504	24.8557
86	Low	T1	1335.51	52.4802	55.3768	49.3035	108.262	630.946	19.3493	37.9527	14.6346	1883.04	132.92	4.3505	134.955	20.889	80.4152	13.2978	11.909	57.6791	10.7474	276.453	4158.97	100.948	118.044	97.8429	1528.11	535.078	2.29876	66.6088	465.635	1835.78	159.744	104941	293.564	48.9631	143.796	42.8343
90	High	T1	383.795	0.892518	33.7595	43.8015	59.7785	81.4463	11.4438	17.409	0.997325	68.3948	72.2052	1.56171	21.58	1.75606	66.3031	6.79339	3.08774	0	5.32078	0	0	29.7912	17.1595	12.6512	38.6715	14.0552	1.97771	46.3617	227.951	554.262	20.9566	15687.4	176.848	35.0277	128.491	33.4713
98	High	T1	342.46	37.6773	35.8358	38.4499	104.923	1439.86	10.1832	14.0035	6.67846	68.3948	64.9544	1.94684	3.28553	1.20155	59.9083	4.16042	8.46649	0	6.10852	109.676	0	24.9574	8.70136	11.3796	407.703	24.5738	1.68559	44.3149	518.215	2373.12	31.8691	39028.9	155.759	24.4201	122.394	21.2009
99	Low	T1	252.722	2.89117	32.6909	21.6621	178.678	257.524	7.55477	24.2509	0.997325	209.288	54.3042	1.56171	3.57082	17.0976	76.6519	4.16042	5.92285	0	5.71465	22.2381	3263.05	48.5115	0	26.6557	353.896	594.093	1.66124	52.2301	676.017	1775	0	43060	191.786	22.6287	120.228	24.6994
100	Low	T1	290.856	11.4806	43.866	30.2246	266.761	455.101	12.3825	17.409	0.997325	407.035	73.4023	1.45855	54.4601	11.4601	82.3473	4.36939	5.36643	32.751	7.73653	8.4472	898.916	29.7912	0	16.268	1133.5	59.1629	2.22114	74.1529	3973.61	2834.01	10.044	63319.8	224.532	27.1071	146.891	26.783
101	High	T1	665.067	56.5575	33.7595	103.769	119.002	1082.84	20.2947	17.409	8.47979	3464.97	120.035	2.40075	105.135	16.8204	54.0416	3.51495	5.36643	246.114	5.32078	429.232	7305.48	57.5643	115.604	53.7069	774.712	471.534	4.8989	49.192	233.961	1907.97	216.616	82357.8	228.11	59.8258	96.7504	21.561
103	Low	T1	747.426	5.12777	37.8815	35.7521	207.032	555.245	12.3825	38.0276	7.89782	15.3207	81.3533	1.94684	13.5204	9.85814	76.0809	3.73785	5.92285	64.923	2.87876	242.893	4931.12	39.2679	43.7271	24.0629	1028.17	397.219	2.12377	52.39	259.682	4335.38	63.9032	100951	201.905	29.759	136.785	31.1561
105	High	T1	779.423	59.4484	35.8358	47.0858	166.352	949.52	16.8616	10.629	6.3459	1127.2	154.595	2.17379	20.2962	0	63.9907	5.99932	3.69716	93.241	4.50677	440.766	4436.26	29.7912	79.1741	8.07666	1288.3	543.293	2.17245	53.8612	244.521	4640.41	159.834	78616.2	200.07	41.9649	132.634	34.7575
107	High	T1	393.353	27.1606	33.7595	7.73331	227.716	731.745	4.65811	8.92625	0.997325	15.3207	64.9544	1.51356	14.1623	3.63525	70.3427	3.6264	3.08774	19.9324	4.50677	187.873	1588.69	20.06	22.3712	12.6512	1516.86	901.47	1.28392	63.2475	498.78	4507.54	16.11	84091.3	215.531	18.5543	125.344	20.4806
4	High	T1	302.038	44.6788	44.2522	60.5861	186.897	65.9783	9.73813	49.6851	15.8769	308.102	50.8206	2.12712	0	8.43858	85.5288	9.27359	10.0419	13.0015	7.67612	0	1016.19	42.1153	27.4875	24.1381	0	395.505	1.0959	44.1119	153.192	1478.94	40.9567	37839.5	223.422	33.4408	117.346	63.157
24	High	T1	602.375	32.6726	38.8875	53.3824	176.491	0	11.5471	13.8052	11.7654	230.145	68.3717	2.56005	0	4.04361	87.4533	5.23499	23.4853	173.048	5.89623	0	513.846	48.3017	22.8726	9.10034	3300.08	210.138	1.73329	55.1599	406.978	4868.98	31.7416	67196.4	326.643	25.3553	105.722	29.7077
32	High	T1	1173.68	146.666	89.5575	80.9512	340.12	225.206	9.80408	8.55436	3.01387	477.372	193.51	2.87493	0	8.12259	87.0466	0.492799	9.6258	344.341	4.77959	326.598	773.312	88.01	31.4384	56.81	18336.3	1435.48	2.02089	74.985	385.288	15079.2	265.165	55400.5	249.565	33.2154	104.925	21.9135
80	High	T1	841.973	149.425	32.5761	68.5873	108.262	104.69	12.8412	12.641	4.56017	0	48.9754	2.75875	0	3.10537	39.7739	3.29641	3.13362	57.6791	8.44418	223.171	240.5	19.356	16.4405	9.64653	1806.39	134.904	5.33252	38.2071	224.335	2070.56	66.0181	47017.3	152.911	25.8522	75.2589	25.4893
97	High	T1	415.669	28.2194	29.4849	33.6848	126.908	1367.79	6.16008	10.629	6.67846	117.999	47.6181	2.13253	3.28553	0.67784	70.3427	3.73785	6.95621	37.9454	4.50677	0.566669	30.196	20.06	8.70136	13.2623	951.628	162.31	0.930947	53.1256	277.988	4170.73	28.8361	58865.7	263.46	25.7724	130.068	25.3939
1	High	T2	177.086	20.4861	26.8192	25.395	142.447	179.545	6.37624	1.86356	9.17832	22.9754	34.9324	1.0026	0	2.77018	58.0994	0	11.3351	0	4.80127	9.41252	0	11.493	22.2124	0	0	81.2474	2.00398	52.6671	341.518	1908.02	22.7666	39561	159.692	22.6924	85.8434	31.903
30	Low	T2	415.509	103.783	50.1676	60.6572	229.023	494.498	15.5489	17.2384	5.77448	490.905	109.213	2.51238	49.8935	9.14253	77.1921	4.31706	4.42027	74.5874	6.74211	133	2482.71	35.3921	36.6282	142.118	4477.54	2241.75	2.42868	60.0532	680.643	4664.54	51.0342	47869.9	221.91	39.6001	121.098	45.4339
35	Low	T2	1798.81	0	0	166.148	264.226	6351.4	0	0	16.4269	1180.51	242.293	0.248306	157.691	27.8595	101.802	24.6959	12.53	6.24636	8.49652	0	235.661	106.837	0	27.9647	3028.28	265.631	6.43662	39.1087	3992.72	810.849	73.92	29891.4	315.892	19.3494	136.814	135.65
37	Low	T2	185.368	55.6929	28.6498	22.1016	254.053	384.736	9.54145	2.67262	0	282.727	70.6683	1.47468	21.7306	3.33149	86.5906	0	0.114042	42.285	2.59402	27.3326	280.646	16.0551	10.5269	41.0308	4349.45	250.082	1.65035	61.376	784.955	4430.65	34.4461	27240.5	171.666	24.0498	114.644	32.5114
62	Low	T2	571.514	28.3193	31.4859	62.5134	79.7484	593.308	11.9969	24.6209	3.74057	541.123	61.8569	2.14071	19.0816	5.61645	63.0242	3.5318	3.36063	65.326	4.79047	133.747	798.994	61.5478	24.2661	32.9903	4104.45	1077.13	2.66438	58.0816	567.307	1875.91	41.0251	27970.5	250.313	34.0801	118.84	20.5932
64	High	T2	532.772	36.373	34.2853	62.0952	293.968	615.428	14.0318	16.3832	7.22318	566.558	124.591	1.97219	15.5367	5.86635	67.7179	2.76543	4.75194	71.1146	4.20571	158.568	899.524	33.2782	35.4717	31.4779	5468.52	590.552	3.11346	70.4848	624.669	2849.92	51.7533	58224	314.406	48.4837	151.332	31.265
81	High	T2	398.227	25.0978	25.2898	35.3984	79.7484	934.367	12.2799	17.6926	5.2511	514.341	71.4054	1.61109	11.3142	7.86555	65.8432	2.76543	7.72962	40.4409	4.01965	144.113	934.339	47.8739	33.5526	29.381	4188.33	255.612	1.8522	63.4944	427.649	2241.7	26.4951	72346	253.49	28.0898	154.892	19.6626
82	Low	T2	228.088	23.7316	99.4554	26.526	79.7484	598.617	78.4588	15.1715	2.41186	1669.02	38.2529	5.18603	229.419	2.49271	196.936	16.8694	30.7449	35.8449	7.8339	136.946	6696.43	14.2587	76.0491	289.177	4692.24	3326.36	1.47	51.1682	356.41	19279.4	376.154	117611	755.939	160.045	167.696	34.7023
85	High	T2	297.551	41.6366	49.766	25.6199	79.7484	592.424	9.80041	15.1715	4.23009	384.294	58.9415	1.69534	10.5235	4.28886	49.8328	1.64948	3.64669	48.9783	3.83359	55.2243	471.002	33.2782	11.4667	29.9099	4167.69	297.427	1.47	49.8984	374.62	1716.55	41.5003	54914.5	153.178	27.0802	91.5436	19.2034
86	Low	T2	764.55	39.8821	39.2122	37.141	79.7484	694.451	13.4388	24.6209	6.6917	566.558	105.668	2.27311	29.916	9.39618	68.1831	3.92171	6.84542	64.9624	6.71753	205.781	1370.11	68.1669	39.7815	47.1306	4419.85	449.609	2.01464	61.3139	404.33	2402.75	78.758	59028.6	194.777	36.032	140.347	26.351
90	High	T2	1218.4	62.3905	46.3475	96.4783	243.719	1387.94	16.0101	34.6785	2.20285	711.014	109.26	4.96287	31.472	8.19809	102.096	27.4577	3.48748	79.3029	7.55218	54.02	938.712	62.1557	28.8461	146.569	5154.81	466.693	3.94162	73.2564	777.433	3286.18	61.436	42455.9	359.702	63.907	140.448	39.6783
98	High	T2	291.521	38.8545	37.0163	49.1968	185.39	1264.89	12.4369	18.7395	5.42623	485.559	68.1327	1.95036	30.2174	4.29342	55.7018	4.40495	3.84977	29.3888	3.36714	77.2636	20.6664	0	17.8731	42.1357	2739.29	191.035	2.87168	49.4672	276.774	1962.47	39.6152	31353.1	154.5	23.8396	134.12	31.5779
99	Low	T2	217.14	10.4133	39.4177	21.1408	27.7126	1571.18	11.4405	13.9833	2.20285	778.106	58.9579	0.238326	49.2101	9.86702	44.1127	4.40495	1.64583	30.7325	5.44265	25.3487	7838.19	41.179	5.58346	160.63	2216.83	4684.73	1.77116	44.3517	1055.41	1699.64	19.6716	27969	103.63	17.4485	86.1408	23.998
100	Low	T2	16.6555	7.42678	32.1448	52.2818	27.7126	1174.01	13.3645	26.6546	2.20285	711.014	24.7922	0.501715	58.4799	3.72661	61.0407	5.40724	3.84977	8.0663	6.49742	0	567.834	30.1118	0	31.9486	1610.47	408.163	2.53541	45.3498	1443.83	864.57	13.7546	19970.7	83.723	23.8396	154.709	24.9088
101	High	T2	479.8	22.6377	34.6148	131.822	27.7126	1392.01	23.2597	34.6785	2.20285	565.607	135.357	1.01203	49.5237	11.5359	57.2272	0.997154	5.14799	80.4704	7.55218	105.328	1867.06	30.1118	77.5868	53.0727	1768.54	1808.66	7.33486	39.7768	21.1133	1053.92	111.685	41182.2	151.382	51.77	83.4019	33.3021
103	Low	T2	218.832	26.7229	32.1448	71.3733	27.7126	1273.13	13.3645	32.6816	2.20285	565.607	36.4021	0.63341	44.1222	9.30021	45.6753	3.38038	3.84977	30.7325	8.57293	20.9107	1382.23	18.489	16.0548	121.382	1763.58	921.789	3.78877	42.5633	888.948	1120.2	24.9729	30772.3	63.2095	23.8396	113.231	23.998
105	High	T2	1727.99	45.8488	46.3475	124.49	390.851	1934.51	31.4714	30.6484	4.19697	1130.42	443.784	4.38671	22.5855	10.4338	125.386	6.40953	2.43079	232.9	6.49742	259.7	793.146	101.4	115.689	35.6672	8011.04	257.943	4.33902	109.502	2348.94	19277.3	292.259	151476	315.54	42.5828	214.982	38.8325
107	High	T2	64.0072	8.23143	27.0332	5.67095	27.7126	1273.13	10.4097	13.9833	2.20285	398.726	30.6217	0	18.2991	1.113	41.7688	1.19761	2.43079	11.062	5.44265	46.1657	601.56	5.87055	19.2317	0	1572.39	462.044	0.670652	34.1207	129.01	790.521	5.99044	37471.2	71.8397	12.6244	87.3214	13.9781
4	High	T2	0	0.463444	0	4.71023	238.507	0	0	75.5334	2.28701	0	39.5053	6.08179	173.074	4.07383	92.3645	10.7648	0.830399	189.453	0	0	0	159.125	7.32127	201.731	8515.11	29.6161	0.357678	87.76	0	184.441	9.65502	23018.5	82.7326	13.7304	96.1481	47.1264
24	High	T2	0	79.8262	56.9557	101.147	452.324	0	83.8193	0	20.7069	1315.49	38.7971	6.55209	0	0	40.0346	0	19.1914	0	0	85.2849	5014.23	0	63.0597	290.13	0	62.5255	0.409667	36.8914	1873.65	9702.96	211.266	105163	84.4075	63.3825	181.843	0
32	High	T2	491.142	49.1355	48.6186	41.4823	33.113	333.174	12.5585	13.6108	7.47803	333.63	101.802	2.13503	10.1777	1.77737	72.4714	0.744844	9.18554	100.674	5.48489	164.574	230.661	38.0925	38.0356	40.6977	4658.79	476.706	1.2925	54.291	404.538	5575.02	85.8547	40408.7	307.415	26.833	121.098	34.8414
80	High	T2	1061.28	47.0153	35.8436	36.0954	450.004	550.943	11.2827	15.1715	6.6917	485.907	88.0954	2.95921	10.5235	6.86595	72.4115	1.64948	3.36063	110.122	4.01965	203.166	513.557	54.7946	24.5914	26.3841	6111.17	395.53	18.736	65.816	585.059	4318.18	59.6777	40446.9	247.121	34.0801	110.862	24.5393
97	High	T2	637.445	59.0791	37.0163	13.9424	63.112	2387.1	18.5183	22.6971	18.9754	1474.83	91.574	3.62946	18.5779	5.42703	70.1372	4.40495	8.71053	54.5441	7.55218	44.3139	2142.19	5.87055	40.7804	49.8854	3984.42	594.562	1.52661	58.5753	271.591	2956.28	51.8396	63505.9	285.368	30.9374	136.497	64.3375
1	High	T3	643.356	95.3355	37.1208	53.494	283.055	2408.8	8.29047	15.9496	9.42588	670.485	79.443	2.3428	0	13.7331	77.9316	5.93276	4.64569	370.945	8.79586	14.7427	233.756	60.5479	45.882	32.6973	82101.2	851.247	2.0423	103.526	2513.44	7782.97	39.2821	85349.2	279.8	44.0529	110.1	55.1051
30	Low	T3	550.485	61.772	47.2645	49.3533	177.18	497.466	17.4279	17.4349	4.85725	604.927	98.3072	1.74289	4.90814	5.16694	49.1674	0.429611	5.03284	102.117	4.70353	128.968	1827.95	25.6671	30.1406	37.5654	1518.14	1204.73	2.89507	52.4529	523.983	2971.28	56.8622	43456.1	253.123	24.4654	64.7084	45.6441
35	Low	T3	1352.07	0	59.9679	14.2116	0	1512.36	0	261.268	13.8253	200.817	387.88	0.802292	146.363	44.0028	25.7869	0	0.369032	33.5007	6.40509	9.79322	80.4616	2.735	2.24002	459.802	836.696	0	6.48212	38.6365	0	9124.24	218.882	59847.5	522.343	3.66644	198.782	0
37	Low	T3	343.813	94.2797	29.6397	49.3533	160.549	880.291	15.0041	0	0	515.405	78.2149	1.48636	0	2.84896	66.4922	1.21337	2.93675	59.9702	2.69259	62.8992	720.742	9.92135	16.3581	9.45237	1399.75	312.829	4.84521	80.1391	291.498	3138.4	49.9631	37616.7	214.272	23.671	72.2031	28.7995
62	Low	T3	366.993	34.5257	31.9007	36.8419	83.9512	361.563	12.3026	21.7331	3.47166	779.637	82.4296	2.37735	19.156	12.0407	69.2962	8.25592	3.10414	125.202	5.66333	75.8969	595.108	72.1818	43.4048	61.8028	2847.28	415.206	2.20386	62.5964	518.758	2374.75	92.3609	55094.7	199.867	36.4885	144.516	18.335
64	High	T3	379.066	35.899	33.3909	42.0853	83.9512	209.301	11.7833	12.4435	4.59574	683.314	149.055	1.16473	7.74617	4.52978	62.3616	7.54301	2.48477	72.5748	1.97391	69.1169	578.207	17.4439	34.6658	31.9175	2663.12	1435.59	2.23875	52.3043	509.075	2548.06	53.2871	54205.6	194.848	43.8332	126.214	24.8643
81	High	T3	338.515	29.9603	25.0411	67.9193	83.9512	264.533	11.7833	16.9188	3.84635	632.556	60.5677	1.66999	7.68278	8.37872	72.1214	8.62466	5.03847	53.002	6.23245	45.732	527.299	49.8335	27.1298	31.1809	2459.9	580.349	4.90176	58.3248	434.223	2292.36	30.041	37047.2	174.529	29.2236	168.228	18.7137
82	Low	T3	281.483	23.7761	52.7135	14.4828	83.9512	1088.13	8.91526	12.4435	0.546143	219.872	316.081	0.777368	6.09808	4.03491	430.226	5.49034	9.16442	31.9557	23.5609	8.18144	224.056	6.42335	11.5741	20.5001	8385.32	214.655	6.44841	16.7531	384.973	1448.45	133.333	34953.7	334.383	23.7408	0.524913	78.8488
85	High	T3	281.483	25.977	55.2505	15.3308	83.9512	1000.6	8.56118	12.4435	2.31874	265.35	52.2492	0.642633	6.09808	4.28784	69.6081	7.19885	2.04644	58.4898	1.69917	12.4042	194.913	8.3625	13.6616	22.8941	2510.86	377.332	0.971201	55.3538	416.407	2354.05	29.8651	49469.1	137.477	23.7408	128.647	16.7078
86	Low	T3	528.519	28.9236	36.2111	33.3257	83.9512	217.18	11.2757	16.139	6.39717	524.437	105.177	1.66999	8.2406	5.37654	69.6081	6.67032	2.90403	68.8157	1.97391	76.6876	479.917	42.0961	30.6089	28.1424	2525.44	626.709	1.97129	54.5802	345.764	1720.03	50.5735	55895.8	154.957	31.234	138.641	18.9593
90	High	T3	835.023	39.9304	31.1917	38.7844	236.949	320.789	13.4854	19.9017	1.60735	210.991	86.9072	2.47688	10.7501	3.68485	121.021	6.54539	3.31278	80.5082	4.56953	58.3301	488.393	34.2843	21.5104	47.4142	4690.7	587.763	2.27414	58.5885	418.599	5219.94	68.1022	44555.9	262.247	48.8807	165.908	20.6858
98	High	T3	255.993	43.3491	31.1917	36.1287	96.8512	329.129	16.0054	12.883	2.88331	584.911	74.5772	1.92047	12.6016	3.59646	92.3448	0	5.90988	50.9846	8.26077	58.6105	109.27	52.341	24.3092	37.7128	2787.53	381.074	2.3103	52.2159	659.536	2621.22	61.032	25583.1	139.256	26.457	153.39	21.9184
99	Low	T3	213.375	48.1678	32.071	56.9097	266.878	853.768	15.5158	31.1926	1.96774	685.033	84.805	2.38294	13.6836	10.4614	141.462	0	4.53342	137.59	6.77468	69.8186	4278.1	30.5299	19.9617	359.331	8029.53	1545.33	3.431	58.7938	3709.97	6776.51	58.4595	51070.6	188.481	28.0114	157.371	22.2724
100	Low	T3	58.6765	3.42961	22.6218	0	0	271.811	10.3029	5.40657	1.60735	210.991	46.0197	0.641461	7.40793	1.90723	37.0137	0	2.63753	31.6477	4.56953	36.1622	146.487	0	4.23407	0	2086.12	303.982	0.502709	45.9058	749.945	1607.56	15.0757	15288	57.2516	12.8673	95.8956	14.2476
101	High	T3	424.061	47.5931	27.5826	63.8567	0	461.308	16.0054	17.0789	1.60735	327.872	103.123	1.92047	8.12927	3.07594	47.4931	0	3.93608	86.2986	6.05561	67.7276	333.934	30.5299	50.9199	26.6148	2911.22	720.802	3.30447	45.3882	133.871	2445.64	142.588	35033	153.84	31.8744	122.85	20.1482
103	Low	T3	399.17	39.1347	23.6586	16.8631	46.6198	667.735	13.831	14.2816	2.61058	359.779	115.382	1.6242	11.736	4.11698	39.1096	0	2.63753	101.418	3.10741	68.1121	1246.13	14.6023	35.5331	5.0173	3682.65	910.652	2.41875	42.6124	263.554	1693.02	93.13	33729.8	146.578	30.3353	93.6626	21.2103
105	High	T3	584.873	51.4244	28.5013	58.185	0	329.129	12.7654	11.5098	3.37031	417.738	79.7147	2.4552	13.359	2.98755	95.3283	0	4.53342	92.9825	3.10741	68.016	588.248	37.9899	40.5484	30.5303	3551.89	497.072	3.57561	53.1263	324.708	3276.31	131.651	60590	223.966	26.8417	133	18.5092
107	High	T3	302.482	33.1224	25.6665	6.58511	153.947	309.648	13.1254	8.7379	2.31838	374.912	66.7705	1.71814	9.29543	3.95002	57.8738	0	3.31278	77.5773	3.82648	69.8186	603.688	14.6023	19.0241	0	4007.43	670.874	1.55111	51.011	588.985	2296.93	37.8298	43564	210.206	21.7475	115.53	23.9902
4	High	T3	6.38877	0	34.0615	9.61899	283.055	1673.99	0	376.89	7.23798	0	150.041	0.501441	0	0	191.253	2.53382	21.0051	370.945	0	149.594	47.3583	0	65.5953	594.934	0	63.534	0.630504	33.0222	1824.71	9113.9	104.267	114681	580.021	4.69819	67.5193	1.12686
24	High	T3	1015.72	128.892	10.5449	9.61899	0	0	104.966	0	0	2156.71	173.165	0.0286604	63.2304	50.5926	30.5298	63.1354	0	370.945	14.3397	99.7714	1722.46	117.343	8.95938	0	1273.58	3322.11	15.4923	33.4328	2513.44	2448.63	6.29591	91666	352.528	97.0908	56.4791	44.7974
32	High	T3	762.091	57.5419	44.9169	45.6145	278.391	513.678	18.2326	11.8769	7.7737	435.367	108.043	2.23262	0	2.06664	87.7503	79.6166	8.52284	168.59	3.68947	187.144	430.73	32.1908	35.7762	12.867	2663.43	314.843	2.2484	62.5294	480.91	5228.61	86.8015	43826.9	482.267	28.0172	77.9901	21.0904
80	High	T3	255.925	22.4665	19.216	374.225	468.336	2148.76	7.54617	80.8832	0.546143	3252.42	560.067	5.96468	7.25174	4.03491	121.966	113.963	1.50331	44.7993	1.4048	2.62961	3249.01	176.935	102.007	21.1972	2413.67	4651.3	9.87893	9.20784	4206.31	10610.5	23.9378	113489	522.047	109.308	187.237	78.8488
97	High	T3	381.64	31.9141	27.5826	16.8631	205.493	276.038	13.4854	5.96603	3.37031	359.779	58.3734	2.08667	10.0769	3.86163	126.89	63.7832	8.71475	75.6115	0.398903	51.0716	617.979	30.5299	16.8645	26.6148	4934.53	321.354	0.846151	58.5082	547.035	5766.58	43.6552	54431.2	243.599	25.2873	133.281	20.5022
