# Supplementary material for: Suppressed transcript diversity and immune response in COVID-19 ICU patients: a longitudinal study
Source: Life Sci Alliance. 2023 Nov 2;7(1):e202302305. doi: 10.26508/lsa.202302305 (PMC10622646; doi:10.26508/lsa.202302305)
Supplement: Supplementary file 10 [file LSA-2023-02305_TableS10.xlsx]

## Sheet: Sheet1
Table S10: Longitudinal immune cell abundance of patients across three time points.
Sample no.	AUC	time	BDCA1 +	Pdc	Hladr-CD11c+	CD19+CD20+	CD27+	CD27+CD38+	CD27-	CD27-CD38+	CD4	CD4+CCR4+	CD4+CCR4-	CD4+CCR6+	CD4+CXCR3+	CD4+CCR6-CXCR3-	CD4+CCR6+CXCR3+	CD8+	CD8+CCR6+	CD8+CXCR3+	CD8+CCR6-CXCR3-	CD8+CCR6+CXCR3+
1	High	T1	0	0	13.8	7.13	4.93	0	94.2	0	48.4	0.64	99.2	1.06	48.7	50.7	0.85	17.1	1.52	47.6	50.4	1.44
64	High	T1	2.15	0	21.8	0	0	0	0	0	4.62	20.5	77.6	3.71	62.8	7.75	25.8	5.56	5.97	13.4	1.45	79.2
81	High	T1	0.74	0.36	20.5	10.7	0.58	54.5	99.3	22.4	24.6	5.41	93.8	1.6	72.5	16.5	9.72	22.7	3.18	63.4	13	20.4
85	High	T1	2.67	0	34.8	20.6	0.92	17.7	98.9	9.51	15.7	1.24	98.5	2.55	72.7	14	11	4.72	2.9	66.4	16.8	14
90	High	T1	1.76	0.05	20.3	36.2	0.5	32.6	99.4	15.6	10.8	4.26	95.2	3.25	59.9	18.8	18.4	5.96	1	66.5	20.5	12
98	High	T1	3.26	0	25.4	31.6	0.1	41.2	99.9	24.5	22.1	3.58	96	1.73	73.7	19.6	5.37	14.7	5.06	58.9	12.4	23.7
101	High	T1	3.98	0.21	28	24.3	0.63	5.88	99.3	13.1	15.7	0.64	99.2	3.17	63.4	26.1	7.91	0	0	0	0	0
105	High	T1	5.09	0.058	43.4	23.8	0.086	20	99.9	10.6	13	1.65	98.2	2.34	58.9	34.9	4.51	0	0	0	0	0
107	High	T1	0	0	23.2	20.5	0.54	13.9	99.3	7.69	17.1	4.85	94.5	5.21	56.5	10.5	28	11.3	2.67	51.8	4.72	40.8
4	High	T1	2.31	1.02	17.2	4.83	20.2	15	79.8	16.8	18.7	1.27	98.3	6.91	51.7	17.3	21.1	14.5	10.3	48.4	28	9.44
24	High	T1	7.03	0.1	8.4	15.9	1.8	30.6	98.2	4.85	16.9	10.4	87.1	0.53	83.6	12.7	2.56	13.8	4.6	74	6.79	12.1
32	High	T1	8.64	0.72	13.8	0.26	4.26	0	95.7	15.6	32.3	1.24	98.2	3.5	71.1	16.2	6.76	16.9	7.16	71.1	10.3	7.38
80	High	T1	7.39	1.58	6.84	6.49	4.65	20.2	94.8	12.5	18.6	4.55	94.5	4.78	44	11.9	36.6	10.7	1.8	62.2	14.6	17.9
97	High	T1	2.21	0.067	16.7	8.91	0.32	50	99.6	26.5	20.5	12.2	85.6	2.18	74.5	15.4	5.9	34.8	2.94	68.7	9.06	15.9
30	Low	T1	5.46	0.063	50	8.06	0	0	100	7.56	7.35	7.74	91.9	4.27	59.8	13.8	22.2	11	4.99	48.2	8.73	38.1
35	Low	T1	1.91	0.096	50.9	2.72	0.29	80	99.7	20.5	8.71	0.079	99.9	2.92	61	27.1	9.46	11.7	1.52	72.9	16.3	9.27
37	Low	T1	14	0	36.4	4.6	0.22	50	99.7	8.11	3.63	1.18	98.6	1.64	71.6	22.7	4.65	4.2	3.23	67.9	19.5	9.46
62	Low	T1	3.46	0	21.3	0	0	0	0	0	3.57	22.2	76.3	1.09	70.8	2.46	25.7	2.35	1.07	16.8	0.43	81.7
82	Low	T1	2.08	0	25.3	26.4	0.56	37.5	99.4	22.5	5.57	6.31	93	2.59	67.6	18.3	11.9	2.48	3.23	64.5	18	14.3
86	Low	T1	2.22	0.16	24.4	6.76	1.94	7.26	97.7	24.4	18.4	1.15	98.6	3.72	64.2	20.5	12	9.33	4.82	61.9	20.1	13.2
99	Low	T1	1.6	0	13.7	9.69	0.6	44.4	99.2	29.7	20.4	2.76	96.9	2.72	67.6	18.4	11.7	28.5	4.05	60.9	11.9	23.1
100	Low	T1	4.77	0	31.2	29.5	0.11	40	99.9	14.7	13.1	3.5	96.1	1.65	69.1	24.4	5.41	11	3.72	65.4	13.7	17.2
103	Low	T1	4.36	0	36.5	24	0.072	16.7	99.9	16	14.8	1.91	97.9	2.28	65.6	26.5	6.14	0	0	0	0	0
1	High	T2	3.57	1.35	19.7	8.8	6.33	12.7	92.8	12.3	34.1	1.7	97	2.32	51.7	39.1	7.46	19.3	0.85	72.4	19.4	7.29
64	High	T2	3.43	0	27.8	0	0	0	0	0	20	16.9	81.5	2.61	65	5.07	27.4	8.01	9.16	6.92	1.24	82.7
81	High	T2	1.69	0	31.5	17.2	1.59	54.9	98.1	9.31	7.01	0.089	99.9	4.17	63.1	23.5	9.58	10.6	4.29	58.8	18.6	18.3
85	High	T2	9.76	0	16.4	27.7	2.2	31.3	97.5	10.5	42.7	5.75	93.6	0.011	54.2	4.56	41.3	12.7	0.069	60.9	6.66	32.4
90	High	T2	3.83	0.29	27.7	32.1	0.26	5.88	99.6	10.5	22.5	3.44	96	0.91	80.7	13.9	4.9	15.1	0.89	77.6	15.5	6
98	High	T2	7.36	0.054	21.7	29.3	0.18	26.7	99.8	9.73	36.8	1.62	98.1	1.44	72.7	21.2	5.11	0	0	0	0	0
101	High	T2	0	0.12	19.9	22.1	0.81	3.53	99.1	5.43	33.8	1.48	98.1	2.06	69.3	20.8	8.29	14	1.87	70.6	11.8	15.7
105	High	T2	0	0	19.8	20.4	0.22	8.11	99.7	4.86	19.9	1.89	97.9	2.74	66.4	9.67	21.3	6.42	2.47	65.7	9.2	22.7
107	High	T2	0	0.071	30.7	17	1.42	32.9	98.4	10	0.68	4.3	95.3	8.82	47.5	19.8	24.1	0.28	4.63	56.9	10.6	27.8
4	High	T2	4.45	0.61	20.3	12.5	17.3	14.5	82.7	10.3	29.3	3.52	95.7	3.47	55.9	22	16.3	17.1	9.05	44.9	32.4	10.8
24	High	T2	1.38	1.12	27.3	1.34	1.85	50	98.2	12.7	30.7	7.67	90.7	1.57	76.6	10.7	9.13	9.49	3.86	62.3	6.23	24.3
32	High	T2	9.27	0.51	43.3	0.76	1.65	45.5	98.4	8.07	30.4	1.47	97.8	1.33	81.4	11.6	4.12	16.7	6.66	67.1	6.09	16.2
80	High	T2	6.83	0.34	7.59	27.7	34.2	13	64.6	9.14	27.4	4.51	94	26.9	11.8	4.16	54.4	16.4	19.6	26.2	9.87	41.6
97	High	T2	0.91	0.15	18.9	5.82	0.27	10	99.7	17.7	23.3	2.86	96.1	4.75	67.3	18.4	6.23	0.21	3.41	59.1	0	35.2
30	Low	T2	0	0	0	2.04	0	0	99.9	4.68	13.5	0	100	4.76	56.8	29.8	8.6	9.1	6.27	58.1	23.2	12.4
35	Low	T2	0	0	0	0	0	0	0	0	0	0	0	0	0	0	0	0	0	0	0	0
37	Low	T2	6.69	0.048	34	7.79	0.013	0	100	1.54	10.7	0.11	99.9	1.86	65.9	25.5	7.22	6.46	4.28	62.2	21	12.6
62	Low	T2	6.21	0	41.3	0	0	0	0	0	10.6	24.3	73.6	1.07	72.1	2.56	24.2	7.27	6.41	17.7	2.76	73.1
82	Low	T2	0	0	0	0	0	0	0	0	0	0	0	0	0	0	0	0	0	0	0	0
86	Low	T2	1.76	0.064	20.2	30.2	1.49	10	98.4	21.6	12	6.88	92.3	0.11	48.9	3.33	47.8	3.15	0.13	56.6	8.37	34.9
99	Low	T2	2.16	0	23.2	14.5	0.14	60	99.8	5.4	8.27	2.03	97.7	5.75	56.4	28	10.5	0	0	0	0	0
100	Low	T2	3.67	0.18	40.1	26.7	0.024	100	100	5.57	32.3	0.41	99.5	2.95	59.4	33.9	4.33	0	0	0	0	0
103	Low	T2	0	0	36.2	34.8	0.18	10.6	99.8	8.21	19	1.92	97.8	3.04	68.1	14.2	15.2	6.43	2.1	68.9	14.3	14.6
1	High	T3	3.22	1.7	22.4	3.98	8.26	12.7	91	5.21	29.7	1.16	98.6	1.5	46.1	48.1	4.22	13	2.78	50.5	40.4	6.3
64	High	T3	1.92	0	29.6	0	0	0	0	0	13.1	18.4	80.3	2.64	65	7.16	25.2	24.6	4.47	9.26	0.97	85.3
81	High	T3	5.15	0.019	18	18.4	0.9	54.9	99	6.26	34.5	4.79	94.5	0.13	57.5	5.26	37.2	27.9	0.58	54.6	8.79	36
85	High	T3	6.43	0.017	24.2	21.7	0.44	31.3	99.5	10.5	28.6	8.6	90.4	0.33	85.2	9.5	5.13	23.1	0.81	76.1	12.8	10.3
90	High	T3	7.43	0.13	31.8	20.8	0.2	5.88	99.8	8.05	29.8	1.47	98.2	1.32	73.9	20.4	4.69	0	0	0	0	0
98	High	T3	0.03	0.38	13.2	20.7	0.37	26.7	99.5	12.5	30.8	4.16	95.1	0.88	79	13.7	6.46	8.74	0.95	77.1	15.4	6.57
101	High	T3	0	0.11	30	23.9	0.19	3.53	99.7	4.54	27.6	8.8	90.3	0.38	89	0.61	0.71	12.9	0.19	4.23	0.5	1.65
105	High	T3	0	0	18.9	24.4	0.28	8.11	99.7	4.48	42.1	4.07	95.2	0.64	5.57	2.21	1.9	6.85	1.78	77.2	10.9	9.47
107	High	T3	0	0	0	0	0	32.9	0	0	0	0	0	0	0	0	0	0	0	0	0	0
4	High	T3	0	0	0	0	0	14.5	0	0	0	0	0	0	0	0	0	0	0	0	0	0
24	High	T3	2.38	1.09	29.6	1.32	1.32	50	98.7	11	25.5	6.01	93.1	2.39	60.4	11.8	23	12.1	3.84	53.1	5.82	34.8
32	High	T3	8.24	0.39	18.1	1.79	1.79	45.5	98.2	12.9	30.9	1.31	98.2	1.4	79.4	14.7	2.23	19.3	8.86	69.8	9.38	8.51
80	High	T3	0	0	0	0	0	13	0	0	0	0	0	0	0	0	0	0	0	0	0	0
97	High	T3	0	0.11	20.6	0.17	0.17	10	99.8	18.2	41.1	7.2	90.9	2.04	79	12.9	4.56	23.5	3.48	80.6	7.79	5.71
30	Low	T3	19.3	0.28	53.9	7.94	0.063	0	99.9	2.36	17.1	0.044	99.9	2.01	70.4	17.4	10.6	9.54	2.85	67	11.6	18.6
35	Low	T3	0	0	0	0	0	0	0	0	0	0	0	0	0	0	0	0	0	0	0	0
37	Low	T3	0	0	0	1.41	0.25	0	99.7	3.45	12.8	0.07	99.9	1.9	71.8	20.7	6.19	6.44	2.58	71.9	11.9	13.6
62	Low	T3	3.63	0	32.9	0	0	0	0	0	6.05	23	75.4	1.43	68.2	2.82	27.5	9.48	4.96	21.8	2.38	70.9
82	Low	T3	0	0	0	0	0	0	0	0	0	0	0	0	0	0	0	0	0	0	0	0
86	Low	T3	5.69	0.046	21.1	25.2	0.46	10	99.4	10.5	20.6	2.36	97.3	2.02	73.3	12.4	12.5	7.06	2.29	70.4	14	13.3
99	Low	T3	0.091	0	39.2	11.1	0.59	60	99.3	4.27	0	1.72	97.9	3.83	62	18.6	15.9	11.8	4.46	62.8	17.4	15.3
100	Low	T3	0	0	33.2	7.02	0.82	100	99	8.12	26.6	2.89	96.7	1.88	70.5	18.8	9.2	10.6	0.82	76.2	11.3	11.6
103	Low	T3	0	0.086	41.2	20.8	0.2	10.6	99.8	9.06	9.52	8.83	90.2	0.31	73.1	1.26	9.38	3.92	2.33	73.3	9.21	20.8
